# Supplementary material for: Spatial ecology of the Neisseriaceae family in the human oral cavity
Source: Microbiol Spectr. 2025 Apr 8;13(5):e03275-24. doi: 10.1128/spectrum.03275-24 (PMC12054151; doi:10.1128/spectrum.03275-24)
Supplement: Tables S1 to S4 — Supplemental tables. [file spectrum.03275-24-s0006.xlsx]

## Sheet: Table of contents
Table	Description
Table S1	Metadata for all Neisseria, Kingella, Eikenella and Simonsiella genomes downloaded in this study
Table S2	CheckM2 results
Table S3	ANI-based reference genome dereplication results
Table S4	Metadata for HMP metagenomes used in this study
Table S5	GTDB classification results for reference genomes
Table S6	Species and sub-species genetic clades determined from pangenomic, phylogeny and ANI analyses of selected reference genomes.
Table S7	Pairwise ANI results based on ANIb method for reference genomes (prior to dereplication)
Table S8	Multi-site species preference classification results
Table S9	Detection results for species and sub-species genetic clades.
Table S10	Q2Q3 meand depth of coverage results for species and sub-species genetic clades.
Table S11	KEGG Metabolic pathway completeness enrichment results - Complete modules associated with broad-level habitat preferences (Plaque, Tongue, Keratinized gingiva)
Table S12	COG Functional enrichment analsysis results associated with broad-level habitat preferences (Plaque, Tongue, Keratinized gingiva)
Table S13	COG Functional enrichment analsysis results associated with N.subflava (Tongue specialist) vs N. mucosa (Plaque specialist)
Table S14	Presence/absence (1/0) of nitrogen metabolism genes in the reference genomes
Table S15	Presence/absence (1/0) of nitrogen metabolism genes in the reference genomes summarized at the species and sub-species genetic clade level.
Table S16	KEGG Metabolic pathway completeness enrichment results - Complete modules associated with N. subflava vs. N. mucosa

## Sheet: Table S1
assembly_accession	Ref_Seq_status	Genus	Species	Strain	Strain_abrv	bioproject	biosample	wgs_master	refseq_category	taxid	species_taxid	organism_name	infraspecific_name	isolate.x	version_status	assembly_level	release_type	genome_rep	seq_rel_date	asm_name	asm_submitter	gbrs_paired_asm	paired_asm_comp	ftp_path	excluded_from_refseq	relation_to_type_material	asm_not_live_date	assembly_type	group	genome_size	genome_size_ungapped	gc_percent	replicon_count	scaffold_count	contig_count	Assembly.Release.Date	Organism.Name	Organism.Infraspecific.Names.Isolate	Organism.Infraspecific.Names.Strain	Assembly.Assembly.Method	Assembly.BioProject.Accession	Assembly.BioSample.Accession.x	Assembly.Level	Assembly.Name	Assembly.Notes	Assembly.Paired.Assembly.Accession	Assembly.Sequencing.Tech	Assembly.Status	Assembly.Submitter
GCA_002289125.1	No	Neisseria	gonorrhoeae	20/15/004	20_15_004	PRJNA400361	SAMN07566723	NTCT00000000.1	NA	485	485	Neisseria gonorrhoeae	strain=20/15/004	NA	latest	Scaffold	Major	Full	2017-09-11	ASM228912v1	State Research Center of Dermatovenereology and Cosmetology (CNIKVI)	NA	NA	https://ftp.ncbi.nlm.nih.gov/genomes/all/GCA/002/289/125/GCA_002289125.1_ASM228912v1	abnormal gene to sequence ratio; annotation fails completeness check; many frameshifted proteins	NA	NA	haploid	bacteria	2270939	2270939	52.5	1	340	340	42989	Neisseria gonorrhoeae	NA	20/15/004	MIRA v. MIRA 4	PRJNA400361	SAMN07566723	Scaffold	ASM228912v1	abnormal gene to sequence ratio,annotation fails completeness check,many frameshifted proteins	NA	454	current	State Research Center of Dermatovenereology and Cosmetology (CNIKVI)
GCA_000191205.2	No	Neisseria	meningitidis	OX99.30304	OX99_30304	PRJNA61071	SAMN02470724	AEQE00000000.1	NA	935592	487	Neisseria meningitidis OX99.30304	strain=OX99.30304	NA	latest	Contig	Major	Full	2011-03-03	ASM19120v2	University of Maryland School of Medicine	GCF_000191205.1	identical	https://ftp.ncbi.nlm.nih.gov/genomes/all/GCA/000/191/205/GCA_000191205.2_ASM19120v2	annotation fails completeness check	NA	NA	haploid	bacteria	2162610	2162610	51	0	128	128	40605	Neisseria meningitidis OX99.30304	NA	OX99.30304	Celera Assembler v. 3.10	PRJNA61071	SAMN02470724	Contig	ASM19120v2	annotation fails completeness check	GCF_000191205.1	Sanger; 454	current	University of Maryland School of Medicine
GCA_000191325.2	No	Neisseria	meningitidis	961-5945	961_5945	PRJNA61083	SAMN02470732	AEQK00000000.1	NA	935598	487	Neisseria meningitidis 961-5945	strain=961-5945	NA	latest	Contig	Major	Full	2011-03-03	ASM19132v2	University of Maryland School of Medicine	GCF_000191325.1	identical	https://ftp.ncbi.nlm.nih.gov/genomes/all/GCA/000/191/325/GCA_000191325.2_ASM19132v2	annotation fails completeness check	NA	NA	haploid	bacteria	2227211	2227211	51.5	0	166	166	40605	Neisseria meningitidis 961-5945	NA	961-5945	Celera Assembler v. 3.10	PRJNA61083	SAMN02470732	Contig	ASM19132v2	annotation fails completeness check	GCF_000191325.1	Sanger; 454	current	University of Maryland School of Medicine
GCA_000265135.1	No	Neisseria	meningitidis	DE9686	DE9686	PRJNA78225	SAMN02472026	AJJW00000000.1	NA	1123520	487	Neisseria meningitidis DE9686	strain=DE9686	NA	latest	Contig	Major	Full	2012-06-05	ASM26513v1	University of W‚àö¬∫rzburg	GCF_000265135.1	identical	https://ftp.ncbi.nlm.nih.gov/genomes/all/GCA/000/265/135/GCA_000265135.1_ASM26513v1	annotation fails completeness check	NA	NA	haploid	bacteria	2141897	2141897	51.5	0	152	152	41065	Neisseria meningitidis DE9686	NA	DE9686	MIRA v. 3.4.0	PRJNA78225	SAMN02472026	Contig	ASM26513v1	annotation fails completeness check	GCF_000265135.1	ION PGM Sequencer	current	University of W‚àö¬∫rzburg
GCA_000265155.1	No	Neisseria	meningitidis	DE9622	DE9622	PRJNA78227	SAMN02472027	AJJX00000000.1	NA	1123521	487	Neisseria meningitidis DE9622	strain=DE9622	NA	latest	Contig	Major	Full	2012-06-05	ASM26515v1	University of W‚àö¬∫rzburg	GCF_000265155.1	identical	https://ftp.ncbi.nlm.nih.gov/genomes/all/GCA/000/265/155/GCA_000265155.1_ASM26515v1	annotation fails completeness check	NA	NA	haploid	bacteria	2137621	2137621	51.5	0	144	144	41065	Neisseria meningitidis DE9622	NA	DE9622	MIRA v. 3.4.0	PRJNA78227	SAMN02472027	Contig	ASM26515v1	annotation fails completeness check	GCF_000265155.1	ION PGM Sequencer	current	University of W‚àö¬∫rzburg
GCA_000304435.1	No	Neisseria	meningitidis	alpha704	alpha704	PRJEB65	SAMEA2272052	CAJS00000000.1	NA	1200386	487	Neisseria meningitidis alpha704	strain=alpha704	NA	latest	Contig	Major	Full	2012-06-30	Nm_alpha704	CeBiTec	GCF_000304435.1	identical	https://ftp.ncbi.nlm.nih.gov/genomes/all/GCA/000/304/435/GCA_000304435.1_Nm_alpha704	annotation fails completeness check	NA	NA	haploid	bacteria	1983357	1983357	52	0	42	42	41090	Neisseria meningitidis alpha704	NA	alpha704	NA	PRJEB65	SAMEA2272052	Contig	Nm_alpha704	annotation fails completeness check	GCF_000304435.1	NA	current	CeBiTec
GCA_000327765.2	No	Neisseria	meningitidis	61103	61103	PRJNA76279	SAMN01055153	ANRZ00000000.1	NA	1095674	487	Neisseria meningitidis 61103	strain=61103	NA	latest	Contig	Major	Full	2012-12-21	ASM32776v2	Institute for Genome Sciences	GCF_000327765.2	identical	https://ftp.ncbi.nlm.nih.gov/genomes/all/GCA/000/327/765/GCA_000327765.2_ASM32776v2	annotation fails completeness check	NA	NA	haploid	bacteria	2199749	2199749	51.5	0	27	27	41264	Neisseria meningitidis 61103	NA	61103	Celera Assembler v. 7.0	PRJNA76279	SAMN01055153	Contig	ASM32776v2	annotation fails completeness check	GCF_000327765.2	Illumina; 454	current	Institute for Genome Sciences
GCA_000386085.2	No	Neisseria	meningitidis	69155	69155	PRJNA83451	SAMN01779695	APSF00000000.1	NA	1145119	487	Neisseria meningitidis 69155	strain=69155	NA	latest	Contig	Major	Full	2013-05-01	ASM38608v2	IGS	GCF_000386085.2	identical	https://ftp.ncbi.nlm.nih.gov/genomes/all/GCA/000/386/085/GCA_000386085.2_ASM38608v2	annotation fails completeness check	NA	NA	haploid	bacteria	2210371	2210371	51.5	0	153	153	41395	Neisseria meningitidis 69155	NA	69155	Celera Assembler v. 7.0	PRJNA83451	SAMN01779695	Contig	ASM38608v2	annotation fails completeness check	GCF_000386085.2	Illumina	current	IGS
GCA_000386165.2	No	Neisseria	meningitidis	96060	96060	PRJNA83459	SAMN01780073	APSJ00000000.1	NA	1145123	487	Neisseria meningitidis 96060	strain=96060	NA	latest	Contig	Major	Full	2013-05-01	ASM38616v2	IGS	GCF_000386165.2	identical	https://ftp.ncbi.nlm.nih.gov/genomes/all/GCA/000/386/165/GCA_000386165.2_ASM38616v2	annotation fails completeness check	NA	NA	haploid	bacteria	2240241	2240241	51.5	0	131	131	41395	Neisseria meningitidis 96060	NA	96060	Celera Assembler v. 7.0	PRJNA83459	SAMN01780073	Contig	ASM38616v2	annotation fails completeness check	GCF_000386165.2	Illumina	current	IGS
GCA_000386245.2	No	Neisseria	meningitidis	69100	69100	PRJNA83467	SAMN01780077	APSN00000000.1	NA	1145127	487	Neisseria meningitidis 69100	strain=69100	NA	latest	Contig	Major	Full	2013-05-01	ASM38624v2	IGS	GCF_000386245.2	identical	https://ftp.ncbi.nlm.nih.gov/genomes/all/GCA/000/386/245/GCA_000386245.2_ASM38624v2	annotation fails completeness check	NA	NA	haploid	bacteria	2211634	2211634	51.5	0	133	133	41395	Neisseria meningitidis 69100	NA	69100	Celera Assembler v. 7.0	PRJNA83467	SAMN01780077	Contig	ASM38624v2	annotation fails completeness check	GCF_000386245.2	Illumina	current	IGS
GCA_000386505.2	No	Neisseria	meningitidis	NM604	NM604	PRJNA83497	SAMN01780092	APTC00000000.1	NA	1145142	487	Neisseria meningitidis NM604	strain=NM604	NA	latest	Contig	Major	Full	2013-05-01	ASM38650v2	IGS	GCF_000386505.2	identical	https://ftp.ncbi.nlm.nih.gov/genomes/all/GCA/000/386/505/GCA_000386505.2_ASM38650v2	annotation fails completeness check	NA	NA	haploid	bacteria	2209798	2209798	51.5	0	139	139	41395	Neisseria meningitidis NM604	NA	NM604	Celera Assembler v. 7.0	PRJNA83497	SAMN01780092	Contig	ASM38650v2	annotation fails completeness check	GCF_000386505.2	Illumina	current	IGS
GCA_000386745.2	No	Neisseria	meningitidis	73696	73696	PRJNA83527	SAMN01780107	APTR00000000.1	NA	1145157	487	Neisseria meningitidis 73696	strain=73696	NA	latest	Contig	Major	Full	2013-05-01	ASM38674v2	IGS	GCF_000386745.2	identical	https://ftp.ncbi.nlm.nih.gov/genomes/all/GCA/000/386/745/GCA_000386745.2_ASM38674v2	annotation fails completeness check	NA	NA	haploid	bacteria	2260029	2260029	51	0	153	153	41395	Neisseria meningitidis 73696	NA	73696	Celera Assembler v. 7.0	PRJNA83527	SAMN01780107	Contig	ASM38674v2	annotation fails completeness check	GCF_000386745.2	Illumina	current	IGS
GCA_000386865.2	No	Neisseria	meningitidis	NM3147	NM3147	PRJNA83539	SAMN01780113	APTX00000000.1	NA	1145163	487	Neisseria meningitidis NM3147	strain=NM3147	NA	latest	Contig	Major	Full	2013-05-01	ASM38686v2	IGS	GCF_000386865.2	identical	https://ftp.ncbi.nlm.nih.gov/genomes/all/GCA/000/386/865/GCA_000386865.2_ASM38686v2	annotation fails completeness check	NA	NA	haploid	bacteria	2251449	2251449	52	0	135	135	41395	Neisseria meningitidis NM3147	NA	NM3147	Celera Assembler v. 7.0	PRJNA83539	SAMN01780113	Contig	ASM38686v2	annotation fails completeness check	GCF_000386865.2	Illumina	current	IGS
GCA_000387045.2	No	Neisseria	meningitidis	2005079	2005079	PRJNA83557	SAMN01780122	APUG00000000.1	NA	1145172	487	Neisseria meningitidis 2005079	strain=2005079	NA	latest	Contig	Major	Full	2013-05-01	ASM38704v2	IGS	GCF_000387045.2	identical	https://ftp.ncbi.nlm.nih.gov/genomes/all/GCA/000/387/045/GCA_000387045.2_ASM38704v2	annotation fails completeness check	NA	NA	haploid	bacteria	2116143	2116143	51.5	0	131	131	41395	Neisseria meningitidis 2005079	NA	2005079	Celera Assembler v. 7.0	PRJNA83557	SAMN01780122	Contig	ASM38704v2	annotation fails completeness check	GCF_000387045.2	Illumina	current	IGS
GCA_000448105.1	No	Neisseria	meningitidis	NM151	NM151	PRJNA166957	SAMN01984859	AVNP00000000.1	NA	1190574	487	Neisseria meningitidis NM151	strain=NM151	NA	latest	Contig	Major	Full	2013-08-19	ASM44810v1	IGS	GCF_000448105.1	identical	https://ftp.ncbi.nlm.nih.gov/genomes/all/GCA/000/448/105/GCA_000448105.1_ASM44810v1	annotation fails completeness check	NA	NA	haploid	bacteria	2249430	2249430	51.5	0	142	142	41505	Neisseria meningitidis NM151	NA	NM151	Celera Assembler v. 7.0	PRJNA166957	SAMN01984859	Contig	ASM44810v1	annotation fails completeness check	GCF_000448105.1	Illumina	current	IGS
GCA_000448165.1	No	Neisseria	meningitidis	NM0552	NM0552	PRJNA166963	SAMN01984862	AVNS00000000.1	NA	1190577	487	Neisseria meningitidis NM0552	strain=NM0552	NA	latest	Contig	Major	Full	2013-08-19	ASM44816v1	IGS	GCF_000448165.1	identical	https://ftp.ncbi.nlm.nih.gov/genomes/all/GCA/000/448/165/GCA_000448165.1_ASM44816v1	annotation fails completeness check	NA	NA	haploid	bacteria	2260155	2260155	51.5	0	127	127	41505	Neisseria meningitidis NM0552	NA	NM0552	Celera Assembler v. 7.0	PRJNA166963	SAMN01984862	Contig	ASM44816v1	annotation fails completeness check	GCF_000448165.1	Illumina	current	IGS
GCA_000470195.1	No	Kingella	kingae	KK245	KK245	PRJEB4192	SAMEA2272537	CBSB000000000.1	NA	1348244	504	Kingella kingae KK245	strain=KK245	NA	latest	Scaffold	Major	Full	2013-09-18	KK245	ebi	GCF_000470195.1	identical	https://ftp.ncbi.nlm.nih.gov/genomes/all/GCA/000/470/195/GCA_000470195.1_KK245	annotation fails completeness check	NA	NA	haploid	bacteria	1992193	1901083	46.5	0	1	671	41535	Kingella kingae KK245	NA	KK245	NA	PRJEB4192	SAMEA2272537	Scaffold	KK245	annotation fails completeness check	GCF_000470195.1	NA	current	ebi
GCA_000800415.1	No	Neisseria	meningitidis	strain=NM1672	M10208	PRJNA260446	SAMN03022902	NA	NA	487	487	Neisseria meningitidis	strain=M10208	NA	latest	Complete Genome	Major	Full	2014-12-09	ASM80041v1	University of Pittsburgh	GCF_000800415.1	identical	https://ftp.ncbi.nlm.nih.gov/genomes/all/GCA/000/800/415/GCA_000800415.1_ASM80041v1	annotation fails completeness check	NA	NA	haploid	bacteria	2183230	2183230	51.5	1	1	1	41982	Neisseria meningitidis	NA	M10208	HGAP v. 2.0	PRJNA260446	SAMN03022902	Complete Genome	ASM80041v1	annotation fails completeness check	GCF_000800415.1	PacBio	current	University of Pittsburgh
GCA_000816165.1	No	Neisseria	meningitidis	strain=NM2700	LNP21362	PRJNA215160	SAMN03201679	NA	NA	1386087	487	Neisseria meningitidis LNP21362	strain=LNP21362	LNP21362	latest	Complete Genome	Major	Full	2015-01-07	ASM81616v1	Institut Pasteur	GCF_000816165.1	identical	https://ftp.ncbi.nlm.nih.gov/genomes/all/GCA/000/816/165/GCA_000816165.1_ASM81616v1	annotation fails completeness check	NA	NA	haploid	bacteria	2139957	2139957	51.5	1	1	1	42011	Neisseria meningitidis LNP21362	LNP21362	LNP21362	HGAP 2.0 v. Sept. 2013	PRJNA215160	SAMN03201679	Complete Genome	ASM81616v1	annotation fails completeness check	GCF_000816165.1	Illumina; PacBio	current	Institut Pasteur
GCA_001120145.1	No	Neisseria	meningitidis	GCGS216	NA	PRJEB2603	SAMEA1031663	CMZJ00000000.1	NA	487	487	Neisseria meningitidis	strain=NM2701	NA	latest	Scaffold	Major	Full	2015-07-14	6714_4#11	SC	GCF_001120145.1	identical	https://ftp.ncbi.nlm.nih.gov/genomes/all/GCA/001/120/145/GCA_001120145.1_6714_4_11	annotation fails completeness check	NA	NA	haploid	bacteria	2073566	2073555	52	0	150	150	NA	Neisseria meningitidis	NA	NA	NA	PRJEB2603	SAMEA1031663	Scaffold	6714_4	NA	NA	NA	NA	NA
GCA_001122225.1	No	Neisseria	meningitidis	NM2441	NA	PRJEB2603	SAMEA1031737	CMXZ00000000.1	NA	487	487	Neisseria meningitidis	strain=NM1910	NA	latest	Scaffold	Major	Full	2015-07-14	6714_2#13	SC	GCF_001122225.1	identical	https://ftp.ncbi.nlm.nih.gov/genomes/all/GCA/001/122/225/GCA_001122225.1_6714_2_13	annotation fails completeness check	NA	NA	haploid	bacteria	2139903	2139889	51.5	0	163	163	NA	Neisseria meningitidis	NA	NA	NA	PRJEB2603	SAMEA1031737	Scaffold	6714_2	NA	NA	NA	NA	NA
GCA_001169005.1	No	Neisseria	meningitidis	NM2809	NM2809	PRJEB2603	SAMEA1031704	CMZI00000000.1	NA	487	487	Neisseria meningitidis	strain=NM2809	NA	latest	Scaffold	Major	Full	2015-07-14	6714_4#15	SC	GCF_001169005.1	identical	https://ftp.ncbi.nlm.nih.gov/genomes/all/GCA/001/169/005/GCA_001169005.1_6714_4_15	annotation fails completeness check	NA	NA	haploid	bacteria	2293477	2293400	51.5	0	179	179	NA	Neisseria meningitidis	NA	NA	NA	PRJEB2603	SAMEA1031704	Scaffold	6714_4	NA	NA	NA	NA	NA
GCA_001349095.1	No	Neisseria	meningitidis	NM2856	NM1938	PRJEB2603	SAMEA1031647	CHWM00000000.1	NA	487	487	Neisseria meningitidis	strain=NM3129	NA	latest	Scaffold	Major	Full	2015-04-22	6731_8#4	SC	GCF_001349095.1	identical	https://ftp.ncbi.nlm.nih.gov/genomes/all/GCA/001/349/095/GCA_001349095.1_6731_8_4	annotation fails completeness check	NA	NA	haploid	bacteria	2063678	2063562	52	0	119	119	NA	Neisseria meningitidis	NA	NA	NA	PRJEB2603	SAMEA1031647	Scaffold	6731_8	NA	NA	NA	NA	NA
GCA_001349275.1	No	Neisseria	meningitidis	NM1264	GCGS131	PRJEB2603	SAMEA1031712	CFIH00000000.1	NA	487	487	Neisseria meningitidis	strain=NM2808	NA	latest	Scaffold	Major	Full	2015-04-02	6714_4#14	SC	GCF_001349275.1	identical	https://ftp.ncbi.nlm.nih.gov/genomes/all/GCA/001/349/275/GCA_001349275.1_6714_4_14	annotation fails completeness check	NA	NA	haploid	bacteria	2075079	2074628	52	0	171	171	NA	Neisseria meningitidis	NA	NA	NA	PRJEB2603	SAMEA1031712	Scaffold	6714_4	NA	NA	NA	NA	NA
GCA_001349315.1	No	Neisseria	meningitidis	GCGS186	GCGS102	PRJEB2603	SAMEA1031717	CIJZ00000000.1	NA	487	487	Neisseria meningitidis	strain=NM2934	NA	latest	Scaffold	Major	Full	2015-04-22	6731_8#1	SC	GCF_001349315.1	identical	https://ftp.ncbi.nlm.nih.gov/genomes/all/GCA/001/349/315/GCA_001349315.1_6731_8_1	annotation fails completeness check	NA	NA	haploid	bacteria	2062441	2062108	52	0	115	115	NA	Neisseria meningitidis	NA	NA	NA	PRJEB2603	SAMEA1031717	Scaffold	6731_8	NA	NA	NA	NA	NA
GCA_001721325.1	No	Neisseria	meningitidis	VB13856	VB13856	PRJNA339499	SAMN05592085	MDSH00000000.1	NA	487	487	Neisseria meningitidis	strain=VB13856	NA	latest	Contig	Major	Full	2016-09-07	ASM172132v1	Christian Medical College	GCF_001721325.1	identical	https://ftp.ncbi.nlm.nih.gov/genomes/all/GCA/001/721/325/GCA_001721325.1_ASM172132v1	annotation fails completeness check	NA	NA	haploid	bacteria	2114647	2114647	51.5	0	208	208	42620	Neisseria meningitidis	NA	VB13856	SPAdes v. 5.0.0.0	PRJNA339499	SAMN05592085	Contig	ASM172132v1	annotation fails completeness check	GCF_001721325.1	IonTorrent	current	Christian Medical College
GCA_001742295.1	No	Neisseria	meningitidis	VB493	VB493	PRJNA342903	SAMN05770995	MJAD00000000.1	NA	487	487	Neisseria meningitidis	strain=VB493	NA	latest	Contig	Major	Full	2016-09-22	ASM174229v1	Christian Medical College	GCF_001742295.1	identical	https://ftp.ncbi.nlm.nih.gov/genomes/all/GCA/001/742/295/GCA_001742295.1_ASM174229v1	annotation fails completeness check	NA	NA	haploid	bacteria	2102284	2102284	51.5	0	198	198	42635	Neisseria meningitidis	NA	VB493	SPAdes v. 5.0.0.0	PRJNA342903	SAMN05770995	Contig	ASM174229v1	annotation fails completeness check	GCF_001742295.1	IonTorrent	current	Christian Medical College
GCA_002148545.1	No	Neisseria	meningitidis	Nm638	Nm638	PRJNA329301	SAMN05437771	MCAH00000000.1	NA	487	487	Neisseria meningitidis	strain=Nm638	NA	latest	Contig	Major	Full	2017-05-18	ASM214854v1	Oswaldo Cruz Institute	GCF_002148545.1	identical	https://ftp.ncbi.nlm.nih.gov/genomes/all/GCA/002/148/545/GCA_002148545.1_ASM214854v1	annotation fails completeness check	NA	NA	haploid	bacteria	2110969	2110969	51.5	0	99	99	42873	Neisseria meningitidis	NA	Nm638	A5-miseq v. 20141120	PRJNA329301	SAMN05437771	Contig	ASM214854v1	annotation fails completeness check	GCF_002148545.1	Illumina HiSeq	current	Oswaldo Cruz Institute
GCA_006334615.1	No	Neisseria	meningitidis	N93_11	N93_11	PRJNA516792	SAMN10797943	SDKP00000000.1	NA	487	487	Neisseria meningitidis	strain=N93_11	NA	latest	Contig	Major	Full	2019-06-12	ASM633461v1	Instituto Adolfo Lutz	GCF_006334615.1	identical	https://ftp.ncbi.nlm.nih.gov/genomes/all/GCA/006/334/615/GCA_006334615.1_ASM633461v1	annotation fails completeness check	NA	NA	haploid	bacteria	2102842	2102842	51.5	0	145	145	43628	Neisseria meningitidis	NA	N93_11	SPAdes v. 5.10.0.1	PRJNA516792	SAMN10797943	Contig	ASM633461v1	annotation fails completeness check	GCF_006334615.1	IonTorrent	current	Instituto Adolfo Lutz
GCA_006334635.1	No	Neisseria	meningitidis	N473_12	N473_12	PRJNA516792	SAMN10797950	SDKQ00000000.1	NA	487	487	Neisseria meningitidis	strain=N473_12	NA	latest	Contig	Major	Full	2019-06-12	ASM633463v1	Instituto Adolfo Lutz	GCF_006334635.1	identical	https://ftp.ncbi.nlm.nih.gov/genomes/all/GCA/006/334/635/GCA_006334635.1_ASM633463v1	annotation fails completeness check	NA	NA	haploid	bacteria	2107511	2107511	51.5	0	141	141	43628	Neisseria meningitidis	NA	N473_12	SPAdes v. 5.10.0.1	PRJNA516792	SAMN10797950	Contig	ASM633463v1	annotation fails completeness check	GCF_006334635.1	IonTorrent	current	Instituto Adolfo Lutz
GCA_006334705.1	No	Neisseria	meningitidis	N103_15	N103_15	PRJNA516792	SAMN10798087	SDKT00000000.1	NA	487	487	Neisseria meningitidis	strain=N103_15	NA	latest	Contig	Major	Full	2019-06-12	ASM633470v1	Instituto Adolfo Lutz	GCF_006334705.1	identical	https://ftp.ncbi.nlm.nih.gov/genomes/all/GCA/006/334/705/GCA_006334705.1_ASM633470v1	annotation fails completeness check	NA	NA	haploid	bacteria	2105758	2105758	51.5	0	144	144	43628	Neisseria meningitidis	NA	N103_15	SPAdes v. 5.10.0.1	PRJNA516792	SAMN10798087	Contig	ASM633470v1	annotation fails completeness check	GCF_006334705.1	IonTorrent	current	Instituto Adolfo Lutz
GCA_006334715.1	No	Neisseria	meningitidis	N07_14	N07_14	PRJNA516792	SAMN10798069	SDKS00000000.1	NA	487	487	Neisseria meningitidis	strain=N07_14	NA	latest	Contig	Major	Full	2019-06-12	ASM633471v1	Instituto Adolfo Lutz	GCF_006334715.1	identical	https://ftp.ncbi.nlm.nih.gov/genomes/all/GCA/006/334/715/GCA_006334715.1_ASM633471v1	annotation fails completeness check	NA	NA	haploid	bacteria	2104733	2104733	51.5	0	154	154	43628	Neisseria meningitidis	NA	N07_14	SPAdes v. 5.10.0.1	PRJNA516792	SAMN10798069	Contig	ASM633471v1	annotation fails completeness check	GCF_006334715.1	IonTorrent	current	Instituto Adolfo Lutz
GCA_006334765.1	No	Neisseria	meningitidis	N43_16	N43_16	PRJNA516792	SAMN10798137	SDKU00000000.1	NA	487	487	Neisseria meningitidis	strain=N43_16	NA	latest	Contig	Major	Full	2019-06-12	ASM633476v1	Instituto Adolfo Lutz	GCF_006334765.1	identical	https://ftp.ncbi.nlm.nih.gov/genomes/all/GCA/006/334/765/GCA_006334765.1_ASM633476v1	annotation fails completeness check	NA	NA	haploid	bacteria	2104060	2104060	51.5	0	143	143	43628	Neisseria meningitidis	NA	N43_16	SPAdes v. 5.10.0.1	PRJNA516792	SAMN10798137	Contig	ASM633476v1	annotation fails completeness check	GCF_006334765.1	IonTorrent	current	Instituto Adolfo Lutz
GCA_008329765.1	No	Neisseria	meningitidis	12-221	12_221	PRJNA386981	SAMN07137413	NA	NA	487	487	Neisseria meningitidis	strain=12-221	NA	latest	Complete Genome	Major	Full	2019-09-09	ASM832976v1	Orebro University Hospital	GCF_008329765.1	identical	https://ftp.ncbi.nlm.nih.gov/genomes/all/GCA/008/329/765/GCA_008329765.1_ASM832976v1	annotation fails completeness check	NA	NA	haploid	bacteria	2167947	2167947	51.5	1	1	1	43717	Neisseria meningitidis	NA	12-221	Celera Assembler v. HGAP v3	PRJNA386981	SAMN07137413	Complete Genome	ASM832976v1	annotation fails completeness check	GCF_008329765.1	PacBio	current	Orebro University Hospital
GCA_015679795.1	No	Neisseria	meningitidis	15-236	15_236	PRJNA476247	SAMN09429010	NA	NA	487	487	Neisseria meningitidis	strain=15-236	NA	latest	Complete Genome	Major	Full	2020-11-24	ASM1567979v1	Orebro University Hospital	GCF_015679795.1	identical	https://ftp.ncbi.nlm.nih.gov/genomes/all/GCA/015/679/795/GCA_015679795.1_ASM1567979v1	annotation fails completeness check	NA	NA	haploid	bacteria	2179010	2179010	51.5	1	1	1	44159	Neisseria meningitidis	NA	15-236	Celera Assembler v. HGAP v3	PRJNA476247	SAMN09429010	Complete Genome	ASM1567979v1	annotation fails completeness check	GCF_015679795.1	PacBio	current	Orebro University Hospital
GCA_015679815.1	No	Neisseria	meningitidis	15-215	15_215	PRJNA476247	SAMN09429009	NA	NA	487	487	Neisseria meningitidis	strain=15-215	NA	latest	Complete Genome	Major	Full	2020-11-24	ASM1567981v1	Orebro University Hospital	GCF_015679815.1	identical	https://ftp.ncbi.nlm.nih.gov/genomes/all/GCA/015/679/815/GCA_015679815.1_ASM1567981v1	annotation fails completeness check	NA	NA	haploid	bacteria	2179038	2179038	51.5	1	1	1	44159	Neisseria meningitidis	NA	15-215	Celera Assembler v. HGAP v3	PRJNA476247	SAMN09429009	Complete Genome	ASM1567981v1	annotation fails completeness check	GCF_015679815.1	PacBio	current	Orebro University Hospital
GCA_015679845.1	No	Neisseria	meningitidis	15-198	15_198	PRJNA476247	SAMN09429008	NA	NA	487	487	Neisseria meningitidis	strain=15-198	NA	latest	Complete Genome	Major	Full	2020-11-24	ASM1567984v1	Orebro University Hospital	GCF_015679845.1	identical	https://ftp.ncbi.nlm.nih.gov/genomes/all/GCA/015/679/845/GCA_015679845.1_ASM1567984v1	annotation fails completeness check	NA	NA	haploid	bacteria	2179025	2179025	51.5	1	1	1	44159	Neisseria meningitidis	NA	15-198	Celera Assembler v. HGAP v3	PRJNA476247	SAMN09429008	Complete Genome	ASM1567984v1	annotation fails completeness check	GCF_015679845.1	PacBio	current	Orebro University Hospital
GCA_015732685.1	No	Neisseria	meningitidis	15-123	15_123	PRJNA476247	SAMN09429006	NA	NA	487	487	Neisseria meningitidis	strain=15-123	NA	latest	Complete Genome	Major	Full	2020-12-03	ASM1573268v1	Orebro University Hospital	GCF_015732685.1	identical	https://ftp.ncbi.nlm.nih.gov/genomes/all/GCA/015/732/685/GCA_015732685.1_ASM1573268v1	annotation fails completeness check	NA	NA	haploid	bacteria	2171633	2171633	51.5	1	1	1	44168	Neisseria meningitidis	NA	15-123	Celera Assembler v. HGAP v3	PRJNA476247	SAMN09429006	Complete Genome	ASM1573268v1	annotation fails completeness check	GCF_015732685.1	PacBio	current	Orebro University Hospital
GCA_015827425.1	No	Neisseria	meningitidis	N279/18	N279_18	PRJNA561754	SAMN13046566	WHMV00000000.1	NA	487	487	Neisseria meningitidis	strain=N279/18	NA	latest	Contig	Major	Full	2020-12-07	ASM1582742v1	Instituto Adolfo Lutz	GCF_015827425.1	identical	https://ftp.ncbi.nlm.nih.gov/genomes/all/GCA/015/827/425/GCA_015827425.1_ASM1582742v1	annotation fails completeness check	NA	NA	haploid	bacteria	2076814	2076814	51.5	0	131	131	44172	Neisseria meningitidis	NA	N279/18	SPAdes v. 5.12.0.0	PRJNA561754	SAMN13046566	Contig	ASM1582742v1	annotation fails completeness check	GCF_015827425.1	IonTorrent	current	Instituto Adolfo Lutz
GCA_015827435.1	No	Neisseria	meningitidis	N274/18	N274_18	PRJNA561754	SAMN13046565	WHMU00000000.1	NA	487	487	Neisseria meningitidis	strain=N274/18	NA	latest	Contig	Major	Full	2020-12-07	ASM1582743v1	Instituto Adolfo Lutz	GCF_015827435.1	identical	https://ftp.ncbi.nlm.nih.gov/genomes/all/GCA/015/827/435/GCA_015827435.1_ASM1582743v1	annotation fails completeness check	NA	NA	haploid	bacteria	2067467	2067467	51.5	0	124	124	44172	Neisseria meningitidis	NA	N274/18	SPAdes v. 5.12.0.0	PRJNA561754	SAMN13046565	Contig	ASM1582743v1	annotation fails completeness check	GCF_015827435.1	IonTorrent	current	Instituto Adolfo Lutz
GCA_015827475.1	No	Neisseria	meningitidis	N88/18	N88_18	PRJNA561754	SAMN13046968	WHMY00000000.1	NA	487	487	Neisseria meningitidis	strain=N88/18	NA	latest	Contig	Major	Full	2020-12-07	ASM1582747v1	Instituto Adolfo Lutz	GCF_015827475.1	identical	https://ftp.ncbi.nlm.nih.gov/genomes/all/GCA/015/827/475/GCA_015827475.1_ASM1582747v1	annotation fails completeness check	NA	NA	haploid	bacteria	2161321	2161321	51	0	183	183	44172	Neisseria meningitidis	NA	N88/18	SPAdes v. 5.12.0.0	PRJNA561754	SAMN13046968	Contig	ASM1582747v1	annotation fails completeness check	GCF_015827475.1	IonTorrent	current	Instituto Adolfo Lutz
GCA_015827535.1	No	Neisseria	meningitidis	N28/18	N28_18	PRJNA561754	SAMN13046973	WHNA00000000.1	NA	487	487	Neisseria meningitidis	strain=N28/18	NA	latest	Contig	Major	Full	2020-12-07	ASM1582753v1	Instituto Adolfo Lutz	GCF_015827535.1	identical	https://ftp.ncbi.nlm.nih.gov/genomes/all/GCA/015/827/535/GCA_015827535.1_ASM1582753v1	annotation fails completeness check	NA	NA	haploid	bacteria	2067252	2067252	51.5	0	130	130	44172	Neisseria meningitidis	NA	N28/18	SPAdes v. 5.12.0.0	PRJNA561754	SAMN13046973	Contig	ASM1582753v1	annotation fails completeness check	GCF_015827535.1	IonTorrent	current	Instituto Adolfo Lutz
GCA_015827645.1	No	Neisseria	meningitidis	N179/18	N179_18	PRJNA561754	SAMN13047578	WHNE00000000.1	NA	487	487	Neisseria meningitidis	strain=N179/18	NA	latest	Contig	Major	Full	2020-12-07	ASM1582764v1	Instituto Adolfo Lutz	GCF_015827645.1	identical	https://ftp.ncbi.nlm.nih.gov/genomes/all/GCA/015/827/645/GCA_015827645.1_ASM1582764v1	annotation fails completeness check	NA	NA	haploid	bacteria	2070531	2070531	51.5	0	123	123	44172	Neisseria meningitidis	NA	N179/18	SPAdes v. 5.12.0.0	PRJNA561754	SAMN13047578	Contig	ASM1582764v1	annotation fails completeness check	GCF_015827645.1	IonTorrent	current	Instituto Adolfo Lutz
GCA_015827665.1	No	Neisseria	meningitidis	N224/18	N224_18	PRJNA561754	SAMN13047605	WHNJ00000000.1	NA	487	487	Neisseria meningitidis	strain=N224/18	NA	latest	Contig	Major	Full	2020-12-07	ASM1582766v1	Instituto Adolfo Lutz	GCF_015827665.1	identical	https://ftp.ncbi.nlm.nih.gov/genomes/all/GCA/015/827/665/GCA_015827665.1_ASM1582766v1	annotation fails completeness check	NA	NA	haploid	bacteria	2094600	2094600	51.5	0	118	118	44172	Neisseria meningitidis	NA	N224/18	SPAdes v. 5.12.0.0	PRJNA561754	SAMN13047605	Contig	ASM1582766v1	annotation fails completeness check	GCF_015827665.1	IonTorrent	current	Instituto Adolfo Lutz
GCA_015827735.1	No	Neisseria	meningitidis	NM01_19	NM01_19	PRJNA530113	SAMN13066456	WIIN00000000.1	NA	487	487	Neisseria meningitidis	strain=NM01_19	NA	latest	Contig	Major	Full	2020-12-07	ASM1582773v1	Instituto Adolfo Lutz	GCF_015827735.1	identical	https://ftp.ncbi.nlm.nih.gov/genomes/all/GCA/015/827/735/GCA_015827735.1_ASM1582773v1	annotation fails completeness check	NA	NA	haploid	bacteria	2060863	2060863	51.5	0	153	153	44172	Neisseria meningitidis	NA	NM01_19	SPAdes v. 5.12.0.0	PRJNA530113	SAMN13066456	Contig	ASM1582773v1	annotation fails completeness check	GCF_015827735.1	IonTorrent	current	Instituto Adolfo Lutz
GCA_015827775.1	No	Neisseria	meningitidis	NM01_18	NM01_18	PRJNA530113	SAMN13066472	WIIP00000000.1	NA	487	487	Neisseria meningitidis	strain=NM01_18	NA	latest	Contig	Major	Full	2020-12-07	ASM1582777v1	Instituto Adolfo Lutz	GCF_015827775.1	identical	https://ftp.ncbi.nlm.nih.gov/genomes/all/GCA/015/827/775/GCA_015827775.1_ASM1582777v1	annotation fails completeness check	NA	NA	haploid	bacteria	2135175	2135175	51.5	0	145	145	44172	Neisseria meningitidis	NA	NM01_18	SPAdes v. 5.12.0.0	PRJNA530113	SAMN13066472	Contig	ASM1582777v1	annotation fails completeness check	GCF_015827775.1	IonTorrent	current	Instituto Adolfo Lutz
GCA_015827805.1	No	Neisseria	meningitidis	NM05_17	NM05_17	PRJNA530113	SAMN13066473	WIIQ00000000.1	NA	487	487	Neisseria meningitidis	strain=NM05_17	NA	latest	Contig	Major	Full	2020-12-07	ASM1582780v1	Instituto Adolfo Lutz	GCF_015827805.1	identical	https://ftp.ncbi.nlm.nih.gov/genomes/all/GCA/015/827/805/GCA_015827805.1_ASM1582780v1	annotation fails completeness check	NA	NA	haploid	bacteria	2063461	2063461	51.5	0	156	156	44172	Neisseria meningitidis	NA	NM05_17	SPAdes v. 5.12.0.0	PRJNA530113	SAMN13066473	Contig	ASM1582780v1	annotation fails completeness check	GCF_015827805.1	IonTorrent	current	Instituto Adolfo Lutz
GCA_015827815.1	No	Neisseria	meningitidis	NM04_17	NM04_17	PRJNA530113	SAMN13066475	WIIR00000000.1	NA	487	487	Neisseria meningitidis	strain=NM04_17	NA	latest	Contig	Major	Full	2020-12-07	ASM1582781v1	Instituto Adolfo Lutz	GCF_015827815.1	identical	https://ftp.ncbi.nlm.nih.gov/genomes/all/GCA/015/827/815/GCA_015827815.1_ASM1582781v1	annotation fails completeness check	NA	NA	haploid	bacteria	2050176	2050176	51.5	0	152	152	44172	Neisseria meningitidis	NA	NM04_17	SPAdes v. 5.12.0.0	PRJNA530113	SAMN13066475	Contig	ASM1582781v1	annotation fails completeness check	GCF_015827815.1	IonTorrent	current	Instituto Adolfo Lutz
GCA_015827895.1	No	Neisseria	meningitidis	N34_19	N34_19	PRJNA561754	SAMN13166146	WITR00000000.1	NA	487	487	Neisseria meningitidis	strain=N34_19	NA	latest	Contig	Major	Full	2020-12-07	ASM1582789v1	Instituto Adolfo Lutz	GCF_015827895.1	identical	https://ftp.ncbi.nlm.nih.gov/genomes/all/GCA/015/827/895/GCA_015827895.1_ASM1582789v1	annotation fails completeness check	NA	NA	haploid	bacteria	2161476	2161476	51	0	154	154	44172	Neisseria meningitidis	NA	N34_19	SPAdes v. 5.12.0.0	PRJNA561754	SAMN13166146	Contig	ASM1582789v1	annotation fails completeness check	GCF_015827895.1	IonTorrent	current	Instituto Adolfo Lutz
GCA_015827935.1	No	Neisseria	meningitidis	N159_19	N159_19	PRJNA561754	SAMN13166159	WITT00000000.1	NA	487	487	Neisseria meningitidis	strain=N159_19	NA	latest	Contig	Major	Full	2020-12-07	ASM1582793v1	Instituto Adolfo Lutz	GCF_015827935.1	identical	https://ftp.ncbi.nlm.nih.gov/genomes/all/GCA/015/827/935/GCA_015827935.1_ASM1582793v1	annotation fails completeness check	NA	NA	haploid	bacteria	2092458	2092458	51.5	0	136	136	44172	Neisseria meningitidis	NA	N159_19	SPAdes v. 5.12.0.0	PRJNA561754	SAMN13166159	Contig	ASM1582793v1	annotation fails completeness check	GCF_015827935.1	IonTorrent	current	Instituto Adolfo Lutz
GCA_015828495.1	No	Neisseria	meningitidis	N200_17	N200_17	PRJNA595074	SAMN13545687	WSOS00000000.1	NA	487	487	Neisseria meningitidis	strain=N200_17	NA	latest	Contig	Major	Full	2020-12-07	ASM1582849v1	Instituto Adolfo Lutz	GCF_015828495.1	identical	https://ftp.ncbi.nlm.nih.gov/genomes/all/GCA/015/828/495/GCA_015828495.1_ASM1582849v1	annotation fails completeness check	NA	NA	haploid	bacteria	2043287	2043287	51.5	0	130	130	44172	Neisseria meningitidis	NA	N200_17	SPAdes v. 5.12.0.0	PRJNA595074	SAMN13545687	Contig	ASM1582849v1	annotation fails completeness check	GCF_015828495.1	IonTorrent	current	Instituto Adolfo Lutz
GCA_015828525.1	No	Neisseria	meningitidis	N170_17	N170_17	PRJNA595074	SAMN13545686	WSOR00000000.1	NA	487	487	Neisseria meningitidis	strain=N170_17	NA	latest	Contig	Major	Full	2020-12-07	ASM1582852v1	Instituto Adolfo Lutz	GCF_015828525.1	identical	https://ftp.ncbi.nlm.nih.gov/genomes/all/GCA/015/828/525/GCA_015828525.1_ASM1582852v1	annotation fails completeness check	NA	NA	haploid	bacteria	2175936	2175936	51	0	146	146	44172	Neisseria meningitidis	NA	N170_17	SPAdes v. 5.12.0.0	PRJNA595074	SAMN13545686	Contig	ASM1582852v1	annotation fails completeness check	GCF_015828525.1	IonTorrent	current	Instituto Adolfo Lutz
GCA_015829015.1	No	Neisseria	meningitidis	N.85/17	N_85_17	PRJNA595074	SAMN13865359	JAAAXG000000000.1	NA	487	487	Neisseria meningitidis	strain=N.85/17	NA	latest	Contig	Major	Full	2020-12-07	ASM1582901v1	Instituto Adolfo Lutz	GCF_015829015.1	identical	https://ftp.ncbi.nlm.nih.gov/genomes/all/GCA/015/829/015/GCA_015829015.1_ASM1582901v1	annotation fails completeness check	NA	NA	haploid	bacteria	2157233	2157233	51	0	173	173	44172	Neisseria meningitidis	NA	N.85/17	SPAdes v. 5.12.0.0	PRJNA595074	SAMN13865359	Contig	ASM1582901v1	annotation fails completeness check	GCF_015829015.1	IonTorrent	current	Instituto Adolfo Lutz
GCA_015829045.1	No	Neisseria	meningitidis	N.38/17	N_38_17	PRJNA595074	SAMN13865353	JAAAXF000000000.1	NA	487	487	Neisseria meningitidis	strain=N.38/17	NA	latest	Contig	Major	Full	2020-12-07	ASM1582904v1	Instituto Adolfo Lutz	GCF_015829045.1	identical	https://ftp.ncbi.nlm.nih.gov/genomes/all/GCA/015/829/045/GCA_015829045.1_ASM1582904v1	annotation fails completeness check	NA	NA	haploid	bacteria	2155247	2155247	51	0	198	198	44172	Neisseria meningitidis	NA	N.38/17	SPAdes v. 5.12.0.0	PRJNA595074	SAMN13865353	Contig	ASM1582904v1	annotation fails completeness check	GCF_015829045.1	IonTorrent	current	Instituto Adolfo Lutz
GCA_015829195.1	No	Neisseria	meningitidis	N72_16	N72_16	PRJNA601116	SAMN13978336	JAAFZQ000000000.1	NA	487	487	Neisseria meningitidis	strain=N72_16	NA	latest	Contig	Major	Full	2020-12-07	ASM1582919v1	Instituto Adolfo Lutz	GCF_015829195.1	identical	https://ftp.ncbi.nlm.nih.gov/genomes/all/GCA/015/829/195/GCA_015829195.1_ASM1582919v1	annotation fails completeness check	NA	NA	haploid	bacteria	2104907	2104907	51.5	0	158	158	44172	Neisseria meningitidis	NA	N72_16	SPAdes v. 5.12.0.0	PRJNA601116	SAMN13978336	Contig	ASM1582919v1	annotation fails completeness check	GCF_015829195.1	IonTorrent	current	Instituto Adolfo Lutz
GCA_015829475.1	No	Neisseria	meningitidis	N158_17	N158_17	PRJNA561754	SAMN12838285	WBKU00000000.1	NA	487	487	Neisseria meningitidis	strain=N158_17	NA	latest	Contig	Major	Full	2020-12-07	ASM1582947v1	Instituto Adolfo Lutz	GCF_015829475.1	identical	https://ftp.ncbi.nlm.nih.gov/genomes/all/GCA/015/829/475/GCA_015829475.1_ASM1582947v1	annotation fails completeness check	NA	NA	haploid	bacteria	2083249	2083249	51.5	0	126	126	44172	Neisseria meningitidis	NA	N158_17	SPAdes v. 5.10.0.1	PRJNA561754	SAMN12838285	Contig	ASM1582947v1	annotation fails completeness check	GCF_015829475.1	IonTorrent	current	Instituto Adolfo Lutz
GCA_015829495.1	No	Neisseria	meningitidis	N159_17	N159_17	PRJNA561754	SAMN12838286	WBKV00000000.1	NA	487	487	Neisseria meningitidis	strain=N159_17	NA	latest	Contig	Major	Full	2020-12-07	ASM1582949v1	Instituto Adolfo Lutz	GCF_015829495.1	identical	https://ftp.ncbi.nlm.nih.gov/genomes/all/GCA/015/829/495/GCA_015829495.1_ASM1582949v1	annotation fails completeness check	NA	NA	haploid	bacteria	2081031	2081031	51.5	0	137	137	44172	Neisseria meningitidis	NA	N159_17	SPAdes v. 5.10.0.1	PRJNA561754	SAMN12838286	Contig	ASM1582949v1	annotation fails completeness check	GCF_015829495.1	IonTorrent	current	Instituto Adolfo Lutz
GCA_015829525.1	No	Neisseria	meningitidis	N160_17	N160_17	PRJNA561754	SAMN12838288	WBKW00000000.1	NA	487	487	Neisseria meningitidis	strain=N160_17	NA	latest	Contig	Major	Full	2020-12-07	ASM1582952v1	Instituto Adolfo Lutz	GCF_015829525.1	identical	https://ftp.ncbi.nlm.nih.gov/genomes/all/GCA/015/829/525/GCA_015829525.1_ASM1582952v1	annotation fails completeness check	NA	NA	haploid	bacteria	2086299	2086299	51.5	0	135	135	44172	Neisseria meningitidis	NA	N160_17	SPAdes v. 5.10.0.1	PRJNA561754	SAMN12838288	Contig	ASM1582952v1	annotation fails completeness check	GCF_015829525.1	IonTorrent	current	Instituto Adolfo Lutz
GCA_015829585.1	No	Neisseria	meningitidis	N58_17	N58_17	PRJNA561754	SAMN12838289	WBKX00000000.1	NA	487	487	Neisseria meningitidis	strain=N58_17	NA	latest	Contig	Major	Full	2020-12-07	ASM1582958v1	Instituto Adolfo Lutz	GCF_015829585.1	identical	https://ftp.ncbi.nlm.nih.gov/genomes/all/GCA/015/829/585/GCA_015829585.1_ASM1582958v1	annotation fails completeness check	NA	NA	haploid	bacteria	2088731	2088731	51.5	0	119	119	44172	Neisseria meningitidis	NA	N58_17	SPAdes v. 5.10.0.1	PRJNA561754	SAMN12838289	Contig	ASM1582958v1	annotation fails completeness check	GCF_015829585.1	IonTorrent	current	Instituto Adolfo Lutz
GCA_018135835.1	No	Neisseria	meningitidis	P4464	P4464	PRJNA329301	SAMN05413763	MBMB00000000.1	NA	487	487	Neisseria meningitidis	strain=P4464	NA	latest	Contig	Major	Full	2021-04-23	ASM1813583v1	Oswaldo Cruz Institute	GCF_018135835.1	identical	https://ftp.ncbi.nlm.nih.gov/genomes/all/GCA/018/135/835/GCA_018135835.1_ASM1813583v1	annotation fails completeness check	NA	NA	haploid	bacteria	2217808	2217808	51	0	131	131	44309	Neisseria meningitidis	NA	P4464	A5-miseq v. 20141120	PRJNA329301	SAMN05413763	Contig	ASM1813583v1	annotation fails completeness check	GCF_018135835.1	Illumina HiSeq	current	Oswaldo Cruz Institute
GCA_018677885.1	No	Neisseria	gonorrhoeae	ALERTA_NG222	ALERTA_NG222	PRJNA674332	SAMN16635763	JADPXR000000000.1	NA	485	485	Neisseria gonorrhoeae	strain=ALERTA_NG222	NA	latest	Contig	Major	Full	2021-06-02	ASM1867788v1	UNIFESP - CRT DST/Aids SP	GCF_018677885.1	identical	https://ftp.ncbi.nlm.nih.gov/genomes/all/GCA/018/677/885/GCA_018677885.1_ASM1867788v1	annotation fails completeness check	NA	NA	haploid	bacteria	2095030	2095030	52	0	90	90	44349	Neisseria gonorrhoeae	NA	ALERTA_NG222	SPAdes v. 3.13.5	PRJNA674332	SAMN16635763	Contig	ASM1867788v1	annotation fails completeness check	GCF_018677885.1	Illumina	current	UNIFESP - CRT DST/Aids SP
GCA_018677975.1	No	Neisseria	gonorrhoeae	ALERTA_NG100	ALERTA_NG100	PRJNA674332	SAMN16635759	JADPXV000000000.1	NA	485	485	Neisseria gonorrhoeae	strain=ALERTA_NG100	NA	latest	Contig	Major	Full	2021-06-02	ASM1867797v1	UNIFESP - CRT DST/Aids SP	GCF_018677975.1	identical	https://ftp.ncbi.nlm.nih.gov/genomes/all/GCA/018/677/975/GCA_018677975.1_ASM1867797v1	annotation fails completeness check	NA	NA	haploid	bacteria	2055088	2055088	52.5	0	106	106	44349	Neisseria gonorrhoeae	NA	ALERTA_NG100	SPAdes v. 3.13.1	PRJNA674332	SAMN16635759	Contig	ASM1867797v1	annotation fails completeness check	GCF_018677975.1	Illumina	current	UNIFESP - CRT DST/Aids SP
GCA_022392845.1	No	Neisseria	meningitidis	N74_19	N74_19	PRJNA516792	SAMN14776999	JABDTB000000000.1	NA	487	487	Neisseria meningitidis	strain=N74_19	NA	latest	Contig	Major	Full	2022-02-25	ASM2239284v1	Instituto Adolfo Lutz	GCF_022392845.1	identical	https://ftp.ncbi.nlm.nih.gov/genomes/all/GCA/022/392/845/GCA_022392845.1_ASM2239284v1	annotation fails completeness check	NA	NA	haploid	bacteria	2066124	2066124	51.5	0	147	147	44617	Neisseria meningitidis	NA	N74_19	SPAdes v. 5.12.0.0	PRJNA516792	SAMN14776999	Contig	ASM2239284v1	annotation fails completeness check	GCF_022392845.1	IonTorrent	current	Instituto Adolfo Lutz
GCA_022392865.1	No	Neisseria	meningitidis	N49_05	N49_05	PRJNA516792	SAMN11043776	SJUI00000000.1	NA	487	487	Neisseria meningitidis	strain=N49_05	NA	latest	Contig	Major	Full	2022-02-25	ASM2239286v1	Instituto Adolfo Lutz	GCF_022392865.1	identical	https://ftp.ncbi.nlm.nih.gov/genomes/all/GCA/022/392/865/GCA_022392865.1_ASM2239286v1	annotation fails completeness check	NA	NA	haploid	bacteria	2073469	2073469	51.5	0	155	155	44617	Neisseria meningitidis	NA	N49_05	SPAdes v. 5.10.0.1	PRJNA516792	SAMN11043776	Contig	ASM2239286v1	annotation fails completeness check	GCF_022392865.1	IonTorrent	current	Instituto Adolfo Lutz
GCA_022392905.1	No	Neisseria	meningitidis	N357_01	N357_01	PRJNA516792	SAMN11043774	SJUG00000000.1	NA	487	487	Neisseria meningitidis	strain=N357_01	NA	latest	Contig	Major	Full	2022-02-25	ASM2239290v1	Instituto Adolfo Lutz	GCF_022392905.1	identical	https://ftp.ncbi.nlm.nih.gov/genomes/all/GCA/022/392/905/GCA_022392905.1_ASM2239290v1	annotation fails completeness check	NA	NA	haploid	bacteria	2100120	2100120	51.5	0	158	158	44617	Neisseria meningitidis	NA	N357_01	SPAdes v. 5.10.0.1	PRJNA516792	SAMN11043774	Contig	ASM2239290v1	annotation fails completeness check	GCF_022392905.1	IonTorrent	current	Instituto Adolfo Lutz
GCA_022696165.1	No	Neisseria	meningitidis	MCRJ074	MCRJ074	PRJNA544644	SAMN11845750	VDCE00000000.1	NA	487	487	Neisseria meningitidis	strain=MCRJ074	NA	latest	Contig	Major	Full	2022-03-25	ASM2269616v1	Fiocruz	GCF_022696165.1	identical	https://ftp.ncbi.nlm.nih.gov/genomes/all/GCA/022/696/165/GCA_022696165.1_ASM2269616v1	annotation fails completeness check	NA	NA	haploid	bacteria	2109904	2109904	51.5	0	336	336	44645	Neisseria meningitidis	NA	MCRJ074	A5_Miseq v. 20160825	PRJNA544644	SAMN11845750	Contig	ASM2269616v1	annotation fails completeness check	GCF_022696165.1	Illumina HiSeq	current	Fiocruz
GCA_022696205.1	No	Neisseria	meningitidis	MCRJ108	MCRJ108	PRJNA544649	SAMN11845759	VDCG00000000.1	NA	487	487	Neisseria meningitidis	strain=MCRJ108	NA	latest	Contig	Major	Full	2022-03-25	ASM2269620v1	Fiocruz	GCF_022696205.1	identical	https://ftp.ncbi.nlm.nih.gov/genomes/all/GCA/022/696/205/GCA_022696205.1_ASM2269620v1	annotation fails completeness check	NA	NA	haploid	bacteria	2173901	2173901	51	0	410	410	44645	Neisseria meningitidis	NA	MCRJ108	A5_Miseq v. 20160825	PRJNA544649	SAMN11845759	Contig	ASM2269620v1	annotation fails completeness check	GCF_022696205.1	Illumina HiSeq	current	Fiocruz
GCA_025673215.1	No	Neisseria	gonorrhoeae	NG_PT19_415	NG_PT19_415	PRJNA887340	SAMN31165871	JAOVRQ000000000.1	NA	485	485	Neisseria gonorrhoeae	strain=NG_PT19_415	NA	latest	Contig	Major	Full	2022-10-12	ASM2567321v1	ATCC	GCF_025673215.1	identical	https://ftp.ncbi.nlm.nih.gov/genomes/all/GCA/025/673/215/GCA_025673215.1_ASM2567321v1	annotation fails completeness check	NA	NA	haploid	bacteria	2014973	2014973	52.5	0	109	109	44846	Neisseria gonorrhoeae	NA	NG_PT19_415	Unicycler v. v0.4.8	PRJNA887340	SAMN31165871	Contig	ASM2567321v1	annotation fails completeness check	GCF_025673215.1	Illumina	current	ATCC
GCA_025673545.1	No	Neisseria	gonorrhoeae	NG_PT20_355	NG_PT20_355	PRJNA887340	SAMN31165882	JAOVRF000000000.1	NA	485	485	Neisseria gonorrhoeae	strain=NG_PT20_355	NA	latest	Contig	Major	Full	2022-10-12	ASM2567354v1	ATCC	GCF_025673545.1	identical	https://ftp.ncbi.nlm.nih.gov/genomes/all/GCA/025/673/545/GCA_025673545.1_ASM2567354v1	annotation fails completeness check	NA	NA	haploid	bacteria	1983303	1983303	52.5	0	121	121	44846	Neisseria gonorrhoeae	NA	NG_PT20_355	Unicycler v. v0.4.8	PRJNA887340	SAMN31165882	Contig	ASM2567354v1	annotation fails completeness check	GCF_025673545.1	Illumina	current	ATCC
GCA_025674285.1	No	Neisseria	gonorrhoeae	NG_PT19_328	NG_PT19_328	PRJNA887340	SAMN31165868	JAOVRT000000000.1	NA	485	485	Neisseria gonorrhoeae	strain=NG_PT19_328	NA	latest	Contig	Major	Full	2022-10-12	ASM2567428v1	ATCC	GCF_025674285.1	identical	https://ftp.ncbi.nlm.nih.gov/genomes/all/GCA/025/674/285/GCA_025674285.1_ASM2567428v1	annotation fails completeness check	NA	NA	haploid	bacteria	2027804	2027804	52.5	0	130	130	44846	Neisseria gonorrhoeae	NA	NG_PT19_328	Unicycler v. v0.4.8	PRJNA887340	SAMN31165868	Contig	ASM2567428v1	annotation fails completeness check	GCF_025674285.1	Illumina	current	ATCC
GCA_030865845.1	No	Neisseria	gonorrhoeae	TUM23707	TUM23707	PRJNA992923	SAMN36377076	JAUMHW000000000.1	NA	485	485	Neisseria gonorrhoeae	strain=TUM23707	NA	latest	Contig	Major	Full	2023-08-23	ASM3086584v1	Toho university	NA	NA	https://ftp.ncbi.nlm.nih.gov/genomes/all/GCA/030/865/845/GCA_030865845.1_ASM3086584v1	annotation fails completeness check	NA	NA	haploid	bacteria	2087009	2087009	52.5	0	260	260	45161	Neisseria gonorrhoeae	NA	TUM23707	SPAdes v. v3.15.4	PRJNA992923	SAMN36377076	Contig	ASM3086584v1	annotation fails completeness check	NA	Illumina MiSeq	current	Toho university
GCA_030865945.1	No	Neisseria	gonorrhoeae	TUM23655	TUM23655	PRJNA992923	SAMN36377025	JAUMSU000000000.1	NA	485	485	Neisseria gonorrhoeae	strain=TUM23655	NA	latest	Contig	Major	Full	2023-08-23	ASM3086594v1	Toho university	NA	NA	https://ftp.ncbi.nlm.nih.gov/genomes/all/GCA/030/865/945/GCA_030865945.1_ASM3086594v1	annotation fails completeness check	NA	NA	haploid	bacteria	2098444	2098444	52	0	183	183	45161	Neisseria gonorrhoeae	NA	TUM23655	SPAdes v. v3.15.4	PRJNA992923	SAMN36377025	Contig	ASM3086594v1	annotation fails completeness check	NA	Illumina MiSeq	current	Toho university
GCA_030866135.1	No	Neisseria	gonorrhoeae	TUM23585	TUM23585	PRJNA992923	SAMN36376956	JAUMSY000000000.1	NA	485	485	Neisseria gonorrhoeae	strain=TUM23585	NA	latest	Contig	Major	Full	2023-08-23	ASM3086613v1	Toho university	NA	NA	https://ftp.ncbi.nlm.nih.gov/genomes/all/GCA/030/866/135/GCA_030866135.1_ASM3086613v1	annotation fails completeness check	NA	NA	haploid	bacteria	2452987	2452987	52	0	1383	1383	45161	Neisseria gonorrhoeae	NA	TUM23585	SPAdes v. v3.15.4	PRJNA992923	SAMN36376956	Contig	ASM3086613v1	annotation fails completeness check	NA	Illumina MiSeq	current	Toho university
GCA_030866225.1	No	Neisseria	gonorrhoeae	TUM23543	TUM23543	PRJNA992923	SAMN36376914	JAUMIL000000000.1	NA	485	485	Neisseria gonorrhoeae	strain=TUM23543	NA	latest	Contig	Major	Full	2023-08-23	ASM3086622v1	Toho university	NA	NA	https://ftp.ncbi.nlm.nih.gov/genomes/all/GCA/030/866/225/GCA_030866225.1_ASM3086622v1	annotation fails completeness check	NA	NA	haploid	bacteria	2033035	2033035	52	0	599	599	45161	Neisseria gonorrhoeae	NA	TUM23543	SPAdes v. v3.15.4	PRJNA992923	SAMN36376914	Contig	ASM3086622v1	annotation fails completeness check	NA	Illumina MiSeq	current	Toho university
GCA_030866335.1	No	Neisseria	gonorrhoeae	TUM23525	TUM23525	PRJNA992923	SAMN36376896	JAUMTD000000000.1	NA	485	485	Neisseria gonorrhoeae	strain=TUM23525	NA	latest	Contig	Major	Full	2023-08-23	ASM3086633v1	Toho university	NA	NA	https://ftp.ncbi.nlm.nih.gov/genomes/all/GCA/030/866/335/GCA_030866335.1_ASM3086633v1	annotation fails completeness check	NA	NA	haploid	bacteria	2095750	2095750	52	0	272	272	45161	Neisseria gonorrhoeae	NA	TUM23525	SPAdes v. v3.15.4	PRJNA992923	SAMN36376896	Contig	ASM3086633v1	annotation fails completeness check	NA	Illumina MiSeq	current	Toho university
GCA_030866435.1	No	Neisseria	gonorrhoeae	TUM23498	TUM23498	PRJNA992923	SAMN36376869	JAUMIN000000000.1	NA	485	485	Neisseria gonorrhoeae	strain=TUM23498	NA	latest	Contig	Major	Full	2023-08-23	ASM3086643v1	Toho university	NA	NA	https://ftp.ncbi.nlm.nih.gov/genomes/all/GCA/030/866/435/GCA_030866435.1_ASM3086643v1	annotation fails completeness check	NA	NA	haploid	bacteria	2109150	2109150	52	0	466	466	45161	Neisseria gonorrhoeae	NA	TUM23498	SPAdes v. v3.15.4	PRJNA992923	SAMN36376869	Contig	ASM3086643v1	annotation fails completeness check	NA	Illumina MiSeq	current	Toho university
GCA_900204495.1	No	Neisseria	meningitidis	22944	22944	PRJEB22021	SAMEA104189397	OAJT00000000.1	NA	487	487	Neisseria meningitidis	strain=Neisseria meningitidis	22944	latest	Contig	Major	Full	2017-11-28	22944	UNIVERSITY OF LEICESTER	GCF_900204495.1	identical	https://ftp.ncbi.nlm.nih.gov/genomes/all/GCA/900/204/495/GCA_900204495.1_22944	annotation fails completeness check	NA	NA	haploid	bacteria	2393084	2393084	51.5	0	1128	1128	43067	Neisseria meningitidis	22944	Neisseria meningitidis	NA	PRJEB22021	SAMEA104189397	Contig	22944	annotation fails completeness check	GCF_900204495.1	NA	current	UNIVERSITY OF LEICESTER
GCA_900454045.1	No	Neisseria	meningitidis	NCTC9714	NCTC9714	PRJEB6403	SAMEA104307673	UGRQ00000000.1	NA	487	487	Neisseria meningitidis	strain=NCTC9714	NA	latest	Contig	Major	Full	2018-08-01	58075_D01	SC	GCF_900454045.1	identical	https://ftp.ncbi.nlm.nih.gov/genomes/all/GCA/900/454/045/GCA_900454045.1_58075_D01	annotation fails completeness check	NA	NA	haploid	bacteria	2273672	2273672	51.5	0	3	3	43313	Neisseria meningitidis	NA	NCTC9714	NA	PRJEB6403	SAMEA104307673	Contig	58075_D01	annotation fails completeness check	GCF_900454045.1	NA	current	SC
GCA_000193815.2	No	Neisseria	meningitidis	NS44	NS44	PRJNA60869	SAMN02471875	AEPJ00000000.1	NA	933290	487	Neisseria meningitidis NS44	strain=NS44	NA	latest	Contig	Major	Full	2010-12-29	ASM19381v2	University of Maryland	GCF_000193815.1	identical	https://ftp.ncbi.nlm.nih.gov/genomes/all/GCA/000/193/815/GCA_000193815.2_ASM19381v2	annotation fails completeness check	NA	NA	haploid	bacteria	2022090	2022090	51.5	0	365	365	40541	Neisseria meningitidis NS44	NA	NS44	Newbler Assembler v. 2.0.00.20	PRJNA60869	SAMN02471875	Contig	ASM19381v2	annotation fails completeness check	GCF_000193815.1	454	current	University of Maryland, College Park
GCA_001025485.1	No	Neisseria	gonorrhoeae	strain=NM2206	SK14515	PRJNA209340	SAMN02338789	ATPM00000000.1	NA	1352523	485	Neisseria gonorrhoeae SK14515	strain=SK14515	NA	latest	Contig	Major	Full	2015-06-10	ASM102548v1	Read Laboratory	GCF_001025485.1	identical	https://ftp.ncbi.nlm.nih.gov/genomes/all/GCA/001/025/485/GCA_001025485.1_ASM102548v1	annotation fails completeness check	NA	NA	haploid	bacteria	2081672	2081672	52.5	0	655	655	42165	Neisseria gonorrhoeae SK14515	NA	SK14515	Velvet v. May-2013	PRJNA209340	SAMN02338789	Contig	ASM102548v1	annotation fails completeness check	GCF_001025485.1	Illumina HiSeq	current	Read Laboratory, Emory University
GCA_001025535.1	No	Neisseria	gonorrhoeae	strain=NM3128	SK23020	PRJNA209352	SAMN02338795	ATPS00000000.1	NA	1352517	485	Neisseria gonorrhoeae SK23020	strain=SK23020	NA	latest	Contig	Major	Full	2015-06-10	ASM102553v1	Read Laboratory	GCF_001025535.1	identical	https://ftp.ncbi.nlm.nih.gov/genomes/all/GCA/001/025/535/GCA_001025535.1_ASM102553v1	annotation fails completeness check	NA	NA	haploid	bacteria	2136109	2136109	52	0	719	719	42165	Neisseria gonorrhoeae SK23020	NA	SK23020	Velvet v. May-2013	PRJNA209352	SAMN02338795	Contig	ASM102553v1	annotation fails completeness check	GCF_001025535.1	Illumina HiSeq	current	Read Laboratory, Emory University
GCA_001630495.1	No	Neisseria	meningitidis	87Mo	87Mo	PRJNA318853	SAMN04606885	LWLO00000000.1	NA	487	487	Neisseria meningitidis	strain=87Mo	NA	latest	Contig	Major	Full	2016-04-25	ASM163049v1	National Laboratory of Health	GCF_001630495.1	identical	https://ftp.ncbi.nlm.nih.gov/genomes/all/GCA/001/630/495/GCA_001630495.1_ASM163049v1	annotation fails completeness check	NA	NA	haploid	bacteria	2113585	2113585	51.5	0	177	177	42485	Neisseria meningitidis	NA	87Mo	SPAdes v. 3.1.0	PRJNA318853	SAMN04606885	Contig	ASM163049v1	annotation fails completeness check	GCF_001630495.1	IonTorrent	current	National Laboratory of Health, Environment and Food
GCA_001630505.1	No	Neisseria	meningitidis	85Mo	85Mo	PRJNA318734	SAMN04606884	LWLL00000000.1	NA	487	487	Neisseria meningitidis	strain=85Mo	NA	latest	Contig	Major	Full	2016-04-25	ASM163050v1	National Laboratory of Health	GCF_001630505.1	identical	https://ftp.ncbi.nlm.nih.gov/genomes/all/GCA/001/630/505/GCA_001630505.1_ASM163050v1	annotation fails completeness check	NA	NA	haploid	bacteria	2100004	2100004	51.5	0	168	168	42485	Neisseria meningitidis	NA	85Mo	SPAdes v. 3.1.0	PRJNA318734	SAMN04606884	Contig	ASM163050v1	annotation fails completeness check	GCF_001630505.1	IonTorrent	current	National Laboratory of Health, Environment and Food
GCA_003702745.1	No	Neisseria	meningitidis	130817	130817	PRJNA265151	SAMN03145819	JSUJ00000000.1	NA	487	487	Neisseria meningitidis	strain=130817	NA	latest	Contig	Major	Full	2018-10-30	ASM370274v1	National Institute for Communicable Disease Control and Prevention	GCF_003702745.1	identical	https://ftp.ncbi.nlm.nih.gov/genomes/all/GCA/003/702/745/GCA_003702745.1_ASM370274v1	annotation fails completeness check	NA	NA	haploid	bacteria	2063211	2063211	51.5	0	727	727	43403	Neisseria meningitidis	NA	130817	SOAPdenovo v. 2.01	PRJNA265151	SAMN03145819	Contig	ASM370274v1	annotation fails completeness check	GCF_003702745.1	Illumina GAIIx	current	National Institute for Communicable Disease Control and Prevention, Chinese Center for Disease Control and Prevention
GCA_003995275.1	No	Neisseria	meningitidis	Nm510901	Nm510901	PRJNA270379	SAMN03267231	JWOF00000000.1	NA	487	487	Neisseria meningitidis	strain=Nm510901	NA	latest	Scaffold	Major	Full	2019-01-07	ASM399527v1	National Institute for Communicable Disease Control and Prevention	GCF_003995275.1	identical	https://ftp.ncbi.nlm.nih.gov/genomes/all/GCA/003/995/275/GCA_003995275.1_ASM399527v1	annotation fails completeness check	NA	NA	haploid	bacteria	2163386	2161318	51.5	0	371	371	43472	Neisseria meningitidis	NA	Nm510901	SOAPdenovo v. 2.04	PRJNA270379	SAMN03267231	Scaffold	ASM399527v1	annotation fails completeness check	GCF_003995275.1	Illumina HiSeq	current	National Institute for Communicable Disease Control and Prevention, Chinese Center for Disease Control and Prevention
GCA_003996005.1	No	Neisseria	meningitidis	Nm440716	Nm440716	PRJNA270379	SAMN03267216	JWNU00000000.1	NA	487	487	Neisseria meningitidis	strain=Nm440716	NA	latest	Scaffold	Major	Full	2019-01-07	ASM399600v1	National Institute for Communicable Disease Control and Prevention	GCF_003996005.1	identical	https://ftp.ncbi.nlm.nih.gov/genomes/all/GCA/003/996/005/GCA_003996005.1_ASM399600v1	annotation fails completeness check	NA	NA	haploid	bacteria	2189127	2187651	51.5	0	480	480	43472	Neisseria meningitidis	NA	Nm440716	SOAPdenovo v. 2.04	PRJNA270379	SAMN03267216	Scaffold	ASM399600v1	annotation fails completeness check	GCF_003996005.1	Illumina HiSeq	current	National Institute for Communicable Disease Control and Prevention, Chinese Center for Disease Control and Prevention
GCA_007107365.1	No	Neisseria	gonorrhoeae	NJ189125	NJ189125	PRJNA553854	SAMN12252303	NA	NA	485	485	Neisseria gonorrhoeae	strain=NJ189125	NA	latest	Complete Genome	Major	Full	2019-07-18	ASM710736v1	Institute of Dermatology	GCF_007107365.1	identical	https://ftp.ncbi.nlm.nih.gov/genomes/all/GCA/007/107/365/GCA_007107365.1_ASM710736v1	annotation fails completeness check	NA	NA	haploid	bacteria	2185626	2185626	52	1	1	1	43664	Neisseria gonorrhoeae	NA	NJ189125	HGAP v. 2019	PRJNA553854	SAMN12252303	Complete Genome	ASM710736v1	annotation fails completeness check	GCF_007107365.1	PacBio RSII	current	Institute of Dermatology, Chinese Academy of Medical Sciences and Peking Union Medical College
GCA_014844855.1	No	Neisseria	gonorrhoeae	SW0223	SW0223	PRJNA660404	SAMN15960552	NA	NA	485	485	Neisseria gonorrhoeae	strain=SW0223	NA	latest	Chromosome	Major	Full	2020-10-05	ASM1484485v1	Indo-Africa dengue sequencing	GCF_014844855.1	identical	https://ftp.ncbi.nlm.nih.gov/genomes/all/GCA/014/844/855/GCA_014844855.1_ASM1484485v1	annotation fails completeness check	NA	NA	haploid	bacteria	2152289	2143979	52.5	1	1	1	44109	Neisseria gonorrhoeae	NA	SW0223	BWA v. 0.7.12	PRJNA660404	SAMN15960552	Chromosome	ASM1484485v1	annotation fails completeness check	GCF_014844855.1	Oxford Nanopore MiniION	current	Indo-Africa dengue sequencing, vaccine development and capacity building
GCA_014844895.1	No	Neisseria	gonorrhoeae	SW0032	SW0032	PRJNA660404	SAMN15960550	NA	NA	485	485	Neisseria gonorrhoeae	strain=SW0032	NA	latest	Chromosome	Major	Full	2020-10-05	ASM1484489v1	Indo-Africa dengue sequencing	GCF_014844895.1	identical	https://ftp.ncbi.nlm.nih.gov/genomes/all/GCA/014/844/895/GCA_014844895.1_ASM1484489v1	annotation fails completeness check	NA	NA	haploid	bacteria	2151426	2145244	52.5	1	1	1	44109	Neisseria gonorrhoeae	NA	SW0032	BWA v. 0.7.12	PRJNA660404	SAMN15960550	Chromosome	ASM1484489v1	annotation fails completeness check	GCF_014844895.1	Oxford Nanopore MiniION	current	Indo-Africa dengue sequencing, vaccine development and capacity building
GCA_014844935.1	No	Neisseria	gonorrhoeae	SW0018	SW0018	PRJNA660404	SAMN15960548	NA	NA	485	485	Neisseria gonorrhoeae	strain=SW0018	NA	latest	Chromosome	Major	Full	2020-10-05	ASM1484493v1	Indo-Africa dengue sequencing	GCF_014844935.1	identical	https://ftp.ncbi.nlm.nih.gov/genomes/all/GCA/014/844/935/GCA_014844935.1_ASM1484493v1	annotation fails completeness check	NA	NA	haploid	bacteria	2147640	2142468	52.5	1	1	1	44109	Neisseria gonorrhoeae	NA	SW0018	BWA v. 0.7.12	PRJNA660404	SAMN15960548	Chromosome	ASM1484493v1	annotation fails completeness check	GCF_014844935.1	Oxford Nanopore MiniION	current	Indo-Africa dengue sequencing, vaccine development and capacity building
GCA_000470555.1	No	Kingella	kingae	KK190	KK190	PRJEB1631	SAMEA2272399	CBTE000000000.1	NA	1305779	504	Kingella kingae KK190	strain=KK190	NA	latest	Scaffold	Major	Full	2013-09-17	KK190	ebi	GCF_000470555.1	identical	https://ftp.ncbi.nlm.nih.gov/genomes/all/GCA/000/470/555/GCA_000470555.1_KK190	annotation fails completeness check; many frameshifted proteins	NA	NA	haploid	bacteria	1992845	1857831	46.5	0	1	1089	41534	Kingella kingae KK190	NA	KK190	NA	PRJEB1631	SAMEA2272399	Scaffold	KK190	many frameshifted proteins	GCF_000470555.1	NA	current	ebi
GCA_000818495.1	No	Neisseria	meningitidis	strain=GCGS070	NM3684	PRJNA264444	SAMN03122548	JSAS00000000.1	NA	487	487	Neisseria meningitidis	strain=NM3684	NA	latest	Contig	Major	Full	2015-01-15	ASM81849v1	University of Pittsburgh	GCF_000818495.1	identical	https://ftp.ncbi.nlm.nih.gov/genomes/all/GCA/000/818/495/GCA_000818495.1_ASM81849v1	annotation fails completeness check; many frameshifted proteins	NA	NA	haploid	bacteria	2132590	2132590	51.5	0	261	261	42019	Neisseria meningitidis	NA	NM3684	MIRA v. 3.2	PRJNA264444	SAMN03122548	Contig	ASM81849v1	many frameshifted proteins	GCF_000818495.1	IonTorrent	current	University of Pittsburgh
GCA_000818505.1	No	Neisseria	meningitidis	strain=NM2263	NM3685	PRJNA264539	SAMN03135245	JSAT00000000.1	NA	487	487	Neisseria meningitidis	strain=NM3685	NA	latest	Contig	Major	Full	2015-01-15	ASM81850v1	University of Pittsburgh	GCF_000818505.1	identical	https://ftp.ncbi.nlm.nih.gov/genomes/all/GCA/000/818/505/GCA_000818505.1_ASM81850v1	annotation fails completeness check; many frameshifted proteins	NA	NA	haploid	bacteria	2122125	2122125	51.5	0	280	280	42019	Neisseria meningitidis	NA	NM3685	MIRA v. 3.2	PRJNA264539	SAMN03135245	Contig	ASM81850v1	many frameshifted proteins	GCF_000818505.1	IonTorrent	current	University of Pittsburgh
GCA_000818515.1	No	Neisseria	meningitidis	strain=GCGS215	NM3680	PRJNA264442	SAMN03122547	JSAR00000000.1	NA	487	487	Neisseria meningitidis	strain=NM3680	NA	latest	Contig	Major	Full	2015-01-15	ASM81851v1	University of Pittsburgh	GCF_000818515.1	identical	https://ftp.ncbi.nlm.nih.gov/genomes/all/GCA/000/818/515/GCA_000818515.1_ASM81851v1	annotation fails completeness check; many frameshifted proteins	NA	NA	haploid	bacteria	2101022	2101022	51.5	0	250	250	42019	Neisseria meningitidis	NA	NM3680	MIRA v. 3.2	PRJNA264442	SAMN03122547	Contig	ASM81851v1	many frameshifted proteins	GCF_000818515.1	IonTorrent	current	University of Pittsburgh
GCA_000818525.1	No	Neisseria	meningitidis	strain=GCGS035	NM3688	PRJNA264543	SAMN03135276	JSAU00000000.1	NA	487	487	Neisseria meningitidis	strain=NM3688	NA	latest	Contig	Major	Full	2015-01-15	ASM81852v1	University of Pittsburgh	GCF_000818525.1	identical	https://ftp.ncbi.nlm.nih.gov/genomes/all/GCA/000/818/525/GCA_000818525.1_ASM81852v1	annotation fails completeness check; many frameshifted proteins	NA	NA	haploid	bacteria	2165310	2165310	51	0	249	249	42019	Neisseria meningitidis	NA	NM3688	MIRA v. 3.2	PRJNA264543	SAMN03135276	Contig	ASM81852v1	many frameshifted proteins	GCF_000818525.1	IonTorrent	current	University of Pittsburgh
GCA_001721335.1	No	Neisseria	meningitidis	VB15548	VB15548	PRJNA339501	SAMN05592158	MDSI00000000.1	NA	487	487	Neisseria meningitidis	strain=VB15548	NA	latest	Contig	Major	Full	2016-09-07	ASM172133v1	Christian Medical College	GCF_001721335.1	identical	https://ftp.ncbi.nlm.nih.gov/genomes/all/GCA/001/721/335/GCA_001721335.1_ASM172133v1	annotation fails completeness check; many frameshifted proteins	NA	NA	haploid	bacteria	2119692	2119692	51.5	0	206	206	42620	Neisseria meningitidis	NA	VB15548	SPAdes v. 5.0.0.0	PRJNA339501	SAMN05592158	Contig	ASM172133v1	annotation fails completeness check,many frameshifted proteins	GCF_001721335.1	IonTorrent	current	Christian Medical College
GCA_001968905.1	No	Neisseria	meningitidis	VB418	VB418	PRJNA362263	SAMN06237109	MTKL00000000.1	NA	487	487	Neisseria meningitidis	strain=VB418	NA	latest	Contig	Major	Full	2017-01-23	ASM196890v1	Christian Medical College	GCF_001968905.1	identical	https://ftp.ncbi.nlm.nih.gov/genomes/all/GCA/001/968/905/GCA_001968905.1_ASM196890v1	annotation fails completeness check; many frameshifted proteins	NA	NA	haploid	bacteria	2084639	2084639	51.5	0	167	167	42758	Neisseria meningitidis	NA	VB418	SPAdes v. 5.0.0.0	PRJNA362263	SAMN06237109	Contig	ASM196890v1	annotation fails completeness check,many frameshifted proteins	GCF_001968905.1	IonTorrent	current	Christian Medical College
GCA_001968915.1	No	Neisseria	meningitidis	VB1222	VB1222	PRJNA362259	SAMN06237080	MTKJ00000000.1	NA	487	487	Neisseria meningitidis	strain=VB1222	NA	latest	Contig	Major	Full	2017-01-23	ASM196891v1	Christian Medical College	GCF_001968915.1	identical	https://ftp.ncbi.nlm.nih.gov/genomes/all/GCA/001/968/915/GCA_001968915.1_ASM196891v1	annotation fails completeness check; many frameshifted proteins	NA	NA	haploid	bacteria	2124763	2124763	51.5	0	181	181	42758	Neisseria meningitidis	NA	VB1222	SPAdes v. 5.0.0.0	PRJNA362259	SAMN06237080	Contig	ASM196891v1	annotation fails completeness check,many frameshifted proteins	GCF_001968915.1	IonTorrent	current	Christian Medical College
GCA_001968935.1	No	Neisseria	meningitidis	VB19	VB19	PRJNA362260	SAMN06237081	MTKK00000000.1	NA	487	487	Neisseria meningitidis	strain=VB19	NA	latest	Contig	Major	Full	2017-01-23	ASM196893v1	Christian Medical College	GCF_001968935.1	identical	https://ftp.ncbi.nlm.nih.gov/genomes/all/GCA/001/968/935/GCA_001968935.1_ASM196893v1	annotation fails completeness check; many frameshifted proteins	NA	NA	haploid	bacteria	2101595	2101595	51.5	0	172	172	42758	Neisseria meningitidis	NA	VB19	SPAdes v. 5.0.0.0	PRJNA362260	SAMN06237081	Contig	ASM196893v1	annotation fails completeness check,many frameshifted proteins	GCF_001968935.1	IonTorrent	current	Christian Medical College
GCA_002001345.1	No	Neisseria	meningitidis	VB734	VB734	PRJNA373937	SAMN06319100	MVBZ00000000.1	NA	487	487	Neisseria meningitidis	strain=VB734	NA	latest	Contig	Major	Full	2017-02-16	ASM200134v1	Christian Medical College	GCF_002001345.1	identical	https://ftp.ncbi.nlm.nih.gov/genomes/all/GCA/002/001/345/GCA_002001345.1_ASM200134v1	annotation fails completeness check; many frameshifted proteins	NA	NA	haploid	bacteria	2128555	2128555	51.5	0	295	295	42782	Neisseria meningitidis	NA	VB734	SPAdes v. 5.0.0.0	PRJNA373937	SAMN06319100	Contig	ASM200134v1	annotation fails completeness check,many frameshifted proteins	GCF_002001345.1	IonTorrent	current	Christian Medical College
GCA_002001355.1	No	Neisseria	meningitidis	VB860	VB860	PRJNA373939	SAMN06319101	MVCA00000000.1	NA	487	487	Neisseria meningitidis	strain=VB860	NA	latest	Contig	Major	Full	2017-02-16	ASM200135v1	Christian Medical College	GCF_002001355.1	identical	https://ftp.ncbi.nlm.nih.gov/genomes/all/GCA/002/001/355/GCA_002001355.1_ASM200135v1	annotation fails completeness check; many frameshifted proteins	NA	NA	haploid	bacteria	2132073	2132073	51.5	0	263	263	42782	Neisseria meningitidis	NA	VB860	SPAdes v. 5.0.0.0	PRJNA373939	SAMN06319101	Contig	ASM200135v1	many frameshifted proteins	GCF_002001355.1	IonTorrent	current	Christian Medical College
GCA_006334775.1	No	Neisseria	meningitidis	N15_17	N15_17	PRJNA516792	SAMN10798140	SDKV00000000.1	NA	487	487	Neisseria meningitidis	strain=N15_17	NA	latest	Contig	Major	Full	2019-06-12	ASM633477v1	Instituto Adolfo Lutz	GCF_006334775.1	identical	https://ftp.ncbi.nlm.nih.gov/genomes/all/GCA/006/334/775/GCA_006334775.1_ASM633477v1	annotation fails completeness check; many frameshifted proteins	NA	NA	haploid	bacteria	2115299	2115299	51.5	0	179	179	43628	Neisseria meningitidis	NA	N15_17	SPAdes v. 5.10.0.1	PRJNA516792	SAMN10798140	Contig	ASM633477v1	annotation fails completeness check,many frameshifted proteins	GCF_006334775.1	IonTorrent	current	Instituto Adolfo Lutz
GCA_900454075.1	No	Neisseria	gonorrhoeae	NCTC11421	NCTC11421	PRJEB6403	SAMEA104200650	UGRI00000000.1	NA	485	485	Neisseria gonorrhoeae	strain=NCTC11421	NA	latest	Contig	Major	Full	2018-08-01	55884_A01	SC	GCF_900454075.1	identical	https://ftp.ncbi.nlm.nih.gov/genomes/all/GCA/900/454/075/GCA_900454075.1_55884_A01	annotation fails completeness check; many frameshifted proteins	NA	NA	haploid	bacteria	2254350	2254350	52	0	4	4	43313	Neisseria gonorrhoeae	NA	NCTC11421	NA	PRJEB6403	SAMEA104200650	Contig	55884_A01	annotation fails completeness check,many frameshifted proteins	GCF_900454075.1	NA	current	SC
GCA_005046995.1	No	Neisseria	gonorrhoeae	LRRBGS_0746	LRRBGS_0746	PRJNA506230	SAMN11421241	SURC00000000.1	NA	485	485	Neisseria gonorrhoeae	strain=LRRBGS_0746	NA	latest	Contig	Major	Full	2019-05-01	ASM504699v1	Centers for Disease Control and Prevention	GCF_005046995.1	identical	https://ftp.ncbi.nlm.nih.gov/genomes/all/GCA/005/046/995/GCA_005046995.1_ASM504699v1	contaminated	NA	NA	haploid	bacteria	2373194	2373194	53	0	450	450	43586	Neisseria gonorrhoeae	NA	LRRBGS_0746	SPAdes v. 3.9.0	PRJNA506230	SAMN11421241	Contig	ASM504699v1	contaminated	GCF_005046995.1	Illumina MiSeq	current	Centers for Disease Control and Prevention
GCA_005047815.1	No	Neisseria	gonorrhoeae	LRRBGS_0742	LRRBGS_0742	PRJNA506230	SAMN11421236	SUQX00000000.1	NA	485	485	Neisseria gonorrhoeae	strain=LRRBGS_0742	NA	latest	Contig	Major	Full	2019-05-01	ASM504781v1	Centers for Disease Control and Prevention	GCF_005047815.1	identical	https://ftp.ncbi.nlm.nih.gov/genomes/all/GCA/005/047/815/GCA_005047815.1_ASM504781v1	contaminated	NA	NA	haploid	bacteria	2330517	2330517	53	0	461	461	43586	Neisseria gonorrhoeae	NA	LRRBGS_0742	SPAdes v. 3.9.0	PRJNA506230	SAMN11421236	Contig	ASM504781v1	contaminated	GCF_005047815.1	Illumina MiSeq	current	Centers for Disease Control and Prevention
GCA_007655285.1	No	Neisseria	gonorrhoeae	F91	F91	PRJNA554496	SAMN12321478	VNGI00000000.1	NA	485	485	Neisseria gonorrhoeae	strain=F91	NA	latest	Contig	Major	Full	2019-07-30	ASM765528v1	APHP - Saint-Louis Hospital	GCF_007655285.1	identical	https://ftp.ncbi.nlm.nih.gov/genomes/all/GCA/007/655/285/GCA_007655285.1_ASM765528v1	contaminated	NA	NA	haploid	bacteria	2165031	2165031	52	0	204	204	43676	Neisseria gonorrhoeae	NA	F91	SPAdes v. 3.13.0	PRJNA554496	SAMN12321478	Contig	ASM765528v1	contaminated	GCF_007655285.1	Illumina	current	APHP - Saint-Louis Hospital
GCA_013016445.1	No	Neisseria	gonorrhoeae	TUM15774	TUM15774	PRJDB9563	SAMD00217321	BLUO00000000.1	NA	485	485	Neisseria gonorrhoeae	strain=TUM15774	NA	latest	Contig	Major	Full	2020-05-04	ASM1301644v1	Toho University	GCF_013016445.1	identical	https://ftp.ncbi.nlm.nih.gov/genomes/all/GCA/013/016/445/GCA_013016445.1_ASM1301644v1	contaminated	NA	NA	haploid	bacteria	2391931	2391931	52.5	0	600	600	43955	Neisseria gonorrhoeae	NA	TUM15774	SPAdes v. 3.13.0	PRJDB9563	SAMD00217321	Contig	ASM1301644v1	contaminated	GCF_013016445.1	illumina MiSeq	current	Toho University
GCA_019350395.1	No	Neisseria	meningitidis	107044	107044	PRJNA624728	SAMN14582704	JABAKT000000000.1	NA	487	487	Neisseria meningitidis	strain=107044	NA	latest	Contig	Major	Full	2021-07-26	ASM1935039v1	Child Health Research Foundation	GCF_019350395.1	identical	https://ftp.ncbi.nlm.nih.gov/genomes/all/GCA/019/350/395/GCA_019350395.1_ASM1935039v1	contaminated	NA	NA	haploid	bacteria	2214690	2214690	51.5	0	168	168	44403	Neisseria meningitidis	NA	107044	SPAdes v. 3.11.1	PRJNA624728	SAMN14582704	Contig	ASM1935039v1	contaminated	GCF_019350395.1	Illumina HiSeq	current	Child Health Research Foundation
GCA_025169785.1	No	Neisseria	gonorrhoeae	9458	9458	PRJNA768989	SAMN28835169	NA	NA	485	485	Neisseria gonorrhoeae	strain=9458	NA	latest	Complete Genome	Major	Full	2022-09-13	ASM2516978v1	Engelhardt Institute of Molecular Biology	NA	NA	https://ftp.ncbi.nlm.nih.gov/genomes/all/GCA/025/169/785/GCA_025169785.1_ASM2516978v1	contaminated	NA	NA	haploid	bacteria	2237257	2237257	52	2	2	2	44817	Neisseria gonorrhoeae	NA	9458	Unicycler v. 0.4.9	PRJNA768989	SAMN28835169	Complete Genome	ASM2516978v1	contaminated	NA	Illumina MiniSeq; Oxford Nanopore MinION	current	Engelhardt Institute of Molecular Biology, Russian Academy of Sciences,
GCA_025171235.1	No	Neisseria	gonorrhoeae	10577	10577	PRJNA768989	SAMN28870232	NA	NA	485	485	Neisseria gonorrhoeae	strain=10577	NA	latest	Complete Genome	Major	Full	2022-09-13	ASM2517123v1	Engelhardt Institute of Molecular Biology	NA	NA	https://ftp.ncbi.nlm.nih.gov/genomes/all/GCA/025/171/235/GCA_025171235.1_ASM2517123v1	contaminated	NA	NA	haploid	bacteria	2218676	2218676	52	2	2	2	44817	Neisseria gonorrhoeae	NA	10577	Unicycler v. 0.4.9	PRJNA768989	SAMN28870232	Complete Genome	ASM2517123v1	contaminated	NA	Illumina MiniSeq; Oxford Nanopore MinION	current	Engelhardt Institute of Molecular Biology, Russian Academy of Sciences,
GCA_900203295.1	No	Neisseria	meningitidis	22408	22408	PRJEB22021	SAMEA104189288	OAFR00000000.1	NA	487	487	Neisseria meningitidis	strain=Neisseria meningitidis	22408	latest	Contig	Major	Full	2017-12-22	22408	UNIVERSITY OF LEICESTER	NA	NA	https://ftp.ncbi.nlm.nih.gov/genomes/all/GCA/900/203/295/GCA_900203295.1_22408	contaminated; fragmented assembly; genome length too large	NA	NA	haploid	bacteria	5222720	5222720	48.5	0	3098	3098	43091	Neisseria meningitidis	22408	Neisseria meningitidis	NA	PRJEB22021	SAMEA104189288	Contig	22408	contaminated,fragmented assembly,genome length too large	NA	NA	current	UNIVERSITY OF LEICESTER
GCA_900201955.1	No	Neisseria	meningitidis	R327	R327	PRJEB22021	SAMEA104189064	FZZR00000000.1	NA	487	487	Neisseria meningitidis	strain=Neisseria meningitidis	R327	latest	Contig	Major	Full	2017-12-22	R327	UNIVERSITY OF LEICESTER	NA	NA	https://ftp.ncbi.nlm.nih.gov/genomes/all/GCA/900/201/955/GCA_900201955.1_R327	contaminated; genome length too large	NA	NA	haploid	bacteria	4100147	4100147	53	0	180	180	43091	Neisseria meningitidis	R327	Neisseria meningitidis	NA	PRJEB22021	SAMEA104189064	Contig	R327	contaminated,genome length too large	NA	NA	current	UNIVERSITY OF LEICESTER
GCA_900203325.1	No	Neisseria	meningitidis	22409	22409	PRJEB22021	SAMEA104189289	OAFC00000000.1	NA	487	487	Neisseria meningitidis	strain=Neisseria meningitidis	22409	latest	Contig	Major	Full	2017-12-22	22409	UNIVERSITY OF LEICESTER	NA	NA	https://ftp.ncbi.nlm.nih.gov/genomes/all/GCA/900/203/325/GCA_900203325.1_22409	contaminated; genome length too large	NA	NA	haploid	bacteria	4108942	4108942	53	0	383	383	43091	Neisseria meningitidis	22409	Neisseria meningitidis	NA	PRJEB22021	SAMEA104189289	Contig	22409	contaminated,genome length too large	NA	NA	current	UNIVERSITY OF LEICESTER
GCA_900203545.1	No	Neisseria	meningitidis	22460	22460	PRJEB22021	SAMEA104189300	OAGO00000000.1	NA	487	487	Neisseria meningitidis	strain=Neisseria meningitidis	22460	latest	Contig	Major	Full	2017-12-22	22460	UNIVERSITY OF LEICESTER	NA	NA	https://ftp.ncbi.nlm.nih.gov/genomes/all/GCA/900/203/545/GCA_900203545.1_22460	contaminated; genome length too large	NA	NA	haploid	bacteria	4183859	4183859	46.5	0	1743	1743	43091	Neisseria meningitidis	22460	Neisseria meningitidis	NA	PRJEB22021	SAMEA104189300	Contig	22460	contaminated,genome length too large	NA	NA	current	UNIVERSITY OF LEICESTER
GCA_900203635.1	No	Neisseria	meningitidis	22475	22475	PRJEB22021	SAMEA104189310	OAGL00000000.1	NA	487	487	Neisseria meningitidis	strain=Neisseria meningitidis	22475	latest	Contig	Major	Full	2017-12-22	22475	UNIVERSITY OF LEICESTER	NA	NA	https://ftp.ncbi.nlm.nih.gov/genomes/all/GCA/900/203/635/GCA_900203635.1_22475	contaminated; genome length too large	NA	NA	haploid	bacteria	6309851	6309851	51	0	1057	1057	43091	Neisseria meningitidis	22475	Neisseria meningitidis	NA	PRJEB22021	SAMEA104189310	Contig	22475	contaminated,genome length too large	NA	NA	current	UNIVERSITY OF LEICESTER
GCA_900203655.1	No	Neisseria	meningitidis	20777	20777	PRJEB22021	SAMEA104189276	OAHF00000000.1	NA	487	487	Neisseria meningitidis	strain=Neisseria meningitidis	20777	latest	Contig	Major	Full	2017-12-22	20777	UNIVERSITY OF LEICESTER	NA	NA	https://ftp.ncbi.nlm.nih.gov/genomes/all/GCA/900/203/655/GCA_900203655.1_20777	contaminated; genome length too large	NA	NA	haploid	bacteria	4159417	4159417	53	0	496	496	43091	Neisseria meningitidis	20777	Neisseria meningitidis	NA	PRJEB22021	SAMEA104189276	Contig	20777	contaminated,genome length too large	NA	NA	current	UNIVERSITY OF LEICESTER
GCA_900203745.1	No	Neisseria	meningitidis	22443	22443	PRJEB22021	SAMEA104189295	OAGJ00000000.1	NA	487	487	Neisseria meningitidis	strain=Neisseria meningitidis	22443	latest	Contig	Major	Full	2017-12-22	22443	UNIVERSITY OF LEICESTER	NA	NA	https://ftp.ncbi.nlm.nih.gov/genomes/all/GCA/900/203/745/GCA_900203745.1_22443	contaminated; genome length too large	NA	NA	haploid	bacteria	3984757	3984757	47	0	298	298	43091	Neisseria meningitidis	22443	Neisseria meningitidis	NA	PRJEB22021	SAMEA104189295	Contig	22443	contaminated,genome length too large	NA	NA	current	UNIVERSITY OF LEICESTER
GCA_900203795.1	No	Neisseria	meningitidis	22435	22435	PRJEB22021	SAMEA104189293	OAGV00000000.1	NA	487	487	Neisseria meningitidis	strain=Neisseria meningitidis	22435	latest	Contig	Major	Full	2017-12-22	22435	UNIVERSITY OF LEICESTER	NA	NA	https://ftp.ncbi.nlm.nih.gov/genomes/all/GCA/900/203/795/GCA_900203795.1_22435	contaminated; genome length too large	NA	NA	haploid	bacteria	4199503	4199503	53	0	525	525	43091	Neisseria meningitidis	22435	Neisseria meningitidis	NA	PRJEB22021	SAMEA104189293	Contig	22435	contaminated,genome length too large	NA	NA	current	UNIVERSITY OF LEICESTER
GCA_900204015.1	No	Neisseria	meningitidis	22434	22434	PRJEB22021	SAMEA104189292	OAHU00000000.1	NA	487	487	Neisseria meningitidis	strain=Neisseria meningitidis	22434	latest	Contig	Major	Full	2017-12-22	22434	UNIVERSITY OF LEICESTER	NA	NA	https://ftp.ncbi.nlm.nih.gov/genomes/all/GCA/900/204/015/GCA_900204015.1_22434	contaminated; genome length too large	NA	NA	haploid	bacteria	4096442	4096442	53	0	670	670	43091	Neisseria meningitidis	22434	Neisseria meningitidis	NA	PRJEB22021	SAMEA104189292	Contig	22434	contaminated,genome length too large	NA	NA	current	UNIVERSITY OF LEICESTER
GCA_900204615.1	No	Neisseria	meningitidis	22972	22972	PRJEB22021	SAMEA104189408	OAKA00000000.1	NA	487	487	Neisseria meningitidis	strain=Neisseria meningitidis	22972	latest	Contig	Major	Full	2017-12-22	22972	UNIVERSITY OF LEICESTER	NA	NA	https://ftp.ncbi.nlm.nih.gov/genomes/all/GCA/900/204/615/GCA_900204615.1_22972	contaminated; genome length too large	NA	NA	haploid	bacteria	4063153	4063153	46.5	0	253	253	43091	Neisseria meningitidis	22972	Neisseria meningitidis	NA	PRJEB22021	SAMEA104189408	Contig	22972	contaminated,genome length too large	NA	NA	current	UNIVERSITY OF LEICESTER
GCA_900204625.1	No	Neisseria	meningitidis	22947	22947	PRJEB22021	SAMEA104189400	OAJV00000000.1	NA	487	487	Neisseria meningitidis	strain=Neisseria meningitidis	22947	latest	Contig	Major	Full	2017-12-22	22947	UNIVERSITY OF LEICESTER	NA	NA	https://ftp.ncbi.nlm.nih.gov/genomes/all/GCA/900/204/625/GCA_900204625.1_22947	contaminated; genome length too large	NA	NA	haploid	bacteria	3986529	3986529	53	0	462	462	43091	Neisseria meningitidis	22947	Neisseria meningitidis	NA	PRJEB22021	SAMEA104189400	Contig	22947	contaminated,genome length too large	NA	NA	current	UNIVERSITY OF LEICESTER
GCA_900204655.1	No	Neisseria	meningitidis	22975	22975	PRJEB22021	SAMEA104189409	OAKD00000000.1	NA	487	487	Neisseria meningitidis	strain=Neisseria meningitidis	22975	latest	Contig	Major	Full	2017-12-22	22975	UNIVERSITY OF LEICESTER	NA	NA	https://ftp.ncbi.nlm.nih.gov/genomes/all/GCA/900/204/655/GCA_900204655.1_22975	contaminated; genome length too large	NA	NA	haploid	bacteria	4056563	4056563	46.5	0	249	249	43091	Neisseria meningitidis	22975	Neisseria meningitidis	NA	PRJEB22021	SAMEA104189409	Contig	22975	contaminated,genome length too large	NA	NA	current	UNIVERSITY OF LEICESTER
GCA_900204995.1	No	Neisseria	meningitidis	23465	23465	PRJEB22021	SAMEA104189441	OAMG00000000.1	NA	487	487	Neisseria meningitidis	strain=Neisseria meningitidis	23465	latest	Contig	Major	Full	2017-12-22	23465	UNIVERSITY OF LEICESTER	NA	NA	https://ftp.ncbi.nlm.nih.gov/genomes/all/GCA/900/204/995/GCA_900204995.1_23465	contaminated; genome length too large	NA	NA	haploid	bacteria	3959804	3959804	47	0	466	466	43091	Neisseria meningitidis	23465	Neisseria meningitidis	NA	PRJEB22021	SAMEA104189441	Contig	23465	contaminated,genome length too large	NA	NA	current	UNIVERSITY OF LEICESTER
GCA_900205115.1	No	Neisseria	meningitidis	99635	99635	PRJEB22021	SAMEA104189459	OALW00000000.1	NA	487	487	Neisseria meningitidis	strain=Neisseria meningitidis	99635	latest	Contig	Major	Full	2017-12-22	99635	UNIVERSITY OF LEICESTER	NA	NA	https://ftp.ncbi.nlm.nih.gov/genomes/all/GCA/900/205/115/GCA_900205115.1_99635	contaminated; genome length too large	NA	NA	haploid	bacteria	4048289	4048289	53	0	457	457	43091	Neisseria meningitidis	99635	Neisseria meningitidis	NA	PRJEB22021	SAMEA104189459	Contig	99635	contaminated,genome length too large	NA	NA	current	UNIVERSITY OF LEICESTER
GCA_001025745.1	No	Neisseria	gonorrhoeae	strain=GCGS221	SK708	PRJNA209312	SAMN02338782	ATPE00000000.1	NA	1352531	485	Neisseria gonorrhoeae SK708	strain=SK708	NA	latest	Contig	Major	Full	2015-06-10	ASM102574v1	Read Laboratory	GCF_001025745.1	identical	https://ftp.ncbi.nlm.nih.gov/genomes/all/GCA/001/025/745/GCA_001025745.1_ASM102574v1	contaminated; genome length too large	NA	NA	haploid	bacteria	2308735	2308735	51.5	0	595	595	42165	Neisseria gonorrhoeae SK708	NA	SK708	Velvet v. May-2013	PRJNA209312	SAMN02338782	Contig	ASM102574v1	contaminated,genome length too large	GCF_001025745.1	Illumina HiSeq	current	Read Laboratory, Emory University
GCA_000176735.1	No	Neisseria	polysaccharea	ATCC 43768	ATCC_43768	PRJNA30479	SAMN00008844	ADBE00000000.1	NA	546267	489	Neisseria polysaccharea ATCC 43768	strain=ATCC 43768	NA	latest	Contig	Major	Full	2009-11-09	ASM17673v1	Washington University Genome Sequencing Center	GCF_000176735.1	identical	https://ftp.ncbi.nlm.nih.gov/genomes/all/GCA/000/176/735/GCA_000176735.1_ASM17673v1	contaminated; not used as type	NA	NA	haploid	bacteria	2030958	2030958	52	0	139	139	40126	Neisseria polysaccharea ATCC 43768	NA	ATCC 43768	NA	PRJNA30479	SAMN00008844	Contig	ASM17673v1	contaminated,not used as type	GCF_000176735.1	NA	current	Washington University Genome Sequencing Center
GCA_003028315.1	No	Neisseria	mucosa	ATCC 19696	ATCC_19696	PRJNA445206	SAMN08770273	NA	NA	488	488	Neisseria mucosa	strain=ATCC 19696	NA	latest	Complete Genome	Major	Full	2018-04-01	ASM302831v1	Korea University	GCF_003028315.1	identical	https://ftp.ncbi.nlm.nih.gov/genomes/all/GCA/003/028/315/GCA_003028315.1_ASM302831v1	contaminated; not used as type	NA	NA	haploid	bacteria	2688408	2688408	51	1	1	1	43191	Neisseria mucosa	NA	ATCC 19696	PacBio SMART Analysis v. v2.3	PRJNA445206	SAMN08770273	Complete Genome	ASM302831v1	contaminated,not used as type	GCF_003028315.1	PacBio	current	Korea University
GCA_923172645.1	No	Neisseria	meningitidis	NM-1495	NM_1495	PRJEB49201	SAMEA10833645	CAKLQU000000000.1	NA	487	487	Neisseria meningitidis	strain=NM-1495	NA	latest	Contig	Major	Full	2021-12-20	NM-1495	IHU - Mediterranee Infection	NA	NA	https://ftp.ncbi.nlm.nih.gov/genomes/all/GCA/923/172/645/GCA_923172645.1_NM-1495	contaminated; unverified source organism; fragmented assembly; genome length too small	NA	NA	haploid	bacteria	803281	803281	49	0	359	359	44550	Neisseria meningitidis	NA	NM-1495	NA	PRJEB49201	SAMEA10833645	Contig	NM-1495	contaminated,fragmented assembly,genome length too small,unverified source organism	NA	NA	current	IHU - Mediterranee Infection
GCA_001407255.1	No	Neisseria	meningitidis	M12611	M12611	PRJNA260450	SAMN03022906	JRFI00000000.1	NA	487	487	Neisseria meningitidis	strain=M12611	NA	latest	Contig	Major	Full	2015-10-22	ASM140725v1	University of Pittsburgh	NA	NA	https://ftp.ncbi.nlm.nih.gov/genomes/all/GCA/001/407/255/GCA_001407255.1_ASM140725v1	fragmented assembly	NA	NA	haploid	bacteria	2291258	2291258	51.5	0	1527	1527	42299	Neisseria meningitidis	NA	M12611	MIRA v. 3.2	PRJNA260450	SAMN03022906	Contig	ASM140725v1	fragmented assembly	NA	IonTorrent	current	University of Pittsburgh
GCA_003799305.1	No	Neisseria	meningitidis	S00-1238	S00_1238	PRJNA242406	SAMN02997913	MNMT00000000.1	NA	487	487	Neisseria meningitidis	strain=S00-1238	NA	latest	Scaffold	Major	Full	2018-11-20	ASM379930v1	ECBC	NA	NA	https://ftp.ncbi.nlm.nih.gov/genomes/all/GCA/003/799/305/GCA_003799305.1_ASM379930v1	fragmented assembly	NA	NA	haploid	bacteria	2061942	2061868	51.5	0	1327	1327	43424	Neisseria meningitidis	NA	S00-1238	Velvet v. 1.210	PRJNA242406	SAMN02997913	Scaffold	ASM379930v1	fragmented assembly	NA	Illumina HiSeq	current	ECBC
GCA_030181905.1	No	Kingella	kingae	KK120	KK120	PRJNA896475	SAMN31544780	JARXTJ000000000.1	NA	504	504	Kingella kingae	strain=KK120	NA	latest	Contig	Major	Full	2023-06-06	ASM3018190v1	University of Pennsylvania	NA	NA	https://ftp.ncbi.nlm.nih.gov/genomes/all/GCA/030/181/905/GCA_030181905.1_ASM3018190v1	fragmented assembly	NA	NA	haploid	bacteria	1921240	1921240	46.5	0	704	704	45083	Kingella kingae	NA	KK120	SPAdes v. 3.14.0	PRJNA896475	SAMN31544780	Contig	ASM3018190v1	fragmented assembly	NA	Illumina HiSeq	current	University of Pennsylvania
GCA_030486565.1	No	Eikenella	corrodens	MeAm	MeAm	PRJNA992991	SAMN36379029	JAUJZI000000000.1	NA	539	539	Eikenella corrodens	strain=MeAm	NA	latest	Contig	Major	Full	2023-07-16	ASM3048656v1	University of Mosul	NA	NA	https://ftp.ncbi.nlm.nih.gov/genomes/all/GCA/030/486/565/GCA_030486565.1_ASM3048656v1	fragmented assembly	NA	NA	haploid	bacteria	2084465	2084465	55.5	0	475	475	45123	Eikenella corrodens	NA	MeAm	SPAdes v. 3.5	PRJNA992991	SAMN36379029	Contig	ASM3048656v1	fragmented assembly	NA	Illumina MiSeq	current	University of Mosul
GCA_030866355.1	No	Neisseria	gonorrhoeae	TUM23515	TUM23515	PRJNA992923	SAMN36376886	JAUMIM000000000.1	NA	485	485	Neisseria gonorrhoeae	strain=TUM23515	NA	latest	Contig	Major	Full	2023-08-23	ASM3086635v1	Toho university	NA	NA	https://ftp.ncbi.nlm.nih.gov/genomes/all/GCA/030/866/355/GCA_030866355.1_ASM3086635v1	fragmented assembly	NA	NA	haploid	bacteria	2007697	2007697	51.5	0	888	888	45161	Neisseria gonorrhoeae	NA	TUM23515	SPAdes v. v3.15.4	PRJNA992923	SAMN36376886	Contig	ASM3086635v1	fragmented assembly	NA	Illumina MiSeq	current	Toho university
GCA_905229445.1	No	Neisseria	gonorrhoeae	231_2018	231_2018	PRJEB40855	SAMEA7983794	CAJNFD000000000.1	NA	485	485	Neisseria gonorrhoeae	NA	231_2018	latest	Contig	Major	Full	2021-02-20	231_2018	ROBERT KOCH INSTITUTE	NA	NA	https://ftp.ncbi.nlm.nih.gov/genomes/all/GCA/905/229/445/GCA_905229445.1_231_2018	fragmented assembly; from large multi-isolate project; genome length too large	NA	NA	haploid	bacteria	2845950	2845950	52	0	4330	4330	44247	Neisseria gonorrhoeae	231_2018	NA	NA	PRJEB40855	SAMEA7983794	Contig	231_2018	fragmented assembly,from large multi-isolate project,genome length too large	NA	NA	current	ROBERT KOCH INSTITUTE
GCA_905231575.1	No	Neisseria	gonorrhoeae	403_2018	403_2018	PRJEB40855	SAMEA7983861	CAJNHU000000000.1	NA	485	485	Neisseria gonorrhoeae	NA	403_2018	latest	Contig	Major	Full	2021-02-20	403_2018	ROBERT KOCH INSTITUTE	NA	NA	https://ftp.ncbi.nlm.nih.gov/genomes/all/GCA/905/231/575/GCA_905231575.1_403_2018	fragmented assembly; from large multi-isolate project; genome length too large	NA	NA	haploid	bacteria	2911259	2911259	52	0	4593	4593	44247	Neisseria gonorrhoeae	403_2018	NA	NA	PRJEB40855	SAMEA7983861	Contig	403_2018	fragmented assembly,from large multi-isolate project,genome length too large	NA	NA	current	ROBERT KOCH INSTITUTE
GCA_905231805.1	No	Neisseria	gonorrhoeae	59_2018	59_2018	PRJEB40855	SAMEA7983756	CAJNIP000000000.1	NA	485	485	Neisseria gonorrhoeae	NA	59_2018	latest	Contig	Major	Full	2021-02-20	59_2018	ROBERT KOCH INSTITUTE	NA	NA	https://ftp.ncbi.nlm.nih.gov/genomes/all/GCA/905/231/805/GCA_905231805.1_59_2018	fragmented assembly; from large multi-isolate project; genome length too large	NA	NA	haploid	bacteria	2573236	2573236	52	0	2412	2412	44247	Neisseria gonorrhoeae	59_2018	NA	NA	PRJEB40855	SAMEA7983756	Contig	59_2018	fragmented assembly,from large multi-isolate project,genome length too large	NA	NA	current	ROBERT KOCH INSTITUTE
GCA_900200245.1	No	Neisseria	meningitidis	B063	B063	PRJEB22021	SAMEA104189227	FZTM00000000.1	NA	487	487	Neisseria meningitidis	strain=Neisseria meningitidis	B063	latest	Contig	Major	Full	2017-11-30	B063	UNIVERSITY OF LEICESTER	NA	NA	https://ftp.ncbi.nlm.nih.gov/genomes/all/GCA/900/200/245/GCA_900200245.1_B063	fragmented assembly; genome length too large	NA	NA	haploid	bacteria	2568360	2568360	51.5	0	2125	2125	43069	Neisseria meningitidis	B063	Neisseria meningitidis	NA	PRJEB22021	SAMEA104189227	Contig	B063	fragmented assembly,genome length too large	NA	NA	current	UNIVERSITY OF LEICESTER
GCA_900203375.1	No	Neisseria	meningitidis	21023	21023	PRJEB22021	SAMEA104189277	OAFL00000000.1	NA	487	487	Neisseria meningitidis	strain=Neisseria meningitidis	21023	latest	Contig	Major	Full	2017-12-22	21023	UNIVERSITY OF LEICESTER	NA	NA	https://ftp.ncbi.nlm.nih.gov/genomes/all/GCA/900/203/375/GCA_900203375.1_21023	fragmented assembly; genome length too large	NA	NA	haploid	bacteria	2728207	2728207	51.5	0	2662	2662	43091	Neisseria meningitidis	21023	Neisseria meningitidis	NA	PRJEB22021	SAMEA104189277	Contig	21023	fragmented assembly,genome length too large	NA	NA	current	UNIVERSITY OF LEICESTER
GCA_900203455.1	No	Neisseria	meningitidis	22524	22524	PRJEB22021	SAMEA104189323	OAFM00000000.1	NA	487	487	Neisseria meningitidis	strain=Neisseria meningitidis	22524	latest	Contig	Major	Full	2017-12-22	22524	UNIVERSITY OF LEICESTER	NA	NA	https://ftp.ncbi.nlm.nih.gov/genomes/all/GCA/900/203/455/GCA_900203455.1_22524	fragmented assembly; genome length too large	NA	NA	haploid	bacteria	2768454	2768454	51	0	2527	2527	43091	Neisseria meningitidis	22524	Neisseria meningitidis	NA	PRJEB22021	SAMEA104189323	Contig	22524	fragmented assembly,genome length too large	NA	NA	current	UNIVERSITY OF LEICESTER
GCA_900203725.1	No	Neisseria	meningitidis	21451	21451	PRJEB22021	SAMEA104189280	OAGH00000000.1	NA	487	487	Neisseria meningitidis	strain=Neisseria meningitidis	21451	latest	Contig	Major	Full	2017-11-30	21451	UNIVERSITY OF LEICESTER	NA	NA	https://ftp.ncbi.nlm.nih.gov/genomes/all/GCA/900/203/725/GCA_900203725.1_21451	fragmented assembly; genome length too large	NA	NA	haploid	bacteria	2580254	2580254	51.5	0	2014	2014	43069	Neisseria meningitidis	21451	Neisseria meningitidis	NA	PRJEB22021	SAMEA104189280	Contig	21451	fragmented assembly,genome length too large	NA	NA	current	UNIVERSITY OF LEICESTER
GCA_900203885.1	No	Neisseria	meningitidis	22536	22536	PRJEB22021	SAMEA104189330	OAGP00000000.1	NA	487	487	Neisseria meningitidis	strain=Neisseria meningitidis	22536	latest	Contig	Major	Full	2017-11-30	22536	UNIVERSITY OF LEICESTER	NA	NA	https://ftp.ncbi.nlm.nih.gov/genomes/all/GCA/900/203/885/GCA_900203885.1_22536	fragmented assembly; genome length too large	NA	NA	haploid	bacteria	2606403	2606403	51.5	0	2279	2279	43069	Neisseria meningitidis	22536	Neisseria meningitidis	NA	PRJEB22021	SAMEA104189330	Contig	22536	fragmented assembly,genome length too large	NA	NA	current	UNIVERSITY OF LEICESTER
GCA_001431825.1	No	Neisseria	gonorrhoeae	09_10_003	09_10_003	PRJNA294515	SAMN04026674	LJXH00000000.1	NA	485	485	Neisseria gonorrhoeae	strain=09_10_003	NA	latest	Contig	Major	Full	2015-11-04	ASM143182v1	CNIKVI	NA	NA	https://ftp.ncbi.nlm.nih.gov/genomes/all/GCA/001/431/825/GCA_001431825.1_ASM143182v1	fragmented assembly; genome length too small	NA	NA	haploid	bacteria	1945643	1945643	52	0	866	866	42312	Neisseria gonorrhoeae	NA	09_10_003	Newbler v. SEPT-2013	PRJNA294515	SAMN04026674	Contig	ASM143182v1	fragmented assembly,genome length too small	NA	454	current	CNIKVI
GCA_003799315.1	No	Neisseria	meningitidis	S00-1241	S00_1241	PRJNA242406	SAMN02997916	MNMV00000000.1	NA	487	487	Neisseria meningitidis	strain=S00-1241	NA	latest	Contig	Major	Full	2018-11-20	ASM379931v1	ECBC	NA	NA	https://ftp.ncbi.nlm.nih.gov/genomes/all/GCA/003/799/315/GCA_003799315.1_ASM379931v1	fragmented assembly; genome length too small	NA	NA	haploid	bacteria	1918522	1918522	52	0	1223	1223	43424	Neisseria meningitidis	NA	S00-1241	CLC NGS Cell v. Oct-2015	PRJNA242406	SAMN02997916	Contig	ASM379931v1	fragmented assembly,genome length too small	NA	Illumina HiSeq	current	ECBC
GCA_015824645.1	No	Neisseria	meningitidis	N02_18	N02_18	PRJNA508311	SAMN10519332	RWIX00000000.1	NA	487	487	Neisseria meningitidis	strain=N02_18	NA	latest	Contig	Major	Full	2020-12-07	ASM1582464v1	Instituto Adolfo Lutz	GCF_015824645.1	identical	https://ftp.ncbi.nlm.nih.gov/genomes/all/GCA/015/824/645/GCA_015824645.1_ASM1582464v1	from large multi-isolate project	NA	NA	haploid	bacteria	2142811	2142811	51.5	0	149	149	44172	Neisseria meningitidis	NA	N02_18	SPAdes v. 5.10.0.1	PRJNA508311	SAMN10519332	Contig	ASM1582464v1	from large multi-isolate project	GCF_015824645.1	IonTorrent	current	Instituto Adolfo Lutz
GCA_015824655.1	No	Neisseria	meningitidis	N01_18	N01_18	PRJNA508311	SAMN10519320	RWIW00000000.1	NA	487	487	Neisseria meningitidis	strain=N01_18	NA	latest	Contig	Major	Full	2020-12-07	ASM1582465v1	Instituto Adolfo Lutz	GCF_015824655.1	identical	https://ftp.ncbi.nlm.nih.gov/genomes/all/GCA/015/824/655/GCA_015824655.1_ASM1582465v1	from large multi-isolate project	NA	NA	haploid	bacteria	2146604	2146604	51.5	0	142	142	44172	Neisseria meningitidis	NA	N01_18	SPAdes v. 5.10.0.1	PRJNA508311	SAMN10519320	Contig	ASM1582465v1	from large multi-isolate project	GCF_015824655.1	IonTorrent	current	Instituto Adolfo Lutz
GCA_015824665.1	No	Neisseria	meningitidis	N08_18	N08_18	PRJNA508311	SAMN10519600	RWIZ00000000.1	NA	487	487	Neisseria meningitidis	strain=N08_18	NA	latest	Contig	Major	Full	2020-12-07	ASM1582466v1	Instituto Adolfo Lutz	GCF_015824665.1	identical	https://ftp.ncbi.nlm.nih.gov/genomes/all/GCA/015/824/665/GCA_015824665.1_ASM1582466v1	from large multi-isolate project	NA	NA	haploid	bacteria	2142182	2142182	51.5	0	144	144	44172	Neisseria meningitidis	NA	N08_18	SPAdes v. 5.10.0.1	PRJNA508311	SAMN10519600	Contig	ASM1582466v1	from large multi-isolate project	GCF_015824665.1	IonTorrent	current	Instituto Adolfo Lutz
GCA_015824675.1	No	Neisseria	meningitidis	N03_18	N03_18	PRJNA508311	SAMN10519599	RWIY00000000.1	NA	487	487	Neisseria meningitidis	strain=N03_18	NA	latest	Contig	Major	Full	2020-12-07	ASM1582467v1	Instituto Adolfo Lutz	GCF_015824675.1	identical	https://ftp.ncbi.nlm.nih.gov/genomes/all/GCA/015/824/675/GCA_015824675.1_ASM1582467v1	from large multi-isolate project	NA	NA	haploid	bacteria	2171470	2171470	51.5	0	151	151	44172	Neisseria meningitidis	NA	N03_18	SPAdes v. 5.10.0.1	PRJNA508311	SAMN10519599	Contig	ASM1582467v1	from large multi-isolate project	GCF_015824675.1	IonTorrent	current	Instituto Adolfo Lutz
GCA_015824685.1	No	Neisseria	meningitidis	N10_18	N10_18	PRJNA508311	SAMN10519628	RWJA00000000.1	NA	487	487	Neisseria meningitidis	strain=N10_18	NA	latest	Contig	Major	Full	2020-12-07	ASM1582468v1	Instituto Adolfo Lutz	GCF_015824685.1	identical	https://ftp.ncbi.nlm.nih.gov/genomes/all/GCA/015/824/685/GCA_015824685.1_ASM1582468v1	from large multi-isolate project	NA	NA	haploid	bacteria	2148647	2148647	51.5	0	172	172	44172	Neisseria meningitidis	NA	N10_18	SPAdes v. 5.10.0.1	PRJNA508311	SAMN10519628	Contig	ASM1582468v1	from large multi-isolate project	GCF_015824685.1	IonTorrent	current	Instituto Adolfo Lutz
GCA_015824745.1	No	Neisseria	meningitidis	N18_18	N18_18	PRJNA508311	SAMN10519766	RWJC00000000.1	NA	487	487	Neisseria meningitidis	strain=N18_18	NA	latest	Contig	Major	Full	2020-12-07	ASM1582474v1	Instituto Adolfo Lutz	GCF_015824745.1	identical	https://ftp.ncbi.nlm.nih.gov/genomes/all/GCA/015/824/745/GCA_015824745.1_ASM1582474v1	from large multi-isolate project	NA	NA	haploid	bacteria	2181923	2181923	51.5	0	168	168	44172	Neisseria meningitidis	NA	N18_18	SPAdes v. 5.10.0.1	PRJNA508311	SAMN10519766	Contig	ASM1582474v1	from large multi-isolate project	GCF_015824745.1	IonTorrent	current	Instituto Adolfo Lutz
GCA_015824755.1	No	Neisseria	meningitidis	N35_18	N35_18	PRJNA508311	SAMN10519776	RWJE00000000.1	NA	487	487	Neisseria meningitidis	strain=N35_18	NA	latest	Contig	Major	Full	2020-12-07	ASM1582475v1	Instituto Adolfo Lutz	GCF_015824755.1	identical	https://ftp.ncbi.nlm.nih.gov/genomes/all/GCA/015/824/755/GCA_015824755.1_ASM1582475v1	from large multi-isolate project	NA	NA	haploid	bacteria	2097111	2097111	51.5	0	154	154	44172	Neisseria meningitidis	NA	N35_18	SPAdes v. 5.10.0.1	PRJNA508311	SAMN10519776	Contig	ASM1582475v1	from large multi-isolate project	GCF_015824755.1	IonTorrent	current	Instituto Adolfo Lutz
GCA_015824765.1	No	Neisseria	meningitidis	N11_18	N11_18	PRJNA508311	SAMN10519762	RWJB00000000.1	NA	487	487	Neisseria meningitidis	strain=N11_18	NA	latest	Contig	Major	Full	2020-12-07	ASM1582476v1	Instituto Adolfo Lutz	GCF_015824765.1	identical	https://ftp.ncbi.nlm.nih.gov/genomes/all/GCA/015/824/765/GCA_015824765.1_ASM1582476v1	from large multi-isolate project	NA	NA	haploid	bacteria	2132896	2132896	51.5	0	147	147	44172	Neisseria meningitidis	NA	N11_18	SPAdes v. 5.10.0.1	PRJNA508311	SAMN10519762	Contig	ASM1582476v1	from large multi-isolate project	GCF_015824765.1	IonTorrent	current	Instituto Adolfo Lutz
GCA_015824775.1	No	Neisseria	meningitidis	N36_18	N36_18	PRJNA508311	SAMN10623951	RYYY00000000.1	NA	487	487	Neisseria meningitidis	strain=N36_18	NA	latest	Contig	Major	Full	2020-12-07	ASM1582477v1	Instituto Adolfo Lutz	GCF_015824775.1	identical	https://ftp.ncbi.nlm.nih.gov/genomes/all/GCA/015/824/775/GCA_015824775.1_ASM1582477v1	from large multi-isolate project	NA	NA	haploid	bacteria	2077942	2077942	51.5	0	156	156	44172	Neisseria meningitidis	NA	N36_18	SPAdes v. 5.10.0.1	PRJNA508311	SAMN10623951	Contig	ASM1582477v1	from large multi-isolate project	GCF_015824775.1	IonTorrent	current	Instituto Adolfo Lutz
GCA_015824795.1	No	Neisseria	meningitidis	N30_18	N30_18	PRJNA508311	SAMN10519775	RWJD00000000.1	NA	487	487	Neisseria meningitidis	strain=N30_18	NA	latest	Contig	Major	Full	2020-12-07	ASM1582479v1	Instituto Adolfo Lutz	GCF_015824795.1	identical	https://ftp.ncbi.nlm.nih.gov/genomes/all/GCA/015/824/795/GCA_015824795.1_ASM1582479v1	from large multi-isolate project	NA	NA	haploid	bacteria	2173248	2173248	51.5	0	168	168	44172	Neisseria meningitidis	NA	N30_18	SPAdes v. 5.10.0.1	PRJNA508311	SAMN10519775	Contig	ASM1582479v1	from large multi-isolate project	GCF_015824795.1	IonTorrent	current	Instituto Adolfo Lutz
GCA_015824845.1	No	Neisseria	meningitidis	N46_18	N46_18	PRJNA508311	SAMN10623971	RYYX00000000.1	NA	487	487	Neisseria meningitidis	strain=N46_18	NA	latest	Contig	Major	Full	2020-12-07	ASM1582484v1	Instituto Adolfo Lutz	GCF_015824845.1	identical	https://ftp.ncbi.nlm.nih.gov/genomes/all/GCA/015/824/845/GCA_015824845.1_ASM1582484v1	from large multi-isolate project	NA	NA	haploid	bacteria	2101114	2101114	51.5	0	162	162	44172	Neisseria meningitidis	NA	N46_18	SPAdes v. 5.10.0.1	PRJNA508311	SAMN10623971	Contig	ASM1582484v1	from large multi-isolate project	GCF_015824845.1	IonTorrent	current	Instituto Adolfo Lutz
GCA_015824855.1	No	Neisseria	meningitidis	N47_18	N47_18	PRJNA508311	SAMN10623984	RYYZ00000000.1	NA	487	487	Neisseria meningitidis	strain=N47_18	NA	latest	Contig	Major	Full	2020-12-07	ASM1582485v1	Instituto Adolfo Lutz	GCF_015824855.1	identical	https://ftp.ncbi.nlm.nih.gov/genomes/all/GCA/015/824/855/GCA_015824855.1_ASM1582485v1	from large multi-isolate project	NA	NA	haploid	bacteria	2143929	2143929	51.5	0	173	173	44172	Neisseria meningitidis	NA	N47_18	SPAdes v. 5.10.0.1	PRJNA508311	SAMN10623984	Contig	ASM1582485v1	from large multi-isolate project	GCF_015824855.1	IonTorrent	current	Instituto Adolfo Lutz
GCA_015824865.1	No	Neisseria	meningitidis	N54_18	N54_18	PRJNA508311	SAMN10623991	RYZA00000000.1	NA	487	487	Neisseria meningitidis	strain=N54_18	NA	latest	Contig	Major	Full	2020-12-07	ASM1582486v1	Instituto Adolfo Lutz	GCF_015824865.1	identical	https://ftp.ncbi.nlm.nih.gov/genomes/all/GCA/015/824/865/GCA_015824865.1_ASM1582486v1	from large multi-isolate project	NA	NA	haploid	bacteria	2165059	2165059	51.5	0	165	165	44172	Neisseria meningitidis	NA	N54_18	SPAdes v. 5.10.0.1	PRJNA508311	SAMN10623991	Contig	ASM1582486v1	from large multi-isolate project	GCF_015824865.1	IonTorrent	current	Instituto Adolfo Lutz
GCA_015824875.1	No	Neisseria	meningitidis	N63_18	N63_18	PRJNA508311	SAMN10624002	RYZC00000000.1	NA	487	487	Neisseria meningitidis	strain=N63_18	NA	latest	Contig	Major	Full	2020-12-07	ASM1582487v1	Instituto Adolfo Lutz	GCF_015824875.1	identical	https://ftp.ncbi.nlm.nih.gov/genomes/all/GCA/015/824/875/GCA_015824875.1_ASM1582487v1	from large multi-isolate project	NA	NA	haploid	bacteria	2089745	2089745	51.5	0	138	138	44172	Neisseria meningitidis	NA	N63_18	SPAdes v. 5.10.0.1	PRJNA508311	SAMN10624002	Contig	ASM1582487v1	from large multi-isolate project	GCF_015824875.1	IonTorrent	current	Instituto Adolfo Lutz
GCA_015824915.1	No	Neisseria	meningitidis	N62_18	N62_18	PRJNA508311	SAMN10623992	RYZB00000000.1	NA	487	487	Neisseria meningitidis	strain=N62_18	NA	latest	Contig	Major	Full	2020-12-07	ASM1582491v1	Instituto Adolfo Lutz	GCF_015824915.1	identical	https://ftp.ncbi.nlm.nih.gov/genomes/all/GCA/015/824/915/GCA_015824915.1_ASM1582491v1	from large multi-isolate project	NA	NA	haploid	bacteria	2119214	2119214	51.5	0	160	160	44172	Neisseria meningitidis	NA	N62_18	SPAdes v. 5.10.0.1	PRJNA508311	SAMN10623992	Contig	ASM1582491v1	from large multi-isolate project	GCF_015824915.1	IonTorrent	current	Instituto Adolfo Lutz
GCA_015824945.1	No	Neisseria	meningitidis	N66_18	N66_18	PRJNA508311	SAMN10624004	RYZE00000000.1	NA	487	487	Neisseria meningitidis	strain=N66_18	NA	latest	Contig	Major	Full	2020-12-07	ASM1582494v1	Instituto Adolfo Lutz	GCF_015824945.1	identical	https://ftp.ncbi.nlm.nih.gov/genomes/all/GCA/015/824/945/GCA_015824945.1_ASM1582494v1	from large multi-isolate project	NA	NA	haploid	bacteria	2167068	2167068	51.5	0	170	170	44172	Neisseria meningitidis	NA	N66_18	SPAdes v. 5.10.0.1	PRJNA508311	SAMN10624004	Contig	ASM1582494v1	from large multi-isolate project	GCF_015824945.1	IonTorrent	current	Instituto Adolfo Lutz
GCA_015824955.1	No	Neisseria	meningitidis	N65_18	N65_18	PRJNA508311	SAMN10624003	RYZD00000000.1	NA	487	487	Neisseria meningitidis	strain=N65_18	NA	latest	Contig	Major	Full	2020-12-07	ASM1582495v1	Instituto Adolfo Lutz	GCF_015824955.1	identical	https://ftp.ncbi.nlm.nih.gov/genomes/all/GCA/015/824/955/GCA_015824955.1_ASM1582495v1	from large multi-isolate project	NA	NA	haploid	bacteria	2165336	2165336	51.5	0	175	175	44172	Neisseria meningitidis	NA	N65_18	SPAdes v. 5.10.0.1	PRJNA508311	SAMN10624003	Contig	ASM1582495v1	from large multi-isolate project	GCF_015824955.1	IonTorrent	current	Instituto Adolfo Lutz
GCA_015824995.1	No	Neisseria	meningitidis	N67_18	N67_18	PRJNA508311	SAMN10624006	RYZF00000000.1	NA	487	487	Neisseria meningitidis	strain=N67_18	NA	latest	Contig	Major	Full	2020-12-07	ASM1582499v1	Instituto Adolfo Lutz	GCF_015824995.1	identical	https://ftp.ncbi.nlm.nih.gov/genomes/all/GCA/015/824/995/GCA_015824995.1_ASM1582499v1	from large multi-isolate project	NA	NA	haploid	bacteria	2129107	2129107	51.5	0	153	153	44172	Neisseria meningitidis	NA	N67_18	SPAdes v. 5.10.0.1	PRJNA508311	SAMN10624006	Contig	ASM1582499v1	from large multi-isolate project	GCF_015824995.1	IonTorrent	current	Instituto Adolfo Lutz
GCA_015825025.1	No	Neisseria	meningitidis	N73_18	N73_18	PRJNA508311	SAMN10624007	RYZG00000000.1	NA	487	487	Neisseria meningitidis	strain=N73_18	NA	latest	Contig	Major	Full	2020-12-07	ASM1582502v1	Instituto Adolfo Lutz	GCF_015825025.1	identical	https://ftp.ncbi.nlm.nih.gov/genomes/all/GCA/015/825/025/GCA_015825025.1_ASM1582502v1	from large multi-isolate project	NA	NA	haploid	bacteria	2083182	2083182	51.5	0	169	169	44172	Neisseria meningitidis	NA	N73_18	SPAdes v. 5.10.0.1	PRJNA508311	SAMN10624007	Contig	ASM1582502v1	from large multi-isolate project	GCF_015825025.1	IonTorrent	current	Instituto Adolfo Lutz
GCA_015825045.1	No	Neisseria	meningitidis	N83_18	N83_18	PRJNA508311	SAMN10624474	RYZN00000000.1	NA	487	487	Neisseria meningitidis	strain=N83_18	NA	latest	Contig	Major	Full	2020-12-07	ASM1582504v1	Instituto Adolfo Lutz	GCF_015825045.1	identical	https://ftp.ncbi.nlm.nih.gov/genomes/all/GCA/015/825/045/GCA_015825045.1_ASM1582504v1	from large multi-isolate project	NA	NA	haploid	bacteria	2189073	2189073	51.5	0	162	162	44172	Neisseria meningitidis	NA	N83_18	SPAdes v. 5.10.0.1	PRJNA508311	SAMN10624474	Contig	ASM1582504v1	from large multi-isolate project	GCF_015825045.1	IonTorrent	current	Instituto Adolfo Lutz
GCA_015825055.1	No	Neisseria	meningitidis	N90_18	N90_18	PRJNA508311	SAMN10838848	SEIW00000000.1	NA	487	487	Neisseria meningitidis	strain=N90_18	NA	latest	Contig	Major	Full	2020-12-07	ASM1582505v1	Instituto Adolfo Lutz	GCF_015825055.1	identical	https://ftp.ncbi.nlm.nih.gov/genomes/all/GCA/015/825/055/GCA_015825055.1_ASM1582505v1	from large multi-isolate project	NA	NA	haploid	bacteria	2138841	2138841	51.5	0	161	161	44172	Neisseria meningitidis	NA	N90_18	SPAdes v. 5.10.0.1	PRJNA508311	SAMN10838848	Contig	ASM1582505v1	from large multi-isolate project	GCF_015825055.1	IonTorrent	current	Instituto Adolfo Lutz
GCA_015825065.1	No	Neisseria	meningitidis	N92_18	N92_18	PRJNA508311	SAMN10838849	SEIX00000000.1	NA	487	487	Neisseria meningitidis	strain=N92_18	NA	latest	Contig	Major	Full	2020-12-07	ASM1582506v1	Instituto Adolfo Lutz	GCF_015825065.1	identical	https://ftp.ncbi.nlm.nih.gov/genomes/all/GCA/015/825/065/GCA_015825065.1_ASM1582506v1	from large multi-isolate project	NA	NA	haploid	bacteria	2188354	2188354	51.5	0	165	165	44172	Neisseria meningitidis	NA	N92_18	SPAdes v. 5.10.0.1	PRJNA508311	SAMN10838849	Contig	ASM1582506v1	from large multi-isolate project	GCF_015825065.1	IonTorrent	current	Instituto Adolfo Lutz
GCA_015825105.1	No	Neisseria	meningitidis	N86_18	N86_18	PRJNA508311	SAMN10624492	RYZO00000000.1	NA	487	487	Neisseria meningitidis	strain=N86_18	NA	latest	Contig	Major	Full	2020-12-07	ASM1582510v1	Instituto Adolfo Lutz	GCF_015825105.1	identical	https://ftp.ncbi.nlm.nih.gov/genomes/all/GCA/015/825/105/GCA_015825105.1_ASM1582510v1	from large multi-isolate project	NA	NA	haploid	bacteria	2083482	2083482	51.5	0	143	143	44172	Neisseria meningitidis	NA	N86_18	SPAdes v. 5.10.0.1	PRJNA508311	SAMN10624492	Contig	ASM1582510v1	from large multi-isolate project	GCF_015825105.1	IonTorrent	current	Instituto Adolfo Lutz
GCA_015825125.1	No	Neisseria	meningitidis	N112_18	N112_18	PRJNA508311	SAMN10873017	SEUM00000000.1	NA	487	487	Neisseria meningitidis	strain=N112_18	NA	latest	Contig	Major	Full	2020-12-07	ASM1582512v1	Instituto Adolfo Lutz	GCF_015825125.1	identical	https://ftp.ncbi.nlm.nih.gov/genomes/all/GCA/015/825/125/GCA_015825125.1_ASM1582512v1	from large multi-isolate project	NA	NA	haploid	bacteria	2127720	2127720	51.5	0	134	134	44172	Neisseria meningitidis	NA	N112_18	SPAdes v. 5.10.0.1	PRJNA508311	SAMN10873017	Contig	ASM1582512v1	from large multi-isolate project	GCF_015825125.1	IonTorrent	current	Instituto Adolfo Lutz
GCA_015825145.1	No	Neisseria	meningitidis	N113_16	N113_16	PRJNA508311	SAMN10873021	SEUP00000000.1	NA	487	487	Neisseria meningitidis	strain=N113_16	NA	latest	Contig	Major	Full	2020-12-07	ASM1582514v1	Instituto Adolfo Lutz	GCF_015825145.1	identical	https://ftp.ncbi.nlm.nih.gov/genomes/all/GCA/015/825/145/GCA_015825145.1_ASM1582514v1	from large multi-isolate project	NA	NA	haploid	bacteria	2148040	2148040	51.5	0	147	147	44172	Neisseria meningitidis	NA	N113_16	SPAdes v. 5.10.0.1	PRJNA508311	SAMN10873021	Contig	ASM1582514v1	from large multi-isolate project	GCF_015825145.1	IonTorrent	current	Instituto Adolfo Lutz
GCA_015825155.1	No	Neisseria	meningitidis	N117_18	N117_18	PRJNA508311	SAMN10873018	SEUN00000000.1	NA	487	487	Neisseria meningitidis	strain=N117_18	NA	latest	Contig	Major	Full	2020-12-07	ASM1582515v1	Instituto Adolfo Lutz	GCF_015825155.1	identical	https://ftp.ncbi.nlm.nih.gov/genomes/all/GCA/015/825/155/GCA_015825155.1_ASM1582515v1	from large multi-isolate project	NA	NA	haploid	bacteria	2068358	2068358	51.5	0	132	132	44172	Neisseria meningitidis	NA	N117_18	SPAdes v. 5.10.0.1	PRJNA508311	SAMN10873018	Contig	ASM1582515v1	from large multi-isolate project	GCF_015825155.1	IonTorrent	current	Instituto Adolfo Lutz
GCA_015825205.1	No	Neisseria	meningitidis	N86_16	N86_16	PRJNA508311	SAMN10873032	SEUQ00000000.1	NA	487	487	Neisseria meningitidis	strain=N86_16	NA	latest	Contig	Major	Full	2020-12-07	ASM1582520v1	Instituto Adolfo Lutz	GCF_015825205.1	identical	https://ftp.ncbi.nlm.nih.gov/genomes/all/GCA/015/825/205/GCA_015825205.1_ASM1582520v1	from large multi-isolate project	NA	NA	haploid	bacteria	2135721	2135721	51.5	0	148	148	44172	Neisseria meningitidis	NA	N86_16	SPAdes v. 5.10.0.1	PRJNA508311	SAMN10873032	Contig	ASM1582520v1	from large multi-isolate project	GCF_015825205.1	IonTorrent	current	Instituto Adolfo Lutz
GCA_015825225.1	No	Neisseria	meningitidis	N96_16	N96_16	PRJNA508311	SAMN10873069	SEUS00000000.1	NA	487	487	Neisseria meningitidis	strain=N96_16	NA	latest	Contig	Major	Full	2020-12-07	ASM1582522v1	Instituto Adolfo Lutz	GCF_015825225.1	identical	https://ftp.ncbi.nlm.nih.gov/genomes/all/GCA/015/825/225/GCA_015825225.1_ASM1582522v1	from large multi-isolate project	NA	NA	haploid	bacteria	2067569	2067569	51.5	0	138	138	44172	Neisseria meningitidis	NA	N96_16	SPAdes v. 5.10.0.1	PRJNA508311	SAMN10873069	Contig	ASM1582522v1	from large multi-isolate project	GCF_015825225.1	IonTorrent	current	Instituto Adolfo Lutz
GCA_015825235.1	No	Neisseria	meningitidis	N143_16	N143_16	PRJNA508311	SAMN10873091	SEUU00000000.1	NA	487	487	Neisseria meningitidis	strain=N143_16	NA	latest	Contig	Major	Full	2020-12-07	ASM1582523v1	Instituto Adolfo Lutz	GCF_015825235.1	identical	https://ftp.ncbi.nlm.nih.gov/genomes/all/GCA/015/825/235/GCA_015825235.1_ASM1582523v1	from large multi-isolate project	NA	NA	haploid	bacteria	2168262	2168262	51.5	0	163	163	44172	Neisseria meningitidis	NA	N143_16	SPAdes v. 5.10.0.1	PRJNA508311	SAMN10873091	Contig	ASM1582523v1	from large multi-isolate project	GCF_015825235.1	IonTorrent	current	Instituto Adolfo Lutz
GCA_015825255.1	No	Neisseria	meningitidis	N97_16	N97_16	PRJNA508311	SAMN10873082	SEUT00000000.1	NA	487	487	Neisseria meningitidis	strain=N97_16	NA	latest	Contig	Major	Full	2020-12-07	ASM1582525v1	Instituto Adolfo Lutz	GCF_015825255.1	identical	https://ftp.ncbi.nlm.nih.gov/genomes/all/GCA/015/825/255/GCA_015825255.1_ASM1582525v1	from large multi-isolate project	NA	NA	haploid	bacteria	2141783	2141783	51.5	0	150	150	44172	Neisseria meningitidis	NA	N97_16	SPAdes v. 5.10.0.1	PRJNA508311	SAMN10873082	Contig	ASM1582525v1	from large multi-isolate project	GCF_015825255.1	IonTorrent	current	Instituto Adolfo Lutz
GCA_015825285.1	No	Neisseria	meningitidis	N82_16	N82_16	PRJNA508311	SAMN10873033	SEUR00000000.1	NA	487	487	Neisseria meningitidis	strain=N82_16	NA	latest	Contig	Major	Full	2020-12-07	ASM1582528v1	Instituto Adolfo Lutz	GCF_015825285.1	identical	https://ftp.ncbi.nlm.nih.gov/genomes/all/GCA/015/825/285/GCA_015825285.1_ASM1582528v1	from large multi-isolate project	NA	NA	haploid	bacteria	2157734	2157734	51.5	0	167	167	44172	Neisseria meningitidis	NA	N82_16	SPAdes v. 5.10.0.1	PRJNA508311	SAMN10873033	Contig	ASM1582528v1	from large multi-isolate project	GCF_015825285.1	IonTorrent	current	Instituto Adolfo Lutz
GCA_015825305.1	No	Neisseria	meningitidis	N161_16	N161_16	PRJNA508311	SAMN10873092	SEUV00000000.1	NA	487	487	Neisseria meningitidis	strain=N161_16	NA	latest	Contig	Major	Full	2020-12-07	ASM1582530v1	Instituto Adolfo Lutz	GCF_015825305.1	identical	https://ftp.ncbi.nlm.nih.gov/genomes/all/GCA/015/825/305/GCA_015825305.1_ASM1582530v1	from large multi-isolate project	NA	NA	haploid	bacteria	2162776	2162776	51.5	0	167	167	44172	Neisseria meningitidis	NA	N161_16	SPAdes v. 5.10.0.1	PRJNA508311	SAMN10873092	Contig	ASM1582530v1	from large multi-isolate project	GCF_015825305.1	IonTorrent	current	Instituto Adolfo Lutz
GCA_015825315.1	No	Neisseria	meningitidis	N166_16	N166_16	PRJNA508311	SAMN10873098	SEUX00000000.1	NA	487	487	Neisseria meningitidis	strain=N166_16	NA	latest	Contig	Major	Full	2020-12-07	ASM1582531v1	Instituto Adolfo Lutz	GCF_015825315.1	identical	https://ftp.ncbi.nlm.nih.gov/genomes/all/GCA/015/825/315/GCA_015825315.1_ASM1582531v1	from large multi-isolate project	NA	NA	haploid	bacteria	2162190	2162190	51	0	168	168	44172	Neisseria meningitidis	NA	N166_16	SPAdes v. 5.10.0.1	PRJNA508311	SAMN10873098	Contig	ASM1582531v1	from large multi-isolate project	GCF_015825315.1	IonTorrent	current	Instituto Adolfo Lutz
GCA_015825345.1	No	Neisseria	meningitidis	N89_16	N89_16	PRJNA508311	SAMN10873097	SEUW00000000.1	NA	487	487	Neisseria meningitidis	strain=N89_16	NA	latest	Contig	Major	Full	2020-12-07	ASM1582534v1	Instituto Adolfo Lutz	GCF_015825345.1	identical	https://ftp.ncbi.nlm.nih.gov/genomes/all/GCA/015/825/345/GCA_015825345.1_ASM1582534v1	from large multi-isolate project	NA	NA	haploid	bacteria	2177122	2177122	51.5	0	195	195	44172	Neisseria meningitidis	NA	N89_16	SPAdes v. 5.10.0.1	PRJNA508311	SAMN10873097	Contig	ASM1582534v1	from large multi-isolate project	GCF_015825345.1	IonTorrent	current	Instituto Adolfo Lutz
GCA_015825355.1	No	Neisseria	meningitidis	N44_16	N44_16	PRJNA508311	SAMN10873099	SEUY00000000.1	NA	487	487	Neisseria meningitidis	strain=N44_16	NA	latest	Contig	Major	Full	2020-12-07	ASM1582535v1	Instituto Adolfo Lutz	GCF_015825355.1	identical	https://ftp.ncbi.nlm.nih.gov/genomes/all/GCA/015/825/355/GCA_015825355.1_ASM1582535v1	from large multi-isolate project	NA	NA	haploid	bacteria	2164110	2164110	51.5	0	180	180	44172	Neisseria meningitidis	NA	N44_16	SPAdes v. 5.10.0.1	PRJNA508311	SAMN10873099	Contig	ASM1582535v1	from large multi-isolate project	GCF_015825355.1	IonTorrent	current	Instituto Adolfo Lutz
GCA_015825385.1	No	Neisseria	meningitidis	N48_16	N48_16	PRJNA508311	SAMN10873100	SEUZ00000000.1	NA	487	487	Neisseria meningitidis	strain=N48_16	NA	latest	Contig	Major	Full	2020-12-07	ASM1582538v1	Instituto Adolfo Lutz	GCF_015825385.1	identical	https://ftp.ncbi.nlm.nih.gov/genomes/all/GCA/015/825/385/GCA_015825385.1_ASM1582538v1	from large multi-isolate project	NA	NA	haploid	bacteria	2213994	2213994	51.5	0	185	185	44172	Neisseria meningitidis	NA	N48_16	SPAdes v. 5.10.0.1	PRJNA508311	SAMN10873100	Contig	ASM1582538v1	from large multi-isolate project	GCF_015825385.1	IonTorrent	current	Instituto Adolfo Lutz
GCA_015825395.1	No	Neisseria	meningitidis	N105_16	N105_16	PRJNA508311	SAMN11249821	SPLN00000000.1	NA	487	487	Neisseria meningitidis	strain=N105_16	NA	latest	Contig	Major	Full	2020-12-07	ASM1582539v1	Instituto Adolfo Lutz	GCF_015825395.1	identical	https://ftp.ncbi.nlm.nih.gov/genomes/all/GCA/015/825/395/GCA_015825395.1_ASM1582539v1	from large multi-isolate project	NA	NA	haploid	bacteria	2124657	2124657	51.5	0	146	146	44172	Neisseria meningitidis	NA	N105_16	SPAdes v. 5.10.0.1	PRJNA508311	SAMN11249821	Contig	ASM1582539v1	from large multi-isolate project	GCF_015825395.1	IonTorrent	current	Instituto Adolfo Lutz
GCA_015825405.1	No	Neisseria	meningitidis	N147_18	N147_18	PRJNA508311	SAMN11249937	SPLO00000000.1	NA	487	487	Neisseria meningitidis	strain=N147_18	NA	latest	Contig	Major	Full	2020-12-07	ASM1582540v1	Instituto Adolfo Lutz	GCF_015825405.1	identical	https://ftp.ncbi.nlm.nih.gov/genomes/all/GCA/015/825/405/GCA_015825405.1_ASM1582540v1	from large multi-isolate project	NA	NA	haploid	bacteria	2120670	2120670	51.5	0	145	145	44172	Neisseria meningitidis	NA	N147_18	SPAdes v. 5.10.0.1	PRJNA508311	SAMN11249937	Contig	ASM1582540v1	from large multi-isolate project	GCF_015825405.1	IonTorrent	current	Instituto Adolfo Lutz
GCA_015825445.1	No	Neisseria	meningitidis	N46_17	N46_17	PRJNA508311	SAMN11250067	SPLQ00000000.1	NA	487	487	Neisseria meningitidis	strain=N46_17	NA	latest	Contig	Major	Full	2020-12-07	ASM1582544v1	Instituto Adolfo Lutz	GCF_015825445.1	identical	https://ftp.ncbi.nlm.nih.gov/genomes/all/GCA/015/825/445/GCA_015825445.1_ASM1582544v1	from large multi-isolate project	NA	NA	haploid	bacteria	2167656	2167656	51.5	0	163	163	44172	Neisseria meningitidis	NA	N46_17	SPAdes v. 5.10.0.1	PRJNA508311	SAMN11250067	Contig	ASM1582544v1	from large multi-isolate project	GCF_015825445.1	IonTorrent	current	Instituto Adolfo Lutz
GCA_015825465.1	No	Neisseria	meningitidis	N145_18	N145_18	PRJNA508311	SAMN11249956	SPLP00000000.1	NA	487	487	Neisseria meningitidis	strain=N145_18	NA	latest	Contig	Major	Full	2020-12-07	ASM1582546v1	Instituto Adolfo Lutz	GCF_015825465.1	identical	https://ftp.ncbi.nlm.nih.gov/genomes/all/GCA/015/825/465/GCA_015825465.1_ASM1582546v1	from large multi-isolate project	NA	NA	haploid	bacteria	2169266	2169266	51.5	0	176	176	44172	Neisseria meningitidis	NA	N145_18	SPAdes v. 5.10.0.1	PRJNA508311	SAMN11249956	Contig	ASM1582546v1	from large multi-isolate project	GCF_015825465.1	IonTorrent	current	Instituto Adolfo Lutz
GCA_015825475.1	No	Neisseria	meningitidis	N41_17	N41_17	PRJNA508311	SAMN11250156	SPLS00000000.1	NA	487	487	Neisseria meningitidis	strain=N41_17	NA	latest	Contig	Major	Full	2020-12-07	ASM1582547v1	Instituto Adolfo Lutz	GCF_015825475.1	identical	https://ftp.ncbi.nlm.nih.gov/genomes/all/GCA/015/825/475/GCA_015825475.1_ASM1582547v1	from large multi-isolate project	NA	NA	haploid	bacteria	2115510	2115510	51.5	0	140	140	44172	Neisseria meningitidis	NA	N41_17	SPAdes v. 5.10.0.1	PRJNA508311	SAMN11250156	Contig	ASM1582547v1	from large multi-isolate project	GCF_015825475.1	IonTorrent	current	Instituto Adolfo Lutz
GCA_015825505.1	No	Neisseria	meningitidis	N64_17	N64_17	PRJNA508311	SAMN11250167	SPLU00000000.1	NA	487	487	Neisseria meningitidis	strain=N64_17	NA	latest	Contig	Major	Full	2020-12-07	ASM1582550v1	Instituto Adolfo Lutz	GCF_015825505.1	identical	https://ftp.ncbi.nlm.nih.gov/genomes/all/GCA/015/825/505/GCA_015825505.1_ASM1582550v1	from large multi-isolate project	NA	NA	haploid	bacteria	2145310	2145310	51.5	0	186	186	44172	Neisseria meningitidis	NA	N64_17	SPAdes v. 5.10.0.1	PRJNA508311	SAMN11250167	Contig	ASM1582550v1	from large multi-isolate project	GCF_015825505.1	IonTorrent	current	Instituto Adolfo Lutz
GCA_015825515.1	No	Neisseria	meningitidis	N60_17	N60_17	PRJNA508311	SAMN11250155	SPLR00000000.1	NA	487	487	Neisseria meningitidis	strain=N60_17	NA	latest	Contig	Major	Full	2020-12-07	ASM1582551v1	Instituto Adolfo Lutz	GCF_015825515.1	identical	https://ftp.ncbi.nlm.nih.gov/genomes/all/GCA/015/825/515/GCA_015825515.1_ASM1582551v1	from large multi-isolate project	NA	NA	haploid	bacteria	2113247	2113247	51.5	0	153	153	44172	Neisseria meningitidis	NA	N60_17	SPAdes v. 5.10.0.1	PRJNA508311	SAMN11250155	Contig	ASM1582551v1	from large multi-isolate project	GCF_015825515.1	IonTorrent	current	Instituto Adolfo Lutz
GCA_015825555.1	No	Neisseria	meningitidis	N91_17	N91_17	PRJNA508311	SAMN11250185	SPLV00000000.1	NA	487	487	Neisseria meningitidis	strain=N91_17	NA	latest	Contig	Major	Full	2020-12-07	ASM1582555v1	Instituto Adolfo Lutz	GCF_015825555.1	identical	https://ftp.ncbi.nlm.nih.gov/genomes/all/GCA/015/825/555/GCA_015825555.1_ASM1582555v1	from large multi-isolate project	NA	NA	haploid	bacteria	2120145	2120145	51.5	0	149	149	44172	Neisseria meningitidis	NA	N91_17	SPAdes v. 5.10.0.1	PRJNA508311	SAMN11250185	Contig	ASM1582555v1	from large multi-isolate project	GCF_015825555.1	IonTorrent	current	Instituto Adolfo Lutz
GCA_015825585.1	No	Neisseria	meningitidis	N181_16	N181_16	PRJNA508311	SAMN11254268	SPLY00000000.1	NA	487	487	Neisseria meningitidis	strain=N181_16	NA	latest	Contig	Major	Full	2020-12-07	ASM1582558v1	Instituto Adolfo Lutz	GCF_015825585.1	identical	https://ftp.ncbi.nlm.nih.gov/genomes/all/GCA/015/825/585/GCA_015825585.1_ASM1582558v1	from large multi-isolate project	NA	NA	haploid	bacteria	2163497	2163497	51.5	0	153	153	44172	Neisseria meningitidis	NA	N181_16	SPAdes v. 5.10.0.1	PRJNA508311	SAMN11254268	Contig	ASM1582558v1	from large multi-isolate project	GCF_015825585.1	IonTorrent	current	Instituto Adolfo Lutz
GCA_015825615.1	No	Neisseria	meningitidis	N139_17	N139_17	PRJNA508311	SAMN11254211	SPLX00000000.1	NA	487	487	Neisseria meningitidis	strain=N139_17	NA	latest	Contig	Major	Full	2020-12-07	ASM1582561v1	Instituto Adolfo Lutz	GCF_015825615.1	identical	https://ftp.ncbi.nlm.nih.gov/genomes/all/GCA/015/825/615/GCA_015825615.1_ASM1582561v1	from large multi-isolate project	NA	NA	haploid	bacteria	2077141	2077141	51.5	0	144	144	44172	Neisseria meningitidis	NA	N139_17	SPAdes v. 5.10.0.1	PRJNA508311	SAMN11254211	Contig	ASM1582561v1	from large multi-isolate project	GCF_015825615.1	IonTorrent	current	Instituto Adolfo Lutz
GCA_015825645.1	No	Neisseria	meningitidis	N2_17	N2_17	PRJNA508311	SAMN11254531	SPMB00000000.1	NA	487	487	Neisseria meningitidis	strain=N2_17	NA	latest	Contig	Major	Full	2020-12-07	ASM1582564v1	Instituto Adolfo Lutz	GCF_015825645.1	identical	https://ftp.ncbi.nlm.nih.gov/genomes/all/GCA/015/825/645/GCA_015825645.1_ASM1582564v1	from large multi-isolate project	NA	NA	haploid	bacteria	2077974	2077974	51.5	0	152	152	44172	Neisseria meningitidis	NA	N2_17	SPAdes v. 5.10.0.1	PRJNA508311	SAMN11254531	Contig	ASM1582564v1	from large multi-isolate project	GCF_015825645.1	IonTorrent	current	Instituto Adolfo Lutz
GCA_015825655.1	No	Neisseria	meningitidis	N1_17	N1_17	PRJNA508311	SAMN11254270	SPMA00000000.1	NA	487	487	Neisseria meningitidis	strain=N1_17	NA	latest	Contig	Major	Full	2020-12-07	ASM1582565v1	Instituto Adolfo Lutz	GCF_015825655.1	identical	https://ftp.ncbi.nlm.nih.gov/genomes/all/GCA/015/825/655/GCA_015825655.1_ASM1582565v1	from large multi-isolate project	NA	NA	haploid	bacteria	2171398	2171398	51.5	0	154	154	44172	Neisseria meningitidis	NA	N1_17	SPAdes v. 5.10.0.1	PRJNA508311	SAMN11254270	Contig	ASM1582565v1	from large multi-isolate project	GCF_015825655.1	IonTorrent	current	Instituto Adolfo Lutz
GCA_015825665.1	No	Neisseria	meningitidis	N85_16	N85_16	PRJNA508311	SAMN11254269	SPLZ00000000.1	NA	487	487	Neisseria meningitidis	strain=N85_16	NA	latest	Contig	Major	Full	2020-12-07	ASM1582566v1	Instituto Adolfo Lutz	GCF_015825665.1	identical	https://ftp.ncbi.nlm.nih.gov/genomes/all/GCA/015/825/665/GCA_015825665.1_ASM1582566v1	from large multi-isolate project	NA	NA	haploid	bacteria	2131388	2131388	51.5	0	152	152	44172	Neisseria meningitidis	NA	N85_16	SPAdes v. 5.10.0.1	PRJNA508311	SAMN11254269	Contig	ASM1582566v1	from large multi-isolate project	GCF_015825665.1	IonTorrent	current	Instituto Adolfo Lutz
GCA_015825705.1	No	Neisseria	meningitidis	N3_17	N3_17	PRJNA508311	SAMN11254533	SPMC00000000.1	NA	487	487	Neisseria meningitidis	strain=N3_17	NA	latest	Contig	Major	Full	2020-12-07	ASM1582570v1	Instituto Adolfo Lutz	GCF_015825705.1	identical	https://ftp.ncbi.nlm.nih.gov/genomes/all/GCA/015/825/705/GCA_015825705.1_ASM1582570v1	from large multi-isolate project	NA	NA	haploid	bacteria	2167128	2167128	51.5	0	170	170	44172	Neisseria meningitidis	NA	N3_17	SPAdes v. 5.10.0.1	PRJNA508311	SAMN11254533	Contig	ASM1582570v1	from large multi-isolate project	GCF_015825705.1	IonTorrent	current	Instituto Adolfo Lutz
GCA_015825725.1	No	Neisseria	meningitidis	N14_17	N14_17	PRJNA508311	SAMN11254534	SPMD00000000.1	NA	487	487	Neisseria meningitidis	strain=N14_17	NA	latest	Contig	Major	Full	2020-12-07	ASM1582572v1	Instituto Adolfo Lutz	GCF_015825725.1	identical	https://ftp.ncbi.nlm.nih.gov/genomes/all/GCA/015/825/725/GCA_015825725.1_ASM1582572v1	from large multi-isolate project	NA	NA	haploid	bacteria	2113678	2113678	51.5	0	147	147	44172	Neisseria meningitidis	NA	N14_17	SPAdes v. 5.10.0.1	PRJNA508311	SAMN11254534	Contig	ASM1582572v1	from large multi-isolate project	GCF_015825725.1	IonTorrent	current	Instituto Adolfo Lutz
GCA_015825735.1	No	Neisseria	meningitidis	N27_17	N27_17	PRJNA508311	SAMN11254540	SPMG00000000.1	NA	487	487	Neisseria meningitidis	strain=N27_17	NA	latest	Contig	Major	Full	2020-12-07	ASM1582573v1	Instituto Adolfo Lutz	GCF_015825735.1	identical	https://ftp.ncbi.nlm.nih.gov/genomes/all/GCA/015/825/735/GCA_015825735.1_ASM1582573v1	from large multi-isolate project	NA	NA	haploid	bacteria	2167920	2167920	51.5	0	170	170	44172	Neisseria meningitidis	NA	N27_17	SPAdes v. 5.10.0.1	PRJNA508311	SAMN11254540	Contig	ASM1582573v1	from large multi-isolate project	GCF_015825735.1	IonTorrent	current	Instituto Adolfo Lutz
GCA_015825745.1	No	Neisseria	meningitidis	N23_17	N23_17	PRJNA508311	SAMN11254536	SPME00000000.1	NA	487	487	Neisseria meningitidis	strain=N23_17	NA	latest	Contig	Major	Full	2020-12-07	ASM1582574v1	Instituto Adolfo Lutz	GCF_015825745.1	identical	https://ftp.ncbi.nlm.nih.gov/genomes/all/GCA/015/825/745/GCA_015825745.1_ASM1582574v1	from large multi-isolate project	NA	NA	haploid	bacteria	2177011	2177011	51.5	0	179	179	44172	Neisseria meningitidis	NA	N23_17	SPAdes v. 5.10.0.1	PRJNA508311	SAMN11254536	Contig	ASM1582574v1	from large multi-isolate project	GCF_015825745.1	IonTorrent	current	Instituto Adolfo Lutz
GCA_015825785.1	No	Neisseria	meningitidis	N25_17	N25_17	PRJNA508311	SAMN11254538	SPMF00000000.1	NA	487	487	Neisseria meningitidis	strain=N25_17	NA	latest	Contig	Major	Full	2020-12-07	ASM1582578v1	Instituto Adolfo Lutz	GCF_015825785.1	identical	https://ftp.ncbi.nlm.nih.gov/genomes/all/GCA/015/825/785/GCA_015825785.1_ASM1582578v1	from large multi-isolate project	NA	NA	haploid	bacteria	2168179	2168179	51.5	0	163	163	44172	Neisseria meningitidis	NA	N25_17	SPAdes v. 5.10.0.1	PRJNA508311	SAMN11254538	Contig	ASM1582578v1	from large multi-isolate project	GCF_015825785.1	IonTorrent	current	Instituto Adolfo Lutz
GCA_015825795.1	No	Neisseria	meningitidis	N150_17	N150_17	PRJNA508311	SAMN11254549	SPMJ00000000.1	NA	487	487	Neisseria meningitidis	strain=N150_17	NA	latest	Contig	Major	Full	2020-12-07	ASM1582579v1	Instituto Adolfo Lutz	GCF_015825795.1	identical	https://ftp.ncbi.nlm.nih.gov/genomes/all/GCA/015/825/795/GCA_015825795.1_ASM1582579v1	from large multi-isolate project	NA	NA	haploid	bacteria	2193237	2193237	51.5	0	175	175	44172	Neisseria meningitidis	NA	N150_17	SPAdes v. 5.10.0.1	PRJNA508311	SAMN11254549	Contig	ASM1582579v1	from large multi-isolate project	GCF_015825795.1	IonTorrent	current	Instituto Adolfo Lutz
GCA_015825815.1	No	Neisseria	meningitidis	N174_17	N174_17	PRJNA508311	SAMN11254560	SPMK00000000.1	NA	487	487	Neisseria meningitidis	strain=N174_17	NA	latest	Contig	Major	Full	2020-12-07	ASM1582581v1	Instituto Adolfo Lutz	GCF_015825815.1	identical	https://ftp.ncbi.nlm.nih.gov/genomes/all/GCA/015/825/815/GCA_015825815.1_ASM1582581v1	from large multi-isolate project	NA	NA	haploid	bacteria	2071074	2071074	51.5	0	139	139	44172	Neisseria meningitidis	NA	N174_17	SPAdes v. 5.10.0.1	PRJNA508311	SAMN11254560	Contig	ASM1582581v1	from large multi-isolate project	GCF_015825815.1	IonTorrent	current	Instituto Adolfo Lutz
GCA_015825845.1	No	Neisseria	meningitidis	N28_17	N28_17	PRJNA508311	SAMN11254541	SPMH00000000.1	NA	487	487	Neisseria meningitidis	strain=N28_17	NA	latest	Contig	Major	Full	2020-12-07	ASM1582584v1	Instituto Adolfo Lutz	GCF_015825845.1	identical	https://ftp.ncbi.nlm.nih.gov/genomes/all/GCA/015/825/845/GCA_015825845.1_ASM1582584v1	from large multi-isolate project	NA	NA	haploid	bacteria	2124910	2124910	51.5	0	132	132	44172	Neisseria meningitidis	NA	N28_17	SPAdes v. 5.10.0.1	PRJNA508311	SAMN11254541	Contig	ASM1582584v1	from large multi-isolate project	GCF_015825845.1	IonTorrent	current	Instituto Adolfo Lutz
GCA_015825885.1	No	Neisseria	meningitidis	N263_16	N263_16	PRJNA508311	SAMN11254865	SPMM00000000.1	NA	487	487	Neisseria meningitidis	strain=N263_16	NA	latest	Contig	Major	Full	2020-12-07	ASM1582588v1	Instituto Adolfo Lutz	GCF_015825885.1	identical	https://ftp.ncbi.nlm.nih.gov/genomes/all/GCA/015/825/885/GCA_015825885.1_ASM1582588v1	from large multi-isolate project	NA	NA	haploid	bacteria	2105515	2105515	51.5	0	149	149	44172	Neisseria meningitidis	NA	N263_16	SPAdes v. 5.10.0.1	PRJNA508311	SAMN11254865	Contig	ASM1582588v1	from large multi-isolate project	GCF_015825885.1	IonTorrent	current	Instituto Adolfo Lutz
GCA_015825905.1	No	Neisseria	meningitidis	N256_16	N256_16	PRJNA508311	SAMN11254765	SPML00000000.1	NA	487	487	Neisseria meningitidis	strain=N256_16	NA	latest	Contig	Major	Full	2020-12-07	ASM1582590v1	Instituto Adolfo Lutz	GCF_015825905.1	identical	https://ftp.ncbi.nlm.nih.gov/genomes/all/GCA/015/825/905/GCA_015825905.1_ASM1582590v1	from large multi-isolate project	NA	NA	haploid	bacteria	2161547	2161547	51.5	0	167	167	44172	Neisseria meningitidis	NA	N256_16	SPAdes v. 5.10.0.1	PRJNA508311	SAMN11254765	Contig	ASM1582590v1	from large multi-isolate project	GCF_015825905.1	IonTorrent	current	Instituto Adolfo Lutz
GCA_015825925.1	No	Neisseria	meningitidis	N102_18	N102_18	PRJNA508311	SAMN11257837	SPMP00000000.1	NA	487	487	Neisseria meningitidis	strain=N102_18	NA	latest	Contig	Major	Full	2020-12-07	ASM1582592v1	Instituto Adolfo Lutz	GCF_015825925.1	identical	https://ftp.ncbi.nlm.nih.gov/genomes/all/GCA/015/825/925/GCA_015825925.1_ASM1582592v1	from large multi-isolate project	NA	NA	haploid	bacteria	2121169	2121169	51.5	0	125	125	44172	Neisseria meningitidis	NA	N102_18	SPAdes v. 5.10.0.1	PRJNA508311	SAMN11257837	Contig	ASM1582592v1	from large multi-isolate project	GCF_015825925.1	IonTorrent	current	Instituto Adolfo Lutz
GCA_015825935.1	No	Neisseria	meningitidis	N239_17	N239_17	PRJNA508311	SAMN11255584	SPMO00000000.1	NA	487	487	Neisseria meningitidis	strain=N239_17	NA	latest	Contig	Major	Full	2020-12-07	ASM1582593v1	Instituto Adolfo Lutz	GCF_015825935.1	identical	https://ftp.ncbi.nlm.nih.gov/genomes/all/GCA/015/825/935/GCA_015825935.1_ASM1582593v1	from large multi-isolate project	NA	NA	haploid	bacteria	2132550	2132550	51.5	0	193	193	44172	Neisseria meningitidis	NA	N239_17	SPAdes v. 5.10.0.1	PRJNA508311	SAMN11255584	Contig	ASM1582593v1	from large multi-isolate project	GCF_015825935.1	IonTorrent	current	Instituto Adolfo Lutz
GCA_015825985.1	No	Neisseria	meningitidis	N138_17	N138_17	PRJNA508311	SAMN11257891	SPMT00000000.1	NA	487	487	Neisseria meningitidis	strain=N138_17	NA	latest	Contig	Major	Full	2020-12-07	ASM1582598v1	Instituto Adolfo Lutz	GCF_015825985.1	identical	https://ftp.ncbi.nlm.nih.gov/genomes/all/GCA/015/825/985/GCA_015825985.1_ASM1582598v1	from large multi-isolate project	NA	NA	haploid	bacteria	2096548	2096548	51.5	0	159	159	44172	Neisseria meningitidis	NA	N138_17	SPAdes v. 5.10.0.1	PRJNA508311	SAMN11257891	Contig	ASM1582598v1	from large multi-isolate project	GCF_015825985.1	IonTorrent	current	Instituto Adolfo Lutz
GCA_015825995.1	No	Neisseria	meningitidis	N261_17	N261_17	PRJNA508311	SAMN11257877	SPMR00000000.1	NA	487	487	Neisseria meningitidis	strain=N261_17	NA	latest	Contig	Major	Full	2020-12-07	ASM1582599v1	Instituto Adolfo Lutz	GCF_015825995.1	identical	https://ftp.ncbi.nlm.nih.gov/genomes/all/GCA/015/825/995/GCA_015825995.1_ASM1582599v1	from large multi-isolate project	NA	NA	haploid	bacteria	2133197	2133197	51.5	0	137	137	44172	Neisseria meningitidis	NA	N261_17	SPAdes v. 5.10.0.1	PRJNA508311	SAMN11257877	Contig	ASM1582599v1	from large multi-isolate project	GCF_015825995.1	IonTorrent	current	Instituto Adolfo Lutz
GCA_015826015.1	No	Neisseria	meningitidis	N244_17	N244_17	PRJNA508311	SAMN11257840	SPMQ00000000.1	NA	487	487	Neisseria meningitidis	strain=N244_17	NA	latest	Contig	Major	Full	2020-12-07	ASM1582601v1	Instituto Adolfo Lutz	GCF_015826015.1	identical	https://ftp.ncbi.nlm.nih.gov/genomes/all/GCA/015/826/015/GCA_015826015.1_ASM1582601v1	from large multi-isolate project	NA	NA	haploid	bacteria	2080207	2080207	51.5	0	133	133	44172	Neisseria meningitidis	NA	N244_17	SPAdes v. 5.10.0.1	PRJNA508311	SAMN11257840	Contig	ASM1582601v1	from large multi-isolate project	GCF_015826015.1	IonTorrent	current	Instituto Adolfo Lutz
GCA_015826025.1	No	Neisseria	meningitidis	N136_16	N136_16	PRJNA508311	SAMN11257886	SPMS00000000.1	NA	487	487	Neisseria meningitidis	strain=N136_16	NA	latest	Contig	Major	Full	2020-12-07	ASM1582602v1	Instituto Adolfo Lutz	GCF_015826025.1	identical	https://ftp.ncbi.nlm.nih.gov/genomes/all/GCA/015/826/025/GCA_015826025.1_ASM1582602v1	from large multi-isolate project	NA	NA	haploid	bacteria	2099509	2099509	51.5	0	130	130	44172	Neisseria meningitidis	NA	N136_16	SPAdes v. 5.10.0.1	PRJNA508311	SAMN11257886	Contig	ASM1582602v1	from large multi-isolate project	GCF_015826025.1	IonTorrent	current	Instituto Adolfo Lutz
GCA_015826055.1	No	Neisseria	meningitidis	N151_16	N151_16	PRJNA508311	SAMN11257901	SPMU00000000.1	NA	487	487	Neisseria meningitidis	strain=N151_16	NA	latest	Contig	Major	Full	2020-12-07	ASM1582605v1	Instituto Adolfo Lutz	GCF_015826055.1	identical	https://ftp.ncbi.nlm.nih.gov/genomes/all/GCA/015/826/055/GCA_015826055.1_ASM1582605v1	from large multi-isolate project	NA	NA	haploid	bacteria	2166533	2166533	51.5	0	160	160	44172	Neisseria meningitidis	NA	N151_16	SPAdes v. 5.10.0.1	PRJNA508311	SAMN11257901	Contig	ASM1582605v1	from large multi-isolate project	GCF_015826055.1	IonTorrent	current	Instituto Adolfo Lutz
GCA_015826075.1	No	Neisseria	meningitidis	N182_16	N182_16	PRJNA508311	SAMN11257902	SPMV00000000.1	NA	487	487	Neisseria meningitidis	strain=N182_16	NA	latest	Contig	Major	Full	2020-12-07	ASM1582607v1	Instituto Adolfo Lutz	NA	NA	https://ftp.ncbi.nlm.nih.gov/genomes/all/GCA/015/826/075/GCA_015826075.1_ASM1582607v1	from large multi-isolate project	NA	NA	haploid	bacteria	2079540	2079540	51.5	0	144	144	44172	Neisseria meningitidis	NA	N182_16	SPAdes v. 5.10.0.1	PRJNA508311	SAMN11257902	Contig	ASM1582607v1	from large multi-isolate project	NA	IonTorrent	current	Instituto Adolfo Lutz
GCA_015826105.1	No	Neisseria	meningitidis	N101_18	N101_18	PRJNA508311	SAMN11269669	SPSH00000000.1	NA	487	487	Neisseria meningitidis	strain=N101_18	NA	latest	Contig	Major	Full	2020-12-07	ASM1582610v1	Instituto Adolfo Lutz	GCF_015826105.1	identical	https://ftp.ncbi.nlm.nih.gov/genomes/all/GCA/015/826/105/GCA_015826105.1_ASM1582610v1	from large multi-isolate project	NA	NA	haploid	bacteria	2141351	2141351	51.5	0	143	143	44172	Neisseria meningitidis	NA	N101_18	SPAdes v. 5.10.0.1	PRJNA508311	SAMN11269669	Contig	ASM1582610v1	from large multi-isolate project	GCF_015826105.1	IonTorrent	current	Instituto Adolfo Lutz
GCA_015826115.1	No	Neisseria	meningitidis	N138_18	N138_18	PRJNA508311	SAMN11269697	SPSK00000000.1	NA	487	487	Neisseria meningitidis	strain=N138_18	NA	latest	Contig	Major	Full	2020-12-07	ASM1582611v1	Instituto Adolfo Lutz	GCF_015826115.1	identical	https://ftp.ncbi.nlm.nih.gov/genomes/all/GCA/015/826/115/GCA_015826115.1_ASM1582611v1	from large multi-isolate project	NA	NA	haploid	bacteria	2170617	2170617	51.5	0	142	142	44172	Neisseria meningitidis	NA	N138_18	SPAdes v. 5.10.0.1	PRJNA508311	SAMN11269697	Contig	ASM1582611v1	from large multi-isolate project	GCF_015826115.1	IonTorrent	current	Instituto Adolfo Lutz
GCA_015826145.1	No	Neisseria	meningitidis	N43_17	N43_17	PRJNA508311	SAMN11269670	SPSI00000000.1	NA	487	487	Neisseria meningitidis	strain=N43_17	NA	latest	Contig	Major	Full	2020-12-07	ASM1582614v1	Instituto Adolfo Lutz	GCF_015826145.1	identical	https://ftp.ncbi.nlm.nih.gov/genomes/all/GCA/015/826/145/GCA_015826145.1_ASM1582614v1	from large multi-isolate project	NA	NA	haploid	bacteria	2117600	2117600	51.5	0	155	155	44172	Neisseria meningitidis	NA	N43_17	SPAdes v. 5.10.0.1	PRJNA508311	SAMN11269670	Contig	ASM1582614v1	from large multi-isolate project	GCF_015826145.1	IonTorrent	current	Instituto Adolfo Lutz
GCA_015826155.1	No	Neisseria	meningitidis	N234_17	N234_17	PRJNA508311	SAMN11269685	SPSJ00000000.1	NA	487	487	Neisseria meningitidis	strain=N234_17	NA	latest	Contig	Major	Full	2020-12-07	ASM1582615v1	Instituto Adolfo Lutz	GCF_015826155.1	identical	https://ftp.ncbi.nlm.nih.gov/genomes/all/GCA/015/826/155/GCA_015826155.1_ASM1582615v1	from large multi-isolate project	NA	NA	haploid	bacteria	2181130	2181130	51.5	0	191	191	44172	Neisseria meningitidis	NA	N234_17	SPAdes v. 5.10.0.1	PRJNA508311	SAMN11269685	Contig	ASM1582615v1	from large multi-isolate project	GCF_015826155.1	IonTorrent	current	Instituto Adolfo Lutz
GCA_015826185.1	No	Neisseria	meningitidis	N103_18	N103_18	PRJNA508311	SAMN11269698	SPSL00000000.1	NA	487	487	Neisseria meningitidis	strain=N103_18	NA	latest	Contig	Major	Full	2020-12-07	ASM1582618v1	Instituto Adolfo Lutz	GCF_015826185.1	identical	https://ftp.ncbi.nlm.nih.gov/genomes/all/GCA/015/826/185/GCA_015826185.1_ASM1582618v1	from large multi-isolate project	NA	NA	haploid	bacteria	2128276	2128276	51.5	0	140	140	44172	Neisseria meningitidis	NA	N103_18	SPAdes v. 5.10.0.1	PRJNA508311	SAMN11269698	Contig	ASM1582618v1	from large multi-isolate project	GCF_015826185.1	IonTorrent	current	Instituto Adolfo Lutz
GCA_015826205.1	No	Neisseria	meningitidis	N118_18	N118_18	PRJNA508311	SAMN11269700	SPSM00000000.1	NA	487	487	Neisseria meningitidis	strain=N118_18	NA	latest	Contig	Major	Full	2020-12-07	ASM1582620v1	Instituto Adolfo Lutz	GCF_015826205.1	identical	https://ftp.ncbi.nlm.nih.gov/genomes/all/GCA/015/826/205/GCA_015826205.1_ASM1582620v1	from large multi-isolate project	NA	NA	haploid	bacteria	2055075	2055075	51.5	0	122	122	44172	Neisseria meningitidis	NA	N118_18	SPAdes v. 5.10.0.1	PRJNA508311	SAMN11269700	Contig	ASM1582620v1	from large multi-isolate project	GCF_015826205.1	IonTorrent	current	Instituto Adolfo Lutz
GCA_015826225.1	No	Neisseria	meningitidis	N109_18	N109_18	PRJNA508311	SAMN11269699	SPSN00000000.1	NA	487	487	Neisseria meningitidis	strain=N109_18	NA	latest	Contig	Major	Full	2020-12-07	ASM1582622v1	Instituto Adolfo Lutz	GCF_015826225.1	identical	https://ftp.ncbi.nlm.nih.gov/genomes/all/GCA/015/826/225/GCA_015826225.1_ASM1582622v1	from large multi-isolate project	NA	NA	haploid	bacteria	2074336	2074336	51.5	0	125	125	44172	Neisseria meningitidis	NA	N109_18	SPAdes v. 5.10.0.1	PRJNA508311	SAMN11269699	Contig	ASM1582622v1	from large multi-isolate project	GCF_015826225.1	IonTorrent	current	Instituto Adolfo Lutz
GCA_015826285.1	No	Neisseria	meningitidis	N220_17	N220_17	PRJNA508311	SAMN11280501	SPSQ00000000.1	NA	487	487	Neisseria meningitidis	strain=N220_17	NA	latest	Contig	Major	Full	2020-12-07	ASM1582628v1	Instituto Adolfo Lutz	GCF_015826285.1	identical	https://ftp.ncbi.nlm.nih.gov/genomes/all/GCA/015/826/285/GCA_015826285.1_ASM1582628v1	from large multi-isolate project	NA	NA	haploid	bacteria	2169491	2169491	51.5	0	170	170	44172	Neisseria meningitidis	NA	N220_17	SPAdes v. 5.10.0.1	PRJNA508311	SAMN11280501	Contig	ASM1582628v1	from large multi-isolate project	GCF_015826285.1	IonTorrent	current	Instituto Adolfo Lutz
GCA_015826305.1	No	Neisseria	meningitidis	N55_16	N55_16	PRJNA508311	SAMN11494472	SWJP00000000.1	NA	487	487	Neisseria meningitidis	strain=N55_16	NA	latest	Contig	Major	Full	2020-12-07	ASM1582630v1	Instituto Adolfo Lutz	GCF_015826305.1	identical	https://ftp.ncbi.nlm.nih.gov/genomes/all/GCA/015/826/305/GCA_015826305.1_ASM1582630v1	from large multi-isolate project	NA	NA	haploid	bacteria	2124234	2124234	51.5	0	137	137	44172	Neisseria meningitidis	NA	N55_16	SPAdes v. 5.10.0.1	PRJNA508311	SAMN11494472	Contig	ASM1582630v1	from large multi-isolate project	GCF_015826305.1	IonTorrent	current	Instituto Adolfo Lutz
GCA_015826335.1	No	Neisseria	meningitidis	N31_17	N31_17	PRJNA508311	SAMN11494473	SWJH00000000.1	NA	487	487	Neisseria meningitidis	strain=N31_17	NA	latest	Contig	Major	Full	2020-12-07	ASM1582633v1	Instituto Adolfo Lutz	GCF_015826335.1	identical	https://ftp.ncbi.nlm.nih.gov/genomes/all/GCA/015/826/335/GCA_015826335.1_ASM1582633v1	from large multi-isolate project	NA	NA	haploid	bacteria	2128409	2128409	51.5	0	159	159	44172	Neisseria meningitidis	NA	N31_17	SPAdes v. 5.10.0.1	PRJNA508311	SAMN11494473	Contig	ASM1582633v1	from large multi-isolate project	GCF_015826335.1	IonTorrent	current	Instituto Adolfo Lutz
GCA_015826385.1	No	Neisseria	meningitidis	N249_16	N249_16	PRJNA508311	SAMN11494477	SWJI00000000.1	NA	487	487	Neisseria meningitidis	strain=N249_16	NA	latest	Contig	Major	Full	2020-12-07	ASM1582638v1	Instituto Adolfo Lutz	GCF_015826385.1	identical	https://ftp.ncbi.nlm.nih.gov/genomes/all/GCA/015/826/385/GCA_015826385.1_ASM1582638v1	from large multi-isolate project	NA	NA	haploid	bacteria	2157179	2157179	51.5	0	182	182	44172	Neisseria meningitidis	NA	N249_16	SPAdes v. 5.10.0.1	PRJNA508311	SAMN11494477	Contig	ASM1582638v1	from large multi-isolate project	GCF_015826385.1	IonTorrent	current	Instituto Adolfo Lutz
GCA_015826405.1	No	Neisseria	meningitidis	N234_18	N234_18	PRJNA508311	SAMN11494498	SWJM00000000.1	NA	487	487	Neisseria meningitidis	strain=N234_18	NA	latest	Contig	Major	Full	2020-12-07	ASM1582640v1	Instituto Adolfo Lutz	GCF_015826405.1	identical	https://ftp.ncbi.nlm.nih.gov/genomes/all/GCA/015/826/405/GCA_015826405.1_ASM1582640v1	from large multi-isolate project	NA	NA	haploid	bacteria	2120448	2120448	51.5	0	148	148	44172	Neisseria meningitidis	NA	N234_18	SPAdes v. 5.10.0.1	PRJNA508311	SAMN11494498	Contig	ASM1582640v1	from large multi-isolate project	GCF_015826405.1	IonTorrent	current	Instituto Adolfo Lutz
GCA_015826425.1	No	Neisseria	meningitidis	N172_18	N172_18	PRJNA508311	SAMN11494494	SWJJ00000000.1	NA	487	487	Neisseria meningitidis	strain=N172_18	NA	latest	Contig	Major	Full	2020-12-07	ASM1582642v1	Instituto Adolfo Lutz	GCF_015826425.1	identical	https://ftp.ncbi.nlm.nih.gov/genomes/all/GCA/015/826/425/GCA_015826425.1_ASM1582642v1	from large multi-isolate project	NA	NA	haploid	bacteria	2124930	2124930	51.5	0	152	152	44172	Neisseria meningitidis	NA	N172_18	SPAdes v. 5.10.0.1	PRJNA508311	SAMN11494494	Contig	ASM1582642v1	from large multi-isolate project	GCF_015826425.1	IonTorrent	current	Instituto Adolfo Lutz
GCA_015826445.1	No	Neisseria	meningitidis	N149_18	N149_18	PRJNA508311	SAMN11494495	SWJK00000000.1	NA	487	487	Neisseria meningitidis	strain=N149_18	NA	latest	Contig	Major	Full	2020-12-07	ASM1582644v1	Instituto Adolfo Lutz	GCF_015826445.1	identical	https://ftp.ncbi.nlm.nih.gov/genomes/all/GCA/015/826/445/GCA_015826445.1_ASM1582644v1	from large multi-isolate project	NA	NA	haploid	bacteria	2114437	2114437	51.5	0	149	149	44172	Neisseria meningitidis	NA	N149_18	SPAdes v. 5.10.0.1	PRJNA508311	SAMN11494495	Contig	ASM1582644v1	from large multi-isolate project	GCF_015826445.1	IonTorrent	current	Instituto Adolfo Lutz
GCA_015826465.1	No	Neisseria	meningitidis	N179_16	N179_16	PRJNA508311	SAMN11494499	SWJN00000000.1	NA	487	487	Neisseria meningitidis	strain=N179_16	NA	latest	Contig	Major	Full	2020-12-07	ASM1582646v1	Instituto Adolfo Lutz	GCF_015826465.1	identical	https://ftp.ncbi.nlm.nih.gov/genomes/all/GCA/015/826/465/GCA_015826465.1_ASM1582646v1	from large multi-isolate project	NA	NA	haploid	bacteria	2091110	2091110	51.5	0	140	140	44172	Neisseria meningitidis	NA	N179_16	SPAdes v. 5.10.0.1	PRJNA508311	SAMN11494499	Contig	ASM1582646v1	from large multi-isolate project	GCF_015826465.1	IonTorrent	current	Instituto Adolfo Lutz
GCA_015826475.1	No	Neisseria	meningitidis	N281_18	N281_18	PRJNA508311	SAMN11494500	SWJO00000000.1	NA	487	487	Neisseria meningitidis	strain=N281_18	NA	latest	Contig	Major	Full	2020-12-07	ASM1582647v1	Instituto Adolfo Lutz	GCF_015826475.1	identical	https://ftp.ncbi.nlm.nih.gov/genomes/all/GCA/015/826/475/GCA_015826475.1_ASM1582647v1	from large multi-isolate project	NA	NA	haploid	bacteria	2130614	2130614	51.5	0	160	160	44172	Neisseria meningitidis	NA	N281_18	SPAdes v. 5.10.0.1	PRJNA508311	SAMN11494500	Contig	ASM1582647v1	from large multi-isolate project	GCF_015826475.1	IonTorrent	current	Instituto Adolfo Lutz
GCA_015826555.1	No	Neisseria	meningitidis	N93_17	N93_17	PRJNA508311	SAMN12127642	VHNK00000000.1	NA	487	487	Neisseria meningitidis	strain=N93_17	NA	latest	Contig	Major	Full	2020-12-07	ASM1582655v1	Instituto Adolfo Lutz	GCF_015826555.1	identical	https://ftp.ncbi.nlm.nih.gov/genomes/all/GCA/015/826/555/GCA_015826555.1_ASM1582655v1	from large multi-isolate project	NA	NA	haploid	bacteria	2240681	2240681	51	0	211	211	44172	Neisseria meningitidis	NA	N93_17	SPAdes v. 5.10.0.1	PRJNA508311	SAMN12127642	Contig	ASM1582655v1	from large multi-isolate project	GCF_015826555.1	IonTorrent	current	Instituto Adolfo Lutz
GCA_015826565.1	No	Neisseria	meningitidis	N270_18	N270_18	PRJNA508311	SAMN12127697	VHNM00000000.1	NA	487	487	Neisseria meningitidis	strain=N270_18	NA	latest	Contig	Major	Full	2020-12-07	ASM1582656v1	Instituto Adolfo Lutz	GCF_015826565.1	identical	https://ftp.ncbi.nlm.nih.gov/genomes/all/GCA/015/826/565/GCA_015826565.1_ASM1582656v1	from large multi-isolate project	NA	NA	haploid	bacteria	2240644	2240644	51	0	205	205	44172	Neisseria meningitidis	NA	N270_18	SPAdes v. 5.10.0.1	PRJNA508311	SAMN12127697	Contig	ASM1582656v1	from large multi-isolate project	GCF_015826565.1	IonTorrent	current	Instituto Adolfo Lutz
GCA_015826605.1	No	Neisseria	meningitidis	N253_18	N253_18	PRJNA508311	SAMN12127683	VHNL00000000.1	NA	487	487	Neisseria meningitidis	strain=N253_18	NA	latest	Contig	Major	Full	2020-12-07	ASM1582660v1	Instituto Adolfo Lutz	GCF_015826605.1	identical	https://ftp.ncbi.nlm.nih.gov/genomes/all/GCA/015/826/605/GCA_015826605.1_ASM1582660v1	from large multi-isolate project	NA	NA	haploid	bacteria	2152461	2152461	51.5	0	165	165	44172	Neisseria meningitidis	NA	N253_18	SPAdes v. 5.10.0.1	PRJNA508311	SAMN12127683	Contig	ASM1582660v1	from large multi-isolate project	GCF_015826605.1	IonTorrent	current	Instituto Adolfo Lutz
GCA_015826645.1	No	Neisseria	meningitidis	N273_18	N273_18	PRJNA508311	SAMN12127704	VHNN00000000.1	NA	487	487	Neisseria meningitidis	strain=N273_18	NA	latest	Contig	Major	Full	2020-12-07	ASM1582664v1	Instituto Adolfo Lutz	GCF_015826645.1	identical	https://ftp.ncbi.nlm.nih.gov/genomes/all/GCA/015/826/645/GCA_015826645.1_ASM1582664v1	from large multi-isolate project	NA	NA	haploid	bacteria	2137609	2137609	51.5	0	138	138	44172	Neisseria meningitidis	NA	N273_18	SPAdes v. 5.10.0.1	PRJNA508311	SAMN12127704	Contig	ASM1582664v1	from large multi-isolate project	GCF_015826645.1	IonTorrent	current	Instituto Adolfo Lutz
GCA_015826655.1	No	Neisseria	meningitidis	N278_18	N278_18	PRJNA508311	SAMN12127713	VHNO00000000.1	NA	487	487	Neisseria meningitidis	strain=N278_18	NA	latest	Contig	Major	Full	2020-12-07	ASM1582665v1	Instituto Adolfo Lutz	GCF_015826655.1	identical	https://ftp.ncbi.nlm.nih.gov/genomes/all/GCA/015/826/655/GCA_015826655.1_ASM1582665v1	from large multi-isolate project	NA	NA	haploid	bacteria	2077567	2077567	51.5	0	125	125	44172	Neisseria meningitidis	NA	N278_18	SPAdes v. 5.10.0.1	PRJNA508311	SAMN12127713	Contig	ASM1582665v1	from large multi-isolate project	GCF_015826655.1	IonTorrent	current	Instituto Adolfo Lutz
GCA_015826665.1	No	Neisseria	meningitidis	N289_18	N289_18	PRJNA508311	SAMN12127737	VHNQ00000000.1	NA	487	487	Neisseria meningitidis	strain=N289_18	NA	latest	Contig	Major	Full	2020-12-07	ASM1582666v1	Instituto Adolfo Lutz	GCF_015826665.1	identical	https://ftp.ncbi.nlm.nih.gov/genomes/all/GCA/015/826/665/GCA_015826665.1_ASM1582666v1	from large multi-isolate project	NA	NA	haploid	bacteria	2133014	2133014	51.5	0	144	144	44172	Neisseria meningitidis	NA	N289_18	SPAdes v. 5.10.0.1	PRJNA508311	SAMN12127737	Contig	ASM1582666v1	from large multi-isolate project	GCF_015826665.1	IonTorrent	current	Instituto Adolfo Lutz
GCA_015826705.1	No	Neisseria	meningitidis	N286_18	N286_18	PRJNA508311	SAMN12127727	VHNP00000000.1	NA	487	487	Neisseria meningitidis	strain=N286_18	NA	latest	Contig	Major	Full	2020-12-07	ASM1582670v1	Instituto Adolfo Lutz	GCF_015826705.1	identical	https://ftp.ncbi.nlm.nih.gov/genomes/all/GCA/015/826/705/GCA_015826705.1_ASM1582670v1	from large multi-isolate project	NA	NA	haploid	bacteria	2085577	2085577	51.5	0	132	132	44172	Neisseria meningitidis	NA	N286_18	SPAdes v. 5.10.0.1	PRJNA508311	SAMN12127727	Contig	ASM1582670v1	from large multi-isolate project	GCF_015826705.1	IonTorrent	current	Instituto Adolfo Lutz
GCA_015826725.1	No	Neisseria	meningitidis	N300_18	N300_18	PRJNA508311	SAMN12127916	VHNR00000000.1	NA	487	487	Neisseria meningitidis	strain=N300_18	NA	latest	Contig	Major	Full	2020-12-07	ASM1582672v1	Instituto Adolfo Lutz	GCF_015826725.1	identical	https://ftp.ncbi.nlm.nih.gov/genomes/all/GCA/015/826/725/GCA_015826725.1_ASM1582672v1	from large multi-isolate project	NA	NA	haploid	bacteria	2174015	2174015	51.5	0	162	162	44172	Neisseria meningitidis	NA	N300_18	SPAdes v. 5.10.0.1	PRJNA508311	SAMN12127916	Contig	ASM1582672v1	from large multi-isolate project	GCF_015826725.1	IonTorrent	current	Instituto Adolfo Lutz
GCA_015826745.1	No	Neisseria	meningitidis	N306_18	N306_18	PRJNA508311	SAMN12128115	VHNS00000000.1	NA	487	487	Neisseria meningitidis	strain=N306_18	NA	latest	Contig	Major	Full	2020-12-07	ASM1582674v1	Instituto Adolfo Lutz	GCF_015826745.1	identical	https://ftp.ncbi.nlm.nih.gov/genomes/all/GCA/015/826/745/GCA_015826745.1_ASM1582674v1	from large multi-isolate project	NA	NA	haploid	bacteria	2169642	2169642	51.5	0	189	189	44172	Neisseria meningitidis	NA	N306_18	SPAdes v. 5.10.0.1	PRJNA508311	SAMN12128115	Contig	ASM1582674v1	from large multi-isolate project	GCF_015826745.1	IonTorrent	current	Instituto Adolfo Lutz
GCA_015826755.1	No	Neisseria	meningitidis	N226_18	N226_18	PRJNA508311	SAMN12129019	VHNU00000000.1	NA	487	487	Neisseria meningitidis	strain=N226_18	NA	latest	Contig	Major	Full	2020-12-07	ASM1582675v1	Instituto Adolfo Lutz	GCF_015826755.1	identical	https://ftp.ncbi.nlm.nih.gov/genomes/all/GCA/015/826/755/GCA_015826755.1_ASM1582675v1	from large multi-isolate project	NA	NA	haploid	bacteria	2067617	2067617	51.5	0	128	128	44172	Neisseria meningitidis	NA	N226_18	SPAdes v. 5.10.0.1	PRJNA508311	SAMN12129019	Contig	ASM1582675v1	from large multi-isolate project	GCF_015826755.1	IonTorrent	current	Instituto Adolfo Lutz
GCA_015826765.1	No	Neisseria	meningitidis	N181_16	N181_16	PRJNA508311	SAMN12128830	VHNT00000000.1	NA	487	487	Neisseria meningitidis	strain=N181_16	NA	latest	Contig	Major	Full	2020-12-07	ASM1582676v1	Instituto Adolfo Lutz	GCF_015826765.1	identical	https://ftp.ncbi.nlm.nih.gov/genomes/all/GCA/015/826/765/GCA_015826765.1_ASM1582676v1	from large multi-isolate project	NA	NA	haploid	bacteria	2166664	2166664	51	0	151	151	44172	Neisseria meningitidis	NA	N181_16	SPAdes v. 5.10.0.1	PRJNA508311	SAMN12128830	Contig	ASM1582676v1	from large multi-isolate project	GCF_015826765.1	IonTorrent	current	Instituto Adolfo Lutz
GCA_015826805.1	No	Neisseria	meningitidis	N128_16	N128_16	PRJNA508311	SAMN12129078	VHNV00000000.1	NA	487	487	Neisseria meningitidis	strain=N128_16	NA	latest	Contig	Major	Full	2020-12-07	ASM1582680v1	Instituto Adolfo Lutz	GCF_015826805.1	identical	https://ftp.ncbi.nlm.nih.gov/genomes/all/GCA/015/826/805/GCA_015826805.1_ASM1582680v1	from large multi-isolate project	NA	NA	haploid	bacteria	2159066	2159066	51.5	0	178	178	44172	Neisseria meningitidis	NA	N128_16	SPAdes v. 5.10.0.1	PRJNA508311	SAMN12129078	Contig	ASM1582680v1	from large multi-isolate project	GCF_015826805.1	IonTorrent	current	Instituto Adolfo Lutz
GCA_015826815.1	No	Neisseria	meningitidis	N235_17	N235_17	PRJNA508311	SAMN12129095	VHNW00000000.1	NA	487	487	Neisseria meningitidis	strain=N235_17	NA	latest	Contig	Major	Full	2020-12-07	ASM1582681v1	Instituto Adolfo Lutz	GCF_015826815.1	identical	https://ftp.ncbi.nlm.nih.gov/genomes/all/GCA/015/826/815/GCA_015826815.1_ASM1582681v1	from large multi-isolate project	NA	NA	haploid	bacteria	2181545	2181545	51.5	0	174	174	44172	Neisseria meningitidis	NA	N235_17	SPAdes v. 5.10.0.1	PRJNA508311	SAMN12129095	Contig	ASM1582681v1	from large multi-isolate project	GCF_015826815.1	IonTorrent	current	Instituto Adolfo Lutz
GCA_015826825.1	No	Neisseria	meningitidis	N175_18	N175_18	PRJNA508311	SAMN12129114	VHNX00000000.1	NA	487	487	Neisseria meningitidis	strain=N175_18	NA	latest	Contig	Major	Full	2020-12-07	ASM1582682v1	Instituto Adolfo Lutz	GCF_015826825.1	identical	https://ftp.ncbi.nlm.nih.gov/genomes/all/GCA/015/826/825/GCA_015826825.1_ASM1582682v1	from large multi-isolate project	NA	NA	haploid	bacteria	2149675	2149675	51.5	0	141	141	44172	Neisseria meningitidis	NA	N175_18	SPAdes v. 5.10.0.1	PRJNA508311	SAMN12129114	Contig	ASM1582682v1	from large multi-isolate project	GCF_015826825.1	IonTorrent	current	Instituto Adolfo Lutz
GCA_015826855.1	No	Neisseria	meningitidis	N302_18	N302_18	PRJNA508311	SAMN12129131	VHNZ00000000.1	NA	487	487	Neisseria meningitidis	strain=N302_18	NA	latest	Contig	Major	Full	2020-12-07	ASM1582685v1	Instituto Adolfo Lutz	GCF_015826855.1	identical	https://ftp.ncbi.nlm.nih.gov/genomes/all/GCA/015/826/855/GCA_015826855.1_ASM1582685v1	from large multi-isolate project	NA	NA	haploid	bacteria	2076571	2076571	51.5	0	124	124	44172	Neisseria meningitidis	NA	N302_18	SPAdes v. 5.10.0.1	PRJNA508311	SAMN12129131	Contig	ASM1582685v1	from large multi-isolate project	GCF_015826855.1	IonTorrent	current	Instituto Adolfo Lutz
GCA_015826885.1	No	Neisseria	meningitidis	N154_18	N154_18	PRJNA508311	SAMN12129116	VHNY00000000.1	NA	487	487	Neisseria meningitidis	strain=N154_18	NA	latest	Contig	Major	Full	2020-12-07	ASM1582688v1	Instituto Adolfo Lutz	GCF_015826885.1	identical	https://ftp.ncbi.nlm.nih.gov/genomes/all/GCA/015/826/885/GCA_015826885.1_ASM1582688v1	from large multi-isolate project	NA	NA	haploid	bacteria	2198230	2198230	51.5	0	172	172	44172	Neisseria meningitidis	NA	N154_18	SPAdes v. 5.10.0.1	PRJNA508311	SAMN12129116	Contig	ASM1582688v1	from large multi-isolate project	GCF_015826885.1	IonTorrent	current	Instituto Adolfo Lutz
GCA_015826905.1	No	Neisseria	meningitidis	N155_18	N155_18	PRJNA508311	SAMN12273830	VKJR00000000.1	NA	487	487	Neisseria meningitidis	strain=N155_18	NA	latest	Contig	Major	Full	2020-12-07	ASM1582690v1	Instituto Adolfo Lutz	GCF_015826905.1	identical	https://ftp.ncbi.nlm.nih.gov/genomes/all/GCA/015/826/905/GCA_015826905.1_ASM1582690v1	from large multi-isolate project	NA	NA	haploid	bacteria	2126527	2126527	51.5	0	150	150	44172	Neisseria meningitidis	NA	N155_18	SPAdes v. 5.10.0.1	PRJNA508311	SAMN12273830	Contig	ASM1582690v1	from large multi-isolate project	GCF_015826905.1	IonTorrent	current	Instituto Adolfo Lutz
GCA_015826925.1	No	Neisseria	meningitidis	N198_18	N198_18	PRJNA508311	SAMN12273844	VKJS00000000.1	NA	487	487	Neisseria meningitidis	strain=N198_18	NA	latest	Contig	Major	Full	2020-12-07	ASM1582692v1	Instituto Adolfo Lutz	GCF_015826925.1	identical	https://ftp.ncbi.nlm.nih.gov/genomes/all/GCA/015/826/925/GCA_015826925.1_ASM1582692v1	from large multi-isolate project	NA	NA	haploid	bacteria	2139789	2139789	51.5	0	163	163	44172	Neisseria meningitidis	NA	N198_18	SPAdes v. 5.10.0.1	PRJNA508311	SAMN12273844	Contig	ASM1582692v1	from large multi-isolate project	GCF_015826925.1	IonTorrent	current	Instituto Adolfo Lutz
GCA_015826945.1	No	Neisseria	meningitidis	N202_18	N202_18	PRJNA508311	SAMN12273846	VKJT00000000.1	NA	487	487	Neisseria meningitidis	strain=N202_18	NA	latest	Contig	Major	Full	2020-12-07	ASM1582694v1	Instituto Adolfo Lutz	GCF_015826945.1	identical	https://ftp.ncbi.nlm.nih.gov/genomes/all/GCA/015/826/945/GCA_015826945.1_ASM1582694v1	from large multi-isolate project	NA	NA	haploid	bacteria	2169396	2169396	51.5	0	155	155	44172	Neisseria meningitidis	NA	N202_18	SPAdes v. 5.10.0.1	PRJNA508311	SAMN12273846	Contig	ASM1582694v1	from large multi-isolate project	GCF_015826945.1	IonTorrent	current	Instituto Adolfo Lutz
GCA_015826955.1	No	Neisseria	meningitidis	N228_17	N228_17	PRJNA508311	SAMN12273829	VKJQ00000000.1	NA	487	487	Neisseria meningitidis	strain=N228_17	NA	latest	Contig	Major	Full	2020-12-07	ASM1582695v1	Instituto Adolfo Lutz	GCF_015826955.1	identical	https://ftp.ncbi.nlm.nih.gov/genomes/all/GCA/015/826/955/GCA_015826955.1_ASM1582695v1	from large multi-isolate project	NA	NA	haploid	bacteria	2145898	2145898	51.5	0	144	144	44172	Neisseria meningitidis	NA	N228_17	SPAdes v. 5.10.0.1	PRJNA508311	SAMN12273829	Contig	ASM1582695v1	from large multi-isolate project	GCF_015826955.1	IonTorrent	current	Instituto Adolfo Lutz
GCA_015826985.1	No	Neisseria	meningitidis	N212_18	N212_18	PRJNA508311	SAMN12273877	VKJU00000000.1	NA	487	487	Neisseria meningitidis	strain=N212_18	NA	latest	Contig	Major	Full	2020-12-07	ASM1582698v1	Instituto Adolfo Lutz	GCF_015826985.1	identical	https://ftp.ncbi.nlm.nih.gov/genomes/all/GCA/015/826/985/GCA_015826985.1_ASM1582698v1	from large multi-isolate project	NA	NA	haploid	bacteria	2041657	2041657	51.5	0	143	143	44172	Neisseria meningitidis	NA	N212_18	SPAdes v. 5.10.0.1	PRJNA508311	SAMN12273877	Contig	ASM1582698v1	from large multi-isolate project	GCF_015826985.1	IonTorrent	current	Instituto Adolfo Lutz
GCA_015827005.1	No	Neisseria	meningitidis	N262_16	N262_16	PRJNA508311	SAMN12273954	VKJX00000000.1	NA	487	487	Neisseria meningitidis	strain=N262_16	NA	latest	Contig	Major	Full	2020-12-07	ASM1582700v1	Instituto Adolfo Lutz	GCF_015827005.1	identical	https://ftp.ncbi.nlm.nih.gov/genomes/all/GCA/015/827/005/GCA_015827005.1_ASM1582700v1	from large multi-isolate project	NA	NA	haploid	bacteria	2151430	2151430	51.5	0	164	164	44172	Neisseria meningitidis	NA	N262_16	SPAdes v. 5.10.0.1	PRJNA508311	SAMN12273954	Contig	ASM1582700v1	from large multi-isolate project	GCF_015827005.1	IonTorrent	current	Instituto Adolfo Lutz
GCA_015827015.1	No	Neisseria	meningitidis	N242_18	N242_18	PRJNA508311	SAMN12273878	VKJV00000000.1	NA	487	487	Neisseria meningitidis	strain=N242_18	NA	latest	Contig	Major	Full	2020-12-07	ASM1582701v1	Instituto Adolfo Lutz	GCF_015827015.1	identical	https://ftp.ncbi.nlm.nih.gov/genomes/all/GCA/015/827/015/GCA_015827015.1_ASM1582701v1	from large multi-isolate project	NA	NA	haploid	bacteria	2073553	2073553	51.5	0	123	123	44172	Neisseria meningitidis	NA	N242_18	SPAdes v. 5.10.0.1	PRJNA508311	SAMN12273878	Contig	ASM1582701v1	from large multi-isolate project	GCF_015827015.1	IonTorrent	current	Instituto Adolfo Lutz
GCA_015827035.1	No	Neisseria	meningitidis	N228_16	N228_16	PRJNA508311	SAMN12273957	VKJY00000000.1	NA	487	487	Neisseria meningitidis	strain=N228_16	NA	latest	Contig	Major	Full	2020-12-07	ASM1582703v1	Instituto Adolfo Lutz	GCF_015827035.1	identical	https://ftp.ncbi.nlm.nih.gov/genomes/all/GCA/015/827/035/GCA_015827035.1_ASM1582703v1	from large multi-isolate project	NA	NA	haploid	bacteria	2131754	2131754	51.5	0	137	137	44172	Neisseria meningitidis	NA	N228_16	SPAdes v. 5.10.0.1	PRJNA508311	SAMN12273957	Contig	ASM1582703v1	from large multi-isolate project	GCF_015827035.1	IonTorrent	current	Instituto Adolfo Lutz
GCA_015827065.1	No	Neisseria	meningitidis	N246_18	N246_18	PRJNA508311	SAMN12273917	VKJW00000000.1	NA	487	487	Neisseria meningitidis	strain=N246_18	NA	latest	Contig	Major	Full	2020-12-07	ASM1582706v1	Instituto Adolfo Lutz	GCF_015827065.1	identical	https://ftp.ncbi.nlm.nih.gov/genomes/all/GCA/015/827/065/GCA_015827065.1_ASM1582706v1	from large multi-isolate project	NA	NA	haploid	bacteria	2085317	2085317	51.5	0	117	117	44172	Neisseria meningitidis	NA	N246_18	SPAdes v. 5.10.0.1	PRJNA508311	SAMN12273917	Contig	ASM1582706v1	from large multi-isolate project	GCF_015827065.1	IonTorrent	current	Instituto Adolfo Lutz
GCA_015827075.1	No	Neisseria	meningitidis	N187_18	N187_18	PRJNA508311	SAMN12274081	VKJZ00000000.1	NA	487	487	Neisseria meningitidis	strain=N187_18	NA	latest	Contig	Major	Full	2020-12-07	ASM1582707v1	Instituto Adolfo Lutz	GCF_015827075.1	identical	https://ftp.ncbi.nlm.nih.gov/genomes/all/GCA/015/827/075/GCA_015827075.1_ASM1582707v1	from large multi-isolate project	NA	NA	haploid	bacteria	2073626	2073626	51.5	0	124	124	44172	Neisseria meningitidis	NA	N187_18	SPAdes v. 5.10.0.1	PRJNA508311	SAMN12274081	Contig	ASM1582707v1	from large multi-isolate project	GCF_015827075.1	IonTorrent	current	Instituto Adolfo Lutz
GCA_015827095.1	No	Neisseria	meningitidis	N192_17	N192_17	PRJNA508311	SAMN12274162	VKKA00000000.1	NA	487	487	Neisseria meningitidis	strain=N192_17	NA	latest	Contig	Major	Full	2020-12-07	ASM1582709v1	Instituto Adolfo Lutz	GCF_015827095.1	identical	https://ftp.ncbi.nlm.nih.gov/genomes/all/GCA/015/827/095/GCA_015827095.1_ASM1582709v1	from large multi-isolate project	NA	NA	haploid	bacteria	2032836	2032836	51.5	0	156	156	44172	Neisseria meningitidis	NA	N192_17	SPAdes v. 5.10.0.1	PRJNA508311	SAMN12274162	Contig	ASM1582709v1	from large multi-isolate project	GCF_015827095.1	IonTorrent	current	Instituto Adolfo Lutz
GCA_015827235.1	No	Neisseria	meningitidis	N97/19	N97_19	PRJNA508311	SAMN14896272	JABRWS000000000.1	NA	487	487	Neisseria meningitidis	strain=N97/19	NA	latest	Contig	Major	Full	2020-12-07	ASM1582723v1	Instituto Adolfo Lutz	GCF_015827235.1	identical	https://ftp.ncbi.nlm.nih.gov/genomes/all/GCA/015/827/235/GCA_015827235.1_ASM1582723v1	from large multi-isolate project	NA	NA	haploid	bacteria	2129122	2129122	51.5	0	138	138	44172	Neisseria meningitidis	NA	N97/19	SPAdes v. 5.12.0.0	PRJNA508311	SAMN14896272	Contig	ASM1582723v1	from large multi-isolate project	GCF_015827235.1	IonTorrent	current	Instituto Adolfo Lutz
GCA_015827265.1	No	Neisseria	meningitidis	N91/19	N91_19	PRJNA508311	SAMN14896271	JABRWR000000000.1	NA	487	487	Neisseria meningitidis	strain=N91/19	NA	latest	Contig	Major	Full	2020-12-07	ASM1582726v1	Instituto Adolfo Lutz	GCF_015827265.1	identical	https://ftp.ncbi.nlm.nih.gov/genomes/all/GCA/015/827/265/GCA_015827265.1_ASM1582726v1	from large multi-isolate project	NA	NA	haploid	bacteria	2134159	2134159	51.5	0	129	129	44172	Neisseria meningitidis	NA	N91/19	SPAdes v. 5.12.0.0	PRJNA508311	SAMN14896271	Contig	ASM1582726v1	from large multi-isolate project	GCF_015827265.1	IonTorrent	current	Instituto Adolfo Lutz
GCA_015827275.1	No	Neisseria	meningitidis	N133/19	N133_19	PRJNA508311	SAMN14896273	JABRWT000000000.1	NA	487	487	Neisseria meningitidis	strain=N133/19	NA	latest	Contig	Major	Full	2020-12-07	ASM1582727v1	Instituto Adolfo Lutz	GCF_015827275.1	identical	https://ftp.ncbi.nlm.nih.gov/genomes/all/GCA/015/827/275/GCA_015827275.1_ASM1582727v1	from large multi-isolate project	NA	NA	haploid	bacteria	2129240	2129240	51.5	0	138	138	44172	Neisseria meningitidis	NA	N133/19	SPAdes v. 5.12.0.0	PRJNA508311	SAMN14896273	Contig	ASM1582727v1	from large multi-isolate project	GCF_015827275.1	IonTorrent	current	Instituto Adolfo Lutz
GCA_015827285.1	No	Neisseria	meningitidis	N142/19	N142_19	PRJNA508311	SAMN14896275	JABRWV000000000.1	NA	487	487	Neisseria meningitidis	strain=N142/19	NA	latest	Contig	Major	Full	2020-12-07	ASM1582728v1	Instituto Adolfo Lutz	GCF_015827285.1	identical	https://ftp.ncbi.nlm.nih.gov/genomes/all/GCA/015/827/285/GCA_015827285.1_ASM1582728v1	from large multi-isolate project	NA	NA	haploid	bacteria	2074206	2074206	51.5	0	123	123	44172	Neisseria meningitidis	NA	N142/19	SPAdes v. 5.12.0.0	PRJNA508311	SAMN14896275	Contig	ASM1582728v1	from large multi-isolate project	GCF_015827285.1	IonTorrent	current	Instituto Adolfo Lutz
GCA_015827325.1	No	Neisseria	meningitidis	N152/19	N152_19	PRJNA508311	SAMN14896276	JABRWW000000000.1	NA	487	487	Neisseria meningitidis	strain=N152/19	NA	latest	Contig	Major	Full	2020-12-07	ASM1582732v1	Instituto Adolfo Lutz	GCF_015827325.1	identical	https://ftp.ncbi.nlm.nih.gov/genomes/all/GCA/015/827/325/GCA_015827325.1_ASM1582732v1	from large multi-isolate project	NA	NA	haploid	bacteria	2149149	2149149	51.5	0	145	145	44172	Neisseria meningitidis	NA	N152/19	SPAdes v. 5.12.0.0	PRJNA508311	SAMN14896276	Contig	ASM1582732v1	from large multi-isolate project	GCF_015827325.1	IonTorrent	current	Instituto Adolfo Lutz
GCA_015827335.1	No	Neisseria	meningitidis	N136/19	N136_19	PRJNA508311	SAMN14896274	JABRWU000000000.1	NA	487	487	Neisseria meningitidis	strain=N136/19	NA	latest	Contig	Major	Full	2020-12-07	ASM1582733v1	Instituto Adolfo Lutz	GCF_015827335.1	identical	https://ftp.ncbi.nlm.nih.gov/genomes/all/GCA/015/827/335/GCA_015827335.1_ASM1582733v1	from large multi-isolate project	NA	NA	haploid	bacteria	2129530	2129530	51.5	0	133	133	44172	Neisseria meningitidis	NA	N136/19	SPAdes v. 5.12.0.0	PRJNA508311	SAMN14896274	Contig	ASM1582733v1	from large multi-isolate project	GCF_015827335.1	IonTorrent	current	Instituto Adolfo Lutz
GCA_015827365.1	No	Neisseria	meningitidis	N03/20	N03_20	PRJNA508311	SAMN14896281	JABRXB000000000.1	NA	487	487	Neisseria meningitidis	strain=N03/20	NA	latest	Contig	Major	Full	2020-12-07	ASM1582736v1	Instituto Adolfo Lutz	GCF_015827365.1	identical	https://ftp.ncbi.nlm.nih.gov/genomes/all/GCA/015/827/365/GCA_015827365.1_ASM1582736v1	from large multi-isolate project	NA	NA	haploid	bacteria	2129647	2129647	51.5	0	134	134	44172	Neisseria meningitidis	NA	N03/20	SPAdes v. 5.12.0.0	PRJNA508311	SAMN14896281	Contig	ASM1582736v1	from large multi-isolate project	GCF_015827365.1	IonTorrent	current	Instituto Adolfo Lutz
GCA_015827375.1	No	Neisseria	meningitidis	N158/19	N158_19	PRJNA508311	SAMN14896277	JABRWX000000000.1	NA	487	487	Neisseria meningitidis	strain=N158/19	NA	latest	Contig	Major	Full	2020-12-07	ASM1582737v1	Instituto Adolfo Lutz	GCF_015827375.1	identical	https://ftp.ncbi.nlm.nih.gov/genomes/all/GCA/015/827/375/GCA_015827375.1_ASM1582737v1	from large multi-isolate project	NA	NA	haploid	bacteria	2151248	2151248	51.5	0	140	140	44172	Neisseria meningitidis	NA	N158/19	SPAdes v. 5.12.0.0	PRJNA508311	SAMN14896277	Contig	ASM1582737v1	from large multi-isolate project	GCF_015827375.1	IonTorrent	current	Instituto Adolfo Lutz
GCA_015827385.1	No	Neisseria	meningitidis	N94/19	N94_19	PRJNA508311	SAMN14896278	JABRWY000000000.1	NA	487	487	Neisseria meningitidis	strain=N94/19	NA	latest	Contig	Major	Full	2020-12-07	ASM1582738v1	Instituto Adolfo Lutz	GCF_015827385.1	identical	https://ftp.ncbi.nlm.nih.gov/genomes/all/GCA/015/827/385/GCA_015827385.1_ASM1582738v1	from large multi-isolate project	NA	NA	haploid	bacteria	2138002	2138002	51.5	0	149	149	44172	Neisseria meningitidis	NA	N94/19	SPAdes v. 5.12.0.0	PRJNA508311	SAMN14896278	Contig	ASM1582738v1	from large multi-isolate project	GCF_015827385.1	IonTorrent	current	Instituto Adolfo Lutz
GCA_015831665.1	No	Neisseria	meningitidis	N131/19	N131_19	PRJNA508311	SAMN14901118	JABRXC000000000.1	NA	487	487	Neisseria meningitidis	strain=N131/19	NA	latest	Contig	Major	Full	2020-12-07	ASM1583166v1	Instituto Adolfo Lutz	GCF_015831665.1	identical	https://ftp.ncbi.nlm.nih.gov/genomes/all/GCA/015/831/665/GCA_015831665.1_ASM1583166v1	from large multi-isolate project	NA	NA	haploid	bacteria	2073798	2073798	51.5	0	122	122	44172	Neisseria meningitidis	NA	N131/19	SPAdes v. 5.12.0.0	PRJNA508311	SAMN14901118	Contig	ASM1583166v1	from large multi-isolate project	GCF_015831665.1	IonTorrent	current	Instituto Adolfo Lutz
GCA_016000275.1	No	Neisseria	meningitidis	OL24580	OL24580	PRJNA635376	SAMN16627424	JADXPF000000000.1	NA	487	487	Neisseria meningitidis	strain=OL24580	NA	latest	Contig	Major	Full	2020-12-13	ASM1600027v1	Centers for Disease Control and Prevention	GCF_016000275.1	identical	https://ftp.ncbi.nlm.nih.gov/genomes/all/GCA/016/000/275/GCA_016000275.1_ASM1600027v1	from large multi-isolate project	NA	NA	haploid	bacteria	2038084	2038084	52	0	110	110	44178	Neisseria meningitidis	NA	OL24580	SPAdes v. 3.7	PRJNA635376	SAMN16627424	Contig	ASM1600027v1	from large multi-isolate project	GCF_016000275.1	Illumina MiSeq	current	Centers for Disease Control and Prevention
GCA_016000295.1	No	Neisseria	meningitidis	OL23737	OL23737	PRJNA635376	SAMN16627423	JADXPE000000000.1	NA	487	487	Neisseria meningitidis	strain=OL23737	NA	latest	Contig	Major	Full	2020-12-13	ASM1600029v1	Centers for Disease Control and Prevention	GCF_016000295.1	identical	https://ftp.ncbi.nlm.nih.gov/genomes/all/GCA/016/000/295/GCA_016000295.1_ASM1600029v1	from large multi-isolate project	NA	NA	haploid	bacteria	2041715	2041715	52	0	70	70	44178	Neisseria meningitidis	NA	OL23737	SPAdes v. 3.7	PRJNA635376	SAMN16627423	Contig	ASM1600029v1	from large multi-isolate project	GCF_016000295.1	Illumina MiSeq	current	Centers for Disease Control and Prevention
GCA_016000345.1	No	Neisseria	meningitidis	OL23736	OL23736	PRJNA635376	SAMN16627422	JADXPD000000000.1	NA	487	487	Neisseria meningitidis	strain=OL23736	NA	latest	Contig	Major	Full	2020-12-13	ASM1600034v1	Centers for Disease Control and Prevention	GCF_016000345.1	identical	https://ftp.ncbi.nlm.nih.gov/genomes/all/GCA/016/000/345/GCA_016000345.1_ASM1600034v1	from large multi-isolate project	NA	NA	haploid	bacteria	1996813	1996813	51.5	0	240	240	44178	Neisseria meningitidis	NA	OL23736	SPAdes v. 3.7	PRJNA635376	SAMN16627422	Contig	ASM1600034v1	from large multi-isolate project	GCF_016000345.1	Illumina MiSeq	current	Centers for Disease Control and Prevention
GCA_016000365.1	No	Neisseria	meningitidis	OL23685	OL23685	PRJNA635376	SAMN16627420	JADXPB000000000.1	NA	487	487	Neisseria meningitidis	strain=OL23685	NA	latest	Contig	Major	Full	2020-12-13	ASM1600036v1	Centers for Disease Control and Prevention	GCF_016000365.1	identical	https://ftp.ncbi.nlm.nih.gov/genomes/all/GCA/016/000/365/GCA_016000365.1_ASM1600036v1	from large multi-isolate project	NA	NA	haploid	bacteria	2041198	2041198	52	0	69	69	44178	Neisseria meningitidis	NA	OL23685	SPAdes v. 3.7	PRJNA635376	SAMN16627420	Contig	ASM1600036v1	from large multi-isolate project	GCF_016000365.1	Illumina MiSeq	current	Centers for Disease Control and Prevention
GCA_016000375.1	No	Neisseria	meningitidis	OL23708	OL23708	PRJNA635376	SAMN16627421	JADXPC000000000.1	NA	487	487	Neisseria meningitidis	strain=OL23708	NA	latest	Scaffold	Major	Full	2020-12-13	ASM1600037v1	Centers for Disease Control and Prevention	GCF_016000375.1	identical	https://ftp.ncbi.nlm.nih.gov/genomes/all/GCA/016/000/375/GCA_016000375.1_ASM1600037v1	from large multi-isolate project	NA	NA	haploid	bacteria	2045027	2045017	52	0	76	76	44178	Neisseria meningitidis	NA	OL23708	SPAdes v. 3.7	PRJNA635376	SAMN16627421	Scaffold	ASM1600037v1	from large multi-isolate project	GCF_016000375.1	Illumina MiSeq	current	Centers for Disease Control and Prevention
GCA_016000385.1	No	Neisseria	meningitidis	OL23679	OL23679	PRJNA635376	SAMN16627419	JADXPA000000000.1	NA	487	487	Neisseria meningitidis	strain=OL23679	NA	latest	Contig	Major	Full	2020-12-13	ASM1600038v1	Centers for Disease Control and Prevention	GCF_016000385.1	identical	https://ftp.ncbi.nlm.nih.gov/genomes/all/GCA/016/000/385/GCA_016000385.1_ASM1600038v1	from large multi-isolate project	NA	NA	haploid	bacteria	2041486	2041486	52	0	76	76	44178	Neisseria meningitidis	NA	OL23679	SPAdes v. 3.7	PRJNA635376	SAMN16627419	Contig	ASM1600038v1	from large multi-isolate project	GCF_016000385.1	Illumina MiSeq	current	Centers for Disease Control and Prevention
GCA_016000405.1	No	Neisseria	meningitidis	OL23669	OL23669	PRJNA635376	SAMN16627418	JADXOZ000000000.1	NA	487	487	Neisseria meningitidis	strain=OL23669	NA	latest	Contig	Major	Full	2020-12-13	ASM1600040v1	Centers for Disease Control and Prevention	GCF_016000405.1	identical	https://ftp.ncbi.nlm.nih.gov/genomes/all/GCA/016/000/405/GCA_016000405.1_ASM1600040v1	from large multi-isolate project	NA	NA	haploid	bacteria	2038109	2038109	52	0	77	77	44178	Neisseria meningitidis	NA	OL23669	SPAdes v. 3.7	PRJNA635376	SAMN16627418	Contig	ASM1600040v1	from large multi-isolate project	GCF_016000405.1	Illumina MiSeq	current	Centers for Disease Control and Prevention
GCA_016000445.1	No	Neisseria	meningitidis	OL23658	OL23658	PRJNA635376	SAMN16627417	JADXOY000000000.1	NA	487	487	Neisseria meningitidis	strain=OL23658	NA	latest	Contig	Major	Full	2020-12-13	ASM1600044v1	Centers for Disease Control and Prevention	GCF_016000445.1	identical	https://ftp.ncbi.nlm.nih.gov/genomes/all/GCA/016/000/445/GCA_016000445.1_ASM1600044v1	from large multi-isolate project	NA	NA	haploid	bacteria	2042133	2042133	52	0	67	67	44178	Neisseria meningitidis	NA	OL23658	SPAdes v. 3.7	PRJNA635376	SAMN16627417	Contig	ASM1600044v1	from large multi-isolate project	GCF_016000445.1	Illumina MiSeq	current	Centers for Disease Control and Prevention
GCA_016000465.1	No	Neisseria	meningitidis	OL23649	OL23649	PRJNA635376	SAMN16627416	JADXOX000000000.1	NA	487	487	Neisseria meningitidis	strain=OL23649	NA	latest	Contig	Major	Full	2020-12-13	ASM1600046v1	Centers for Disease Control and Prevention	GCF_016000465.1	identical	https://ftp.ncbi.nlm.nih.gov/genomes/all/GCA/016/000/465/GCA_016000465.1_ASM1600046v1	from large multi-isolate project	NA	NA	haploid	bacteria	2080842	2080842	52	0	80	80	44178	Neisseria meningitidis	NA	OL23649	SPAdes v. 3.7	PRJNA635376	SAMN16627416	Contig	ASM1600046v1	from large multi-isolate project	GCF_016000465.1	Illumina MiSeq	current	Centers for Disease Control and Prevention
GCA_016000475.1	No	Neisseria	meningitidis	OL23647	OL23647	PRJNA635376	SAMN16627415	JADXOW000000000.1	NA	487	487	Neisseria meningitidis	strain=OL23647	NA	latest	Contig	Major	Full	2020-12-13	ASM1600047v1	Centers for Disease Control and Prevention	GCF_016000475.1	identical	https://ftp.ncbi.nlm.nih.gov/genomes/all/GCA/016/000/475/GCA_016000475.1_ASM1600047v1	from large multi-isolate project	NA	NA	haploid	bacteria	2049498	2049498	52	0	72	72	44178	Neisseria meningitidis	NA	OL23647	SPAdes v. 3.7	PRJNA635376	SAMN16627415	Contig	ASM1600047v1	from large multi-isolate project	GCF_016000475.1	Illumina MiSeq	current	Centers for Disease Control and Prevention
GCA_016000485.1	No	Neisseria	meningitidis	OL23637	OL23637	PRJNA635376	SAMN16627414	JADXOV000000000.1	NA	487	487	Neisseria meningitidis	strain=OL23637	NA	latest	Contig	Major	Full	2020-12-13	ASM1600048v1	Centers for Disease Control and Prevention	GCF_016000485.1	identical	https://ftp.ncbi.nlm.nih.gov/genomes/all/GCA/016/000/485/GCA_016000485.1_ASM1600048v1	from large multi-isolate project	NA	NA	haploid	bacteria	2043069	2043069	52	0	78	78	44178	Neisseria meningitidis	NA	OL23637	SPAdes v. 3.7	PRJNA635376	SAMN16627414	Contig	ASM1600048v1	from large multi-isolate project	GCF_016000485.1	Illumina MiSeq	current	Centers for Disease Control and Prevention
GCA_016000505.1	No	Neisseria	meningitidis	OL23633	OL23633	PRJNA635376	SAMN16627413	JADXOU000000000.1	NA	487	487	Neisseria meningitidis	strain=OL23633	NA	latest	Contig	Major	Full	2020-12-13	ASM1600050v1	Centers for Disease Control and Prevention	GCF_016000505.1	identical	https://ftp.ncbi.nlm.nih.gov/genomes/all/GCA/016/000/505/GCA_016000505.1_ASM1600050v1	from large multi-isolate project	NA	NA	haploid	bacteria	2040008	2040008	52	0	77	77	44178	Neisseria meningitidis	NA	OL23633	SPAdes v. 3.7	PRJNA635376	SAMN16627413	Contig	ASM1600050v1	from large multi-isolate project	GCF_016000505.1	Illumina MiSeq	current	Centers for Disease Control and Prevention
GCA_016000535.1	No	Neisseria	meningitidis	OL23632	OL23632	PRJNA635376	SAMN16627412	JADXOT000000000.1	NA	487	487	Neisseria meningitidis	strain=OL23632	NA	latest	Contig	Major	Full	2020-12-13	ASM1600053v1	Centers for Disease Control and Prevention	GCF_016000535.1	identical	https://ftp.ncbi.nlm.nih.gov/genomes/all/GCA/016/000/535/GCA_016000535.1_ASM1600053v1	from large multi-isolate project	NA	NA	haploid	bacteria	2039764	2039764	52	0	79	79	44178	Neisseria meningitidis	NA	OL23632	SPAdes v. 3.7	PRJNA635376	SAMN16627412	Contig	ASM1600053v1	from large multi-isolate project	GCF_016000535.1	Illumina MiSeq	current	Centers for Disease Control and Prevention
GCA_016000565.1	No	Neisseria	meningitidis	OL23518	OL23518	PRJNA635376	SAMN16627411	JADXOS000000000.1	NA	487	487	Neisseria meningitidis	strain=OL23518	NA	latest	Scaffold	Major	Full	2020-12-13	ASM1600056v1	Centers for Disease Control and Prevention	GCF_016000565.1	identical	https://ftp.ncbi.nlm.nih.gov/genomes/all/GCA/016/000/565/GCA_016000565.1_ASM1600056v1	from large multi-isolate project	NA	NA	haploid	bacteria	2114387	2114267	51.5	0	119	119	44178	Neisseria meningitidis	NA	OL23518	SPAdes v. 3.7	PRJNA635376	SAMN16627411	Scaffold	ASM1600056v1	from large multi-isolate project	GCF_016000565.1	Illumina MiSeq	current	Centers for Disease Control and Prevention
GCA_016000575.1	No	Neisseria	meningitidis	OL23463	OL23463	PRJNA635376	SAMN16627409	JADXOQ000000000.1	NA	487	487	Neisseria meningitidis	strain=OL23463	NA	latest	Contig	Major	Full	2020-12-13	ASM1600057v1	Centers for Disease Control and Prevention	GCF_016000575.1	identical	https://ftp.ncbi.nlm.nih.gov/genomes/all/GCA/016/000/575/GCA_016000575.1_ASM1600057v1	from large multi-isolate project	NA	NA	haploid	bacteria	2075437	2075437	51.5	0	72	72	44178	Neisseria meningitidis	NA	OL23463	SPAdes v. 3.7	PRJNA635376	SAMN16627409	Contig	ASM1600057v1	from large multi-isolate project	GCF_016000575.1	Illumina MiSeq	current	Centers for Disease Control and Prevention
GCA_016000595.1	No	Neisseria	meningitidis	OL23474	OL23474	PRJNA635376	SAMN16627410	JADXOR000000000.1	NA	487	487	Neisseria meningitidis	strain=OL23474	NA	latest	Contig	Major	Full	2020-12-13	ASM1600059v1	Centers for Disease Control and Prevention	GCF_016000595.1	identical	https://ftp.ncbi.nlm.nih.gov/genomes/all/GCA/016/000/595/GCA_016000595.1_ASM1600059v1	from large multi-isolate project	NA	NA	haploid	bacteria	2041454	2041454	52	0	74	74	44178	Neisseria meningitidis	NA	OL23474	SPAdes v. 3.7	PRJNA635376	SAMN16627410	Contig	ASM1600059v1	from large multi-isolate project	GCF_016000595.1	Illumina MiSeq	current	Centers for Disease Control and Prevention
GCA_016000605.1	No	Neisseria	meningitidis	OL23453	OL23453	PRJNA635376	SAMN16627408	JADXOP000000000.1	NA	487	487	Neisseria meningitidis	strain=OL23453	NA	latest	Contig	Major	Full	2020-12-13	ASM1600060v1	Centers for Disease Control and Prevention	GCF_016000605.1	identical	https://ftp.ncbi.nlm.nih.gov/genomes/all/GCA/016/000/605/GCA_016000605.1_ASM1600060v1	from large multi-isolate project	NA	NA	haploid	bacteria	2075764	2075764	51.5	0	71	71	44178	Neisseria meningitidis	NA	OL23453	SPAdes v. 3.7	PRJNA635376	SAMN16627408	Contig	ASM1600060v1	from large multi-isolate project	GCF_016000605.1	Illumina MiSeq	current	Centers for Disease Control and Prevention
GCA_016000645.1	No	Neisseria	meningitidis	OL23452	OL23452	PRJNA635376	SAMN16627407	JADXOO000000000.1	NA	487	487	Neisseria meningitidis	strain=OL23452	NA	latest	Contig	Major	Full	2020-12-13	ASM1600064v1	Centers for Disease Control and Prevention	GCF_016000645.1	identical	https://ftp.ncbi.nlm.nih.gov/genomes/all/GCA/016/000/645/GCA_016000645.1_ASM1600064v1	from large multi-isolate project	NA	NA	haploid	bacteria	2042589	2042589	52	0	84	84	44178	Neisseria meningitidis	NA	OL23452	SPAdes v. 3.7	PRJNA635376	SAMN16627407	Contig	ASM1600064v1	from large multi-isolate project	GCF_016000645.1	Illumina MiSeq	current	Centers for Disease Control and Prevention
GCA_016000665.1	No	Neisseria	meningitidis	OL23450	OL23450	PRJNA635376	SAMN16627406	JADXON000000000.1	NA	487	487	Neisseria meningitidis	strain=OL23450	NA	latest	Contig	Major	Full	2020-12-13	ASM1600066v1	Centers for Disease Control and Prevention	GCF_016000665.1	identical	https://ftp.ncbi.nlm.nih.gov/genomes/all/GCA/016/000/665/GCA_016000665.1_ASM1600066v1	from large multi-isolate project	NA	NA	haploid	bacteria	2040618	2040618	52	0	66	66	44178	Neisseria meningitidis	NA	OL23450	SPAdes v. 3.7	PRJNA635376	SAMN16627406	Contig	ASM1600066v1	from large multi-isolate project	GCF_016000665.1	Illumina MiSeq	current	Centers for Disease Control and Prevention
GCA_016000685.1	No	Neisseria	meningitidis	OL23444	OL23444	PRJNA635376	SAMN16627405	JADXOM000000000.1	NA	487	487	Neisseria meningitidis	strain=OL23444	NA	latest	Contig	Major	Full	2020-12-13	ASM1600068v1	Centers for Disease Control and Prevention	GCF_016000685.1	identical	https://ftp.ncbi.nlm.nih.gov/genomes/all/GCA/016/000/685/GCA_016000685.1_ASM1600068v1	from large multi-isolate project	NA	NA	haploid	bacteria	2036460	2036460	52	0	64	64	44178	Neisseria meningitidis	NA	OL23444	SPAdes v. 3.7	PRJNA635376	SAMN16627405	Contig	ASM1600068v1	from large multi-isolate project	GCF_016000685.1	Illumina MiSeq	current	Centers for Disease Control and Prevention
GCA_016000695.1	No	Neisseria	meningitidis	OL23424	OL23424	PRJNA635376	SAMN16627403	JADXOK000000000.1	NA	487	487	Neisseria meningitidis	strain=OL23424	NA	latest	Contig	Major	Full	2020-12-13	ASM1600069v1	Centers for Disease Control and Prevention	GCF_016000695.1	identical	https://ftp.ncbi.nlm.nih.gov/genomes/all/GCA/016/000/695/GCA_016000695.1_ASM1600069v1	from large multi-isolate project	NA	NA	haploid	bacteria	2040535	2040535	52	0	67	67	44178	Neisseria meningitidis	NA	OL23424	SPAdes v. 3.7	PRJNA635376	SAMN16627403	Contig	ASM1600069v1	from large multi-isolate project	GCF_016000695.1	Illumina MiSeq	current	Centers for Disease Control and Prevention
GCA_016000715.1	No	Neisseria	meningitidis	OL23438	OL23438	PRJNA635376	SAMN16627404	JADXOL000000000.1	NA	487	487	Neisseria meningitidis	strain=OL23438	NA	latest	Scaffold	Major	Full	2020-12-13	ASM1600071v1	Centers for Disease Control and Prevention	GCF_016000715.1	identical	https://ftp.ncbi.nlm.nih.gov/genomes/all/GCA/016/000/715/GCA_016000715.1_ASM1600071v1	from large multi-isolate project	NA	NA	haploid	bacteria	2043823	2043813	52	0	73	73	44178	Neisseria meningitidis	NA	OL23438	SPAdes v. 3.7	PRJNA635376	SAMN16627404	Scaffold	ASM1600071v1	from large multi-isolate project	GCF_016000715.1	Illumina MiSeq	current	Centers for Disease Control and Prevention
GCA_016000745.1	No	Neisseria	meningitidis	OL23422	OL23422	PRJNA635376	SAMN16627402	JADXOJ000000000.1	NA	487	487	Neisseria meningitidis	strain=OL23422	NA	latest	Contig	Major	Full	2020-12-13	ASM1600074v1	Centers for Disease Control and Prevention	GCF_016000745.1	identical	https://ftp.ncbi.nlm.nih.gov/genomes/all/GCA/016/000/745/GCA_016000745.1_ASM1600074v1	from large multi-isolate project	NA	NA	haploid	bacteria	2039381	2039381	52	0	76	76	44178	Neisseria meningitidis	NA	OL23422	SPAdes v. 3.7	PRJNA635376	SAMN16627402	Contig	ASM1600074v1	from large multi-isolate project	GCF_016000745.1	Illumina MiSeq	current	Centers for Disease Control and Prevention
GCA_016000765.1	No	Neisseria	meningitidis	OL23410	OL23410	PRJNA635376	SAMN16627401	JADXOI000000000.1	NA	487	487	Neisseria meningitidis	strain=OL23410	NA	latest	Contig	Major	Full	2020-12-13	ASM1600076v1	Centers for Disease Control and Prevention	GCF_016000765.1	identical	https://ftp.ncbi.nlm.nih.gov/genomes/all/GCA/016/000/765/GCA_016000765.1_ASM1600076v1	from large multi-isolate project	NA	NA	haploid	bacteria	2078256	2078256	51.5	0	74	74	44178	Neisseria meningitidis	NA	OL23410	SPAdes v. 3.7	PRJNA635376	SAMN16627401	Contig	ASM1600076v1	from large multi-isolate project	GCF_016000765.1	Illumina MiSeq	current	Centers for Disease Control and Prevention
GCA_016000785.1	No	Neisseria	meningitidis	OL23390	OL23390	PRJNA635376	SAMN16627400	JADXOH000000000.1	NA	487	487	Neisseria meningitidis	strain=OL23390	NA	latest	Scaffold	Major	Full	2020-12-13	ASM1600078v1	Centers for Disease Control and Prevention	GCF_016000785.1	identical	https://ftp.ncbi.nlm.nih.gov/genomes/all/GCA/016/000/785/GCA_016000785.1_ASM1600078v1	from large multi-isolate project	NA	NA	haploid	bacteria	2044819	2044809	52	0	71	71	44178	Neisseria meningitidis	NA	OL23390	SPAdes v. 3.7	PRJNA635376	SAMN16627400	Scaffold	ASM1600078v1	from large multi-isolate project	GCF_016000785.1	Illumina MiSeq	current	Centers for Disease Control and Prevention
GCA_016000805.1	No	Neisseria	meningitidis	OL23322	OL23322	PRJNA635376	SAMN16627398	JADXOF000000000.1	NA	487	487	Neisseria meningitidis	strain=OL23322	NA	latest	Scaffold	Major	Full	2020-12-13	ASM1600080v1	Centers for Disease Control and Prevention	GCF_016000805.1	identical	https://ftp.ncbi.nlm.nih.gov/genomes/all/GCA/016/000/805/GCA_016000805.1_ASM1600080v1	from large multi-isolate project	NA	NA	haploid	bacteria	2117023	2116775	51.5	0	135	135	44178	Neisseria meningitidis	NA	OL23322	SPAdes v. 3.7	PRJNA635376	SAMN16627398	Scaffold	ASM1600080v1	from large multi-isolate project	GCF_016000805.1	Illumina MiSeq	current	Centers for Disease Control and Prevention
GCA_016000815.1	No	Neisseria	meningitidis	OL23360	OL23360	PRJNA635376	SAMN16627399	JADXOG000000000.1	NA	487	487	Neisseria meningitidis	strain=OL23360	NA	latest	Contig	Major	Full	2020-12-13	ASM1600081v1	Centers for Disease Control and Prevention	GCF_016000815.1	identical	https://ftp.ncbi.nlm.nih.gov/genomes/all/GCA/016/000/815/GCA_016000815.1_ASM1600081v1	from large multi-isolate project	NA	NA	haploid	bacteria	2041785	2041785	52	0	68	68	44178	Neisseria meningitidis	NA	OL23360	SPAdes v. 3.7	PRJNA635376	SAMN16627399	Contig	ASM1600081v1	from large multi-isolate project	GCF_016000815.1	Illumina MiSeq	current	Centers for Disease Control and Prevention
GCA_016000845.1	No	Neisseria	meningitidis	OL23309	OL23309	PRJNA635376	SAMN16627397	JADXOE000000000.1	NA	487	487	Neisseria meningitidis	strain=OL23309	NA	latest	Contig	Major	Full	2020-12-13	ASM1600084v1	Centers for Disease Control and Prevention	GCF_016000845.1	identical	https://ftp.ncbi.nlm.nih.gov/genomes/all/GCA/016/000/845/GCA_016000845.1_ASM1600084v1	from large multi-isolate project	NA	NA	haploid	bacteria	2043384	2043384	52	0	65	65	44178	Neisseria meningitidis	NA	OL23309	SPAdes v. 3.7	PRJNA635376	SAMN16627397	Contig	ASM1600084v1	from large multi-isolate project	GCF_016000845.1	Illumina MiSeq	current	Centers for Disease Control and Prevention
GCA_016000865.1	No	Neisseria	meningitidis	OL23307	OL23307	PRJNA635376	SAMN16627396	JADXOD000000000.1	NA	487	487	Neisseria meningitidis	strain=OL23307	NA	latest	Contig	Major	Full	2020-12-13	ASM1600086v1	Centers for Disease Control and Prevention	GCF_016000865.1	identical	https://ftp.ncbi.nlm.nih.gov/genomes/all/GCA/016/000/865/GCA_016000865.1_ASM1600086v1	from large multi-isolate project	NA	NA	haploid	bacteria	2039695	2039695	52	0	65	65	44178	Neisseria meningitidis	NA	OL23307	SPAdes v. 3.7	PRJNA635376	SAMN16627396	Contig	ASM1600086v1	from large multi-isolate project	GCF_016000865.1	Illumina MiSeq	current	Centers for Disease Control and Prevention
GCA_016000885.1	No	Neisseria	meningitidis	OL23304	OL23304	PRJNA635376	SAMN16627395	JADXOC000000000.1	NA	487	487	Neisseria meningitidis	strain=OL23304	NA	latest	Contig	Major	Full	2020-12-13	ASM1600088v1	Centers for Disease Control and Prevention	GCF_016000885.1	identical	https://ftp.ncbi.nlm.nih.gov/genomes/all/GCA/016/000/885/GCA_016000885.1_ASM1600088v1	from large multi-isolate project	NA	NA	haploid	bacteria	2043933	2043933	52	0	77	77	44178	Neisseria meningitidis	NA	OL23304	SPAdes v. 3.7	PRJNA635376	SAMN16627395	Contig	ASM1600088v1	from large multi-isolate project	GCF_016000885.1	Illumina MiSeq	current	Centers for Disease Control and Prevention
GCA_016000905.1	No	Neisseria	meningitidis	OL23296	OL23296	PRJNA635376	SAMN16627394	JADXOB000000000.1	NA	487	487	Neisseria meningitidis	strain=OL23296	NA	latest	Contig	Major	Full	2020-12-13	ASM1600090v1	Centers for Disease Control and Prevention	GCF_016000905.1	identical	https://ftp.ncbi.nlm.nih.gov/genomes/all/GCA/016/000/905/GCA_016000905.1_ASM1600090v1	from large multi-isolate project	NA	NA	haploid	bacteria	2041138	2041138	52	0	69	69	44178	Neisseria meningitidis	NA	OL23296	SPAdes v. 3.7	PRJNA635376	SAMN16627394	Contig	ASM1600090v1	from large multi-isolate project	GCF_016000905.1	Illumina MiSeq	current	Centers for Disease Control and Prevention
GCA_016000915.1	No	Neisseria	meningitidis	OL23254	OL23254	PRJNA635376	SAMN16627392	JADXNZ000000000.1	NA	487	487	Neisseria meningitidis	strain=OL23254	NA	latest	Contig	Major	Full	2020-12-13	ASM1600091v1	Centers for Disease Control and Prevention	GCF_016000915.1	identical	https://ftp.ncbi.nlm.nih.gov/genomes/all/GCA/016/000/915/GCA_016000915.1_ASM1600091v1	from large multi-isolate project	NA	NA	haploid	bacteria	2042758	2042758	52	0	67	67	44178	Neisseria meningitidis	NA	OL23254	SPAdes v. 3.7	PRJNA635376	SAMN16627392	Contig	ASM1600091v1	from large multi-isolate project	GCF_016000915.1	Illumina MiSeq	current	Centers for Disease Control and Prevention
GCA_016000925.1	No	Neisseria	meningitidis	OL23293	OL23293	PRJNA635376	SAMN16627393	JADXOA000000000.1	NA	487	487	Neisseria meningitidis	strain=OL23293	NA	latest	Contig	Major	Full	2020-12-13	ASM1600092v1	Centers for Disease Control and Prevention	GCF_016000925.1	identical	https://ftp.ncbi.nlm.nih.gov/genomes/all/GCA/016/000/925/GCA_016000925.1_ASM1600092v1	from large multi-isolate project	NA	NA	haploid	bacteria	2042814	2042814	52	0	70	70	44178	Neisseria meningitidis	NA	OL23293	SPAdes v. 3.7	PRJNA635376	SAMN16627393	Contig	ASM1600092v1	from large multi-isolate project	GCF_016000925.1	Illumina MiSeq	current	Centers for Disease Control and Prevention
GCA_016000955.1	No	Neisseria	meningitidis	OL23236	OL23236	PRJNA635376	SAMN16627391	JADXNY000000000.1	NA	487	487	Neisseria meningitidis	strain=OL23236	NA	latest	Scaffold	Major	Full	2020-12-13	ASM1600095v1	Centers for Disease Control and Prevention	GCF_016000955.1	identical	https://ftp.ncbi.nlm.nih.gov/genomes/all/GCA/016/000/955/GCA_016000955.1_ASM1600095v1	from large multi-isolate project	NA	NA	haploid	bacteria	2041539	2041529	52	0	76	76	44178	Neisseria meningitidis	NA	OL23236	SPAdes v. 3.7	PRJNA635376	SAMN16627391	Scaffold	ASM1600095v1	from large multi-isolate project	GCF_016000955.1	Illumina MiSeq	current	Centers for Disease Control and Prevention
GCA_016000985.1	No	Neisseria	meningitidis	OL23232	OL23232	PRJNA635376	SAMN16627390	JADXNX000000000.1	NA	487	487	Neisseria meningitidis	strain=OL23232	NA	latest	Contig	Major	Full	2020-12-13	ASM1600098v1	Centers for Disease Control and Prevention	GCF_016000985.1	identical	https://ftp.ncbi.nlm.nih.gov/genomes/all/GCA/016/000/985/GCA_016000985.1_ASM1600098v1	from large multi-isolate project	NA	NA	haploid	bacteria	2043142	2043142	52	0	66	66	44178	Neisseria meningitidis	NA	OL23232	SPAdes v. 3.7	PRJNA635376	SAMN16627390	Contig	ASM1600098v1	from large multi-isolate project	GCF_016000985.1	Illumina MiSeq	current	Centers for Disease Control and Prevention
GCA_016001005.1	No	Neisseria	meningitidis	OL23205	OL23205	PRJNA635376	SAMN16627389	JADXNW000000000.1	NA	487	487	Neisseria meningitidis	strain=OL23205	NA	latest	Contig	Major	Full	2020-12-13	ASM1600100v1	Centers for Disease Control and Prevention	GCF_016001005.1	identical	https://ftp.ncbi.nlm.nih.gov/genomes/all/GCA/016/001/005/GCA_016001005.1_ASM1600100v1	from large multi-isolate project	NA	NA	haploid	bacteria	2043817	2043817	52	0	69	69	44178	Neisseria meningitidis	NA	OL23205	SPAdes v. 3.7	PRJNA635376	SAMN16627389	Contig	ASM1600100v1	from large multi-isolate project	GCF_016001005.1	Illumina MiSeq	current	Centers for Disease Control and Prevention
GCA_016001015.1	No	Neisseria	meningitidis	OL23203	OL23203	PRJNA635376	SAMN16627388	JADXNV000000000.1	NA	487	487	Neisseria meningitidis	strain=OL23203	NA	latest	Contig	Major	Full	2020-12-13	ASM1600101v1	Centers for Disease Control and Prevention	GCF_016001015.1	identical	https://ftp.ncbi.nlm.nih.gov/genomes/all/GCA/016/001/015/GCA_016001015.1_ASM1600101v1	from large multi-isolate project	NA	NA	haploid	bacteria	2041023	2041023	52	0	80	80	44178	Neisseria meningitidis	NA	OL23203	SPAdes v. 3.7	PRJNA635376	SAMN16627388	Contig	ASM1600101v1	from large multi-isolate project	GCF_016001015.1	Illumina MiSeq	current	Centers for Disease Control and Prevention
GCA_016001025.1	No	Neisseria	meningitidis	OL23195	OL23195	PRJNA635376	SAMN16627387	JADXNU000000000.1	NA	487	487	Neisseria meningitidis	strain=OL23195	NA	latest	Contig	Major	Full	2020-12-13	ASM1600102v1	Centers for Disease Control and Prevention	GCF_016001025.1	identical	https://ftp.ncbi.nlm.nih.gov/genomes/all/GCA/016/001/025/GCA_016001025.1_ASM1600102v1	from large multi-isolate project	NA	NA	haploid	bacteria	2039448	2039448	52	0	75	75	44178	Neisseria meningitidis	NA	OL23195	SPAdes v. 3.7	PRJNA635376	SAMN16627387	Contig	ASM1600102v1	from large multi-isolate project	GCF_016001025.1	Illumina MiSeq	current	Centers for Disease Control and Prevention
GCA_016001055.1	No	Neisseria	meningitidis	OL23191	OL23191	PRJNA635376	SAMN16627386	JADXNT000000000.1	NA	487	487	Neisseria meningitidis	strain=OL23191	NA	latest	Contig	Major	Full	2020-12-13	ASM1600105v1	Centers for Disease Control and Prevention	GCF_016001055.1	identical	https://ftp.ncbi.nlm.nih.gov/genomes/all/GCA/016/001/055/GCA_016001055.1_ASM1600105v1	from large multi-isolate project	NA	NA	haploid	bacteria	2043488	2043488	52	0	65	65	44178	Neisseria meningitidis	NA	OL23191	SPAdes v. 3.7	PRJNA635376	SAMN16627386	Contig	ASM1600105v1	from large multi-isolate project	GCF_016001055.1	Illumina MiSeq	current	Centers for Disease Control and Prevention
GCA_016001075.1	No	Neisseria	meningitidis	OL23190	OL23190	PRJNA635376	SAMN16627385	JADXNS000000000.1	NA	487	487	Neisseria meningitidis	strain=OL23190	NA	latest	Contig	Major	Full	2020-12-13	ASM1600107v1	Centers for Disease Control and Prevention	GCF_016001075.1	identical	https://ftp.ncbi.nlm.nih.gov/genomes/all/GCA/016/001/075/GCA_016001075.1_ASM1600107v1	from large multi-isolate project	NA	NA	haploid	bacteria	2041614	2041614	52	0	74	74	44178	Neisseria meningitidis	NA	OL23190	SPAdes v. 3.7	PRJNA635376	SAMN16627385	Contig	ASM1600107v1	from large multi-isolate project	GCF_016001075.1	Illumina MiSeq	current	Centers for Disease Control and Prevention
GCA_016001105.1	No	Neisseria	meningitidis	OL23187	OL23187	PRJNA635376	SAMN16627384	JADXNR000000000.1	NA	487	487	Neisseria meningitidis	strain=OL23187	NA	latest	Contig	Major	Full	2020-12-13	ASM1600110v1	Centers for Disease Control and Prevention	GCF_016001105.1	identical	https://ftp.ncbi.nlm.nih.gov/genomes/all/GCA/016/001/105/GCA_016001105.1_ASM1600110v1	from large multi-isolate project	NA	NA	haploid	bacteria	2040111	2040111	52	0	71	71	44178	Neisseria meningitidis	NA	OL23187	SPAdes v. 3.7	PRJNA635376	SAMN16627384	Contig	ASM1600110v1	from large multi-isolate project	GCF_016001105.1	Illumina MiSeq	current	Centers for Disease Control and Prevention
GCA_016001115.1	No	Neisseria	meningitidis	OL23160	OL23160	PRJNA635376	SAMN16627383	JADXNQ000000000.1	NA	487	487	Neisseria meningitidis	strain=OL23160	NA	latest	Contig	Major	Full	2020-12-13	ASM1600111v1	Centers for Disease Control and Prevention	GCF_016001115.1	identical	https://ftp.ncbi.nlm.nih.gov/genomes/all/GCA/016/001/115/GCA_016001115.1_ASM1600111v1	from large multi-isolate project	NA	NA	haploid	bacteria	2069834	2069834	52	0	79	79	44178	Neisseria meningitidis	NA	OL23160	SPAdes v. 3.7	PRJNA635376	SAMN16627383	Contig	ASM1600111v1	from large multi-isolate project	GCF_016001115.1	Illumina MiSeq	current	Centers for Disease Control and Prevention
GCA_016001125.1	No	Neisseria	meningitidis	OL23133	OL23133	PRJNA635376	SAMN16627382	JADXNP000000000.1	NA	487	487	Neisseria meningitidis	strain=OL23133	NA	latest	Contig	Major	Full	2020-12-13	ASM1600112v1	Centers for Disease Control and Prevention	GCF_016001125.1	identical	https://ftp.ncbi.nlm.nih.gov/genomes/all/GCA/016/001/125/GCA_016001125.1_ASM1600112v1	from large multi-isolate project	NA	NA	haploid	bacteria	2036487	2036487	52	0	72	72	44178	Neisseria meningitidis	NA	OL23133	SPAdes v. 3.7	PRJNA635376	SAMN16627382	Contig	ASM1600112v1	from large multi-isolate project	GCF_016001125.1	Illumina MiSeq	current	Centers for Disease Control and Prevention
GCA_016001155.1	No	Neisseria	meningitidis	OL23131	OL23131	PRJNA635376	SAMN16627381	JADXNO000000000.1	NA	487	487	Neisseria meningitidis	strain=OL23131	NA	latest	Contig	Major	Full	2020-12-13	ASM1600115v1	Centers for Disease Control and Prevention	GCF_016001155.1	identical	https://ftp.ncbi.nlm.nih.gov/genomes/all/GCA/016/001/155/GCA_016001155.1_ASM1600115v1	from large multi-isolate project	NA	NA	haploid	bacteria	2040552	2040552	52	0	73	73	44178	Neisseria meningitidis	NA	OL23131	SPAdes v. 3.7	PRJNA635376	SAMN16627381	Contig	ASM1600115v1	from large multi-isolate project	GCF_016001155.1	Illumina MiSeq	current	Centers for Disease Control and Prevention
GCA_016001165.1	No	Neisseria	meningitidis	OL23128	OL23128	PRJNA635376	SAMN16627380	JADXNN000000000.1	NA	487	487	Neisseria meningitidis	strain=OL23128	NA	latest	Contig	Major	Full	2020-12-13	ASM1600116v1	Centers for Disease Control and Prevention	GCF_016001165.1	identical	https://ftp.ncbi.nlm.nih.gov/genomes/all/GCA/016/001/165/GCA_016001165.1_ASM1600116v1	from large multi-isolate project	NA	NA	haploid	bacteria	2040669	2040669	52	0	85	85	44178	Neisseria meningitidis	NA	OL23128	SPAdes v. 3.7	PRJNA635376	SAMN16627380	Contig	ASM1600116v1	from large multi-isolate project	GCF_016001165.1	Illumina MiSeq	current	Centers for Disease Control and Prevention
GCA_016001205.1	No	Neisseria	meningitidis	OL23124	OL23124	PRJNA635376	SAMN16627379	JADXNM000000000.1	NA	487	487	Neisseria meningitidis	strain=OL23124	NA	latest	Contig	Major	Full	2020-12-13	ASM1600120v1	Centers for Disease Control and Prevention	GCF_016001205.1	identical	https://ftp.ncbi.nlm.nih.gov/genomes/all/GCA/016/001/205/GCA_016001205.1_ASM1600120v1	from large multi-isolate project	NA	NA	haploid	bacteria	2041630	2041630	52	0	76	76	44178	Neisseria meningitidis	NA	OL23124	SPAdes v. 3.7	PRJNA635376	SAMN16627379	Contig	ASM1600120v1	from large multi-isolate project	GCF_016001205.1	Illumina MiSeq	current	Centers for Disease Control and Prevention
GCA_016001215.1	No	Neisseria	meningitidis	OL23111	OL23111	PRJNA635376	SAMN16625768	JADXNL000000000.1	NA	487	487	Neisseria meningitidis	strain=OL23111	NA	latest	Contig	Major	Full	2020-12-13	ASM1600121v1	Centers for Disease Control and Prevention	GCF_016001215.1	identical	https://ftp.ncbi.nlm.nih.gov/genomes/all/GCA/016/001/215/GCA_016001215.1_ASM1600121v1	from large multi-isolate project	NA	NA	haploid	bacteria	2041163	2041163	52	0	75	75	44178	Neisseria meningitidis	NA	OL23111	SPAdes v. 3.7	PRJNA635376	SAMN16625768	Contig	ASM1600121v1	from large multi-isolate project	GCF_016001215.1	Illumina MiSeq	current	Centers for Disease Control and Prevention
GCA_016001225.1	No	Neisseria	meningitidis	OL23106	OL23106	PRJNA635376	SAMN16625767	JADXNK000000000.1	NA	487	487	Neisseria meningitidis	strain=OL23106	NA	latest	Contig	Major	Full	2020-12-13	ASM1600122v1	Centers for Disease Control and Prevention	GCF_016001225.1	identical	https://ftp.ncbi.nlm.nih.gov/genomes/all/GCA/016/001/225/GCA_016001225.1_ASM1600122v1	from large multi-isolate project	NA	NA	haploid	bacteria	2041537	2041537	52	0	68	68	44178	Neisseria meningitidis	NA	OL23106	SPAdes v. 3.7	PRJNA635376	SAMN16625767	Contig	ASM1600122v1	from large multi-isolate project	GCF_016001225.1	Illumina MiSeq	current	Centers for Disease Control and Prevention
GCA_016001235.1	No	Neisseria	meningitidis	OL22986	OL22986	PRJNA635376	SAMN16625765	JADXNI000000000.1	NA	487	487	Neisseria meningitidis	strain=OL22986	NA	latest	Contig	Major	Full	2020-12-13	ASM1600123v1	Centers for Disease Control and Prevention	GCF_016001235.1	identical	https://ftp.ncbi.nlm.nih.gov/genomes/all/GCA/016/001/235/GCA_016001235.1_ASM1600123v1	from large multi-isolate project	NA	NA	haploid	bacteria	2033113	2033113	52	0	68	68	44178	Neisseria meningitidis	NA	OL22986	SPAdes v. 3.7	PRJNA635376	SAMN16625765	Contig	ASM1600123v1	from large multi-isolate project	GCF_016001235.1	Illumina MiSeq	current	Centers for Disease Control and Prevention
GCA_016001255.1	No	Neisseria	meningitidis	OL23097	OL23097	PRJNA635376	SAMN16625766	JADXNJ000000000.1	NA	487	487	Neisseria meningitidis	strain=OL23097	NA	latest	Contig	Major	Full	2020-12-13	ASM1600125v1	Centers for Disease Control and Prevention	GCF_016001255.1	identical	https://ftp.ncbi.nlm.nih.gov/genomes/all/GCA/016/001/255/GCA_016001255.1_ASM1600125v1	from large multi-isolate project	NA	NA	haploid	bacteria	2041162	2041162	52	0	80	80	44178	Neisseria meningitidis	NA	OL23097	SPAdes v. 3.7	PRJNA635376	SAMN16625766	Contig	ASM1600125v1	from large multi-isolate project	GCF_016001255.1	Illumina MiSeq	current	Centers for Disease Control and Prevention
GCA_016001305.1	No	Neisseria	meningitidis	OL22978	OL22978	PRJNA635376	SAMN16625764	JADXNH000000000.1	NA	487	487	Neisseria meningitidis	strain=OL22978	NA	latest	Contig	Major	Full	2020-12-13	ASM1600130v1	Centers for Disease Control and Prevention	GCF_016001305.1	identical	https://ftp.ncbi.nlm.nih.gov/genomes/all/GCA/016/001/305/GCA_016001305.1_ASM1600130v1	from large multi-isolate project	NA	NA	haploid	bacteria	2038110	2038110	52	0	84	84	44178	Neisseria meningitidis	NA	OL22978	SPAdes v. 3.7	PRJNA635376	SAMN16625764	Contig	ASM1600130v1	from large multi-isolate project	GCF_016001305.1	Illumina MiSeq	current	Centers for Disease Control and Prevention
GCA_016001315.1	No	Neisseria	meningitidis	OL22963	OL22963	PRJNA635376	SAMN16625763	JADXNG000000000.1	NA	487	487	Neisseria meningitidis	strain=OL22963	NA	latest	Contig	Major	Full	2020-12-13	ASM1600131v1	Centers for Disease Control and Prevention	GCF_016001315.1	identical	https://ftp.ncbi.nlm.nih.gov/genomes/all/GCA/016/001/315/GCA_016001315.1_ASM1600131v1	from large multi-isolate project	NA	NA	haploid	bacteria	2040528	2040528	52	0	61	61	44178	Neisseria meningitidis	NA	OL22963	SPAdes v. 3.7	PRJNA635376	SAMN16625763	Contig	ASM1600131v1	from large multi-isolate project	GCF_016001315.1	Illumina MiSeq	current	Centers for Disease Control and Prevention
GCA_016001335.1	No	Neisseria	meningitidis	OL22938	OL22938	PRJNA635376	SAMN16625761	JADXNE000000000.1	NA	487	487	Neisseria meningitidis	strain=OL22938	NA	latest	Contig	Major	Full	2020-12-13	ASM1600133v1	Centers for Disease Control and Prevention	GCF_016001335.1	identical	https://ftp.ncbi.nlm.nih.gov/genomes/all/GCA/016/001/335/GCA_016001335.1_ASM1600133v1	from large multi-isolate project	NA	NA	haploid	bacteria	2038258	2038258	52	0	66	66	44178	Neisseria meningitidis	NA	OL22938	SPAdes v. 3.7	PRJNA635376	SAMN16625761	Contig	ASM1600133v1	from large multi-isolate project	GCF_016001335.1	Illumina MiSeq	current	Centers for Disease Control and Prevention
GCA_016001345.1	No	Neisseria	meningitidis	OL22962	OL22962	PRJNA635376	SAMN16625762	JADXNF000000000.1	NA	487	487	Neisseria meningitidis	strain=OL22962	NA	latest	Contig	Major	Full	2020-12-13	ASM1600134v1	Centers for Disease Control and Prevention	GCF_016001345.1	identical	https://ftp.ncbi.nlm.nih.gov/genomes/all/GCA/016/001/345/GCA_016001345.1_ASM1600134v1	from large multi-isolate project	NA	NA	haploid	bacteria	2039158	2039158	52	0	67	67	44178	Neisseria meningitidis	NA	OL22962	SPAdes v. 3.7	PRJNA635376	SAMN16625762	Contig	ASM1600134v1	from large multi-isolate project	GCF_016001345.1	Illumina MiSeq	current	Centers for Disease Control and Prevention
GCA_016001365.1	No	Neisseria	meningitidis	OL22934	OL22934	PRJNA635376	SAMN16625760	JADXND000000000.1	NA	487	487	Neisseria meningitidis	strain=OL22934	NA	latest	Contig	Major	Full	2020-12-13	ASM1600136v1	Centers for Disease Control and Prevention	GCF_016001365.1	identical	https://ftp.ncbi.nlm.nih.gov/genomes/all/GCA/016/001/365/GCA_016001365.1_ASM1600136v1	from large multi-isolate project	NA	NA	haploid	bacteria	2040984	2040984	52	0	82	82	44178	Neisseria meningitidis	NA	OL22934	SPAdes v. 3.7	PRJNA635376	SAMN16625760	Contig	ASM1600136v1	from large multi-isolate project	GCF_016001365.1	Illumina MiSeq	current	Centers for Disease Control and Prevention
GCA_016001405.1	No	Neisseria	meningitidis	OL22926	OL22926	PRJNA635376	SAMN16625759	JADXNC000000000.1	NA	487	487	Neisseria meningitidis	strain=OL22926	NA	latest	Contig	Major	Full	2020-12-13	ASM1600140v1	Centers for Disease Control and Prevention	GCF_016001405.1	identical	https://ftp.ncbi.nlm.nih.gov/genomes/all/GCA/016/001/405/GCA_016001405.1_ASM1600140v1	from large multi-isolate project	NA	NA	haploid	bacteria	2039467	2039467	52	0	70	70	44178	Neisseria meningitidis	NA	OL22926	SPAdes v. 3.7	PRJNA635376	SAMN16625759	Contig	ASM1600140v1	from large multi-isolate project	GCF_016001405.1	Illumina MiSeq	current	Centers for Disease Control and Prevention
GCA_016001425.1	No	Neisseria	meningitidis	OL22923	OL22923	PRJNA635376	SAMN16625757	JADXNA000000000.1	NA	487	487	Neisseria meningitidis	strain=OL22923	NA	latest	Contig	Major	Full	2020-12-13	ASM1600142v1	Centers for Disease Control and Prevention	GCF_016001425.1	identical	https://ftp.ncbi.nlm.nih.gov/genomes/all/GCA/016/001/425/GCA_016001425.1_ASM1600142v1	from large multi-isolate project	NA	NA	haploid	bacteria	2040041	2040041	52	0	79	79	44178	Neisseria meningitidis	NA	OL22923	SPAdes v. 3.7	PRJNA635376	SAMN16625757	Contig	ASM1600142v1	from large multi-isolate project	GCF_016001425.1	Illumina MiSeq	current	Centers for Disease Control and Prevention
GCA_016001435.1	No	Neisseria	meningitidis	OL22925	OL22925	PRJNA635376	SAMN16625758	JADXNB000000000.1	NA	487	487	Neisseria meningitidis	strain=OL22925	NA	latest	Contig	Major	Full	2020-12-13	ASM1600143v1	Centers for Disease Control and Prevention	GCF_016001435.1	identical	https://ftp.ncbi.nlm.nih.gov/genomes/all/GCA/016/001/435/GCA_016001435.1_ASM1600143v1	from large multi-isolate project	NA	NA	haploid	bacteria	2041206	2041206	52	0	65	65	44178	Neisseria meningitidis	NA	OL22925	SPAdes v. 3.7	PRJNA635376	SAMN16625758	Contig	ASM1600143v1	from large multi-isolate project	GCF_016001435.1	Illumina MiSeq	current	Centers for Disease Control and Prevention
GCA_016001465.1	No	Neisseria	meningitidis	OL22887	OL22887	PRJNA635376	SAMN16625756	JADXMZ000000000.1	NA	487	487	Neisseria meningitidis	strain=OL22887	NA	latest	Contig	Major	Full	2020-12-13	ASM1600146v1	Centers for Disease Control and Prevention	GCF_016001465.1	identical	https://ftp.ncbi.nlm.nih.gov/genomes/all/GCA/016/001/465/GCA_016001465.1_ASM1600146v1	from large multi-isolate project	NA	NA	haploid	bacteria	2038690	2038690	52	0	68	68	44178	Neisseria meningitidis	NA	OL22887	SPAdes v. 3.7	PRJNA635376	SAMN16625756	Contig	ASM1600146v1	from large multi-isolate project	GCF_016001465.1	Illumina MiSeq	current	Centers for Disease Control and Prevention
GCA_016001475.1	No	Neisseria	meningitidis	OL22886	OL22886	PRJNA635376	SAMN16625755	JADXMY000000000.1	NA	487	487	Neisseria meningitidis	strain=OL22886	NA	latest	Scaffold	Major	Full	2020-12-13	ASM1600147v1	Centers for Disease Control and Prevention	GCF_016001475.1	identical	https://ftp.ncbi.nlm.nih.gov/genomes/all/GCA/016/001/475/GCA_016001475.1_ASM1600147v1	from large multi-isolate project	NA	NA	haploid	bacteria	2041442	2041432	52	0	71	71	44178	Neisseria meningitidis	NA	OL22886	SPAdes v. 3.7	PRJNA635376	SAMN16625755	Scaffold	ASM1600147v1	from large multi-isolate project	GCF_016001475.1	Illumina MiSeq	current	Centers for Disease Control and Prevention
GCA_016001505.1	No	Neisseria	meningitidis	OL22885	OL22885	PRJNA635376	SAMN16625754	JADXMX000000000.1	NA	487	487	Neisseria meningitidis	strain=OL22885	NA	latest	Contig	Major	Full	2020-12-13	ASM1600150v1	Centers for Disease Control and Prevention	GCF_016001505.1	identical	https://ftp.ncbi.nlm.nih.gov/genomes/all/GCA/016/001/505/GCA_016001505.1_ASM1600150v1	from large multi-isolate project	NA	NA	haploid	bacteria	2039589	2039589	52	0	76	76	44178	Neisseria meningitidis	NA	OL22885	SPAdes v. 3.7	PRJNA635376	SAMN16625754	Contig	ASM1600150v1	from large multi-isolate project	GCF_016001505.1	Illumina MiSeq	current	Centers for Disease Control and Prevention
GCA_016001525.1	No	Neisseria	meningitidis	OL22852	OL22852	PRJNA635376	SAMN16625752	JADXMV000000000.1	NA	487	487	Neisseria meningitidis	strain=OL22852	NA	latest	Contig	Major	Full	2020-12-13	ASM1600152v1	Centers for Disease Control and Prevention	GCF_016001525.1	identical	https://ftp.ncbi.nlm.nih.gov/genomes/all/GCA/016/001/525/GCA_016001525.1_ASM1600152v1	from large multi-isolate project	NA	NA	haploid	bacteria	2041407	2041407	52	0	77	77	44178	Neisseria meningitidis	NA	OL22852	SPAdes v. 3.7	PRJNA635376	SAMN16625752	Contig	ASM1600152v1	from large multi-isolate project	GCF_016001525.1	Illumina MiSeq	current	Centers for Disease Control and Prevention
GCA_016001535.1	No	Neisseria	meningitidis	OL22849	OL22849	PRJNA635376	SAMN16625751	JADXMU000000000.1	NA	487	487	Neisseria meningitidis	strain=OL22849	NA	latest	Contig	Major	Full	2020-12-13	ASM1600153v1	Centers for Disease Control and Prevention	GCF_016001535.1	identical	https://ftp.ncbi.nlm.nih.gov/genomes/all/GCA/016/001/535/GCA_016001535.1_ASM1600153v1	from large multi-isolate project	NA	NA	haploid	bacteria	2081426	2081426	51.5	0	81	81	44178	Neisseria meningitidis	NA	OL22849	SPAdes v. 3.7	PRJNA635376	SAMN16625751	Contig	ASM1600153v1	from large multi-isolate project	GCF_016001535.1	Illumina MiSeq	current	Centers for Disease Control and Prevention
GCA_016001545.1	No	Neisseria	meningitidis	OL22883	OL22883	PRJNA635376	SAMN16625753	JADXMW000000000.1	NA	487	487	Neisseria meningitidis	strain=OL22883	NA	latest	Contig	Major	Full	2020-12-13	ASM1600154v1	Centers for Disease Control and Prevention	GCF_016001545.1	identical	https://ftp.ncbi.nlm.nih.gov/genomes/all/GCA/016/001/545/GCA_016001545.1_ASM1600154v1	from large multi-isolate project	NA	NA	haploid	bacteria	2041900	2041900	52	0	69	69	44178	Neisseria meningitidis	NA	OL22883	SPAdes v. 3.7	PRJNA635376	SAMN16625753	Contig	ASM1600154v1	from large multi-isolate project	GCF_016001545.1	Illumina MiSeq	current	Centers for Disease Control and Prevention
GCA_016001585.1	No	Neisseria	meningitidis	OL22841	OL22841	PRJNA635376	SAMN16625750	JADXMT000000000.1	NA	487	487	Neisseria meningitidis	strain=OL22841	NA	latest	Contig	Major	Full	2020-12-13	ASM1600158v1	Centers for Disease Control and Prevention	GCF_016001585.1	identical	https://ftp.ncbi.nlm.nih.gov/genomes/all/GCA/016/001/585/GCA_016001585.1_ASM1600158v1	from large multi-isolate project	NA	NA	haploid	bacteria	2039575	2039575	52	0	72	72	44178	Neisseria meningitidis	NA	OL22841	SPAdes v. 3.7	PRJNA635376	SAMN16625750	Contig	ASM1600158v1	from large multi-isolate project	GCF_016001585.1	Illumina MiSeq	current	Centers for Disease Control and Prevention
GCA_016001605.1	No	Neisseria	meningitidis	OL22834	OL22834	PRJNA635376	SAMN16625749	JADXMS000000000.1	NA	487	487	Neisseria meningitidis	strain=OL22834	NA	latest	Contig	Major	Full	2020-12-13	ASM1600160v1	Centers for Disease Control and Prevention	GCF_016001605.1	identical	https://ftp.ncbi.nlm.nih.gov/genomes/all/GCA/016/001/605/GCA_016001605.1_ASM1600160v1	from large multi-isolate project	NA	NA	haploid	bacteria	2041494	2041494	52	0	77	77	44178	Neisseria meningitidis	NA	OL22834	SPAdes v. 3.7	PRJNA635376	SAMN16625749	Contig	ASM1600160v1	from large multi-isolate project	GCF_016001605.1	Illumina MiSeq	current	Centers for Disease Control and Prevention
GCA_016001625.1	No	Neisseria	meningitidis	OL22823	OL22823	PRJNA635376	SAMN16625748	JADXMR000000000.1	NA	487	487	Neisseria meningitidis	strain=OL22823	NA	latest	Contig	Major	Full	2020-12-13	ASM1600162v1	Centers for Disease Control and Prevention	GCF_016001625.1	identical	https://ftp.ncbi.nlm.nih.gov/genomes/all/GCA/016/001/625/GCA_016001625.1_ASM1600162v1	from large multi-isolate project	NA	NA	haploid	bacteria	2041623	2041623	52	0	66	66	44178	Neisseria meningitidis	NA	OL22823	SPAdes v. 3.7	PRJNA635376	SAMN16625748	Contig	ASM1600162v1	from large multi-isolate project	GCF_016001625.1	Illumina MiSeq	current	Centers for Disease Control and Prevention
GCA_016001635.1	No	Neisseria	meningitidis	OL22794	OL22794	PRJNA635376	SAMN16625746	JADXMP000000000.1	NA	487	487	Neisseria meningitidis	strain=OL22794	NA	latest	Scaffold	Major	Full	2020-12-13	ASM1600163v1	Centers for Disease Control and Prevention	GCF_016001635.1	identical	https://ftp.ncbi.nlm.nih.gov/genomes/all/GCA/016/001/635/GCA_016001635.1_ASM1600163v1	from large multi-isolate project	NA	NA	haploid	bacteria	2127201	2125056	51.5	0	99	99	44178	Neisseria meningitidis	NA	OL22794	SPAdes v. 3.7	PRJNA635376	SAMN16625746	Scaffold	ASM1600163v1	from large multi-isolate project	GCF_016001635.1	Illumina MiSeq	current	Centers for Disease Control and Prevention
GCA_016001645.1	No	Neisseria	meningitidis	OL22822	OL22822	PRJNA635376	SAMN16625747	JADXMQ000000000.1	NA	487	487	Neisseria meningitidis	strain=OL22822	NA	latest	Contig	Major	Full	2020-12-13	ASM1600164v1	Centers for Disease Control and Prevention	GCF_016001645.1	identical	https://ftp.ncbi.nlm.nih.gov/genomes/all/GCA/016/001/645/GCA_016001645.1_ASM1600164v1	from large multi-isolate project	NA	NA	haploid	bacteria	2043033	2043033	52	0	66	66	44178	Neisseria meningitidis	NA	OL22822	SPAdes v. 3.7	PRJNA635376	SAMN16625747	Contig	ASM1600164v1	from large multi-isolate project	GCF_016001645.1	Illumina MiSeq	current	Centers for Disease Control and Prevention
GCA_016001685.1	No	Neisseria	meningitidis	OL22789	OL22789	PRJNA635376	SAMN16625745	JADXMO000000000.1	NA	487	487	Neisseria meningitidis	strain=OL22789	NA	latest	Contig	Major	Full	2020-12-13	ASM1600168v1	Centers for Disease Control and Prevention	GCF_016001685.1	identical	https://ftp.ncbi.nlm.nih.gov/genomes/all/GCA/016/001/685/GCA_016001685.1_ASM1600168v1	from large multi-isolate project	NA	NA	haploid	bacteria	2040512	2040512	52	0	65	65	44178	Neisseria meningitidis	NA	OL22789	SPAdes v. 3.7	PRJNA635376	SAMN16625745	Contig	ASM1600168v1	from large multi-isolate project	GCF_016001685.1	Illumina MiSeq	current	Centers for Disease Control and Prevention
GCA_016001705.1	No	Neisseria	meningitidis	OL22788	OL22788	PRJNA635376	SAMN16625744	JADXMN000000000.1	NA	487	487	Neisseria meningitidis	strain=OL22788	NA	latest	Contig	Major	Full	2020-12-13	ASM1600170v1	Centers for Disease Control and Prevention	GCF_016001705.1	identical	https://ftp.ncbi.nlm.nih.gov/genomes/all/GCA/016/001/705/GCA_016001705.1_ASM1600170v1	from large multi-isolate project	NA	NA	haploid	bacteria	2037934	2037934	52	0	68	68	44178	Neisseria meningitidis	NA	OL22788	SPAdes v. 3.7	PRJNA635376	SAMN16625744	Contig	ASM1600170v1	from large multi-isolate project	GCF_016001705.1	Illumina MiSeq	current	Centers for Disease Control and Prevention
GCA_016001725.1	No	Neisseria	meningitidis	OL22716	OL22716	PRJNA635376	SAMN16625742	JADXML000000000.1	NA	487	487	Neisseria meningitidis	strain=OL22716	NA	latest	Contig	Major	Full	2020-12-13	ASM1600172v1	Centers for Disease Control and Prevention	GCF_016001725.1	identical	https://ftp.ncbi.nlm.nih.gov/genomes/all/GCA/016/001/725/GCA_016001725.1_ASM1600172v1	from large multi-isolate project	NA	NA	haploid	bacteria	2163597	2163597	51.5	0	123	123	44178	Neisseria meningitidis	NA	OL22716	SPAdes v. 3.7	PRJNA635376	SAMN16625742	Contig	ASM1600172v1	from large multi-isolate project	GCF_016001725.1	Illumina MiSeq	current	Centers for Disease Control and Prevention
GCA_016001735.1	No	Neisseria	meningitidis	OL22718	OL22718	PRJNA635376	SAMN16625743	JADXMM000000000.1	NA	487	487	Neisseria meningitidis	strain=OL22718	NA	latest	Contig	Major	Full	2020-12-13	ASM1600173v1	Centers for Disease Control and Prevention	GCF_016001735.1	identical	https://ftp.ncbi.nlm.nih.gov/genomes/all/GCA/016/001/735/GCA_016001735.1_ASM1600173v1	from large multi-isolate project	NA	NA	haploid	bacteria	2040840	2040840	52	0	68	68	44178	Neisseria meningitidis	NA	OL22718	SPAdes v. 3.7	PRJNA635376	SAMN16625743	Contig	ASM1600173v1	from large multi-isolate project	GCF_016001735.1	Illumina MiSeq	current	Centers for Disease Control and Prevention
GCA_016001745.1	No	Neisseria	meningitidis	OL22714	OL22714	PRJNA635376	SAMN16625741	JADXMK000000000.1	NA	487	487	Neisseria meningitidis	strain=OL22714	NA	latest	Contig	Major	Full	2020-12-13	ASM1600174v1	Centers for Disease Control and Prevention	GCF_016001745.1	identical	https://ftp.ncbi.nlm.nih.gov/genomes/all/GCA/016/001/745/GCA_016001745.1_ASM1600174v1	from large multi-isolate project	NA	NA	haploid	bacteria	2039733	2039733	52	0	74	74	44178	Neisseria meningitidis	NA	OL22714	SPAdes v. 3.7	PRJNA635376	SAMN16625741	Contig	ASM1600174v1	from large multi-isolate project	GCF_016001745.1	Illumina MiSeq	current	Centers for Disease Control and Prevention
GCA_016001785.1	No	Neisseria	meningitidis	OL22711	OL22711	PRJNA635376	SAMN16625740	JADXMJ000000000.1	NA	487	487	Neisseria meningitidis	strain=OL22711	NA	latest	Contig	Major	Full	2020-12-13	ASM1600178v1	Centers for Disease Control and Prevention	GCF_016001785.1	identical	https://ftp.ncbi.nlm.nih.gov/genomes/all/GCA/016/001/785/GCA_016001785.1_ASM1600178v1	from large multi-isolate project	NA	NA	haploid	bacteria	2040915	2040915	52	0	72	72	44178	Neisseria meningitidis	NA	OL22711	SPAdes v. 3.7	PRJNA635376	SAMN16625740	Contig	ASM1600178v1	from large multi-isolate project	GCF_016001785.1	Illumina MiSeq	current	Centers for Disease Control and Prevention
GCA_016001805.1	No	Neisseria	meningitidis	OL22706	OL22706	PRJNA635376	SAMN16625739	JADXMI000000000.1	NA	487	487	Neisseria meningitidis	strain=OL22706	NA	latest	Contig	Major	Full	2020-12-13	ASM1600180v1	Centers for Disease Control and Prevention	GCF_016001805.1	identical	https://ftp.ncbi.nlm.nih.gov/genomes/all/GCA/016/001/805/GCA_016001805.1_ASM1600180v1	from large multi-isolate project	NA	NA	haploid	bacteria	2040235	2040235	52	0	70	70	44178	Neisseria meningitidis	NA	OL22706	SPAdes v. 3.7	PRJNA635376	SAMN16625739	Contig	ASM1600180v1	from large multi-isolate project	GCF_016001805.1	Illumina MiSeq	current	Centers for Disease Control and Prevention
GCA_016001825.1	No	Neisseria	meningitidis	OL22702	OL22702	PRJNA635376	SAMN16625737	JADXMG000000000.1	NA	487	487	Neisseria meningitidis	strain=OL22702	NA	latest	Contig	Major	Full	2020-12-13	ASM1600182v1	Centers for Disease Control and Prevention	GCF_016001825.1	identical	https://ftp.ncbi.nlm.nih.gov/genomes/all/GCA/016/001/825/GCA_016001825.1_ASM1600182v1	from large multi-isolate project	NA	NA	haploid	bacteria	2038917	2038917	52	0	74	74	44178	Neisseria meningitidis	NA	OL22702	SPAdes v. 3.7	PRJNA635376	SAMN16625737	Contig	ASM1600182v1	from large multi-isolate project	GCF_016001825.1	Illumina MiSeq	current	Centers for Disease Control and Prevention
GCA_016001835.1	No	Neisseria	meningitidis	OL22703	OL22703	PRJNA635376	SAMN16625738	JADXMH000000000.1	NA	487	487	Neisseria meningitidis	strain=OL22703	NA	latest	Contig	Major	Full	2020-12-13	ASM1600183v1	Centers for Disease Control and Prevention	GCF_016001835.1	identical	https://ftp.ncbi.nlm.nih.gov/genomes/all/GCA/016/001/835/GCA_016001835.1_ASM1600183v1	from large multi-isolate project	NA	NA	haploid	bacteria	2040080	2040080	52	0	70	70	44178	Neisseria meningitidis	NA	OL22703	SPAdes v. 3.7	PRJNA635376	SAMN16625738	Contig	ASM1600183v1	from large multi-isolate project	GCF_016001835.1	Illumina MiSeq	current	Centers for Disease Control and Prevention
GCA_016001845.1	No	Neisseria	meningitidis	OL22698	OL22698	PRJNA635376	SAMN16625736	JADXMF000000000.1	NA	487	487	Neisseria meningitidis	strain=OL22698	NA	latest	Contig	Major	Full	2020-12-13	ASM1600184v1	Centers for Disease Control and Prevention	GCF_016001845.1	identical	https://ftp.ncbi.nlm.nih.gov/genomes/all/GCA/016/001/845/GCA_016001845.1_ASM1600184v1	from large multi-isolate project	NA	NA	haploid	bacteria	2041888	2041888	52	0	78	78	44178	Neisseria meningitidis	NA	OL22698	SPAdes v. 3.7	PRJNA635376	SAMN16625736	Contig	ASM1600184v1	from large multi-isolate project	GCF_016001845.1	Illumina MiSeq	current	Centers for Disease Control and Prevention
GCA_016001885.1	No	Neisseria	meningitidis	OL22675	OL22675	PRJNA635376	SAMN16625735	JADXME000000000.1	NA	487	487	Neisseria meningitidis	strain=OL22675	NA	latest	Contig	Major	Full	2020-12-13	ASM1600188v1	Centers for Disease Control and Prevention	GCF_016001885.1	identical	https://ftp.ncbi.nlm.nih.gov/genomes/all/GCA/016/001/885/GCA_016001885.1_ASM1600188v1	from large multi-isolate project	NA	NA	haploid	bacteria	2039989	2039989	52	0	75	75	44178	Neisseria meningitidis	NA	OL22675	SPAdes v. 3.7	PRJNA635376	SAMN16625735	Contig	ASM1600188v1	from large multi-isolate project	GCF_016001885.1	Illumina MiSeq	current	Centers for Disease Control and Prevention
GCA_016001905.1	No	Neisseria	meningitidis	OL22673	OL22673	PRJNA635376	SAMN16625734	JADXMD000000000.1	NA	487	487	Neisseria meningitidis	strain=OL22673	NA	latest	Contig	Major	Full	2020-12-13	ASM1600190v1	Centers for Disease Control and Prevention	GCF_016001905.1	identical	https://ftp.ncbi.nlm.nih.gov/genomes/all/GCA/016/001/905/GCA_016001905.1_ASM1600190v1	from large multi-isolate project	NA	NA	haploid	bacteria	2043255	2043255	52	0	64	64	44178	Neisseria meningitidis	NA	OL22673	SPAdes v. 3.7	PRJNA635376	SAMN16625734	Contig	ASM1600190v1	from large multi-isolate project	GCF_016001905.1	Illumina MiSeq	current	Centers for Disease Control and Prevention
GCA_016001915.1	No	Neisseria	meningitidis	OL22636	OL22636	PRJNA635376	SAMN16625732	JADXMB000000000.1	NA	487	487	Neisseria meningitidis	strain=OL22636	NA	latest	Contig	Major	Full	2020-12-13	ASM1600191v1	Centers for Disease Control and Prevention	GCF_016001915.1	identical	https://ftp.ncbi.nlm.nih.gov/genomes/all/GCA/016/001/915/GCA_016001915.1_ASM1600191v1	from large multi-isolate project	NA	NA	haploid	bacteria	2040634	2040634	52	0	74	74	44178	Neisseria meningitidis	NA	OL22636	SPAdes v. 3.7	PRJNA635376	SAMN16625732	Contig	ASM1600191v1	from large multi-isolate project	GCF_016001915.1	Illumina MiSeq	current	Centers for Disease Control and Prevention
GCA_016001935.1	No	Neisseria	meningitidis	OL22632	OL22632	PRJNA635376	SAMN16625731	JADXMA000000000.1	NA	487	487	Neisseria meningitidis	strain=OL22632	NA	latest	Contig	Major	Full	2020-12-13	ASM1600193v1	Centers for Disease Control and Prevention	GCF_016001935.1	identical	https://ftp.ncbi.nlm.nih.gov/genomes/all/GCA/016/001/935/GCA_016001935.1_ASM1600193v1	from large multi-isolate project	NA	NA	haploid	bacteria	2081237	2081237	52	0	73	73	44178	Neisseria meningitidis	NA	OL22632	SPAdes v. 3.7	PRJNA635376	SAMN16625731	Contig	ASM1600193v1	from large multi-isolate project	GCF_016001935.1	Illumina MiSeq	current	Centers for Disease Control and Prevention
GCA_016001945.1	No	Neisseria	meningitidis	OL22663	OL22663	PRJNA635376	SAMN16625733	JADXMC000000000.1	NA	487	487	Neisseria meningitidis	strain=OL22663	NA	latest	Contig	Major	Full	2020-12-13	ASM1600194v1	Centers for Disease Control and Prevention	GCF_016001945.1	identical	https://ftp.ncbi.nlm.nih.gov/genomes/all/GCA/016/001/945/GCA_016001945.1_ASM1600194v1	from large multi-isolate project	NA	NA	haploid	bacteria	2037224	2037224	52	0	68	68	44178	Neisseria meningitidis	NA	OL22663	SPAdes v. 3.7	PRJNA635376	SAMN16625733	Contig	ASM1600194v1	from large multi-isolate project	GCF_016001945.1	Illumina MiSeq	current	Centers for Disease Control and Prevention
GCA_016001985.1	No	Neisseria	meningitidis	OL22561	OL22561	PRJNA635376	SAMN16625730	JADXLZ000000000.1	NA	487	487	Neisseria meningitidis	strain=OL22561	NA	latest	Contig	Major	Full	2020-12-13	ASM1600198v1	Centers for Disease Control and Prevention	GCF_016001985.1	identical	https://ftp.ncbi.nlm.nih.gov/genomes/all/GCA/016/001/985/GCA_016001985.1_ASM1600198v1	from large multi-isolate project	NA	NA	haploid	bacteria	2040059	2040059	52	0	81	81	44178	Neisseria meningitidis	NA	OL22561	SPAdes v. 3.7	PRJNA635376	SAMN16625730	Contig	ASM1600198v1	from large multi-isolate project	GCF_016001985.1	Illumina MiSeq	current	Centers for Disease Control and Prevention
GCA_016002005.1	No	Neisseria	meningitidis	OL22556	OL22556	PRJNA635376	SAMN16625729	JADXLY000000000.1	NA	487	487	Neisseria meningitidis	strain=OL22556	NA	latest	Contig	Major	Full	2020-12-13	ASM1600200v1	Centers for Disease Control and Prevention	GCF_016002005.1	identical	https://ftp.ncbi.nlm.nih.gov/genomes/all/GCA/016/002/005/GCA_016002005.1_ASM1600200v1	from large multi-isolate project	NA	NA	haploid	bacteria	2039315	2039315	52	0	82	82	44178	Neisseria meningitidis	NA	OL22556	SPAdes v. 3.7	PRJNA635376	SAMN16625729	Contig	ASM1600200v1	from large multi-isolate project	GCF_016002005.1	Illumina MiSeq	current	Centers for Disease Control and Prevention
GCA_016002025.1	No	Neisseria	meningitidis	OL22555	OL22555	PRJNA635376	SAMN16625728	JADXLX000000000.1	NA	487	487	Neisseria meningitidis	strain=OL22555	NA	latest	Contig	Major	Full	2020-12-13	ASM1600202v1	Centers for Disease Control and Prevention	GCF_016002025.1	identical	https://ftp.ncbi.nlm.nih.gov/genomes/all/GCA/016/002/025/GCA_016002025.1_ASM1600202v1	from large multi-isolate project	NA	NA	haploid	bacteria	2039185	2039185	52	0	74	74	44178	Neisseria meningitidis	NA	OL22555	SPAdes v. 3.7	PRJNA635376	SAMN16625728	Contig	ASM1600202v1	from large multi-isolate project	GCF_016002025.1	Illumina MiSeq	current	Centers for Disease Control and Prevention
GCA_016002035.1	No	Neisseria	meningitidis	OL22532	OL22532	PRJNA635376	SAMN16625727	JADXLW000000000.1	NA	487	487	Neisseria meningitidis	strain=OL22532	NA	latest	Contig	Major	Full	2020-12-13	ASM1600203v1	Centers for Disease Control and Prevention	GCF_016002035.1	identical	https://ftp.ncbi.nlm.nih.gov/genomes/all/GCA/016/002/035/GCA_016002035.1_ASM1600203v1	from large multi-isolate project	NA	NA	haploid	bacteria	2039427	2039427	52	0	74	74	44178	Neisseria meningitidis	NA	OL22532	SPAdes v. 3.7	PRJNA635376	SAMN16625727	Contig	ASM1600203v1	from large multi-isolate project	GCF_016002035.1	Illumina MiSeq	current	Centers for Disease Control and Prevention
GCA_016002065.1	No	Neisseria	meningitidis	OL22531	OL22531	PRJNA635376	SAMN16625726	JADXLV000000000.1	NA	487	487	Neisseria meningitidis	strain=OL22531	NA	latest	Contig	Major	Full	2020-12-13	ASM1600206v1	Centers for Disease Control and Prevention	GCF_016002065.1	identical	https://ftp.ncbi.nlm.nih.gov/genomes/all/GCA/016/002/065/GCA_016002065.1_ASM1600206v1	from large multi-isolate project	NA	NA	haploid	bacteria	2040846	2040846	52	0	83	83	44178	Neisseria meningitidis	NA	OL22531	SPAdes v. 3.7	PRJNA635376	SAMN16625726	Contig	ASM1600206v1	from large multi-isolate project	GCF_016002065.1	Illumina MiSeq	current	Centers for Disease Control and Prevention
GCA_016002075.1	No	Neisseria	meningitidis	OL22439	OL22439	PRJNA635376	SAMN16625725	JADXLU000000000.1	NA	487	487	Neisseria meningitidis	strain=OL22439	NA	latest	Contig	Major	Full	2020-12-13	ASM1600207v1	Centers for Disease Control and Prevention	GCF_016002075.1	identical	https://ftp.ncbi.nlm.nih.gov/genomes/all/GCA/016/002/075/GCA_016002075.1_ASM1600207v1	from large multi-isolate project	NA	NA	haploid	bacteria	2040162	2040162	52	0	73	73	44178	Neisseria meningitidis	NA	OL22439	SPAdes v. 3.7	PRJNA635376	SAMN16625725	Contig	ASM1600207v1	from large multi-isolate project	GCF_016002075.1	Illumina MiSeq	current	Centers for Disease Control and Prevention
GCA_016002095.1	No	Neisseria	meningitidis	OL22400	OL22400	PRJNA635376	SAMN16625724	JADXLT000000000.1	NA	487	487	Neisseria meningitidis	strain=OL22400	NA	latest	Contig	Major	Full	2020-12-13	ASM1600209v1	Centers for Disease Control and Prevention	GCF_016002095.1	identical	https://ftp.ncbi.nlm.nih.gov/genomes/all/GCA/016/002/095/GCA_016002095.1_ASM1600209v1	from large multi-isolate project	NA	NA	haploid	bacteria	2039099	2039099	52	0	71	71	44178	Neisseria meningitidis	NA	OL22400	SPAdes v. 3.7	PRJNA635376	SAMN16625724	Contig	ASM1600209v1	from large multi-isolate project	GCF_016002095.1	Illumina MiSeq	current	Centers for Disease Control and Prevention
GCA_016002125.1	No	Neisseria	meningitidis	OL22388	OL22388	PRJNA635376	SAMN16625722	JADXLR000000000.1	NA	487	487	Neisseria meningitidis	strain=OL22388	NA	latest	Contig	Major	Full	2020-12-13	ASM1600212v1	Centers for Disease Control and Prevention	GCF_016002125.1	identical	https://ftp.ncbi.nlm.nih.gov/genomes/all/GCA/016/002/125/GCA_016002125.1_ASM1600212v1	from large multi-isolate project	NA	NA	haploid	bacteria	2043479	2043479	52	0	70	70	44178	Neisseria meningitidis	NA	OL22388	SPAdes v. 3.7	PRJNA635376	SAMN16625722	Contig	ASM1600212v1	from large multi-isolate project	GCF_016002125.1	Illumina MiSeq	current	Centers for Disease Control and Prevention
GCA_016002135.1	No	Neisseria	meningitidis	OL22392	OL22392	PRJNA635376	SAMN16625723	JADXLS000000000.1	NA	487	487	Neisseria meningitidis	strain=OL22392	NA	latest	Contig	Major	Full	2020-12-13	ASM1600213v1	Centers for Disease Control and Prevention	GCF_016002135.1	identical	https://ftp.ncbi.nlm.nih.gov/genomes/all/GCA/016/002/135/GCA_016002135.1_ASM1600213v1	from large multi-isolate project	NA	NA	haploid	bacteria	2041773	2041773	52	0	70	70	44178	Neisseria meningitidis	NA	OL22392	SPAdes v. 3.7	PRJNA635376	SAMN16625723	Contig	ASM1600213v1	from large multi-isolate project	GCF_016002135.1	Illumina MiSeq	current	Centers for Disease Control and Prevention
GCA_016002165.1	No	Neisseria	meningitidis	OL22386	OL22386	PRJNA635376	SAMN16625721	JADXLQ000000000.1	NA	487	487	Neisseria meningitidis	strain=OL22386	NA	latest	Contig	Major	Full	2020-12-13	ASM1600216v1	Centers for Disease Control and Prevention	GCF_016002165.1	identical	https://ftp.ncbi.nlm.nih.gov/genomes/all/GCA/016/002/165/GCA_016002165.1_ASM1600216v1	from large multi-isolate project	NA	NA	haploid	bacteria	2042009	2042009	52	0	72	72	44178	Neisseria meningitidis	NA	OL22386	SPAdes v. 3.7	PRJNA635376	SAMN16625721	Contig	ASM1600216v1	from large multi-isolate project	GCF_016002165.1	Illumina MiSeq	current	Centers for Disease Control and Prevention
GCA_016002185.1	No	Neisseria	meningitidis	OL22359	OL22359	PRJNA635376	SAMN16625720	JADXLP000000000.1	NA	487	487	Neisseria meningitidis	strain=OL22359	NA	latest	Contig	Major	Full	2020-12-13	ASM1600218v1	Centers for Disease Control and Prevention	GCF_016002185.1	identical	https://ftp.ncbi.nlm.nih.gov/genomes/all/GCA/016/002/185/GCA_016002185.1_ASM1600218v1	from large multi-isolate project	NA	NA	haploid	bacteria	2038813	2038813	52	0	72	72	44178	Neisseria meningitidis	NA	OL22359	SPAdes v. 3.7	PRJNA635376	SAMN16625720	Contig	ASM1600218v1	from large multi-isolate project	GCF_016002185.1	Illumina MiSeq	current	Centers for Disease Control and Prevention
GCA_016002205.1	No	Neisseria	meningitidis	OL22356	OL22356	PRJNA635376	SAMN16625719	JADXLO000000000.1	NA	487	487	Neisseria meningitidis	strain=OL22356	NA	latest	Contig	Major	Full	2020-12-13	ASM1600220v1	Centers for Disease Control and Prevention	GCF_016002205.1	identical	https://ftp.ncbi.nlm.nih.gov/genomes/all/GCA/016/002/205/GCA_016002205.1_ASM1600220v1	from large multi-isolate project	NA	NA	haploid	bacteria	2041727	2041727	52	0	66	66	44178	Neisseria meningitidis	NA	OL22356	SPAdes v. 3.7	PRJNA635376	SAMN16625719	Contig	ASM1600220v1	from large multi-isolate project	GCF_016002205.1	Illumina MiSeq	current	Centers for Disease Control and Prevention
GCA_016002225.1	No	Neisseria	meningitidis	OL22283	OL22283	PRJNA635376	SAMN16625717	JADXLM000000000.1	NA	487	487	Neisseria meningitidis	strain=OL22283	NA	latest	Scaffold	Major	Full	2020-12-13	ASM1600222v1	Centers for Disease Control and Prevention	GCF_016002225.1	identical	https://ftp.ncbi.nlm.nih.gov/genomes/all/GCA/016/002/225/GCA_016002225.1_ASM1600222v1	from large multi-isolate project	NA	NA	haploid	bacteria	2158956	2158664	51.5	0	116	116	44178	Neisseria meningitidis	NA	OL22283	SPAdes v. 3.7	PRJNA635376	SAMN16625717	Scaffold	ASM1600222v1	from large multi-isolate project	GCF_016002225.1	Illumina MiSeq	current	Centers for Disease Control and Prevention
GCA_016002235.1	No	Neisseria	meningitidis	OL22337	OL22337	PRJNA635376	SAMN16625718	JADXLN000000000.1	NA	487	487	Neisseria meningitidis	strain=OL22337	NA	latest	Contig	Major	Full	2020-12-13	ASM1600223v1	Centers for Disease Control and Prevention	GCF_016002235.1	identical	https://ftp.ncbi.nlm.nih.gov/genomes/all/GCA/016/002/235/GCA_016002235.1_ASM1600223v1	from large multi-isolate project	NA	NA	haploid	bacteria	2041746	2041746	52	0	61	61	44178	Neisseria meningitidis	NA	OL22337	SPAdes v. 3.7	PRJNA635376	SAMN16625718	Contig	ASM1600223v1	from large multi-isolate project	GCF_016002235.1	Illumina MiSeq	current	Centers for Disease Control and Prevention
GCA_016002265.1	No	Neisseria	meningitidis	OL22232	OL22232	PRJNA635376	SAMN16625715	JADXLK000000000.1	NA	487	487	Neisseria meningitidis	strain=OL22232	NA	latest	Contig	Major	Full	2020-12-13	ASM1600226v1	Centers for Disease Control and Prevention	GCF_016002265.1	identical	https://ftp.ncbi.nlm.nih.gov/genomes/all/GCA/016/002/265/GCA_016002265.1_ASM1600226v1	from large multi-isolate project	NA	NA	haploid	bacteria	2039955	2039955	52	0	70	70	44178	Neisseria meningitidis	NA	OL22232	SPAdes v. 3.7	PRJNA635376	SAMN16625715	Contig	ASM1600226v1	from large multi-isolate project	GCF_016002265.1	Illumina MiSeq	current	Centers for Disease Control and Prevention
GCA_016002285.1	No	Neisseria	meningitidis	OL22225	OL22225	PRJNA635376	SAMN16625714	JADXLJ000000000.1	NA	487	487	Neisseria meningitidis	strain=OL22225	NA	latest	Contig	Major	Full	2020-12-13	ASM1600228v1	Centers for Disease Control and Prevention	GCF_016002285.1	identical	https://ftp.ncbi.nlm.nih.gov/genomes/all/GCA/016/002/285/GCA_016002285.1_ASM1600228v1	from large multi-isolate project	NA	NA	haploid	bacteria	2039730	2039730	52	0	72	72	44178	Neisseria meningitidis	NA	OL22225	SPAdes v. 3.7	PRJNA635376	SAMN16625714	Contig	ASM1600228v1	from large multi-isolate project	GCF_016002285.1	Illumina MiSeq	current	Centers for Disease Control and Prevention
GCA_016002295.1	No	Neisseria	meningitidis	OL22270	OL22270	PRJNA635376	SAMN16625716	JADXLL000000000.1	NA	487	487	Neisseria meningitidis	strain=OL22270	NA	latest	Contig	Major	Full	2020-12-13	ASM1600229v1	Centers for Disease Control and Prevention	GCF_016002295.1	identical	https://ftp.ncbi.nlm.nih.gov/genomes/all/GCA/016/002/295/GCA_016002295.1_ASM1600229v1	from large multi-isolate project	NA	NA	haploid	bacteria	2038921	2038921	52	0	66	66	44178	Neisseria meningitidis	NA	OL22270	SPAdes v. 3.7	PRJNA635376	SAMN16625716	Contig	ASM1600229v1	from large multi-isolate project	GCF_016002295.1	Illumina MiSeq	current	Centers for Disease Control and Prevention
GCA_016002325.1	No	Neisseria	meningitidis	OL22204	OL22204	PRJNA635376	SAMN16625712	JADXLH000000000.1	NA	487	487	Neisseria meningitidis	strain=OL22204	NA	latest	Contig	Major	Full	2020-12-13	ASM1600232v1	Centers for Disease Control and Prevention	GCF_016002325.1	identical	https://ftp.ncbi.nlm.nih.gov/genomes/all/GCA/016/002/325/GCA_016002325.1_ASM1600232v1	from large multi-isolate project	NA	NA	haploid	bacteria	2039099	2039099	52	0	75	75	44178	Neisseria meningitidis	NA	OL22204	SPAdes v. 3.7	PRJNA635376	SAMN16625712	Contig	ASM1600232v1	from large multi-isolate project	GCF_016002325.1	Illumina MiSeq	current	Centers for Disease Control and Prevention
GCA_016002335.1	No	Neisseria	meningitidis	OL22211	OL22211	PRJNA635376	SAMN16625713	JADXLI000000000.1	NA	487	487	Neisseria meningitidis	strain=OL22211	NA	latest	Contig	Major	Full	2020-12-13	ASM1600233v1	Centers for Disease Control and Prevention	GCF_016002335.1	identical	https://ftp.ncbi.nlm.nih.gov/genomes/all/GCA/016/002/335/GCA_016002335.1_ASM1600233v1	from large multi-isolate project	NA	NA	haploid	bacteria	2040831	2040831	52	0	67	67	44178	Neisseria meningitidis	NA	OL22211	SPAdes v. 3.7	PRJNA635376	SAMN16625713	Contig	ASM1600233v1	from large multi-isolate project	GCF_016002335.1	Illumina MiSeq	current	Centers for Disease Control and Prevention
GCA_016002355.1	No	Neisseria	meningitidis	OL22164	OL22164	PRJNA635376	SAMN16625711	JADXLG000000000.1	NA	487	487	Neisseria meningitidis	strain=OL22164	NA	latest	Contig	Major	Full	2020-12-13	ASM1600235v1	Centers for Disease Control and Prevention	GCF_016002355.1	identical	https://ftp.ncbi.nlm.nih.gov/genomes/all/GCA/016/002/355/GCA_016002355.1_ASM1600235v1	from large multi-isolate project	NA	NA	haploid	bacteria	2041173	2041173	52	0	72	72	44178	Neisseria meningitidis	NA	OL22164	SPAdes v. 3.7	PRJNA635376	SAMN16625711	Contig	ASM1600235v1	from large multi-isolate project	GCF_016002355.1	Illumina MiSeq	current	Centers for Disease Control and Prevention
GCA_016002385.1	No	Neisseria	meningitidis	OL22157	OL22157	PRJNA635376	SAMN16625710	JADXLF000000000.1	NA	487	487	Neisseria meningitidis	strain=OL22157	NA	latest	Contig	Major	Full	2020-12-13	ASM1600238v1	Centers for Disease Control and Prevention	GCF_016002385.1	identical	https://ftp.ncbi.nlm.nih.gov/genomes/all/GCA/016/002/385/GCA_016002385.1_ASM1600238v1	from large multi-isolate project	NA	NA	haploid	bacteria	2040792	2040792	52	0	62	62	44178	Neisseria meningitidis	NA	OL22157	SPAdes v. 3.7	PRJNA635376	SAMN16625710	Contig	ASM1600238v1	from large multi-isolate project	GCF_016002385.1	Illumina MiSeq	current	Centers for Disease Control and Prevention
GCA_016002405.1	No	Neisseria	meningitidis	OL22141	OL22141	PRJNA635376	SAMN16625709	JADXLE000000000.1	NA	487	487	Neisseria meningitidis	strain=OL22141	NA	latest	Contig	Major	Full	2020-12-13	ASM1600240v1	Centers for Disease Control and Prevention	GCF_016002405.1	identical	https://ftp.ncbi.nlm.nih.gov/genomes/all/GCA/016/002/405/GCA_016002405.1_ASM1600240v1	from large multi-isolate project	NA	NA	haploid	bacteria	2042986	2042986	52	0	58	58	44178	Neisseria meningitidis	NA	OL22141	SPAdes v. 3.7	PRJNA635376	SAMN16625709	Contig	ASM1600240v1	from large multi-isolate project	GCF_016002405.1	Illumina MiSeq	current	Centers for Disease Control and Prevention
GCA_016002425.1	No	Neisseria	meningitidis	OL22110	OL22110	PRJNA635376	SAMN16625708	JADXLD000000000.1	NA	487	487	Neisseria meningitidis	strain=OL22110	NA	latest	Contig	Major	Full	2020-12-13	ASM1600242v1	Centers for Disease Control and Prevention	GCF_016002425.1	identical	https://ftp.ncbi.nlm.nih.gov/genomes/all/GCA/016/002/425/GCA_016002425.1_ASM1600242v1	from large multi-isolate project	NA	NA	haploid	bacteria	2171396	2171396	51.5	0	113	113	44178	Neisseria meningitidis	NA	OL22110	SPAdes v. 3.7	PRJNA635376	SAMN16625708	Contig	ASM1600242v1	from large multi-isolate project	GCF_016002425.1	Illumina MiSeq	current	Centers for Disease Control and Prevention
GCA_016002435.1	No	Neisseria	meningitidis	OL22103	OL22103	PRJNA635376	SAMN16625706	JADXLB000000000.1	NA	487	487	Neisseria meningitidis	strain=OL22103	NA	latest	Contig	Major	Full	2020-12-13	ASM1600243v1	Centers for Disease Control and Prevention	GCF_016002435.1	identical	https://ftp.ncbi.nlm.nih.gov/genomes/all/GCA/016/002/435/GCA_016002435.1_ASM1600243v1	from large multi-isolate project	NA	NA	haploid	bacteria	2041589	2041589	52	0	70	70	44178	Neisseria meningitidis	NA	OL22103	SPAdes v. 3.7	PRJNA635376	SAMN16625706	Contig	ASM1600243v1	from large multi-isolate project	GCF_016002435.1	Illumina MiSeq	current	Centers for Disease Control and Prevention
GCA_016002445.1	No	Neisseria	meningitidis	OL22106	OL22106	PRJNA635376	SAMN16625707	JADXLC000000000.1	NA	487	487	Neisseria meningitidis	strain=OL22106	NA	latest	Contig	Major	Full	2020-12-13	ASM1600244v1	Centers for Disease Control and Prevention	GCF_016002445.1	identical	https://ftp.ncbi.nlm.nih.gov/genomes/all/GCA/016/002/445/GCA_016002445.1_ASM1600244v1	from large multi-isolate project	NA	NA	haploid	bacteria	2039376	2039376	52	0	69	69	44178	Neisseria meningitidis	NA	OL22106	SPAdes v. 3.7	PRJNA635376	SAMN16625707	Contig	ASM1600244v1	from large multi-isolate project	GCF_016002445.1	Illumina MiSeq	current	Centers for Disease Control and Prevention
GCA_016002485.1	No	Neisseria	meningitidis	OL22093	OL22093	PRJNA635376	SAMN16625705	JADXLA000000000.1	NA	487	487	Neisseria meningitidis	strain=OL22093	NA	latest	Contig	Major	Full	2020-12-13	ASM1600248v1	Centers for Disease Control and Prevention	GCF_016002485.1	identical	https://ftp.ncbi.nlm.nih.gov/genomes/all/GCA/016/002/485/GCA_016002485.1_ASM1600248v1	from large multi-isolate project	NA	NA	haploid	bacteria	2040282	2040282	52	0	64	64	44178	Neisseria meningitidis	NA	OL22093	SPAdes v. 3.7	PRJNA635376	SAMN16625705	Contig	ASM1600248v1	from large multi-isolate project	GCF_016002485.1	Illumina MiSeq	current	Centers for Disease Control and Prevention
GCA_016002505.1	No	Neisseria	meningitidis	OL22090	OL22090	PRJNA635376	SAMN16625704	JADXKZ000000000.1	NA	487	487	Neisseria meningitidis	strain=OL22090	NA	latest	Contig	Major	Full	2020-12-13	ASM1600250v1	Centers for Disease Control and Prevention	GCF_016002505.1	identical	https://ftp.ncbi.nlm.nih.gov/genomes/all/GCA/016/002/505/GCA_016002505.1_ASM1600250v1	from large multi-isolate project	NA	NA	haploid	bacteria	2044311	2044311	52	0	61	61	44178	Neisseria meningitidis	NA	OL22090	SPAdes v. 3.7	PRJNA635376	SAMN16625704	Contig	ASM1600250v1	from large multi-isolate project	GCF_016002505.1	Illumina MiSeq	current	Centers for Disease Control and Prevention
GCA_016002515.1	No	Neisseria	meningitidis	OL22086	OL22086	PRJNA635376	SAMN16625703	JADXKY000000000.1	NA	487	487	Neisseria meningitidis	strain=OL22086	NA	latest	Contig	Major	Full	2020-12-13	ASM1600251v1	Centers for Disease Control and Prevention	GCF_016002515.1	identical	https://ftp.ncbi.nlm.nih.gov/genomes/all/GCA/016/002/515/GCA_016002515.1_ASM1600251v1	from large multi-isolate project	NA	NA	haploid	bacteria	2040545	2040545	52	0	67	67	44178	Neisseria meningitidis	NA	OL22086	SPAdes v. 3.7	PRJNA635376	SAMN16625703	Contig	ASM1600251v1	from large multi-isolate project	GCF_016002515.1	Illumina MiSeq	current	Centers for Disease Control and Prevention
GCA_016002525.1	No	Neisseria	meningitidis	OL22044	OL22044	PRJNA635376	SAMN16625702	JADXKX000000000.1	NA	487	487	Neisseria meningitidis	strain=OL22044	NA	latest	Scaffold	Major	Full	2020-12-13	ASM1600252v1	Centers for Disease Control and Prevention	GCF_016002525.1	identical	https://ftp.ncbi.nlm.nih.gov/genomes/all/GCA/016/002/525/GCA_016002525.1_ASM1600252v1	from large multi-isolate project	NA	NA	haploid	bacteria	2113678	2113560	51.5	0	125	125	44178	Neisseria meningitidis	NA	OL22044	SPAdes v. 3.7	PRJNA635376	SAMN16625702	Scaffold	ASM1600252v1	from large multi-isolate project	GCF_016002525.1	Illumina MiSeq	current	Centers for Disease Control and Prevention
GCA_016002555.1	No	Neisseria	meningitidis	OL22016	OL22016	PRJNA635376	SAMN16625701	JADXKW000000000.1	NA	487	487	Neisseria meningitidis	strain=OL22016	NA	latest	Contig	Major	Full	2020-12-13	ASM1600255v1	Centers for Disease Control and Prevention	GCF_016002555.1	identical	https://ftp.ncbi.nlm.nih.gov/genomes/all/GCA/016/002/555/GCA_016002555.1_ASM1600255v1	from large multi-isolate project	NA	NA	haploid	bacteria	2146738	2146738	51.5	0	97	97	44178	Neisseria meningitidis	NA	OL22016	SPAdes v. 3.7	PRJNA635376	SAMN16625701	Contig	ASM1600255v1	from large multi-isolate project	GCF_016002555.1	Illumina MiSeq	current	Centers for Disease Control and Prevention
GCA_016002575.1	No	Neisseria	meningitidis	M47420	M47420	PRJNA635376	SAMN16625700	JADXKV000000000.1	NA	487	487	Neisseria meningitidis	strain=M47420	NA	latest	Contig	Major	Full	2020-12-13	ASM1600257v1	Centers for Disease Control and Prevention	GCF_016002575.1	identical	https://ftp.ncbi.nlm.nih.gov/genomes/all/GCA/016/002/575/GCA_016002575.1_ASM1600257v1	from large multi-isolate project	NA	NA	haploid	bacteria	2032265	2032265	52	0	71	71	44178	Neisseria meningitidis	NA	M47420	SPAdes v. 3.7	PRJNA635376	SAMN16625700	Contig	ASM1600257v1	from large multi-isolate project	GCF_016002575.1	Illumina MiSeq	current	Centers for Disease Control and Prevention
GCA_016002605.1	No	Neisseria	meningitidis	M47418	M47418	PRJNA635376	SAMN16625698	JADXKT000000000.1	NA	487	487	Neisseria meningitidis	strain=M47418	NA	latest	Contig	Major	Full	2020-12-13	ASM1600260v1	Centers for Disease Control and Prevention	GCF_016002605.1	identical	https://ftp.ncbi.nlm.nih.gov/genomes/all/GCA/016/002/605/GCA_016002605.1_ASM1600260v1	from large multi-isolate project	NA	NA	haploid	bacteria	2032817	2032817	52	0	69	69	44178	Neisseria meningitidis	NA	M47418	SPAdes v. 3.7	PRJNA635376	SAMN16625698	Contig	ASM1600260v1	from large multi-isolate project	GCF_016002605.1	Illumina MiSeq	current	Centers for Disease Control and Prevention
GCA_016002615.1	No	Neisseria	meningitidis	M47419	M47419	PRJNA635376	SAMN16625699	JADXKU000000000.1	NA	487	487	Neisseria meningitidis	strain=M47419	NA	latest	Contig	Major	Full	2020-12-13	ASM1600261v1	Centers for Disease Control and Prevention	GCF_016002615.1	identical	https://ftp.ncbi.nlm.nih.gov/genomes/all/GCA/016/002/615/GCA_016002615.1_ASM1600261v1	from large multi-isolate project	NA	NA	haploid	bacteria	2034609	2034609	52	0	61	61	44178	Neisseria meningitidis	NA	M47419	SPAdes v. 3.7	PRJNA635376	SAMN16625699	Contig	ASM1600261v1	from large multi-isolate project	GCF_016002615.1	Illumina MiSeq	current	Centers for Disease Control and Prevention
GCA_016002625.1	No	Neisseria	meningitidis	M47417	M47417	PRJNA635376	SAMN16625697	JADXKS000000000.1	NA	487	487	Neisseria meningitidis	strain=M47417	NA	latest	Contig	Major	Full	2020-12-13	ASM1600262v1	Centers for Disease Control and Prevention	GCF_016002625.1	identical	https://ftp.ncbi.nlm.nih.gov/genomes/all/GCA/016/002/625/GCA_016002625.1_ASM1600262v1	from large multi-isolate project	NA	NA	haploid	bacteria	2033589	2033589	52	0	69	69	44178	Neisseria meningitidis	NA	M47417	SPAdes v. 3.7	PRJNA635376	SAMN16625697	Contig	ASM1600262v1	from large multi-isolate project	GCF_016002625.1	Illumina MiSeq	current	Centers for Disease Control and Prevention
GCA_016002635.1	No	Neisseria	meningitidis	M47416	M47416	PRJNA635376	SAMN16625696	JADXKR000000000.1	NA	487	487	Neisseria meningitidis	strain=M47416	NA	latest	Contig	Major	Full	2020-12-13	ASM1600263v1	Centers for Disease Control and Prevention	GCF_016002635.1	identical	https://ftp.ncbi.nlm.nih.gov/genomes/all/GCA/016/002/635/GCA_016002635.1_ASM1600263v1	from large multi-isolate project	NA	NA	haploid	bacteria	2075532	2075532	51.5	0	106	106	44178	Neisseria meningitidis	NA	M47416	SPAdes v. 3.7	PRJNA635376	SAMN16625696	Contig	ASM1600263v1	from large multi-isolate project	GCF_016002635.1	Illumina MiSeq	current	Centers for Disease Control and Prevention
GCA_016002645.1	No	Neisseria	meningitidis	M47415	M47415	PRJNA635376	SAMN16625695	JADXKQ000000000.1	NA	487	487	Neisseria meningitidis	strain=M47415	NA	latest	Contig	Major	Full	2020-12-13	ASM1600264v1	Centers for Disease Control and Prevention	GCF_016002645.1	identical	https://ftp.ncbi.nlm.nih.gov/genomes/all/GCA/016/002/645/GCA_016002645.1_ASM1600264v1	from large multi-isolate project	NA	NA	haploid	bacteria	2034628	2034628	52	0	70	70	44178	Neisseria meningitidis	NA	M47415	SPAdes v. 3.7	PRJNA635376	SAMN16625695	Contig	ASM1600264v1	from large multi-isolate project	GCF_016002645.1	Illumina MiSeq	current	Centers for Disease Control and Prevention
GCA_016002705.1	No	Neisseria	meningitidis	M47413	M47413	PRJNA635376	SAMN16625693	JADXKO000000000.1	NA	487	487	Neisseria meningitidis	strain=M47413	NA	latest	Contig	Major	Full	2020-12-13	ASM1600270v1	Centers for Disease Control and Prevention	GCF_016002705.1	identical	https://ftp.ncbi.nlm.nih.gov/genomes/all/GCA/016/002/705/GCA_016002705.1_ASM1600270v1	from large multi-isolate project	NA	NA	haploid	bacteria	2032114	2032114	52	0	70	70	44178	Neisseria meningitidis	NA	M47413	SPAdes v. 3.7	PRJNA635376	SAMN16625693	Contig	ASM1600270v1	from large multi-isolate project	GCF_016002705.1	Illumina MiSeq	current	Centers for Disease Control and Prevention
GCA_016002715.1	No	Neisseria	meningitidis	M47414	M47414	PRJNA635376	SAMN16625694	JADXKP000000000.1	NA	487	487	Neisseria meningitidis	strain=M47414	NA	latest	Contig	Major	Full	2020-12-13	ASM1600271v1	Centers for Disease Control and Prevention	GCF_016002715.1	identical	https://ftp.ncbi.nlm.nih.gov/genomes/all/GCA/016/002/715/GCA_016002715.1_ASM1600271v1	from large multi-isolate project	NA	NA	haploid	bacteria	2033398	2033398	52	0	66	66	44178	Neisseria meningitidis	NA	M47414	SPAdes v. 3.7	PRJNA635376	SAMN16625694	Contig	ASM1600271v1	from large multi-isolate project	GCF_016002715.1	Illumina MiSeq	current	Centers for Disease Control and Prevention
GCA_016002725.1	No	Neisseria	meningitidis	M47412	M47412	PRJNA635376	SAMN16625692	JADXKN000000000.1	NA	487	487	Neisseria meningitidis	strain=M47412	NA	latest	Contig	Major	Full	2020-12-13	ASM1600272v1	Centers for Disease Control and Prevention	GCF_016002725.1	identical	https://ftp.ncbi.nlm.nih.gov/genomes/all/GCA/016/002/725/GCA_016002725.1_ASM1600272v1	from large multi-isolate project	NA	NA	haploid	bacteria	2127950	2127950	51.5	0	125	125	44178	Neisseria meningitidis	NA	M47412	SPAdes v. 3.7	PRJNA635376	SAMN16625692	Contig	ASM1600272v1	from large multi-isolate project	GCF_016002725.1	Illumina MiSeq	current	Centers for Disease Control and Prevention
GCA_016002755.1	No	Neisseria	meningitidis	M47411	M47411	PRJNA635376	SAMN16625691	JADXKM000000000.1	NA	487	487	Neisseria meningitidis	strain=M47411	NA	latest	Contig	Major	Full	2020-12-13	ASM1600275v1	Centers for Disease Control and Prevention	GCF_016002755.1	identical	https://ftp.ncbi.nlm.nih.gov/genomes/all/GCA/016/002/755/GCA_016002755.1_ASM1600275v1	from large multi-isolate project	NA	NA	haploid	bacteria	2032309	2032309	52	0	65	65	44178	Neisseria meningitidis	NA	M47411	SPAdes v. 3.7	PRJNA635376	SAMN16625691	Contig	ASM1600275v1	from large multi-isolate project	GCF_016002755.1	Illumina MiSeq	current	Centers for Disease Control and Prevention
GCA_016002775.1	No	Neisseria	meningitidis	M47410	M47410	PRJNA635376	SAMN16625690	JADXKL000000000.1	NA	487	487	Neisseria meningitidis	strain=M47410	NA	latest	Contig	Major	Full	2020-12-13	ASM1600277v1	Centers for Disease Control and Prevention	GCF_016002775.1	identical	https://ftp.ncbi.nlm.nih.gov/genomes/all/GCA/016/002/775/GCA_016002775.1_ASM1600277v1	from large multi-isolate project	NA	NA	haploid	bacteria	2034189	2034189	52	0	70	70	44178	Neisseria meningitidis	NA	M47410	SPAdes v. 3.7	PRJNA635376	SAMN16625690	Contig	ASM1600277v1	from large multi-isolate project	GCF_016002775.1	Illumina MiSeq	current	Centers for Disease Control and Prevention
GCA_016002805.1	No	Neisseria	meningitidis	M47408	M47408	PRJNA635376	SAMN16625688	JADXKJ000000000.1	NA	487	487	Neisseria meningitidis	strain=M47408	NA	latest	Contig	Major	Full	2020-12-13	ASM1600280v1	Centers for Disease Control and Prevention	GCF_016002805.1	identical	https://ftp.ncbi.nlm.nih.gov/genomes/all/GCA/016/002/805/GCA_016002805.1_ASM1600280v1	from large multi-isolate project	NA	NA	haploid	bacteria	2032628	2032628	52	0	69	69	44178	Neisseria meningitidis	NA	M47408	SPAdes v. 3.7	PRJNA635376	SAMN16625688	Contig	ASM1600280v1	from large multi-isolate project	GCF_016002805.1	Illumina MiSeq	current	Centers for Disease Control and Prevention
GCA_016002815.1	No	Neisseria	meningitidis	M47409	M47409	PRJNA635376	SAMN16625689	JADXKK000000000.1	NA	487	487	Neisseria meningitidis	strain=M47409	NA	latest	Contig	Major	Full	2020-12-13	ASM1600281v1	Centers for Disease Control and Prevention	GCF_016002815.1	identical	https://ftp.ncbi.nlm.nih.gov/genomes/all/GCA/016/002/815/GCA_016002815.1_ASM1600281v1	from large multi-isolate project	NA	NA	haploid	bacteria	2032786	2032786	52	0	58	58	44178	Neisseria meningitidis	NA	M47409	SPAdes v. 3.7	PRJNA635376	SAMN16625689	Contig	ASM1600281v1	from large multi-isolate project	GCF_016002815.1	Illumina MiSeq	current	Centers for Disease Control and Prevention
GCA_016002825.1	No	Neisseria	meningitidis	M47407	M47407	PRJNA635376	SAMN16625687	JADXKI000000000.1	NA	487	487	Neisseria meningitidis	strain=M47407	NA	latest	Contig	Major	Full	2020-12-13	ASM1600282v1	Centers for Disease Control and Prevention	GCF_016002825.1	identical	https://ftp.ncbi.nlm.nih.gov/genomes/all/GCA/016/002/825/GCA_016002825.1_ASM1600282v1	from large multi-isolate project	NA	NA	haploid	bacteria	2036668	2036668	52	0	66	66	44178	Neisseria meningitidis	NA	M47407	SPAdes v. 3.7	PRJNA635376	SAMN16625687	Contig	ASM1600282v1	from large multi-isolate project	GCF_016002825.1	Illumina MiSeq	current	Centers for Disease Control and Prevention
GCA_016002835.1	No	Neisseria	meningitidis	M47405	M47405	PRJNA635376	SAMN16625686	JADXKH000000000.1	NA	487	487	Neisseria meningitidis	strain=M47405	NA	latest	Contig	Major	Full	2020-12-13	ASM1600283v1	Centers for Disease Control and Prevention	GCF_016002835.1	identical	https://ftp.ncbi.nlm.nih.gov/genomes/all/GCA/016/002/835/GCA_016002835.1_ASM1600283v1	from large multi-isolate project	NA	NA	haploid	bacteria	2076633	2076633	51.5	0	122	122	44178	Neisseria meningitidis	NA	M47405	SPAdes v. 3.7	PRJNA635376	SAMN16625686	Contig	ASM1600283v1	from large multi-isolate project	GCF_016002835.1	Illumina MiSeq	current	Centers for Disease Control and Prevention
GCA_016002855.1	No	Neisseria	meningitidis	M47404	M47404	PRJNA635376	SAMN16625685	JADXKG000000000.1	NA	487	487	Neisseria meningitidis	strain=M47404	NA	latest	Contig	Major	Full	2020-12-13	ASM1600285v1	Centers for Disease Control and Prevention	GCF_016002855.1	identical	https://ftp.ncbi.nlm.nih.gov/genomes/all/GCA/016/002/855/GCA_016002855.1_ASM1600285v1	from large multi-isolate project	NA	NA	haploid	bacteria	2064331	2064331	51.5	0	63	63	44178	Neisseria meningitidis	NA	M47404	SPAdes v. 3.7	PRJNA635376	SAMN16625685	Contig	ASM1600285v1	from large multi-isolate project	GCF_016002855.1	Illumina MiSeq	current	Centers for Disease Control and Prevention
GCA_016002905.1	No	Neisseria	meningitidis	M47402	M47402	PRJNA635376	SAMN16625683	JADXKE000000000.1	NA	487	487	Neisseria meningitidis	strain=M47402	NA	latest	Contig	Major	Full	2020-12-13	ASM1600290v1	Centers for Disease Control and Prevention	GCF_016002905.1	identical	https://ftp.ncbi.nlm.nih.gov/genomes/all/GCA/016/002/905/GCA_016002905.1_ASM1600290v1	from large multi-isolate project	NA	NA	haploid	bacteria	2065312	2065312	51.5	0	66	66	44178	Neisseria meningitidis	NA	M47402	SPAdes v. 3.7	PRJNA635376	SAMN16625683	Contig	ASM1600290v1	from large multi-isolate project	GCF_016002905.1	Illumina MiSeq	current	Centers for Disease Control and Prevention
GCA_016002915.1	No	Neisseria	meningitidis	M47399	M47399	PRJNA635376	SAMN16625680	JADXKB000000000.1	NA	487	487	Neisseria meningitidis	strain=M47399	NA	latest	Contig	Major	Full	2020-12-13	ASM1600291v1	Centers for Disease Control and Prevention	GCF_016002915.1	identical	https://ftp.ncbi.nlm.nih.gov/genomes/all/GCA/016/002/915/GCA_016002915.1_ASM1600291v1	from large multi-isolate project	NA	NA	haploid	bacteria	2039388	2039388	52	0	67	67	44178	Neisseria meningitidis	NA	M47399	SPAdes v. 3.7	PRJNA635376	SAMN16625680	Contig	ASM1600291v1	from large multi-isolate project	GCF_016002915.1	Illumina MiSeq	current	Centers for Disease Control and Prevention
GCA_016002925.1	No	Neisseria	meningitidis	M47403	M47403	PRJNA635376	SAMN16625684	JADXKF000000000.1	NA	487	487	Neisseria meningitidis	strain=M47403	NA	latest	Contig	Major	Full	2020-12-13	ASM1600292v1	Centers for Disease Control and Prevention	GCF_016002925.1	identical	https://ftp.ncbi.nlm.nih.gov/genomes/all/GCA/016/002/925/GCA_016002925.1_ASM1600292v1	from large multi-isolate project	NA	NA	haploid	bacteria	2032970	2032970	52	0	67	67	44178	Neisseria meningitidis	NA	M47403	SPAdes v. 3.7	PRJNA635376	SAMN16625684	Contig	ASM1600292v1	from large multi-isolate project	GCF_016002925.1	Illumina MiSeq	current	Centers for Disease Control and Prevention
GCA_016002935.1	No	Neisseria	meningitidis	M47401	M47401	PRJNA635376	SAMN16625682	JADXKD000000000.1	NA	487	487	Neisseria meningitidis	strain=M47401	NA	latest	Contig	Major	Full	2020-12-13	ASM1600293v1	Centers for Disease Control and Prevention	GCF_016002935.1	identical	https://ftp.ncbi.nlm.nih.gov/genomes/all/GCA/016/002/935/GCA_016002935.1_ASM1600293v1	from large multi-isolate project	NA	NA	haploid	bacteria	2036755	2036755	52	0	64	64	44178	Neisseria meningitidis	NA	M47401	SPAdes v. 3.7	PRJNA635376	SAMN16625682	Contig	ASM1600293v1	from large multi-isolate project	GCF_016002935.1	Illumina MiSeq	current	Centers for Disease Control and Prevention
GCA_016002945.1	No	Neisseria	meningitidis	M47400	M47400	PRJNA635376	SAMN16625681	JADXKC000000000.1	NA	487	487	Neisseria meningitidis	strain=M47400	NA	latest	Contig	Major	Full	2020-12-13	ASM1600294v1	Centers for Disease Control and Prevention	GCF_016002945.1	identical	https://ftp.ncbi.nlm.nih.gov/genomes/all/GCA/016/002/945/GCA_016002945.1_ASM1600294v1	from large multi-isolate project	NA	NA	haploid	bacteria	2032197	2032197	52	0	75	75	44178	Neisseria meningitidis	NA	M47400	SPAdes v. 3.7	PRJNA635376	SAMN16625681	Contig	ASM1600294v1	from large multi-isolate project	GCF_016002945.1	Illumina MiSeq	current	Centers for Disease Control and Prevention
GCA_016003005.1	No	Neisseria	meningitidis	M47398	M47398	PRJNA635376	SAMN16625679	JADXKA000000000.1	NA	487	487	Neisseria meningitidis	strain=M47398	NA	latest	Contig	Major	Full	2020-12-13	ASM1600300v1	Centers for Disease Control and Prevention	GCF_016003005.1	identical	https://ftp.ncbi.nlm.nih.gov/genomes/all/GCA/016/003/005/GCA_016003005.1_ASM1600300v1	from large multi-isolate project	NA	NA	haploid	bacteria	2033252	2033252	52	0	71	71	44178	Neisseria meningitidis	NA	M47398	SPAdes v. 3.7	PRJNA635376	SAMN16625679	Contig	ASM1600300v1	from large multi-isolate project	GCF_016003005.1	Illumina MiSeq	current	Centers for Disease Control and Prevention
GCA_016003015.1	No	Neisseria	meningitidis	M47395	M47395	PRJNA635376	SAMN16625676	JADXJX000000000.1	NA	487	487	Neisseria meningitidis	strain=M47395	NA	latest	Contig	Major	Full	2020-12-13	ASM1600301v1	Centers for Disease Control and Prevention	GCF_016003015.1	identical	https://ftp.ncbi.nlm.nih.gov/genomes/all/GCA/016/003/015/GCA_016003015.1_ASM1600301v1	from large multi-isolate project	NA	NA	haploid	bacteria	2123884	2123884	51.5	0	127	127	44178	Neisseria meningitidis	NA	M47395	SPAdes v. 3.7	PRJNA635376	SAMN16625676	Contig	ASM1600301v1	from large multi-isolate project	GCF_016003015.1	Illumina MiSeq	current	Centers for Disease Control and Prevention
GCA_016003025.1	No	Neisseria	meningitidis	M47396	M47396	PRJNA635376	SAMN16625677	JADXJY000000000.1	NA	487	487	Neisseria meningitidis	strain=M47396	NA	latest	Contig	Major	Full	2020-12-13	ASM1600302v1	Centers for Disease Control and Prevention	GCF_016003025.1	identical	https://ftp.ncbi.nlm.nih.gov/genomes/all/GCA/016/003/025/GCA_016003025.1_ASM1600302v1	from large multi-isolate project	NA	NA	haploid	bacteria	2034006	2034006	52	0	69	69	44178	Neisseria meningitidis	NA	M47396	SPAdes v. 3.7	PRJNA635376	SAMN16625677	Contig	ASM1600302v1	from large multi-isolate project	GCF_016003025.1	Illumina MiSeq	current	Centers for Disease Control and Prevention
GCA_016003035.1	No	Neisseria	meningitidis	M47394	M47394	PRJNA635376	SAMN16625675	JADXJW000000000.1	NA	487	487	Neisseria meningitidis	strain=M47394	NA	latest	Contig	Major	Full	2020-12-13	ASM1600303v1	Centers for Disease Control and Prevention	GCF_016003035.1	identical	https://ftp.ncbi.nlm.nih.gov/genomes/all/GCA/016/003/035/GCA_016003035.1_ASM1600303v1	from large multi-isolate project	NA	NA	haploid	bacteria	2033545	2033545	52	0	59	59	44178	Neisseria meningitidis	NA	M47394	SPAdes v. 3.7	PRJNA635376	SAMN16625675	Contig	ASM1600303v1	from large multi-isolate project	GCF_016003035.1	Illumina MiSeq	current	Centers for Disease Control and Prevention
GCA_016003045.1	No	Neisseria	meningitidis	M47397	M47397	PRJNA635376	SAMN16625678	JADXJZ000000000.1	NA	487	487	Neisseria meningitidis	strain=M47397	NA	latest	Contig	Major	Full	2020-12-13	ASM1600304v1	Centers for Disease Control and Prevention	GCF_016003045.1	identical	https://ftp.ncbi.nlm.nih.gov/genomes/all/GCA/016/003/045/GCA_016003045.1_ASM1600304v1	from large multi-isolate project	NA	NA	haploid	bacteria	2034088	2034088	52	0	62	62	44178	Neisseria meningitidis	NA	M47397	SPAdes v. 3.7	PRJNA635376	SAMN16625678	Contig	ASM1600304v1	from large multi-isolate project	GCF_016003045.1	Illumina MiSeq	current	Centers for Disease Control and Prevention
GCA_016003105.1	No	Neisseria	meningitidis	M47392	M47392	PRJNA635376	SAMN16625673	JADXJU000000000.1	NA	487	487	Neisseria meningitidis	strain=M47392	NA	latest	Contig	Major	Full	2020-12-13	ASM1600310v1	Centers for Disease Control and Prevention	GCF_016003105.1	identical	https://ftp.ncbi.nlm.nih.gov/genomes/all/GCA/016/003/105/GCA_016003105.1_ASM1600310v1	from large multi-isolate project	NA	NA	haploid	bacteria	2036010	2036010	52	0	69	69	44178	Neisseria meningitidis	NA	M47392	SPAdes v. 3.7	PRJNA635376	SAMN16625673	Contig	ASM1600310v1	from large multi-isolate project	GCF_016003105.1	Illumina MiSeq	current	Centers for Disease Control and Prevention
GCA_016003115.1	No	Neisseria	meningitidis	M47393	M47393	PRJNA635376	SAMN16625674	JADXJV000000000.1	NA	487	487	Neisseria meningitidis	strain=M47393	NA	latest	Contig	Major	Full	2020-12-13	ASM1600311v1	Centers for Disease Control and Prevention	GCF_016003115.1	identical	https://ftp.ncbi.nlm.nih.gov/genomes/all/GCA/016/003/115/GCA_016003115.1_ASM1600311v1	from large multi-isolate project	NA	NA	haploid	bacteria	2027712	2027712	52	0	65	65	44178	Neisseria meningitidis	NA	M47393	SPAdes v. 3.7	PRJNA635376	SAMN16625674	Contig	ASM1600311v1	from large multi-isolate project	GCF_016003115.1	Illumina MiSeq	current	Centers for Disease Control and Prevention
GCA_016003125.1	No	Neisseria	meningitidis	M47391	M47391	PRJNA635376	SAMN16625672	JADXJT000000000.1	NA	487	487	Neisseria meningitidis	strain=M47391	NA	latest	Contig	Major	Full	2020-12-13	ASM1600312v1	Centers for Disease Control and Prevention	GCF_016003125.1	identical	https://ftp.ncbi.nlm.nih.gov/genomes/all/GCA/016/003/125/GCA_016003125.1_ASM1600312v1	from large multi-isolate project	NA	NA	haploid	bacteria	2028488	2028488	52	0	72	72	44178	Neisseria meningitidis	NA	M47391	SPAdes v. 3.7	PRJNA635376	SAMN16625672	Contig	ASM1600312v1	from large multi-isolate project	GCF_016003125.1	Illumina MiSeq	current	Centers for Disease Control and Prevention
GCA_016003135.1	No	Neisseria	meningitidis	M47390	M47390	PRJNA635376	SAMN16625671	JADXJS000000000.1	NA	487	487	Neisseria meningitidis	strain=M47390	NA	latest	Contig	Major	Full	2020-12-13	ASM1600313v1	Centers for Disease Control and Prevention	GCF_016003135.1	identical	https://ftp.ncbi.nlm.nih.gov/genomes/all/GCA/016/003/135/GCA_016003135.1_ASM1600313v1	from large multi-isolate project	NA	NA	haploid	bacteria	2028801	2028801	52	0	57	57	44178	Neisseria meningitidis	NA	M47390	SPAdes v. 3.7	PRJNA635376	SAMN16625671	Contig	ASM1600313v1	from large multi-isolate project	GCF_016003135.1	Illumina MiSeq	current	Centers for Disease Control and Prevention
GCA_016003145.1	No	Neisseria	meningitidis	M47389	M47389	PRJNA635376	SAMN16625670	JADXJR000000000.1	NA	487	487	Neisseria meningitidis	strain=M47389	NA	latest	Contig	Major	Full	2020-12-13	ASM1600314v1	Centers for Disease Control and Prevention	GCF_016003145.1	identical	https://ftp.ncbi.nlm.nih.gov/genomes/all/GCA/016/003/145/GCA_016003145.1_ASM1600314v1	from large multi-isolate project	NA	NA	haploid	bacteria	2037685	2037685	52	0	64	64	44178	Neisseria meningitidis	NA	M47389	SPAdes v. 3.7	PRJNA635376	SAMN16625670	Contig	ASM1600314v1	from large multi-isolate project	GCF_016003145.1	Illumina MiSeq	current	Centers for Disease Control and Prevention
GCA_016003205.1	No	Neisseria	meningitidis	M47388	M47388	PRJNA635376	SAMN16625669	JADXJQ000000000.1	NA	487	487	Neisseria meningitidis	strain=M47388	NA	latest	Contig	Major	Full	2020-12-13	ASM1600320v1	Centers for Disease Control and Prevention	GCF_016003205.1	identical	https://ftp.ncbi.nlm.nih.gov/genomes/all/GCA/016/003/205/GCA_016003205.1_ASM1600320v1	from large multi-isolate project	NA	NA	haploid	bacteria	2036420	2036420	52	0	69	69	44178	Neisseria meningitidis	NA	M47388	SPAdes v. 3.7	PRJNA635376	SAMN16625669	Contig	ASM1600320v1	from large multi-isolate project	GCF_016003205.1	Illumina MiSeq	current	Centers for Disease Control and Prevention
GCA_016003215.1	No	Neisseria	meningitidis	M47387	M47387	PRJNA635376	SAMN16625668	JADXJP000000000.1	NA	487	487	Neisseria meningitidis	strain=M47387	NA	latest	Contig	Major	Full	2020-12-13	ASM1600321v1	Centers for Disease Control and Prevention	GCF_016003215.1	identical	https://ftp.ncbi.nlm.nih.gov/genomes/all/GCA/016/003/215/GCA_016003215.1_ASM1600321v1	from large multi-isolate project	NA	NA	haploid	bacteria	2036558	2036558	52	0	64	64	44178	Neisseria meningitidis	NA	M47387	SPAdes v. 3.7	PRJNA635376	SAMN16625668	Contig	ASM1600321v1	from large multi-isolate project	GCF_016003215.1	Illumina MiSeq	current	Centers for Disease Control and Prevention
GCA_016003225.1	No	Neisseria	meningitidis	M47385	M47385	PRJNA635376	SAMN16625666	JADXJN000000000.1	NA	487	487	Neisseria meningitidis	strain=M47385	NA	latest	Contig	Major	Full	2020-12-13	ASM1600322v1	Centers for Disease Control and Prevention	GCF_016003225.1	identical	https://ftp.ncbi.nlm.nih.gov/genomes/all/GCA/016/003/225/GCA_016003225.1_ASM1600322v1	from large multi-isolate project	NA	NA	haploid	bacteria	2035067	2035067	52	0	72	72	44178	Neisseria meningitidis	NA	M47385	SPAdes v. 3.7	PRJNA635376	SAMN16625666	Contig	ASM1600322v1	from large multi-isolate project	GCF_016003225.1	Illumina MiSeq	current	Centers for Disease Control and Prevention
GCA_016003235.1	No	Neisseria	meningitidis	M47386	M47386	PRJNA635376	SAMN16625667	JADXJO000000000.1	NA	487	487	Neisseria meningitidis	strain=M47386	NA	latest	Contig	Major	Full	2020-12-13	ASM1600323v1	Centers for Disease Control and Prevention	GCF_016003235.1	identical	https://ftp.ncbi.nlm.nih.gov/genomes/all/GCA/016/003/235/GCA_016003235.1_ASM1600323v1	from large multi-isolate project	NA	NA	haploid	bacteria	2039656	2039656	52	0	65	65	44178	Neisseria meningitidis	NA	M47386	SPAdes v. 3.7	PRJNA635376	SAMN16625667	Contig	ASM1600323v1	from large multi-isolate project	GCF_016003235.1	Illumina MiSeq	current	Centers for Disease Control and Prevention
GCA_016003265.1	No	Neisseria	meningitidis	M47384	M47384	PRJNA635376	SAMN16625665	JADXJM000000000.1	NA	487	487	Neisseria meningitidis	strain=M47384	NA	latest	Contig	Major	Full	2020-12-13	ASM1600326v1	Centers for Disease Control and Prevention	GCF_016003265.1	identical	https://ftp.ncbi.nlm.nih.gov/genomes/all/GCA/016/003/265/GCA_016003265.1_ASM1600326v1	from large multi-isolate project	NA	NA	haploid	bacteria	2038981	2038981	52	0	68	68	44178	Neisseria meningitidis	NA	M47384	SPAdes v. 3.7	PRJNA635376	SAMN16625665	Contig	ASM1600326v1	from large multi-isolate project	GCF_016003265.1	Illumina MiSeq	current	Centers for Disease Control and Prevention
GCA_016003305.1	No	Neisseria	meningitidis	M47382	M47382	PRJNA635376	SAMN16625663	JADXJK000000000.1	NA	487	487	Neisseria meningitidis	strain=M47382	NA	latest	Contig	Major	Full	2020-12-13	ASM1600330v1	Centers for Disease Control and Prevention	GCF_016003305.1	identical	https://ftp.ncbi.nlm.nih.gov/genomes/all/GCA/016/003/305/GCA_016003305.1_ASM1600330v1	from large multi-isolate project	NA	NA	haploid	bacteria	2035619	2035619	52	0	67	67	44178	Neisseria meningitidis	NA	M47382	SPAdes v. 3.7	PRJNA635376	SAMN16625663	Contig	ASM1600330v1	from large multi-isolate project	GCF_016003305.1	Illumina MiSeq	current	Centers for Disease Control and Prevention
GCA_016003315.1	No	Neisseria	meningitidis	M47383	M47383	PRJNA635376	SAMN16625664	JADXJL000000000.1	NA	487	487	Neisseria meningitidis	strain=M47383	NA	latest	Contig	Major	Full	2020-12-13	ASM1600331v1	Centers for Disease Control and Prevention	GCF_016003315.1	identical	https://ftp.ncbi.nlm.nih.gov/genomes/all/GCA/016/003/315/GCA_016003315.1_ASM1600331v1	from large multi-isolate project	NA	NA	haploid	bacteria	2036495	2036495	52	0	59	59	44178	Neisseria meningitidis	NA	M47383	SPAdes v. 3.7	PRJNA635376	SAMN16625664	Contig	ASM1600331v1	from large multi-isolate project	GCF_016003315.1	Illumina MiSeq	current	Centers for Disease Control and Prevention
GCA_016003345.1	No	Neisseria	meningitidis	M47380	M47380	PRJNA635376	SAMN16625661	JADXJI000000000.1	NA	487	487	Neisseria meningitidis	strain=M47380	NA	latest	Contig	Major	Full	2020-12-13	ASM1600334v1	Centers for Disease Control and Prevention	GCF_016003345.1	identical	https://ftp.ncbi.nlm.nih.gov/genomes/all/GCA/016/003/345/GCA_016003345.1_ASM1600334v1	from large multi-isolate project	NA	NA	haploid	bacteria	2038144	2038144	52	0	65	65	44178	Neisseria meningitidis	NA	M47380	SPAdes v. 3.7	PRJNA635376	SAMN16625661	Contig	ASM1600334v1	from large multi-isolate project	GCF_016003345.1	Illumina MiSeq	current	Centers for Disease Control and Prevention
GCA_016003355.1	No	Neisseria	meningitidis	M47381	M47381	PRJNA635376	SAMN16625662	JADXJJ000000000.1	NA	487	487	Neisseria meningitidis	strain=M47381	NA	latest	Contig	Major	Full	2020-12-13	ASM1600335v1	Centers for Disease Control and Prevention	GCF_016003355.1	identical	https://ftp.ncbi.nlm.nih.gov/genomes/all/GCA/016/003/355/GCA_016003355.1_ASM1600335v1	from large multi-isolate project	NA	NA	haploid	bacteria	2038136	2038136	52	0	65	65	44178	Neisseria meningitidis	NA	M47381	SPAdes v. 3.7	PRJNA635376	SAMN16625662	Contig	ASM1600335v1	from large multi-isolate project	GCF_016003355.1	Illumina MiSeq	current	Centers for Disease Control and Prevention
GCA_016003365.1	No	Neisseria	meningitidis	M47379	M47379	PRJNA635376	SAMN16625660	JADXJH000000000.1	NA	487	487	Neisseria meningitidis	strain=M47379	NA	latest	Contig	Major	Full	2020-12-13	ASM1600336v1	Centers for Disease Control and Prevention	GCF_016003365.1	identical	https://ftp.ncbi.nlm.nih.gov/genomes/all/GCA/016/003/365/GCA_016003365.1_ASM1600336v1	from large multi-isolate project	NA	NA	haploid	bacteria	2038916	2038916	52	0	57	57	44178	Neisseria meningitidis	NA	M47379	SPAdes v. 3.7	PRJNA635376	SAMN16625660	Contig	ASM1600336v1	from large multi-isolate project	GCF_016003365.1	Illumina MiSeq	current	Centers for Disease Control and Prevention
GCA_016003405.1	No	Neisseria	meningitidis	M47378	M47378	PRJNA635376	SAMN16625659	JADXJG000000000.1	NA	487	487	Neisseria meningitidis	strain=M47378	NA	latest	Contig	Major	Full	2020-12-13	ASM1600340v1	Centers for Disease Control and Prevention	GCF_016003405.1	identical	https://ftp.ncbi.nlm.nih.gov/genomes/all/GCA/016/003/405/GCA_016003405.1_ASM1600340v1	from large multi-isolate project	NA	NA	haploid	bacteria	2037745	2037745	52	0	57	57	44178	Neisseria meningitidis	NA	M47378	SPAdes v. 3.7	PRJNA635376	SAMN16625659	Contig	ASM1600340v1	from large multi-isolate project	GCF_016003405.1	Illumina MiSeq	current	Centers for Disease Control and Prevention
GCA_016003415.1	No	Neisseria	meningitidis	M47377	M47377	PRJNA635376	SAMN16625658	JADXJF000000000.1	NA	487	487	Neisseria meningitidis	strain=M47377	NA	latest	Contig	Major	Full	2020-12-13	ASM1600341v1	Centers for Disease Control and Prevention	GCF_016003415.1	identical	https://ftp.ncbi.nlm.nih.gov/genomes/all/GCA/016/003/415/GCA_016003415.1_ASM1600341v1	from large multi-isolate project	NA	NA	haploid	bacteria	2037195	2037195	52	0	60	60	44178	Neisseria meningitidis	NA	M47377	SPAdes v. 3.7	PRJNA635376	SAMN16625658	Contig	ASM1600341v1	from large multi-isolate project	GCF_016003415.1	Illumina MiSeq	current	Centers for Disease Control and Prevention
GCA_016003435.1	No	Neisseria	meningitidis	M47376	M47376	PRJNA635376	SAMN16625657	JADXJE000000000.1	NA	487	487	Neisseria meningitidis	strain=M47376	NA	latest	Contig	Major	Full	2020-12-13	ASM1600343v1	Centers for Disease Control and Prevention	GCF_016003435.1	identical	https://ftp.ncbi.nlm.nih.gov/genomes/all/GCA/016/003/435/GCA_016003435.1_ASM1600343v1	from large multi-isolate project	NA	NA	haploid	bacteria	2038486	2038486	52	0	66	66	44178	Neisseria meningitidis	NA	M47376	SPAdes v. 3.7	PRJNA635376	SAMN16625657	Contig	ASM1600343v1	from large multi-isolate project	GCF_016003435.1	Illumina MiSeq	current	Centers for Disease Control and Prevention
GCA_016003455.1	No	Neisseria	meningitidis	M47375	M47375	PRJNA635376	SAMN16625656	JADXJD000000000.1	NA	487	487	Neisseria meningitidis	strain=M47375	NA	latest	Contig	Major	Full	2020-12-13	ASM1600345v1	Centers for Disease Control and Prevention	GCF_016003455.1	identical	https://ftp.ncbi.nlm.nih.gov/genomes/all/GCA/016/003/455/GCA_016003455.1_ASM1600345v1	from large multi-isolate project	NA	NA	haploid	bacteria	2038699	2038699	52	0	62	62	44178	Neisseria meningitidis	NA	M47375	SPAdes v. 3.7	PRJNA635376	SAMN16625656	Contig	ASM1600345v1	from large multi-isolate project	GCF_016003455.1	Illumina MiSeq	current	Centers for Disease Control and Prevention
GCA_016003465.1	No	Neisseria	meningitidis	M47374	M47374	PRJNA635376	SAMN16625655	JADXJC000000000.1	NA	487	487	Neisseria meningitidis	strain=M47374	NA	latest	Contig	Major	Full	2020-12-13	ASM1600346v1	Centers for Disease Control and Prevention	GCF_016003465.1	identical	https://ftp.ncbi.nlm.nih.gov/genomes/all/GCA/016/003/465/GCA_016003465.1_ASM1600346v1	from large multi-isolate project	NA	NA	haploid	bacteria	2038519	2038519	52	0	64	64	44178	Neisseria meningitidis	NA	M47374	SPAdes v. 3.7	PRJNA635376	SAMN16625655	Contig	ASM1600346v1	from large multi-isolate project	GCF_016003465.1	Illumina MiSeq	current	Centers for Disease Control and Prevention
GCA_016003505.1	No	Neisseria	meningitidis	M47373	M47373	PRJNA635376	SAMN16625654	JADXJB000000000.1	NA	487	487	Neisseria meningitidis	strain=M47373	NA	latest	Contig	Major	Full	2020-12-13	ASM1600350v1	Centers for Disease Control and Prevention	GCF_016003505.1	identical	https://ftp.ncbi.nlm.nih.gov/genomes/all/GCA/016/003/505/GCA_016003505.1_ASM1600350v1	from large multi-isolate project	NA	NA	haploid	bacteria	2040515	2040515	52	0	77	77	44178	Neisseria meningitidis	NA	M47373	SPAdes v. 3.7	PRJNA635376	SAMN16625654	Contig	ASM1600350v1	from large multi-isolate project	GCF_016003505.1	Illumina MiSeq	current	Centers for Disease Control and Prevention
GCA_016003515.1	No	Neisseria	meningitidis	M47372	M47372	PRJNA635376	SAMN16625653	JADXJA000000000.1	NA	487	487	Neisseria meningitidis	strain=M47372	NA	latest	Contig	Major	Full	2020-12-13	ASM1600351v1	Centers for Disease Control and Prevention	GCF_016003515.1	identical	https://ftp.ncbi.nlm.nih.gov/genomes/all/GCA/016/003/515/GCA_016003515.1_ASM1600351v1	from large multi-isolate project	NA	NA	haploid	bacteria	2037295	2037295	52	0	71	71	44178	Neisseria meningitidis	NA	M47372	SPAdes v. 3.7	PRJNA635376	SAMN16625653	Contig	ASM1600351v1	from large multi-isolate project	GCF_016003515.1	Illumina MiSeq	current	Centers for Disease Control and Prevention
GCA_016003525.1	No	Neisseria	meningitidis	M47371	M47371	PRJNA635376	SAMN16625652	JADXIZ000000000.1	NA	487	487	Neisseria meningitidis	strain=M47371	NA	latest	Contig	Major	Full	2020-12-13	ASM1600352v1	Centers for Disease Control and Prevention	GCF_016003525.1	identical	https://ftp.ncbi.nlm.nih.gov/genomes/all/GCA/016/003/525/GCA_016003525.1_ASM1600352v1	from large multi-isolate project	NA	NA	haploid	bacteria	2035735	2035735	52	0	66	66	44178	Neisseria meningitidis	NA	M47371	SPAdes v. 3.7	PRJNA635376	SAMN16625652	Contig	ASM1600352v1	from large multi-isolate project	GCF_016003525.1	Illumina MiSeq	current	Centers for Disease Control and Prevention
GCA_016003555.1	No	Neisseria	meningitidis	M47370	M47370	PRJNA635376	SAMN16625651	JADXIY000000000.1	NA	487	487	Neisseria meningitidis	strain=M47370	NA	latest	Contig	Major	Full	2020-12-13	ASM1600355v1	Centers for Disease Control and Prevention	GCF_016003555.1	identical	https://ftp.ncbi.nlm.nih.gov/genomes/all/GCA/016/003/555/GCA_016003555.1_ASM1600355v1	from large multi-isolate project	NA	NA	haploid	bacteria	2035609	2035609	52	0	58	58	44178	Neisseria meningitidis	NA	M47370	SPAdes v. 3.7	PRJNA635376	SAMN16625651	Contig	ASM1600355v1	from large multi-isolate project	GCF_016003555.1	Illumina MiSeq	current	Centers for Disease Control and Prevention
GCA_016003565.1	No	Neisseria	meningitidis	M47369	M47369	PRJNA635376	SAMN16625650	JADXIX000000000.1	NA	487	487	Neisseria meningitidis	strain=M47369	NA	latest	Contig	Major	Full	2020-12-13	ASM1600356v1	Centers for Disease Control and Prevention	GCF_016003565.1	identical	https://ftp.ncbi.nlm.nih.gov/genomes/all/GCA/016/003/565/GCA_016003565.1_ASM1600356v1	from large multi-isolate project	NA	NA	haploid	bacteria	2039733	2039733	52	0	64	64	44178	Neisseria meningitidis	NA	M47369	SPAdes v. 3.7	PRJNA635376	SAMN16625650	Contig	ASM1600356v1	from large multi-isolate project	GCF_016003565.1	Illumina MiSeq	current	Centers for Disease Control and Prevention
GCA_016003605.1	No	Neisseria	meningitidis	M47368	M47368	PRJNA635376	SAMN16625649	JADXIW000000000.1	NA	487	487	Neisseria meningitidis	strain=M47368	NA	latest	Contig	Major	Full	2020-12-13	ASM1600360v1	Centers for Disease Control and Prevention	GCF_016003605.1	identical	https://ftp.ncbi.nlm.nih.gov/genomes/all/GCA/016/003/605/GCA_016003605.1_ASM1600360v1	from large multi-isolate project	NA	NA	haploid	bacteria	2035565	2035565	52	0	61	61	44178	Neisseria meningitidis	NA	M47368	SPAdes v. 3.7	PRJNA635376	SAMN16625649	Contig	ASM1600360v1	from large multi-isolate project	GCF_016003605.1	Illumina MiSeq	current	Centers for Disease Control and Prevention
GCA_016003615.1	No	Neisseria	meningitidis	M47367	M47367	PRJNA635376	SAMN16625648	JADXIV000000000.1	NA	487	487	Neisseria meningitidis	strain=M47367	NA	latest	Contig	Major	Full	2020-12-13	ASM1600361v1	Centers for Disease Control and Prevention	GCF_016003615.1	identical	https://ftp.ncbi.nlm.nih.gov/genomes/all/GCA/016/003/615/GCA_016003615.1_ASM1600361v1	from large multi-isolate project	NA	NA	haploid	bacteria	2040389	2040389	52	0	64	64	44178	Neisseria meningitidis	NA	M47367	SPAdes v. 3.7	PRJNA635376	SAMN16625648	Contig	ASM1600361v1	from large multi-isolate project	GCF_016003615.1	Illumina MiSeq	current	Centers for Disease Control and Prevention
GCA_016003635.1	No	Neisseria	meningitidis	M47366	M47366	PRJNA635376	SAMN16625647	JADXIU000000000.1	NA	487	487	Neisseria meningitidis	strain=M47366	NA	latest	Contig	Major	Full	2020-12-13	ASM1600363v1	Centers for Disease Control and Prevention	GCF_016003635.1	identical	https://ftp.ncbi.nlm.nih.gov/genomes/all/GCA/016/003/635/GCA_016003635.1_ASM1600363v1	from large multi-isolate project	NA	NA	haploid	bacteria	2077813	2077813	51.5	0	102	102	44178	Neisseria meningitidis	NA	M47366	SPAdes v. 3.7	PRJNA635376	SAMN16625647	Contig	ASM1600363v1	from large multi-isolate project	GCF_016003635.1	Illumina MiSeq	current	Centers for Disease Control and Prevention
GCA_016003655.1	No	Neisseria	meningitidis	M47365	M47365	PRJNA635376	SAMN16625646	JADXIT000000000.1	NA	487	487	Neisseria meningitidis	strain=M47365	NA	latest	Contig	Major	Full	2020-12-13	ASM1600365v1	Centers for Disease Control and Prevention	GCF_016003655.1	identical	https://ftp.ncbi.nlm.nih.gov/genomes/all/GCA/016/003/655/GCA_016003655.1_ASM1600365v1	from large multi-isolate project	NA	NA	haploid	bacteria	2039088	2039088	52	0	59	59	44178	Neisseria meningitidis	NA	M47365	SPAdes v. 3.7	PRJNA635376	SAMN16625646	Contig	ASM1600365v1	from large multi-isolate project	GCF_016003655.1	Illumina MiSeq	current	Centers for Disease Control and Prevention
GCA_016003665.1	No	Neisseria	meningitidis	M47364	M47364	PRJNA635376	SAMN16625645	JADXIS000000000.1	NA	487	487	Neisseria meningitidis	strain=M47364	NA	latest	Contig	Major	Full	2020-12-13	ASM1600366v1	Centers for Disease Control and Prevention	GCF_016003665.1	identical	https://ftp.ncbi.nlm.nih.gov/genomes/all/GCA/016/003/665/GCA_016003665.1_ASM1600366v1	from large multi-isolate project	NA	NA	haploid	bacteria	2036753	2036753	52	0	58	58	44178	Neisseria meningitidis	NA	M47364	SPAdes v. 3.7	PRJNA635376	SAMN16625645	Contig	ASM1600366v1	from large multi-isolate project	GCF_016003665.1	Illumina MiSeq	current	Centers for Disease Control and Prevention
GCA_016003705.1	No	Neisseria	meningitidis	M47362	M47362	PRJNA635376	SAMN16625643	JADXIQ000000000.1	NA	487	487	Neisseria meningitidis	strain=M47362	NA	latest	Contig	Major	Full	2020-12-13	ASM1600370v1	Centers for Disease Control and Prevention	GCF_016003705.1	identical	https://ftp.ncbi.nlm.nih.gov/genomes/all/GCA/016/003/705/GCA_016003705.1_ASM1600370v1	from large multi-isolate project	NA	NA	haploid	bacteria	2037840	2037840	52	0	62	62	44178	Neisseria meningitidis	NA	M47362	SPAdes v. 3.7	PRJNA635376	SAMN16625643	Contig	ASM1600370v1	from large multi-isolate project	GCF_016003705.1	Illumina MiSeq	current	Centers for Disease Control and Prevention
GCA_016003715.1	No	Neisseria	meningitidis	M47363	M47363	PRJNA635376	SAMN16625644	JADXIR000000000.1	NA	487	487	Neisseria meningitidis	strain=M47363	NA	latest	Contig	Major	Full	2020-12-13	ASM1600371v1	Centers for Disease Control and Prevention	GCF_016003715.1	identical	https://ftp.ncbi.nlm.nih.gov/genomes/all/GCA/016/003/715/GCA_016003715.1_ASM1600371v1	from large multi-isolate project	NA	NA	haploid	bacteria	2037571	2037571	52	0	69	69	44178	Neisseria meningitidis	NA	M47363	SPAdes v. 3.7	PRJNA635376	SAMN16625644	Contig	ASM1600371v1	from large multi-isolate project	GCF_016003715.1	Illumina MiSeq	current	Centers for Disease Control and Prevention
GCA_016003745.1	No	Neisseria	meningitidis	M47360	M47360	PRJNA635376	SAMN16625641	JADXIO000000000.1	NA	487	487	Neisseria meningitidis	strain=M47360	NA	latest	Contig	Major	Full	2020-12-13	ASM1600374v1	Centers for Disease Control and Prevention	GCF_016003745.1	identical	https://ftp.ncbi.nlm.nih.gov/genomes/all/GCA/016/003/745/GCA_016003745.1_ASM1600374v1	from large multi-isolate project	NA	NA	haploid	bacteria	2038174	2038174	52	0	68	68	44178	Neisseria meningitidis	NA	M47360	SPAdes v. 3.7	PRJNA635376	SAMN16625641	Contig	ASM1600374v1	from large multi-isolate project	GCF_016003745.1	Illumina MiSeq	current	Centers for Disease Control and Prevention
GCA_016003755.1	No	Neisseria	meningitidis	M47361	M47361	PRJNA635376	SAMN16625642	JADXIP000000000.1	NA	487	487	Neisseria meningitidis	strain=M47361	NA	latest	Contig	Major	Full	2020-12-13	ASM1600375v1	Centers for Disease Control and Prevention	GCF_016003755.1	identical	https://ftp.ncbi.nlm.nih.gov/genomes/all/GCA/016/003/755/GCA_016003755.1_ASM1600375v1	from large multi-isolate project	NA	NA	haploid	bacteria	2038147	2038147	52	0	61	61	44178	Neisseria meningitidis	NA	M47361	SPAdes v. 3.7	PRJNA635376	SAMN16625642	Contig	ASM1600375v1	from large multi-isolate project	GCF_016003755.1	Illumina MiSeq	current	Centers for Disease Control and Prevention
GCA_016003775.1	No	Neisseria	meningitidis	M47359	M47359	PRJNA635376	SAMN16625640	JADXIN000000000.1	NA	487	487	Neisseria meningitidis	strain=M47359	NA	latest	Contig	Major	Full	2020-12-13	ASM1600377v1	Centers for Disease Control and Prevention	GCF_016003775.1	identical	https://ftp.ncbi.nlm.nih.gov/genomes/all/GCA/016/003/775/GCA_016003775.1_ASM1600377v1	from large multi-isolate project	NA	NA	haploid	bacteria	2040760	2040760	52	0	71	71	44178	Neisseria meningitidis	NA	M47359	SPAdes v. 3.7	PRJNA635376	SAMN16625640	Contig	ASM1600377v1	from large multi-isolate project	GCF_016003775.1	Illumina MiSeq	current	Centers for Disease Control and Prevention
GCA_016003795.1	No	Neisseria	meningitidis	M47357	M47357	PRJNA635376	SAMN16625639	JADXIM000000000.1	NA	487	487	Neisseria meningitidis	strain=M47357	NA	latest	Contig	Major	Full	2020-12-13	ASM1600379v1	Centers for Disease Control and Prevention	GCF_016003795.1	identical	https://ftp.ncbi.nlm.nih.gov/genomes/all/GCA/016/003/795/GCA_016003795.1_ASM1600379v1	from large multi-isolate project	NA	NA	haploid	bacteria	2037772	2037772	52	0	61	61	44178	Neisseria meningitidis	NA	M47357	SPAdes v. 3.7	PRJNA635376	SAMN16625639	Contig	ASM1600379v1	from large multi-isolate project	GCF_016003795.1	Illumina MiSeq	current	Centers for Disease Control and Prevention
GCA_016003815.1	No	Neisseria	meningitidis	M47356	M47356	PRJNA635376	SAMN16625638	JADXIL000000000.1	NA	487	487	Neisseria meningitidis	strain=M47356	NA	latest	Contig	Major	Full	2020-12-13	ASM1600381v1	Centers for Disease Control and Prevention	GCF_016003815.1	identical	https://ftp.ncbi.nlm.nih.gov/genomes/all/GCA/016/003/815/GCA_016003815.1_ASM1600381v1	from large multi-isolate project	NA	NA	haploid	bacteria	2036516	2036516	52	0	66	66	44178	Neisseria meningitidis	NA	M47356	SPAdes v. 3.7	PRJNA635376	SAMN16625638	Contig	ASM1600381v1	from large multi-isolate project	GCF_016003815.1	Illumina MiSeq	current	Centers for Disease Control and Prevention
GCA_016003845.1	No	Neisseria	meningitidis	M47355	M47355	PRJNA635376	SAMN16625637	JADXIK000000000.1	NA	487	487	Neisseria meningitidis	strain=M47355	NA	latest	Contig	Major	Full	2020-12-13	ASM1600384v1	Centers for Disease Control and Prevention	GCF_016003845.1	identical	https://ftp.ncbi.nlm.nih.gov/genomes/all/GCA/016/003/845/GCA_016003845.1_ASM1600384v1	from large multi-isolate project	NA	NA	haploid	bacteria	2034410	2034410	52	0	56	56	44178	Neisseria meningitidis	NA	M47355	SPAdes v. 3.7	PRJNA635376	SAMN16625637	Contig	ASM1600384v1	from large multi-isolate project	GCF_016003845.1	Illumina MiSeq	current	Centers for Disease Control and Prevention
GCA_016003865.1	No	Neisseria	meningitidis	M47354	M47354	PRJNA635376	SAMN16625636	JADXIJ000000000.1	NA	487	487	Neisseria meningitidis	strain=M47354	NA	latest	Contig	Major	Full	2020-12-13	ASM1600386v1	Centers for Disease Control and Prevention	GCF_016003865.1	identical	https://ftp.ncbi.nlm.nih.gov/genomes/all/GCA/016/003/865/GCA_016003865.1_ASM1600386v1	from large multi-isolate project	NA	NA	haploid	bacteria	2039186	2039186	52	0	63	63	44178	Neisseria meningitidis	NA	M47354	SPAdes v. 3.7	PRJNA635376	SAMN16625636	Contig	ASM1600386v1	from large multi-isolate project	GCF_016003865.1	Illumina MiSeq	current	Centers for Disease Control and Prevention
GCA_016003875.1	No	Neisseria	meningitidis	M47353	M47353	PRJNA635376	SAMN16625635	JADXII000000000.1	NA	487	487	Neisseria meningitidis	strain=M47353	NA	latest	Contig	Major	Full	2020-12-13	ASM1600387v1	Centers for Disease Control and Prevention	GCF_016003875.1	identical	https://ftp.ncbi.nlm.nih.gov/genomes/all/GCA/016/003/875/GCA_016003875.1_ASM1600387v1	from large multi-isolate project	NA	NA	haploid	bacteria	2040511	2040511	52	0	68	68	44178	Neisseria meningitidis	NA	M47353	SPAdes v. 3.7	PRJNA635376	SAMN16625635	Contig	ASM1600387v1	from large multi-isolate project	GCF_016003875.1	Illumina MiSeq	current	Centers for Disease Control and Prevention
GCA_016003905.1	No	Neisseria	meningitidis	M47351	M47351	PRJNA635376	SAMN16625633	JADXIG000000000.1	NA	487	487	Neisseria meningitidis	strain=M47351	NA	latest	Contig	Major	Full	2020-12-13	ASM1600390v1	Centers for Disease Control and Prevention	GCF_016003905.1	identical	https://ftp.ncbi.nlm.nih.gov/genomes/all/GCA/016/003/905/GCA_016003905.1_ASM1600390v1	from large multi-isolate project	NA	NA	haploid	bacteria	2071829	2071829	51.5	0	57	57	44178	Neisseria meningitidis	NA	M47351	SPAdes v. 3.7	PRJNA635376	SAMN16625633	Contig	ASM1600390v1	from large multi-isolate project	GCF_016003905.1	Illumina MiSeq	current	Centers for Disease Control and Prevention
GCA_016003915.1	No	Neisseria	meningitidis	M47352	M47352	PRJNA635376	SAMN16625634	JADXIH000000000.1	NA	487	487	Neisseria meningitidis	strain=M47352	NA	latest	Contig	Major	Full	2020-12-13	ASM1600391v1	Centers for Disease Control and Prevention	GCF_016003915.1	identical	https://ftp.ncbi.nlm.nih.gov/genomes/all/GCA/016/003/915/GCA_016003915.1_ASM1600391v1	from large multi-isolate project	NA	NA	haploid	bacteria	2199427	2199427	51	0	153	153	44178	Neisseria meningitidis	NA	M47352	SPAdes v. 3.7	PRJNA635376	SAMN16625634	Contig	ASM1600391v1	from large multi-isolate project	GCF_016003915.1	Illumina MiSeq	current	Centers for Disease Control and Prevention
GCA_016003945.1	No	Neisseria	meningitidis	M47350	M47350	PRJNA635376	SAMN16625632	JADXIF000000000.1	NA	487	487	Neisseria meningitidis	strain=M47350	NA	latest	Contig	Major	Full	2020-12-13	ASM1600394v1	Centers for Disease Control and Prevention	GCF_016003945.1	identical	https://ftp.ncbi.nlm.nih.gov/genomes/all/GCA/016/003/945/GCA_016003945.1_ASM1600394v1	from large multi-isolate project	NA	NA	haploid	bacteria	2199689	2199689	51	0	145	145	44178	Neisseria meningitidis	NA	M47350	SPAdes v. 3.7	PRJNA635376	SAMN16625632	Contig	ASM1600394v1	from large multi-isolate project	GCF_016003945.1	Illumina MiSeq	current	Centers for Disease Control and Prevention
GCA_016003955.1	No	Neisseria	meningitidis	M47349	M47349	PRJNA635376	SAMN16625631	JADXIE000000000.1	NA	487	487	Neisseria meningitidis	strain=M47349	NA	latest	Contig	Major	Full	2020-12-13	ASM1600395v1	Centers for Disease Control and Prevention	GCF_016003955.1	identical	https://ftp.ncbi.nlm.nih.gov/genomes/all/GCA/016/003/955/GCA_016003955.1_ASM1600395v1	from large multi-isolate project	NA	NA	haploid	bacteria	2030914	2030914	52	0	67	67	44178	Neisseria meningitidis	NA	M47349	SPAdes v. 3.7	PRJNA635376	SAMN16625631	Contig	ASM1600395v1	from large multi-isolate project	GCF_016003955.1	Illumina MiSeq	current	Centers for Disease Control and Prevention
GCA_016003965.1	No	Neisseria	meningitidis	M47348	M47348	PRJNA635376	SAMN16625630	JADXID000000000.1	NA	487	487	Neisseria meningitidis	strain=M47348	NA	latest	Contig	Major	Full	2020-12-13	ASM1600396v1	Centers for Disease Control and Prevention	GCF_016003965.1	identical	https://ftp.ncbi.nlm.nih.gov/genomes/all/GCA/016/003/965/GCA_016003965.1_ASM1600396v1	from large multi-isolate project	NA	NA	haploid	bacteria	2034472	2034472	52	0	56	56	44178	Neisseria meningitidis	NA	M47348	SPAdes v. 3.7	PRJNA635376	SAMN16625630	Contig	ASM1600396v1	from large multi-isolate project	GCF_016003965.1	Illumina MiSeq	current	Centers for Disease Control and Prevention
GCA_016004005.1	No	Neisseria	meningitidis	M47346	M47346	PRJNA635376	SAMN16625628	JADXIB000000000.1	NA	487	487	Neisseria meningitidis	strain=M47346	NA	latest	Contig	Major	Full	2020-12-13	ASM1600400v1	Centers for Disease Control and Prevention	GCF_016004005.1	identical	https://ftp.ncbi.nlm.nih.gov/genomes/all/GCA/016/004/005/GCA_016004005.1_ASM1600400v1	from large multi-isolate project	NA	NA	haploid	bacteria	2198725	2198725	51	0	151	151	44178	Neisseria meningitidis	NA	M47346	SPAdes v. 3.7	PRJNA635376	SAMN16625628	Contig	ASM1600400v1	from large multi-isolate project	GCF_016004005.1	Illumina MiSeq	current	Centers for Disease Control and Prevention
GCA_016004015.1	No	Neisseria	meningitidis	M47347	M47347	PRJNA635376	SAMN16625629	JADXIC000000000.1	NA	487	487	Neisseria meningitidis	strain=M47347	NA	latest	Contig	Major	Full	2020-12-13	ASM1600401v1	Centers for Disease Control and Prevention	GCF_016004015.1	identical	https://ftp.ncbi.nlm.nih.gov/genomes/all/GCA/016/004/015/GCA_016004015.1_ASM1600401v1	from large multi-isolate project	NA	NA	haploid	bacteria	2040168	2040168	52	0	60	60	44178	Neisseria meningitidis	NA	M47347	SPAdes v. 3.7	PRJNA635376	SAMN16625629	Contig	ASM1600401v1	from large multi-isolate project	GCF_016004015.1	Illumina MiSeq	current	Centers for Disease Control and Prevention
GCA_016004045.1	No	Neisseria	meningitidis	M47345	M47345	PRJNA635376	SAMN16625627	JADXIA000000000.1	NA	487	487	Neisseria meningitidis	strain=M47345	NA	latest	Contig	Major	Full	2020-12-13	ASM1600404v1	Centers for Disease Control and Prevention	GCF_016004045.1	identical	https://ftp.ncbi.nlm.nih.gov/genomes/all/GCA/016/004/045/GCA_016004045.1_ASM1600404v1	from large multi-isolate project	NA	NA	haploid	bacteria	2037489	2037489	52	0	55	55	44178	Neisseria meningitidis	NA	M47345	SPAdes v. 3.7	PRJNA635376	SAMN16625627	Contig	ASM1600404v1	from large multi-isolate project	GCF_016004045.1	Illumina MiSeq	current	Centers for Disease Control and Prevention
GCA_016004055.1	No	Neisseria	meningitidis	M47344	M47344	PRJNA635376	SAMN16625626	JADXHZ000000000.1	NA	487	487	Neisseria meningitidis	strain=M47344	NA	latest	Contig	Major	Full	2020-12-13	ASM1600405v1	Centers for Disease Control and Prevention	GCF_016004055.1	identical	https://ftp.ncbi.nlm.nih.gov/genomes/all/GCA/016/004/055/GCA_016004055.1_ASM1600405v1	from large multi-isolate project	NA	NA	haploid	bacteria	2038771	2038771	52	0	64	64	44178	Neisseria meningitidis	NA	M47344	SPAdes v. 3.7	PRJNA635376	SAMN16625626	Contig	ASM1600405v1	from large multi-isolate project	GCF_016004055.1	Illumina MiSeq	current	Centers for Disease Control and Prevention
GCA_016004075.1	No	Neisseria	meningitidis	M47343	M47343	PRJNA635376	SAMN16625625	JADXHY000000000.1	NA	487	487	Neisseria meningitidis	strain=M47343	NA	latest	Contig	Major	Full	2020-12-13	ASM1600407v1	Centers for Disease Control and Prevention	GCF_016004075.1	identical	https://ftp.ncbi.nlm.nih.gov/genomes/all/GCA/016/004/075/GCA_016004075.1_ASM1600407v1	from large multi-isolate project	NA	NA	haploid	bacteria	2039884	2039884	52	0	61	61	44178	Neisseria meningitidis	NA	M47343	SPAdes v. 3.7	PRJNA635376	SAMN16625625	Contig	ASM1600407v1	from large multi-isolate project	GCF_016004075.1	Illumina MiSeq	current	Centers for Disease Control and Prevention
GCA_016004105.1	No	Neisseria	meningitidis	M47341	M47341	PRJNA635376	SAMN16625623	JADXHW000000000.1	NA	487	487	Neisseria meningitidis	strain=M47341	NA	latest	Contig	Major	Full	2020-12-13	ASM1600410v1	Centers for Disease Control and Prevention	GCF_016004105.1	identical	https://ftp.ncbi.nlm.nih.gov/genomes/all/GCA/016/004/105/GCA_016004105.1_ASM1600410v1	from large multi-isolate project	NA	NA	haploid	bacteria	2040984	2040984	52	0	59	59	44178	Neisseria meningitidis	NA	M47341	SPAdes v. 3.7	PRJNA635376	SAMN16625623	Contig	ASM1600410v1	from large multi-isolate project	GCF_016004105.1	Illumina MiSeq	current	Centers for Disease Control and Prevention
GCA_016004115.1	No	Neisseria	meningitidis	M47342	M47342	PRJNA635376	SAMN16625624	JADXHX000000000.1	NA	487	487	Neisseria meningitidis	strain=M47342	NA	latest	Contig	Major	Full	2020-12-13	ASM1600411v1	Centers for Disease Control and Prevention	GCF_016004115.1	identical	https://ftp.ncbi.nlm.nih.gov/genomes/all/GCA/016/004/115/GCA_016004115.1_ASM1600411v1	from large multi-isolate project	NA	NA	haploid	bacteria	2154666	2154666	51.5	0	116	116	44178	Neisseria meningitidis	NA	M47342	SPAdes v. 3.7	PRJNA635376	SAMN16625624	Contig	ASM1600411v1	from large multi-isolate project	GCF_016004115.1	Illumina MiSeq	current	Centers for Disease Control and Prevention
GCA_016004145.1	No	Neisseria	meningitidis	M47340	M47340	PRJNA635376	SAMN16625622	JADXHV000000000.1	NA	487	487	Neisseria meningitidis	strain=M47340	NA	latest	Contig	Major	Full	2020-12-13	ASM1600414v1	Centers for Disease Control and Prevention	GCF_016004145.1	identical	https://ftp.ncbi.nlm.nih.gov/genomes/all/GCA/016/004/145/GCA_016004145.1_ASM1600414v1	from large multi-isolate project	NA	NA	haploid	bacteria	2035932	2035932	52	0	63	63	44178	Neisseria meningitidis	NA	M47340	SPAdes v. 3.7	PRJNA635376	SAMN16625622	Contig	ASM1600414v1	from large multi-isolate project	GCF_016004145.1	Illumina MiSeq	current	Centers for Disease Control and Prevention
GCA_016004155.1	No	Neisseria	meningitidis	M47338	M47338	PRJNA635376	SAMN16625620	JADXHT000000000.1	NA	487	487	Neisseria meningitidis	strain=M47338	NA	latest	Contig	Major	Full	2020-12-13	ASM1600415v1	Centers for Disease Control and Prevention	GCF_016004155.1	identical	https://ftp.ncbi.nlm.nih.gov/genomes/all/GCA/016/004/155/GCA_016004155.1_ASM1600415v1	from large multi-isolate project	NA	NA	haploid	bacteria	2041078	2041078	52	0	69	69	44178	Neisseria meningitidis	NA	M47338	SPAdes v. 3.7	PRJNA635376	SAMN16625620	Contig	ASM1600415v1	from large multi-isolate project	GCF_016004155.1	Illumina MiSeq	current	Centers for Disease Control and Prevention
GCA_016004165.1	No	Neisseria	meningitidis	M47339	M47339	PRJNA635376	SAMN16625621	JADXHU000000000.1	NA	487	487	Neisseria meningitidis	strain=M47339	NA	latest	Contig	Major	Full	2020-12-13	ASM1600416v1	Centers for Disease Control and Prevention	GCF_016004165.1	identical	https://ftp.ncbi.nlm.nih.gov/genomes/all/GCA/016/004/165/GCA_016004165.1_ASM1600416v1	from large multi-isolate project	NA	NA	haploid	bacteria	2038580	2038580	52	0	67	67	44178	Neisseria meningitidis	NA	M47339	SPAdes v. 3.7	PRJNA635376	SAMN16625621	Contig	ASM1600416v1	from large multi-isolate project	GCF_016004165.1	Illumina MiSeq	current	Centers for Disease Control and Prevention
GCA_016004205.1	No	Neisseria	meningitidis	M47337	M47337	PRJNA635376	SAMN16625619	JADXHS000000000.1	NA	487	487	Neisseria meningitidis	strain=M47337	NA	latest	Contig	Major	Full	2020-12-13	ASM1600420v1	Centers for Disease Control and Prevention	GCF_016004205.1	identical	https://ftp.ncbi.nlm.nih.gov/genomes/all/GCA/016/004/205/GCA_016004205.1_ASM1600420v1	from large multi-isolate project	NA	NA	haploid	bacteria	2038457	2038457	52	0	61	61	44178	Neisseria meningitidis	NA	M47337	SPAdes v. 3.7	PRJNA635376	SAMN16625619	Contig	ASM1600420v1	from large multi-isolate project	GCF_016004205.1	Illumina MiSeq	current	Centers for Disease Control and Prevention
GCA_016004225.1	No	Neisseria	meningitidis	M47336	M47336	PRJNA635376	SAMN16625618	JADXHR000000000.1	NA	487	487	Neisseria meningitidis	strain=M47336	NA	latest	Contig	Major	Full	2020-12-13	ASM1600422v1	Centers for Disease Control and Prevention	GCF_016004225.1	identical	https://ftp.ncbi.nlm.nih.gov/genomes/all/GCA/016/004/225/GCA_016004225.1_ASM1600422v1	from large multi-isolate project	NA	NA	haploid	bacteria	2037126	2037126	52	0	64	64	44178	Neisseria meningitidis	NA	M47336	SPAdes v. 3.7	PRJNA635376	SAMN16625618	Contig	ASM1600422v1	from large multi-isolate project	GCF_016004225.1	Illumina MiSeq	current	Centers for Disease Control and Prevention
GCA_016004245.1	No	Neisseria	meningitidis	M47335	M47335	PRJNA635376	SAMN16625617	JADXHQ000000000.1	NA	487	487	Neisseria meningitidis	strain=M47335	NA	latest	Contig	Major	Full	2020-12-13	ASM1600424v1	Centers for Disease Control and Prevention	GCF_016004245.1	identical	https://ftp.ncbi.nlm.nih.gov/genomes/all/GCA/016/004/245/GCA_016004245.1_ASM1600424v1	from large multi-isolate project	NA	NA	haploid	bacteria	2087341	2087341	51.5	0	105	105	44178	Neisseria meningitidis	NA	M47335	SPAdes v. 3.7	PRJNA635376	SAMN16625617	Contig	ASM1600424v1	from large multi-isolate project	GCF_016004245.1	Illumina MiSeq	current	Centers for Disease Control and Prevention
GCA_016004255.1	No	Neisseria	meningitidis	M47334	M47334	PRJNA635376	SAMN16625616	JADXHP000000000.1	NA	487	487	Neisseria meningitidis	strain=M47334	NA	latest	Contig	Major	Full	2020-12-13	ASM1600425v1	Centers for Disease Control and Prevention	GCF_016004255.1	identical	https://ftp.ncbi.nlm.nih.gov/genomes/all/GCA/016/004/255/GCA_016004255.1_ASM1600425v1	from large multi-isolate project	NA	NA	haploid	bacteria	2134605	2134605	51.5	0	135	135	44178	Neisseria meningitidis	NA	M47334	SPAdes v. 3.7	PRJNA635376	SAMN16625616	Contig	ASM1600425v1	from large multi-isolate project	GCF_016004255.1	Illumina MiSeq	current	Centers for Disease Control and Prevention
GCA_016004265.1	No	Neisseria	meningitidis	M47333	M47333	PRJNA635376	SAMN16625615	JADXHO000000000.1	NA	487	487	Neisseria meningitidis	strain=M47333	NA	latest	Contig	Major	Full	2020-12-13	ASM1600426v1	Centers for Disease Control and Prevention	GCF_016004265.1	identical	https://ftp.ncbi.nlm.nih.gov/genomes/all/GCA/016/004/265/GCA_016004265.1_ASM1600426v1	from large multi-isolate project	NA	NA	haploid	bacteria	2035737	2035737	52	0	69	69	44178	Neisseria meningitidis	NA	M47333	SPAdes v. 3.7	PRJNA635376	SAMN16625615	Contig	ASM1600426v1	from large multi-isolate project	GCF_016004265.1	Illumina MiSeq	current	Centers for Disease Control and Prevention
GCA_016004305.1	No	Neisseria	meningitidis	M47332	M47332	PRJNA635376	SAMN16625614	JADXHN000000000.1	NA	487	487	Neisseria meningitidis	strain=M47332	NA	latest	Contig	Major	Full	2020-12-13	ASM1600430v1	Centers for Disease Control and Prevention	GCF_016004305.1	identical	https://ftp.ncbi.nlm.nih.gov/genomes/all/GCA/016/004/305/GCA_016004305.1_ASM1600430v1	from large multi-isolate project	NA	NA	haploid	bacteria	2036871	2036871	52	0	66	66	44178	Neisseria meningitidis	NA	M47332	SPAdes v. 3.7	PRJNA635376	SAMN16625614	Contig	ASM1600430v1	from large multi-isolate project	GCF_016004305.1	Illumina MiSeq	current	Centers for Disease Control and Prevention
GCA_016004325.1	No	Neisseria	meningitidis	M47331	M47331	PRJNA635376	SAMN16625613	JADXHM000000000.1	NA	487	487	Neisseria meningitidis	strain=M47331	NA	latest	Contig	Major	Full	2020-12-13	ASM1600432v1	Centers for Disease Control and Prevention	GCF_016004325.1	identical	https://ftp.ncbi.nlm.nih.gov/genomes/all/GCA/016/004/325/GCA_016004325.1_ASM1600432v1	from large multi-isolate project	NA	NA	haploid	bacteria	2038284	2038284	52	0	67	67	44178	Neisseria meningitidis	NA	M47331	SPAdes v. 3.7	PRJNA635376	SAMN16625613	Contig	ASM1600432v1	from large multi-isolate project	GCF_016004325.1	Illumina MiSeq	current	Centers for Disease Control and Prevention
GCA_016004345.1	No	Neisseria	meningitidis	M47330	M47330	PRJNA635376	SAMN16625612	JADXHL000000000.1	NA	487	487	Neisseria meningitidis	strain=M47330	NA	latest	Contig	Major	Full	2020-12-13	ASM1600434v1	Centers for Disease Control and Prevention	GCF_016004345.1	identical	https://ftp.ncbi.nlm.nih.gov/genomes/all/GCA/016/004/345/GCA_016004345.1_ASM1600434v1	from large multi-isolate project	NA	NA	haploid	bacteria	2038726	2038726	52	0	62	62	44178	Neisseria meningitidis	NA	M47330	SPAdes v. 3.7	PRJNA635376	SAMN16625612	Contig	ASM1600434v1	from large multi-isolate project	GCF_016004345.1	Illumina MiSeq	current	Centers for Disease Control and Prevention
GCA_016004355.1	No	Neisseria	meningitidis	M47329	M47329	PRJNA635376	SAMN16625611	JADXHK000000000.1	NA	487	487	Neisseria meningitidis	strain=M47329	NA	latest	Contig	Major	Full	2020-12-13	ASM1600435v1	Centers for Disease Control and Prevention	GCF_016004355.1	identical	https://ftp.ncbi.nlm.nih.gov/genomes/all/GCA/016/004/355/GCA_016004355.1_ASM1600435v1	from large multi-isolate project	NA	NA	haploid	bacteria	2039577	2039577	52	0	65	65	44178	Neisseria meningitidis	NA	M47329	SPAdes v. 3.7	PRJNA635376	SAMN16625611	Contig	ASM1600435v1	from large multi-isolate project	GCF_016004355.1	Illumina MiSeq	current	Centers for Disease Control and Prevention
GCA_016004375.1	No	Neisseria	meningitidis	M47328	M47328	PRJNA635376	SAMN16625610	JADXHJ000000000.1	NA	487	487	Neisseria meningitidis	strain=M47328	NA	latest	Contig	Major	Full	2020-12-13	ASM1600437v1	Centers for Disease Control and Prevention	GCF_016004375.1	identical	https://ftp.ncbi.nlm.nih.gov/genomes/all/GCA/016/004/375/GCA_016004375.1_ASM1600437v1	from large multi-isolate project	NA	NA	haploid	bacteria	2032688	2032688	52	0	59	59	44178	Neisseria meningitidis	NA	M47328	SPAdes v. 3.7	PRJNA635376	SAMN16625610	Contig	ASM1600437v1	from large multi-isolate project	GCF_016004375.1	Illumina MiSeq	current	Centers for Disease Control and Prevention
GCA_016004405.1	No	Neisseria	meningitidis	M47327	M47327	PRJNA635376	SAMN16625609	JADXHI000000000.1	NA	487	487	Neisseria meningitidis	strain=M47327	NA	latest	Contig	Major	Full	2020-12-13	ASM1600440v1	Centers for Disease Control and Prevention	GCF_016004405.1	identical	https://ftp.ncbi.nlm.nih.gov/genomes/all/GCA/016/004/405/GCA_016004405.1_ASM1600440v1	from large multi-isolate project	NA	NA	haploid	bacteria	2038061	2038061	52	0	61	61	44178	Neisseria meningitidis	NA	M47327	SPAdes v. 3.7	PRJNA635376	SAMN16625609	Contig	ASM1600440v1	from large multi-isolate project	GCF_016004405.1	Illumina MiSeq	current	Centers for Disease Control and Prevention
GCA_016004425.1	No	Neisseria	meningitidis	M47326	M47326	PRJNA635376	SAMN16625608	JADXHH000000000.1	NA	487	487	Neisseria meningitidis	strain=M47326	NA	latest	Contig	Major	Full	2020-12-13	ASM1600442v1	Centers for Disease Control and Prevention	GCF_016004425.1	identical	https://ftp.ncbi.nlm.nih.gov/genomes/all/GCA/016/004/425/GCA_016004425.1_ASM1600442v1	from large multi-isolate project	NA	NA	haploid	bacteria	2039308	2039308	52	0	68	68	44178	Neisseria meningitidis	NA	M47326	SPAdes v. 3.7	PRJNA635376	SAMN16625608	Contig	ASM1600442v1	from large multi-isolate project	GCF_016004425.1	Illumina MiSeq	current	Centers for Disease Control and Prevention
GCA_016004435.1	No	Neisseria	meningitidis	M47324	M47324	PRJNA635376	SAMN16625606	JADXHF000000000.1	NA	487	487	Neisseria meningitidis	strain=M47324	NA	latest	Contig	Major	Full	2020-12-13	ASM1600443v1	Centers for Disease Control and Prevention	GCF_016004435.1	identical	https://ftp.ncbi.nlm.nih.gov/genomes/all/GCA/016/004/435/GCA_016004435.1_ASM1600443v1	from large multi-isolate project	NA	NA	haploid	bacteria	2038100	2038100	52	0	62	62	44178	Neisseria meningitidis	NA	M47324	SPAdes v. 3.7	PRJNA635376	SAMN16625606	Contig	ASM1600443v1	from large multi-isolate project	GCF_016004435.1	Illumina MiSeq	current	Centers for Disease Control and Prevention
GCA_016004455.1	No	Neisseria	meningitidis	M47325	M47325	PRJNA635376	SAMN16625607	JADXHG000000000.1	NA	487	487	Neisseria meningitidis	strain=M47325	NA	latest	Contig	Major	Full	2020-12-13	ASM1600445v1	Centers for Disease Control and Prevention	GCF_016004455.1	identical	https://ftp.ncbi.nlm.nih.gov/genomes/all/GCA/016/004/455/GCA_016004455.1_ASM1600445v1	from large multi-isolate project	NA	NA	haploid	bacteria	2060947	2060947	51.5	0	97	97	44178	Neisseria meningitidis	NA	M47325	SPAdes v. 3.7	PRJNA635376	SAMN16625607	Contig	ASM1600445v1	from large multi-isolate project	GCF_016004455.1	Illumina MiSeq	current	Centers for Disease Control and Prevention
GCA_016004465.1	No	Neisseria	meningitidis	M47323	M47323	PRJNA635376	SAMN16625605	JADXHE000000000.1	NA	487	487	Neisseria meningitidis	strain=M47323	NA	latest	Contig	Major	Full	2020-12-13	ASM1600446v1	Centers for Disease Control and Prevention	GCF_016004465.1	identical	https://ftp.ncbi.nlm.nih.gov/genomes/all/GCA/016/004/465/GCA_016004465.1_ASM1600446v1	from large multi-isolate project	NA	NA	haploid	bacteria	2155172	2155172	51.5	0	113	113	44178	Neisseria meningitidis	NA	M47323	SPAdes v. 3.7	PRJNA635376	SAMN16625605	Contig	ASM1600446v1	from large multi-isolate project	GCF_016004465.1	Illumina MiSeq	current	Centers for Disease Control and Prevention
GCA_016004505.1	No	Neisseria	meningitidis	M47322	M47322	PRJNA635376	SAMN16625604	JADXHD000000000.1	NA	487	487	Neisseria meningitidis	strain=M47322	NA	latest	Contig	Major	Full	2020-12-13	ASM1600450v1	Centers for Disease Control and Prevention	GCF_016004505.1	identical	https://ftp.ncbi.nlm.nih.gov/genomes/all/GCA/016/004/505/GCA_016004505.1_ASM1600450v1	from large multi-isolate project	NA	NA	haploid	bacteria	2039334	2039334	52	0	62	62	44178	Neisseria meningitidis	NA	M47322	SPAdes v. 3.7	PRJNA635376	SAMN16625604	Contig	ASM1600450v1	from large multi-isolate project	GCF_016004505.1	Illumina MiSeq	current	Centers for Disease Control and Prevention
GCA_016004515.1	No	Neisseria	meningitidis	M47321	M47321	PRJNA635376	SAMN16625603	JADXHC000000000.1	NA	487	487	Neisseria meningitidis	strain=M47321	NA	latest	Contig	Major	Full	2020-12-13	ASM1600451v1	Centers for Disease Control and Prevention	GCF_016004515.1	identical	https://ftp.ncbi.nlm.nih.gov/genomes/all/GCA/016/004/515/GCA_016004515.1_ASM1600451v1	from large multi-isolate project	NA	NA	haploid	bacteria	2036394	2036394	52	0	69	69	44178	Neisseria meningitidis	NA	M47321	SPAdes v. 3.7	PRJNA635376	SAMN16625603	Contig	ASM1600451v1	from large multi-isolate project	GCF_016004515.1	Illumina MiSeq	current	Centers for Disease Control and Prevention
GCA_016004545.1	No	Neisseria	meningitidis	M47319	M47319	PRJNA635376	SAMN16625601	JADXHA000000000.1	NA	487	487	Neisseria meningitidis	strain=M47319	NA	latest	Contig	Major	Full	2020-12-13	ASM1600454v1	Centers for Disease Control and Prevention	GCF_016004545.1	identical	https://ftp.ncbi.nlm.nih.gov/genomes/all/GCA/016/004/545/GCA_016004545.1_ASM1600454v1	from large multi-isolate project	NA	NA	haploid	bacteria	2033496	2033496	52	0	62	62	44178	Neisseria meningitidis	NA	M47319	SPAdes v. 3.7	PRJNA635376	SAMN16625601	Contig	ASM1600454v1	from large multi-isolate project	GCF_016004545.1	Illumina MiSeq	current	Centers for Disease Control and Prevention
GCA_016004555.1	No	Neisseria	meningitidis	M47320	M47320	PRJNA635376	SAMN16625602	JADXHB000000000.1	NA	487	487	Neisseria meningitidis	strain=M47320	NA	latest	Contig	Major	Full	2020-12-13	ASM1600455v1	Centers for Disease Control and Prevention	GCF_016004555.1	identical	https://ftp.ncbi.nlm.nih.gov/genomes/all/GCA/016/004/555/GCA_016004555.1_ASM1600455v1	from large multi-isolate project	NA	NA	haploid	bacteria	2038548	2038548	52	0	66	66	44178	Neisseria meningitidis	NA	M47320	SPAdes v. 3.7	PRJNA635376	SAMN16625602	Contig	ASM1600455v1	from large multi-isolate project	GCF_016004555.1	Illumina MiSeq	current	Centers for Disease Control and Prevention
GCA_016004565.1	No	Neisseria	meningitidis	M47318	M47318	PRJNA635376	SAMN16625600	JADXGZ000000000.1	NA	487	487	Neisseria meningitidis	strain=M47318	NA	latest	Contig	Major	Full	2020-12-13	ASM1600456v1	Centers for Disease Control and Prevention	GCF_016004565.1	identical	https://ftp.ncbi.nlm.nih.gov/genomes/all/GCA/016/004/565/GCA_016004565.1_ASM1600456v1	from large multi-isolate project	NA	NA	haploid	bacteria	2034276	2034276	52	0	53	53	44178	Neisseria meningitidis	NA	M47318	SPAdes v. 3.7	PRJNA635376	SAMN16625600	Contig	ASM1600456v1	from large multi-isolate project	GCF_016004565.1	Illumina MiSeq	current	Centers for Disease Control and Prevention
GCA_016004605.1	No	Neisseria	meningitidis	M47317	M47317	PRJNA635376	SAMN16625599	JADXGY000000000.1	NA	487	487	Neisseria meningitidis	strain=M47317	NA	latest	Contig	Major	Full	2020-12-13	ASM1600460v1	Centers for Disease Control and Prevention	GCF_016004605.1	identical	https://ftp.ncbi.nlm.nih.gov/genomes/all/GCA/016/004/605/GCA_016004605.1_ASM1600460v1	from large multi-isolate project	NA	NA	haploid	bacteria	2038344	2038344	52	0	70	70	44178	Neisseria meningitidis	NA	M47317	SPAdes v. 3.7	PRJNA635376	SAMN16625599	Contig	ASM1600460v1	from large multi-isolate project	GCF_016004605.1	Illumina MiSeq	current	Centers for Disease Control and Prevention
GCA_016004625.1	No	Neisseria	meningitidis	M47316	M47316	PRJNA635376	SAMN16625598	JADXGX000000000.1	NA	487	487	Neisseria meningitidis	strain=M47316	NA	latest	Contig	Major	Full	2020-12-13	ASM1600462v1	Centers for Disease Control and Prevention	GCF_016004625.1	identical	https://ftp.ncbi.nlm.nih.gov/genomes/all/GCA/016/004/625/GCA_016004625.1_ASM1600462v1	from large multi-isolate project	NA	NA	haploid	bacteria	2036459	2036459	52	0	61	61	44178	Neisseria meningitidis	NA	M47316	SPAdes v. 3.7	PRJNA635376	SAMN16625598	Contig	ASM1600462v1	from large multi-isolate project	GCF_016004625.1	Illumina MiSeq	current	Centers for Disease Control and Prevention
GCA_016004645.1	No	Neisseria	meningitidis	M47314	M47314	PRJNA635376	SAMN16625596	JADXGV000000000.1	NA	487	487	Neisseria meningitidis	strain=M47314	NA	latest	Contig	Major	Full	2020-12-13	ASM1600464v1	Centers for Disease Control and Prevention	GCF_016004645.1	identical	https://ftp.ncbi.nlm.nih.gov/genomes/all/GCA/016/004/645/GCA_016004645.1_ASM1600464v1	from large multi-isolate project	NA	NA	haploid	bacteria	2038888	2038888	52	0	65	65	44178	Neisseria meningitidis	NA	M47314	SPAdes v. 3.7	PRJNA635376	SAMN16625596	Contig	ASM1600464v1	from large multi-isolate project	GCF_016004645.1	Illumina MiSeq	current	Centers for Disease Control and Prevention
GCA_016004655.1	No	Neisseria	meningitidis	M47300	M47300	PRJNA635376	SAMN16625582	JADXGH000000000.1	NA	487	487	Neisseria meningitidis	strain=M47300	NA	latest	Contig	Major	Full	2020-12-13	ASM1600465v1	Centers for Disease Control and Prevention	GCF_016004655.1	identical	https://ftp.ncbi.nlm.nih.gov/genomes/all/GCA/016/004/655/GCA_016004655.1_ASM1600465v1	from large multi-isolate project	NA	NA	haploid	bacteria	2038341	2038341	52	0	68	68	44178	Neisseria meningitidis	NA	M47300	SPAdes v. 3.7	PRJNA635376	SAMN16625582	Contig	ASM1600465v1	from large multi-isolate project	GCF_016004655.1	Illumina MiSeq	current	Centers for Disease Control and Prevention
GCA_016004665.1	No	Neisseria	meningitidis	M47299	M47299	PRJNA635376	SAMN16625581	JADXGG000000000.1	NA	487	487	Neisseria meningitidis	strain=M47299	NA	latest	Contig	Major	Full	2020-12-13	ASM1600466v1	Centers for Disease Control and Prevention	GCF_016004665.1	identical	https://ftp.ncbi.nlm.nih.gov/genomes/all/GCA/016/004/665/GCA_016004665.1_ASM1600466v1	from large multi-isolate project	NA	NA	haploid	bacteria	2037860	2037860	52	0	63	63	44178	Neisseria meningitidis	NA	M47299	SPAdes v. 3.7	PRJNA635376	SAMN16625581	Contig	ASM1600466v1	from large multi-isolate project	GCF_016004665.1	Illumina MiSeq	current	Centers for Disease Control and Prevention
GCA_016004705.1	No	Neisseria	meningitidis	M47298	M47298	PRJNA635376	SAMN16625580	JADXGF000000000.1	NA	487	487	Neisseria meningitidis	strain=M47298	NA	latest	Contig	Major	Full	2020-12-13	ASM1600470v1	Centers for Disease Control and Prevention	GCF_016004705.1	identical	https://ftp.ncbi.nlm.nih.gov/genomes/all/GCA/016/004/705/GCA_016004705.1_ASM1600470v1	from large multi-isolate project	NA	NA	haploid	bacteria	2032298	2032298	52	0	62	62	44178	Neisseria meningitidis	NA	M47298	SPAdes v. 3.7	PRJNA635376	SAMN16625580	Contig	ASM1600470v1	from large multi-isolate project	GCF_016004705.1	Illumina MiSeq	current	Centers for Disease Control and Prevention
GCA_016004715.1	No	Neisseria	meningitidis	M47296	M47296	PRJNA635376	SAMN16625579	JADXGE000000000.1	NA	487	487	Neisseria meningitidis	strain=M47296	NA	latest	Contig	Major	Full	2020-12-13	ASM1600471v1	Centers for Disease Control and Prevention	GCF_016004715.1	identical	https://ftp.ncbi.nlm.nih.gov/genomes/all/GCA/016/004/715/GCA_016004715.1_ASM1600471v1	from large multi-isolate project	NA	NA	haploid	bacteria	2037535	2037535	52	0	71	71	44178	Neisseria meningitidis	NA	M47296	SPAdes v. 3.7	PRJNA635376	SAMN16625579	Contig	ASM1600471v1	from large multi-isolate project	GCF_016004715.1	Illumina MiSeq	current	Centers for Disease Control and Prevention
GCA_016004745.1	No	Neisseria	meningitidis	M45896	M45896	PRJNA635376	SAMN16625576	JADXGB000000000.1	NA	487	487	Neisseria meningitidis	strain=M45896	NA	latest	Contig	Major	Full	2020-12-13	ASM1600474v1	Centers for Disease Control and Prevention	GCF_016004745.1	identical	https://ftp.ncbi.nlm.nih.gov/genomes/all/GCA/016/004/745/GCA_016004745.1_ASM1600474v1	from large multi-isolate project	NA	NA	haploid	bacteria	2041781	2041781	52	0	64	64	44178	Neisseria meningitidis	NA	M45896	SPAdes v. 3.7	PRJNA635376	SAMN16625576	Contig	ASM1600474v1	from large multi-isolate project	GCF_016004745.1	Illumina MiSeq	current	Centers for Disease Control and Prevention
GCA_016004755.1	No	Neisseria	meningitidis	M47295	M47295	PRJNA635376	SAMN16625578	JADXGD000000000.1	NA	487	487	Neisseria meningitidis	strain=M47295	NA	latest	Contig	Major	Full	2020-12-13	ASM1600475v1	Centers for Disease Control and Prevention	GCF_016004755.1	identical	https://ftp.ncbi.nlm.nih.gov/genomes/all/GCA/016/004/755/GCA_016004755.1_ASM1600475v1	from large multi-isolate project	NA	NA	haploid	bacteria	2155119	2155119	51.5	0	121	121	44178	Neisseria meningitidis	NA	M47295	SPAdes v. 3.7	PRJNA635376	SAMN16625578	Contig	ASM1600475v1	from large multi-isolate project	GCF_016004755.1	Illumina MiSeq	current	Centers for Disease Control and Prevention
GCA_016004765.1	No	Neisseria	meningitidis	M45895	M45895	PRJNA635376	SAMN16625575	JADXGA000000000.1	NA	487	487	Neisseria meningitidis	strain=M45895	NA	latest	Contig	Major	Full	2020-12-13	ASM1600476v1	Centers for Disease Control and Prevention	GCF_016004765.1	identical	https://ftp.ncbi.nlm.nih.gov/genomes/all/GCA/016/004/765/GCA_016004765.1_ASM1600476v1	from large multi-isolate project	NA	NA	haploid	bacteria	2039874	2039874	52	0	60	60	44178	Neisseria meningitidis	NA	M45895	SPAdes v. 3.7	PRJNA635376	SAMN16625575	Contig	ASM1600476v1	from large multi-isolate project	GCF_016004765.1	Illumina MiSeq	current	Centers for Disease Control and Prevention
GCA_016004805.1	No	Neisseria	meningitidis	M45894	M45894	PRJNA635376	SAMN16625574	JADXFZ000000000.1	NA	487	487	Neisseria meningitidis	strain=M45894	NA	latest	Contig	Major	Full	2020-12-13	ASM1600480v1	Centers for Disease Control and Prevention	GCF_016004805.1	identical	https://ftp.ncbi.nlm.nih.gov/genomes/all/GCA/016/004/805/GCA_016004805.1_ASM1600480v1	from large multi-isolate project	NA	NA	haploid	bacteria	2039906	2039906	52	0	59	59	44178	Neisseria meningitidis	NA	M45894	SPAdes v. 3.7	PRJNA635376	SAMN16625574	Contig	ASM1600480v1	from large multi-isolate project	GCF_016004805.1	Illumina MiSeq	current	Centers for Disease Control and Prevention
GCA_016004825.1	No	Neisseria	meningitidis	M45893	M45893	PRJNA635376	SAMN16625573	JADXFY000000000.1	NA	487	487	Neisseria meningitidis	strain=M45893	NA	latest	Contig	Major	Full	2020-12-13	ASM1600482v1	Centers for Disease Control and Prevention	GCF_016004825.1	identical	https://ftp.ncbi.nlm.nih.gov/genomes/all/GCA/016/004/825/GCA_016004825.1_ASM1600482v1	from large multi-isolate project	NA	NA	haploid	bacteria	2040645	2040645	52	0	63	63	44178	Neisseria meningitidis	NA	M45893	SPAdes v. 3.7	PRJNA635376	SAMN16625573	Contig	ASM1600482v1	from large multi-isolate project	GCF_016004825.1	Illumina MiSeq	current	Centers for Disease Control and Prevention
GCA_016004845.1	No	Neisseria	meningitidis	M45892	M45892	PRJNA635376	SAMN16625572	JADXFX000000000.1	NA	487	487	Neisseria meningitidis	strain=M45892	NA	latest	Contig	Major	Full	2020-12-13	ASM1600484v1	Centers for Disease Control and Prevention	GCF_016004845.1	identical	https://ftp.ncbi.nlm.nih.gov/genomes/all/GCA/016/004/845/GCA_016004845.1_ASM1600484v1	from large multi-isolate project	NA	NA	haploid	bacteria	2040781	2040781	52	0	59	59	44178	Neisseria meningitidis	NA	M45892	SPAdes v. 3.7	PRJNA635376	SAMN16625572	Contig	ASM1600484v1	from large multi-isolate project	GCF_016004845.1	Illumina MiSeq	current	Centers for Disease Control and Prevention
GCA_016007625.1	No	Neisseria	meningitidis	M47313	M47313	PRJNA635376	SAMN16625595	JADXGU000000000.1	NA	487	487	Neisseria meningitidis	strain=M47313	NA	latest	Contig	Major	Full	2020-12-13	ASM1600762v1	Centers for Disease Control and Prevention	GCF_016007625.1	identical	https://ftp.ncbi.nlm.nih.gov/genomes/all/GCA/016/007/625/GCA_016007625.1_ASM1600762v1	from large multi-isolate project	NA	NA	haploid	bacteria	2035053	2035053	52	0	67	67	44178	Neisseria meningitidis	NA	M47313	SPAdes v. 3.7	PRJNA635376	SAMN16625595	Contig	ASM1600762v1	from large multi-isolate project	GCF_016007625.1	Illumina MiSeq	current	Centers for Disease Control and Prevention
GCA_016007645.1	No	Neisseria	meningitidis	M47315	M47315	PRJNA635376	SAMN16625597	JADXGW000000000.1	NA	487	487	Neisseria meningitidis	strain=M47315	NA	latest	Contig	Major	Full	2020-12-13	ASM1600764v1	Centers for Disease Control and Prevention	GCF_016007645.1	identical	https://ftp.ncbi.nlm.nih.gov/genomes/all/GCA/016/007/645/GCA_016007645.1_ASM1600764v1	from large multi-isolate project	NA	NA	haploid	bacteria	2036617	2036617	52	0	57	57	44178	Neisseria meningitidis	NA	M47315	SPAdes v. 3.7	PRJNA635376	SAMN16625597	Contig	ASM1600764v1	from large multi-isolate project	GCF_016007645.1	Illumina MiSeq	current	Centers for Disease Control and Prevention
GCA_016007685.1	No	Neisseria	meningitidis	M47311	M47311	PRJNA635376	SAMN16625593	JADXGS000000000.1	NA	487	487	Neisseria meningitidis	strain=M47311	NA	latest	Contig	Major	Full	2020-12-13	ASM1600768v1	Centers for Disease Control and Prevention	GCF_016007685.1	identical	https://ftp.ncbi.nlm.nih.gov/genomes/all/GCA/016/007/685/GCA_016007685.1_ASM1600768v1	from large multi-isolate project	NA	NA	haploid	bacteria	2036164	2036164	52	0	55	55	44178	Neisseria meningitidis	NA	M47311	SPAdes v. 3.7	PRJNA635376	SAMN16625593	Contig	ASM1600768v1	from large multi-isolate project	GCF_016007685.1	Illumina MiSeq	current	Centers for Disease Control and Prevention
GCA_016007695.1	No	Neisseria	meningitidis	M47312	M47312	PRJNA635376	SAMN16625594	JADXGT000000000.1	NA	487	487	Neisseria meningitidis	strain=M47312	NA	latest	Contig	Major	Full	2020-12-13	ASM1600769v1	Centers for Disease Control and Prevention	GCF_016007695.1	identical	https://ftp.ncbi.nlm.nih.gov/genomes/all/GCA/016/007/695/GCA_016007695.1_ASM1600769v1	from large multi-isolate project	NA	NA	haploid	bacteria	2037776	2037776	52	0	65	65	44178	Neisseria meningitidis	NA	M47312	SPAdes v. 3.7	PRJNA635376	SAMN16625594	Contig	ASM1600769v1	from large multi-isolate project	GCF_016007695.1	Illumina MiSeq	current	Centers for Disease Control and Prevention
GCA_016007725.1	No	Neisseria	meningitidis	M47308	M47308	PRJNA635376	SAMN16625590	JADXGP000000000.1	NA	487	487	Neisseria meningitidis	strain=M47308	NA	latest	Contig	Major	Full	2020-12-13	ASM1600772v1	Centers for Disease Control and Prevention	GCF_016007725.1	identical	https://ftp.ncbi.nlm.nih.gov/genomes/all/GCA/016/007/725/GCA_016007725.1_ASM1600772v1	from large multi-isolate project	NA	NA	haploid	bacteria	2046121	2046121	52	0	74	74	44178	Neisseria meningitidis	NA	M47308	SPAdes v. 3.7	PRJNA635376	SAMN16625590	Contig	ASM1600772v1	from large multi-isolate project	GCF_016007725.1	Illumina MiSeq	current	Centers for Disease Control and Prevention
GCA_016007735.1	No	Neisseria	meningitidis	M47310	M47310	PRJNA635376	SAMN16625592	JADXGR000000000.1	NA	487	487	Neisseria meningitidis	strain=M47310	NA	latest	Contig	Major	Full	2020-12-13	ASM1600773v1	Centers for Disease Control and Prevention	GCF_016007735.1	identical	https://ftp.ncbi.nlm.nih.gov/genomes/all/GCA/016/007/735/GCA_016007735.1_ASM1600773v1	from large multi-isolate project	NA	NA	haploid	bacteria	2037538	2037538	52	0	63	63	44178	Neisseria meningitidis	NA	M47310	SPAdes v. 3.7	PRJNA635376	SAMN16625592	Contig	ASM1600773v1	from large multi-isolate project	GCF_016007735.1	Illumina MiSeq	current	Centers for Disease Control and Prevention
GCA_016007745.1	No	Neisseria	meningitidis	M47309	M47309	PRJNA635376	SAMN16625591	JADXGQ000000000.1	NA	487	487	Neisseria meningitidis	strain=M47309	NA	latest	Contig	Major	Full	2020-12-13	ASM1600774v1	Centers for Disease Control and Prevention	GCF_016007745.1	identical	https://ftp.ncbi.nlm.nih.gov/genomes/all/GCA/016/007/745/GCA_016007745.1_ASM1600774v1	from large multi-isolate project	NA	NA	haploid	bacteria	2038065	2038065	52	0	66	66	44178	Neisseria meningitidis	NA	M47309	SPAdes v. 3.7	PRJNA635376	SAMN16625591	Contig	ASM1600774v1	from large multi-isolate project	GCF_016007745.1	Illumina MiSeq	current	Centers for Disease Control and Prevention
GCA_016007785.1	No	Neisseria	meningitidis	M47307	M47307	PRJNA635376	SAMN16625589	JADXGO000000000.1	NA	487	487	Neisseria meningitidis	strain=M47307	NA	latest	Contig	Major	Full	2020-12-13	ASM1600778v1	Centers for Disease Control and Prevention	GCF_016007785.1	identical	https://ftp.ncbi.nlm.nih.gov/genomes/all/GCA/016/007/785/GCA_016007785.1_ASM1600778v1	from large multi-isolate project	NA	NA	haploid	bacteria	2037463	2037463	52	0	66	66	44178	Neisseria meningitidis	NA	M47307	SPAdes v. 3.7	PRJNA635376	SAMN16625589	Contig	ASM1600778v1	from large multi-isolate project	GCF_016007785.1	Illumina MiSeq	current	Centers for Disease Control and Prevention
GCA_016007795.1	No	Neisseria	meningitidis	M47306	M47306	PRJNA635376	SAMN16625588	JADXGN000000000.1	NA	487	487	Neisseria meningitidis	strain=M47306	NA	latest	Contig	Major	Full	2020-12-13	ASM1600779v1	Centers for Disease Control and Prevention	GCF_016007795.1	identical	https://ftp.ncbi.nlm.nih.gov/genomes/all/GCA/016/007/795/GCA_016007795.1_ASM1600779v1	from large multi-isolate project	NA	NA	haploid	bacteria	2037763	2037763	52	0	66	66	44178	Neisseria meningitidis	NA	M47306	SPAdes v. 3.7	PRJNA635376	SAMN16625588	Contig	ASM1600779v1	from large multi-isolate project	GCF_016007795.1	Illumina MiSeq	current	Centers for Disease Control and Prevention
GCA_016007825.1	No	Neisseria	meningitidis	M47305	M47305	PRJNA635376	SAMN16625587	JADXGM000000000.1	NA	487	487	Neisseria meningitidis	strain=M47305	NA	latest	Contig	Major	Full	2020-12-13	ASM1600782v1	Centers for Disease Control and Prevention	GCF_016007825.1	identical	https://ftp.ncbi.nlm.nih.gov/genomes/all/GCA/016/007/825/GCA_016007825.1_ASM1600782v1	from large multi-isolate project	NA	NA	haploid	bacteria	2153347	2153347	51.5	0	88	88	44178	Neisseria meningitidis	NA	M47305	SPAdes v. 3.7	PRJNA635376	SAMN16625587	Contig	ASM1600782v1	from large multi-isolate project	GCF_016007825.1	Illumina MiSeq	current	Centers for Disease Control and Prevention
GCA_016007835.1	No	Neisseria	meningitidis	M47304	M47304	PRJNA635376	SAMN16625586	JADXGL000000000.1	NA	487	487	Neisseria meningitidis	strain=M47304	NA	latest	Contig	Major	Full	2020-12-13	ASM1600783v1	Centers for Disease Control and Prevention	GCF_016007835.1	identical	https://ftp.ncbi.nlm.nih.gov/genomes/all/GCA/016/007/835/GCA_016007835.1_ASM1600783v1	from large multi-isolate project	NA	NA	haploid	bacteria	2037815	2037815	52	0	70	70	44178	Neisseria meningitidis	NA	M47304	SPAdes v. 3.7	PRJNA635376	SAMN16625586	Contig	ASM1600783v1	from large multi-isolate project	GCF_016007835.1	Illumina MiSeq	current	Centers for Disease Control and Prevention
GCA_016007845.1	No	Neisseria	meningitidis	M47303	M47303	PRJNA635376	SAMN16625585	JADXGK000000000.1	NA	487	487	Neisseria meningitidis	strain=M47303	NA	latest	Contig	Major	Full	2020-12-13	ASM1600784v1	Centers for Disease Control and Prevention	GCF_016007845.1	identical	https://ftp.ncbi.nlm.nih.gov/genomes/all/GCA/016/007/845/GCA_016007845.1_ASM1600784v1	from large multi-isolate project	NA	NA	haploid	bacteria	2036394	2036394	52	0	58	58	44178	Neisseria meningitidis	NA	M47303	SPAdes v. 3.7	PRJNA635376	SAMN16625585	Contig	ASM1600784v1	from large multi-isolate project	GCF_016007845.1	Illumina MiSeq	current	Centers for Disease Control and Prevention
GCA_016007885.1	No	Neisseria	meningitidis	M47301	M47301	PRJNA635376	SAMN16625583	JADXGI000000000.1	NA	487	487	Neisseria meningitidis	strain=M47301	NA	latest	Contig	Major	Full	2020-12-13	ASM1600788v1	Centers for Disease Control and Prevention	GCF_016007885.1	identical	https://ftp.ncbi.nlm.nih.gov/genomes/all/GCA/016/007/885/GCA_016007885.1_ASM1600788v1	from large multi-isolate project	NA	NA	haploid	bacteria	2040498	2040498	52	0	60	60	44178	Neisseria meningitidis	NA	M47301	SPAdes v. 3.7	PRJNA635376	SAMN16625583	Contig	ASM1600788v1	from large multi-isolate project	GCF_016007885.1	Illumina MiSeq	current	Centers for Disease Control and Prevention
GCA_016007895.1	No	Neisseria	meningitidis	M47302	M47302	PRJNA635376	SAMN16625584	JADXGJ000000000.1	NA	487	487	Neisseria meningitidis	strain=M47302	NA	latest	Contig	Major	Full	2020-12-13	ASM1600789v1	Centers for Disease Control and Prevention	GCF_016007895.1	identical	https://ftp.ncbi.nlm.nih.gov/genomes/all/GCA/016/007/895/GCA_016007895.1_ASM1600789v1	from large multi-isolate project	NA	NA	haploid	bacteria	2155042	2155042	51.5	0	108	108	44178	Neisseria meningitidis	NA	M47302	SPAdes v. 3.7	PRJNA635376	SAMN16625584	Contig	ASM1600789v1	from large multi-isolate project	GCF_016007895.1	Illumina MiSeq	current	Centers for Disease Control and Prevention
GCA_016007925.1	No	Neisseria	meningitidis	M45889	M45889	PRJNA635376	SAMN16625570	JADXFV000000000.1	NA	487	487	Neisseria meningitidis	strain=M45889	NA	latest	Contig	Major	Full	2020-12-13	ASM1600792v1	Centers for Disease Control and Prevention	GCF_016007925.1	identical	https://ftp.ncbi.nlm.nih.gov/genomes/all/GCA/016/007/925/GCA_016007925.1_ASM1600792v1	from large multi-isolate project	NA	NA	haploid	bacteria	2036498	2036498	52	0	63	63	44178	Neisseria meningitidis	NA	M45889	SPAdes v. 3.7	PRJNA635376	SAMN16625570	Contig	ASM1600792v1	from large multi-isolate project	GCF_016007925.1	Illumina MiSeq	current	Centers for Disease Control and Prevention
GCA_016007935.1	No	Neisseria	meningitidis	M45897	M45897	PRJNA635376	SAMN16625577	JADXGC000000000.1	NA	487	487	Neisseria meningitidis	strain=M45897	NA	latest	Contig	Major	Full	2020-12-13	ASM1600793v1	Centers for Disease Control and Prevention	GCF_016007935.1	identical	https://ftp.ncbi.nlm.nih.gov/genomes/all/GCA/016/007/935/GCA_016007935.1_ASM1600793v1	from large multi-isolate project	NA	NA	haploid	bacteria	2037333	2037333	52	0	59	59	44178	Neisseria meningitidis	NA	M45897	SPAdes v. 3.7	PRJNA635376	SAMN16625577	Contig	ASM1600793v1	from large multi-isolate project	GCF_016007935.1	Illumina MiSeq	current	Centers for Disease Control and Prevention
GCA_016007945.1	No	Neisseria	meningitidis	M45890	M45890	PRJNA635376	SAMN16625571	JADXFW000000000.1	NA	487	487	Neisseria meningitidis	strain=M45890	NA	latest	Contig	Major	Full	2020-12-13	ASM1600794v1	Centers for Disease Control and Prevention	GCF_016007945.1	identical	https://ftp.ncbi.nlm.nih.gov/genomes/all/GCA/016/007/945/GCA_016007945.1_ASM1600794v1	from large multi-isolate project	NA	NA	haploid	bacteria	2036135	2036135	52	0	60	60	44178	Neisseria meningitidis	NA	M45890	SPAdes v. 3.7	PRJNA635376	SAMN16625571	Contig	ASM1600794v1	from large multi-isolate project	GCF_016007945.1	Illumina MiSeq	current	Centers for Disease Control and Prevention
GCA_016007985.1	No	Neisseria	meningitidis	M45888	M45888	PRJNA635376	SAMN16625569	JADXFU000000000.1	NA	487	487	Neisseria meningitidis	strain=M45888	NA	latest	Contig	Major	Full	2020-12-13	ASM1600798v1	Centers for Disease Control and Prevention	GCF_016007985.1	identical	https://ftp.ncbi.nlm.nih.gov/genomes/all/GCA/016/007/985/GCA_016007985.1_ASM1600798v1	from large multi-isolate project	NA	NA	haploid	bacteria	2040187	2040187	52	0	62	62	44178	Neisseria meningitidis	NA	M45888	SPAdes v. 3.7	PRJNA635376	SAMN16625569	Contig	ASM1600798v1	from large multi-isolate project	GCF_016007985.1	Illumina MiSeq	current	Centers for Disease Control and Prevention
GCA_016007995.1	No	Neisseria	meningitidis	M45887	M45887	PRJNA635376	SAMN16625568	JADXFT000000000.1	NA	487	487	Neisseria meningitidis	strain=M45887	NA	latest	Contig	Major	Full	2020-12-13	ASM1600799v1	Centers for Disease Control and Prevention	GCF_016007995.1	identical	https://ftp.ncbi.nlm.nih.gov/genomes/all/GCA/016/007/995/GCA_016007995.1_ASM1600799v1	from large multi-isolate project	NA	NA	haploid	bacteria	2037944	2037944	52	0	58	58	44178	Neisseria meningitidis	NA	M45887	SPAdes v. 3.7	PRJNA635376	SAMN16625568	Contig	ASM1600799v1	from large multi-isolate project	GCF_016007995.1	Illumina MiSeq	current	Centers for Disease Control and Prevention
GCA_016008025.1	No	Neisseria	meningitidis	M45885	M45885	PRJNA635376	SAMN16625566	JADXFR000000000.1	NA	487	487	Neisseria meningitidis	strain=M45885	NA	latest	Contig	Major	Full	2020-12-13	ASM1600802v1	Centers for Disease Control and Prevention	GCF_016008025.1	identical	https://ftp.ncbi.nlm.nih.gov/genomes/all/GCA/016/008/025/GCA_016008025.1_ASM1600802v1	from large multi-isolate project	NA	NA	haploid	bacteria	2039674	2039674	52	0	60	60	44178	Neisseria meningitidis	NA	M45885	SPAdes v. 3.7	PRJNA635376	SAMN16625566	Contig	ASM1600802v1	from large multi-isolate project	GCF_016008025.1	Illumina MiSeq	current	Centers for Disease Control and Prevention
GCA_016008035.1	No	Neisseria	meningitidis	M45886	M45886	PRJNA635376	SAMN16625567	JADXFS000000000.1	NA	487	487	Neisseria meningitidis	strain=M45886	NA	latest	Contig	Major	Full	2020-12-13	ASM1600803v1	Centers for Disease Control and Prevention	GCF_016008035.1	identical	https://ftp.ncbi.nlm.nih.gov/genomes/all/GCA/016/008/035/GCA_016008035.1_ASM1600803v1	from large multi-isolate project	NA	NA	haploid	bacteria	2040651	2040651	52	0	64	64	44178	Neisseria meningitidis	NA	M45886	SPAdes v. 3.7	PRJNA635376	SAMN16625567	Contig	ASM1600803v1	from large multi-isolate project	GCF_016008035.1	Illumina MiSeq	current	Centers for Disease Control and Prevention
GCA_016008045.1	No	Neisseria	meningitidis	M45884	M45884	PRJNA635376	SAMN16625565	JADXFQ000000000.1	NA	487	487	Neisseria meningitidis	strain=M45884	NA	latest	Contig	Major	Full	2020-12-13	ASM1600804v1	Centers for Disease Control and Prevention	GCF_016008045.1	identical	https://ftp.ncbi.nlm.nih.gov/genomes/all/GCA/016/008/045/GCA_016008045.1_ASM1600804v1	from large multi-isolate project	NA	NA	haploid	bacteria	2038932	2038932	52	0	68	68	44178	Neisseria meningitidis	NA	M45884	SPAdes v. 3.7	PRJNA635376	SAMN16625565	Contig	ASM1600804v1	from large multi-isolate project	GCF_016008045.1	Illumina MiSeq	current	Centers for Disease Control and Prevention
GCA_016008075.1	No	Neisseria	meningitidis	M45883	M45883	PRJNA635376	SAMN16625564	JADXFP000000000.1	NA	487	487	Neisseria meningitidis	strain=M45883	NA	latest	Contig	Major	Full	2020-12-13	ASM1600807v1	Centers for Disease Control and Prevention	GCF_016008075.1	identical	https://ftp.ncbi.nlm.nih.gov/genomes/all/GCA/016/008/075/GCA_016008075.1_ASM1600807v1	from large multi-isolate project	NA	NA	haploid	bacteria	2038282	2038282	52	0	63	63	44178	Neisseria meningitidis	NA	M45883	SPAdes v. 3.7	PRJNA635376	SAMN16625564	Contig	ASM1600807v1	from large multi-isolate project	GCF_016008075.1	Illumina MiSeq	current	Centers for Disease Control and Prevention
GCA_016008095.1	No	Neisseria	meningitidis	M45881	M45881	PRJNA635376	SAMN16625562	JADXFN000000000.1	NA	487	487	Neisseria meningitidis	strain=M45881	NA	latest	Contig	Major	Full	2020-12-13	ASM1600809v1	Centers for Disease Control and Prevention	GCF_016008095.1	identical	https://ftp.ncbi.nlm.nih.gov/genomes/all/GCA/016/008/095/GCA_016008095.1_ASM1600809v1	from large multi-isolate project	NA	NA	haploid	bacteria	2038983	2038983	52	0	67	67	44178	Neisseria meningitidis	NA	M45881	SPAdes v. 3.7	PRJNA635376	SAMN16625562	Contig	ASM1600809v1	from large multi-isolate project	GCF_016008095.1	Illumina MiSeq	current	Centers for Disease Control and Prevention
GCA_016008125.1	No	Neisseria	meningitidis	M45882	M45882	PRJNA635376	SAMN16625563	JADXFO000000000.1	NA	487	487	Neisseria meningitidis	strain=M45882	NA	latest	Contig	Major	Full	2020-12-13	ASM1600812v1	Centers for Disease Control and Prevention	GCF_016008125.1	identical	https://ftp.ncbi.nlm.nih.gov/genomes/all/GCA/016/008/125/GCA_016008125.1_ASM1600812v1	from large multi-isolate project	NA	NA	haploid	bacteria	2037032	2037032	52	0	62	62	44178	Neisseria meningitidis	NA	M45882	SPAdes v. 3.7	PRJNA635376	SAMN16625563	Contig	ASM1600812v1	from large multi-isolate project	GCF_016008125.1	Illumina MiSeq	current	Centers for Disease Control and Prevention
GCA_016031715.1	No	Neisseria	meningitidis	M43435	M43435	PRJNA635376	SAMN16625159	JADYTC000000000.1	NA	487	487	Neisseria meningitidis	strain=M43435	NA	latest	Contig	Major	Full	2020-12-14	ASM1603171v1	Centers for Disease Control and Prevention	GCF_016031715.1	identical	https://ftp.ncbi.nlm.nih.gov/genomes/all/GCA/016/031/715/GCA_016031715.1_ASM1603171v1	from large multi-isolate project	NA	NA	haploid	bacteria	2041081	2041081	52	0	66	66	44179	Neisseria meningitidis	NA	M43435	SPAdes v. 3.7	PRJNA635376	SAMN16625159	Contig	ASM1603171v1	from large multi-isolate project	GCF_016031715.1	Illumina MiSeq	current	Centers for Disease Control and Prevention
GCA_016031725.1	No	Neisseria	meningitidis	M43433	M43433	PRJNA635376	SAMN16625157	JADYTA000000000.1	NA	487	487	Neisseria meningitidis	strain=M43433	NA	latest	Contig	Major	Full	2020-12-14	ASM1603172v1	Centers for Disease Control and Prevention	GCF_016031725.1	identical	https://ftp.ncbi.nlm.nih.gov/genomes/all/GCA/016/031/725/GCA_016031725.1_ASM1603172v1	from large multi-isolate project	NA	NA	haploid	bacteria	2041854	2041854	52	0	67	67	44179	Neisseria meningitidis	NA	M43433	SPAdes v. 3.7	PRJNA635376	SAMN16625157	Contig	ASM1603172v1	from large multi-isolate project	GCF_016031725.1	Illumina MiSeq	current	Centers for Disease Control and Prevention
GCA_016031755.1	No	Neisseria	meningitidis	M43436	M43436	PRJNA635376	SAMN16625160	JADYTD000000000.1	NA	487	487	Neisseria meningitidis	strain=M43436	NA	latest	Contig	Major	Full	2020-12-14	ASM1603175v1	Centers for Disease Control and Prevention	GCF_016031755.1	identical	https://ftp.ncbi.nlm.nih.gov/genomes/all/GCA/016/031/755/GCA_016031755.1_ASM1603175v1	from large multi-isolate project	NA	NA	haploid	bacteria	2158310	2158310	51.5	0	128	128	44179	Neisseria meningitidis	NA	M43436	SPAdes v. 3.7	PRJNA635376	SAMN16625160	Contig	ASM1603175v1	from large multi-isolate project	GCF_016031755.1	Illumina MiSeq	current	Centers for Disease Control and Prevention
GCA_016031765.1	No	Neisseria	meningitidis	M43437	M43437	PRJNA635376	SAMN16625161	JADYTE000000000.1	NA	487	487	Neisseria meningitidis	strain=M43437	NA	latest	Contig	Major	Full	2020-12-14	ASM1603176v1	Centers for Disease Control and Prevention	GCF_016031765.1	identical	https://ftp.ncbi.nlm.nih.gov/genomes/all/GCA/016/031/765/GCA_016031765.1_ASM1603176v1	from large multi-isolate project	NA	NA	haploid	bacteria	2039128	2039128	52	0	62	62	44179	Neisseria meningitidis	NA	M43437	SPAdes v. 3.7	PRJNA635376	SAMN16625161	Contig	ASM1603176v1	from large multi-isolate project	GCF_016031765.1	Illumina MiSeq	current	Centers for Disease Control and Prevention
GCA_016031775.1	No	Neisseria	meningitidis	M43434	M43434	PRJNA635376	SAMN16625158	JADYTB000000000.1	NA	487	487	Neisseria meningitidis	strain=M43434	NA	latest	Contig	Major	Full	2020-12-14	ASM1603177v1	Centers for Disease Control and Prevention	GCF_016031775.1	identical	https://ftp.ncbi.nlm.nih.gov/genomes/all/GCA/016/031/775/GCA_016031775.1_ASM1603177v1	from large multi-isolate project	NA	NA	haploid	bacteria	2036350	2036350	52	0	63	63	44179	Neisseria meningitidis	NA	M43434	SPAdes v. 3.7	PRJNA635376	SAMN16625158	Contig	ASM1603177v1	from large multi-isolate project	GCF_016031775.1	Illumina MiSeq	current	Centers for Disease Control and Prevention
GCA_016031815.1	No	Neisseria	meningitidis	M43431	M43431	PRJNA635376	SAMN16625155	JADYSY000000000.1	NA	487	487	Neisseria meningitidis	strain=M43431	NA	latest	Contig	Major	Full	2020-12-14	ASM1603181v1	Centers for Disease Control and Prevention	GCF_016031815.1	identical	https://ftp.ncbi.nlm.nih.gov/genomes/all/GCA/016/031/815/GCA_016031815.1_ASM1603181v1	from large multi-isolate project	NA	NA	haploid	bacteria	2043158	2043158	52	0	69	69	44179	Neisseria meningitidis	NA	M43431	SPAdes v. 3.7	PRJNA635376	SAMN16625155	Contig	ASM1603181v1	from large multi-isolate project	GCF_016031815.1	Illumina MiSeq	current	Centers for Disease Control and Prevention
GCA_016031825.1	No	Neisseria	meningitidis	M43432	M43432	PRJNA635376	SAMN16625156	JADYSZ000000000.1	NA	487	487	Neisseria meningitidis	strain=M43432	NA	latest	Contig	Major	Full	2020-12-14	ASM1603182v1	Centers for Disease Control and Prevention	GCF_016031825.1	identical	https://ftp.ncbi.nlm.nih.gov/genomes/all/GCA/016/031/825/GCA_016031825.1_ASM1603182v1	from large multi-isolate project	NA	NA	haploid	bacteria	2039550	2039550	52	0	61	61	44179	Neisseria meningitidis	NA	M43432	SPAdes v. 3.7	PRJNA635376	SAMN16625156	Contig	ASM1603182v1	from large multi-isolate project	GCF_016031825.1	Illumina MiSeq	current	Centers for Disease Control and Prevention
GCA_016031835.1	No	Neisseria	meningitidis	M43430	M43430	PRJNA635376	SAMN16625154	JADYSX000000000.1	NA	487	487	Neisseria meningitidis	strain=M43430	NA	latest	Contig	Major	Full	2020-12-14	ASM1603183v1	Centers for Disease Control and Prevention	GCF_016031835.1	identical	https://ftp.ncbi.nlm.nih.gov/genomes/all/GCA/016/031/835/GCA_016031835.1_ASM1603183v1	from large multi-isolate project	NA	NA	haploid	bacteria	2042058	2042058	52	0	65	65	44179	Neisseria meningitidis	NA	M43430	SPAdes v. 3.7	PRJNA635376	SAMN16625154	Contig	ASM1603183v1	from large multi-isolate project	GCF_016031835.1	Illumina MiSeq	current	Centers for Disease Control and Prevention
GCA_016031855.1	No	Neisseria	meningitidis	M43429	M43429	PRJNA635376	SAMN16625153	JADYSW000000000.1	NA	487	487	Neisseria meningitidis	strain=M43429	NA	latest	Contig	Major	Full	2020-12-14	ASM1603185v1	Centers for Disease Control and Prevention	GCF_016031855.1	identical	https://ftp.ncbi.nlm.nih.gov/genomes/all/GCA/016/031/855/GCA_016031855.1_ASM1603185v1	from large multi-isolate project	NA	NA	haploid	bacteria	2040885	2040885	52	0	64	64	44179	Neisseria meningitidis	NA	M43429	SPAdes v. 3.7	PRJNA635376	SAMN16625153	Contig	ASM1603185v1	from large multi-isolate project	GCF_016031855.1	Illumina MiSeq	current	Centers for Disease Control and Prevention
GCA_016031885.1	No	Neisseria	meningitidis	M43428	M43428	PRJNA635376	SAMN16625152	JADYSV000000000.1	NA	487	487	Neisseria meningitidis	strain=M43428	NA	latest	Contig	Major	Full	2020-12-14	ASM1603188v1	Centers for Disease Control and Prevention	GCF_016031885.1	identical	https://ftp.ncbi.nlm.nih.gov/genomes/all/GCA/016/031/885/GCA_016031885.1_ASM1603188v1	from large multi-isolate project	NA	NA	haploid	bacteria	2040681	2040681	52	0	63	63	44179	Neisseria meningitidis	NA	M43428	SPAdes v. 3.7	PRJNA635376	SAMN16625152	Contig	ASM1603188v1	from large multi-isolate project	GCF_016031885.1	Illumina MiSeq	current	Centers for Disease Control and Prevention
GCA_016031915.1	No	Neisseria	meningitidis	M43427	M43427	PRJNA635376	SAMN16625151	JADYSU000000000.1	NA	487	487	Neisseria meningitidis	strain=M43427	NA	latest	Contig	Major	Full	2020-12-14	ASM1603191v1	Centers for Disease Control and Prevention	GCF_016031915.1	identical	https://ftp.ncbi.nlm.nih.gov/genomes/all/GCA/016/031/915/GCA_016031915.1_ASM1603191v1	from large multi-isolate project	NA	NA	haploid	bacteria	2040491	2040491	52	0	66	66	44179	Neisseria meningitidis	NA	M43427	SPAdes v. 3.7	PRJNA635376	SAMN16625151	Contig	ASM1603191v1	from large multi-isolate project	GCF_016031915.1	Illumina MiSeq	current	Centers for Disease Control and Prevention
GCA_016031925.1	No	Neisseria	meningitidis	M43426	M43426	PRJNA635376	SAMN16625150	JADYST000000000.1	NA	487	487	Neisseria meningitidis	strain=M43426	NA	latest	Contig	Major	Full	2020-12-14	ASM1603192v1	Centers for Disease Control and Prevention	GCF_016031925.1	identical	https://ftp.ncbi.nlm.nih.gov/genomes/all/GCA/016/031/925/GCA_016031925.1_ASM1603192v1	from large multi-isolate project	NA	NA	haploid	bacteria	2040945	2040945	52	0	64	64	44179	Neisseria meningitidis	NA	M43426	SPAdes v. 3.7	PRJNA635376	SAMN16625150	Contig	ASM1603192v1	from large multi-isolate project	GCF_016031925.1	Illumina MiSeq	current	Centers for Disease Control and Prevention
GCA_016031945.1	No	Neisseria	meningitidis	M43425	M43425	PRJNA635376	SAMN16625149	JADYSS000000000.1	NA	487	487	Neisseria meningitidis	strain=M43425	NA	latest	Contig	Major	Full	2020-12-14	ASM1603194v1	Centers for Disease Control and Prevention	GCF_016031945.1	identical	https://ftp.ncbi.nlm.nih.gov/genomes/all/GCA/016/031/945/GCA_016031945.1_ASM1603194v1	from large multi-isolate project	NA	NA	haploid	bacteria	2041547	2041547	52	0	65	65	44179	Neisseria meningitidis	NA	M43425	SPAdes v. 3.7	PRJNA635376	SAMN16625149	Contig	ASM1603194v1	from large multi-isolate project	GCF_016031945.1	Illumina MiSeq	current	Centers for Disease Control and Prevention
GCA_016031955.1	No	Neisseria	meningitidis	M43424	M43424	PRJNA635376	SAMN16625148	JADYSR000000000.1	NA	487	487	Neisseria meningitidis	strain=M43424	NA	latest	Contig	Major	Full	2020-12-14	ASM1603195v1	Centers for Disease Control and Prevention	GCF_016031955.1	identical	https://ftp.ncbi.nlm.nih.gov/genomes/all/GCA/016/031/955/GCA_016031955.1_ASM1603195v1	from large multi-isolate project	NA	NA	haploid	bacteria	2157217	2157217	51.5	0	128	128	44179	Neisseria meningitidis	NA	M43424	SPAdes v. 3.7	PRJNA635376	SAMN16625148	Contig	ASM1603195v1	from large multi-isolate project	GCF_016031955.1	Illumina MiSeq	current	Centers for Disease Control and Prevention
GCA_016031965.1	No	Neisseria	meningitidis	M43423	M43423	PRJNA635376	SAMN16625147	JADYSQ000000000.1	NA	487	487	Neisseria meningitidis	strain=M43423	NA	latest	Contig	Major	Full	2020-12-14	ASM1603196v1	Centers for Disease Control and Prevention	GCF_016031965.1	identical	https://ftp.ncbi.nlm.nih.gov/genomes/all/GCA/016/031/965/GCA_016031965.1_ASM1603196v1	from large multi-isolate project	NA	NA	haploid	bacteria	2155756	2155756	51.5	0	122	122	44179	Neisseria meningitidis	NA	M43423	SPAdes v. 3.7	PRJNA635376	SAMN16625147	Contig	ASM1603196v1	from large multi-isolate project	GCF_016031965.1	Illumina MiSeq	current	Centers for Disease Control and Prevention
GCA_016032015.1	No	Neisseria	meningitidis	M43422	M43422	PRJNA635376	SAMN16625146	JADYSP000000000.1	NA	487	487	Neisseria meningitidis	strain=M43422	NA	latest	Contig	Major	Full	2020-12-14	ASM1603201v1	Centers for Disease Control and Prevention	GCF_016032015.1	identical	https://ftp.ncbi.nlm.nih.gov/genomes/all/GCA/016/032/015/GCA_016032015.1_ASM1603201v1	from large multi-isolate project	NA	NA	haploid	bacteria	2033843	2033843	52	0	63	63	44179	Neisseria meningitidis	NA	M43422	SPAdes v. 3.7	PRJNA635376	SAMN16625146	Contig	ASM1603201v1	from large multi-isolate project	GCF_016032015.1	Illumina MiSeq	current	Centers for Disease Control and Prevention
GCA_016032025.1	No	Neisseria	meningitidis	M43420	M43420	PRJNA635376	SAMN16625144	JADYSN000000000.1	NA	487	487	Neisseria meningitidis	strain=M43420	NA	latest	Contig	Major	Full	2020-12-14	ASM1603202v1	Centers for Disease Control and Prevention	GCF_016032025.1	identical	https://ftp.ncbi.nlm.nih.gov/genomes/all/GCA/016/032/025/GCA_016032025.1_ASM1603202v1	from large multi-isolate project	NA	NA	haploid	bacteria	2042092	2042092	52	0	61	61	44179	Neisseria meningitidis	NA	M43420	SPAdes v. 3.7	PRJNA635376	SAMN16625144	Contig	ASM1603202v1	from large multi-isolate project	GCF_016032025.1	Illumina MiSeq	current	Centers for Disease Control and Prevention
GCA_016032045.1	No	Neisseria	meningitidis	M43421	M43421	PRJNA635376	SAMN16625145	JADYSO000000000.1	NA	487	487	Neisseria meningitidis	strain=M43421	NA	latest	Contig	Major	Full	2020-12-14	ASM1603204v1	Centers for Disease Control and Prevention	GCF_016032045.1	identical	https://ftp.ncbi.nlm.nih.gov/genomes/all/GCA/016/032/045/GCA_016032045.1_ASM1603204v1	from large multi-isolate project	NA	NA	haploid	bacteria	2042074	2042074	52	0	66	66	44179	Neisseria meningitidis	NA	M43421	SPAdes v. 3.7	PRJNA635376	SAMN16625145	Contig	ASM1603204v1	from large multi-isolate project	GCF_016032045.1	Illumina MiSeq	current	Centers for Disease Control and Prevention
GCA_016032055.1	No	Neisseria	meningitidis	M43419	M43419	PRJNA635376	SAMN16625143	JADYSM000000000.1	NA	487	487	Neisseria meningitidis	strain=M43419	NA	latest	Contig	Major	Full	2020-12-14	ASM1603205v1	Centers for Disease Control and Prevention	NA	NA	https://ftp.ncbi.nlm.nih.gov/genomes/all/GCA/016/032/055/GCA_016032055.1_ASM1603205v1	from large multi-isolate project	NA	NA	haploid	bacteria	2127202	2127202	51.5	0	112	112	44179	Neisseria meningitidis	NA	M43419	SPAdes v. 3.7	PRJNA635376	SAMN16625143	Contig	ASM1603205v1	from large multi-isolate project	NA	Illumina MiSeq	current	Centers for Disease Control and Prevention
GCA_016032075.1	No	Neisseria	meningitidis	M43418	M43418	PRJNA635376	SAMN16625142	JADYSL000000000.1	NA	487	487	Neisseria meningitidis	strain=M43418	NA	latest	Contig	Major	Full	2020-12-14	ASM1603207v1	Centers for Disease Control and Prevention	NA	NA	https://ftp.ncbi.nlm.nih.gov/genomes/all/GCA/016/032/075/GCA_016032075.1_ASM1603207v1	from large multi-isolate project	NA	NA	haploid	bacteria	2041857	2041857	52	0	64	64	44179	Neisseria meningitidis	NA	M43418	SPAdes v. 3.7	PRJNA635376	SAMN16625142	Contig	ASM1603207v1	from large multi-isolate project	NA	Illumina MiSeq	current	Centers for Disease Control and Prevention
GCA_016032115.1	No	Neisseria	meningitidis	M43417	M43417	PRJNA635376	SAMN16625141	JADYSK000000000.1	NA	487	487	Neisseria meningitidis	strain=M43417	NA	latest	Contig	Major	Full	2020-12-14	ASM1603211v1	Centers for Disease Control and Prevention	NA	NA	https://ftp.ncbi.nlm.nih.gov/genomes/all/GCA/016/032/115/GCA_016032115.1_ASM1603211v1	from large multi-isolate project	NA	NA	haploid	bacteria	2042559	2042559	52	0	68	68	44179	Neisseria meningitidis	NA	M43417	SPAdes v. 3.7	PRJNA635376	SAMN16625141	Contig	ASM1603211v1	from large multi-isolate project	NA	Illumina MiSeq	current	Centers for Disease Control and Prevention
GCA_016032135.1	No	Neisseria	meningitidis	M43416	M43416	PRJNA635376	SAMN16625140	JADYSJ000000000.1	NA	487	487	Neisseria meningitidis	strain=M43416	NA	latest	Contig	Major	Full	2020-12-14	ASM1603213v1	Centers for Disease Control and Prevention	NA	NA	https://ftp.ncbi.nlm.nih.gov/genomes/all/GCA/016/032/135/GCA_016032135.1_ASM1603213v1	from large multi-isolate project	NA	NA	haploid	bacteria	2041140	2041140	52	0	64	64	44179	Neisseria meningitidis	NA	M43416	SPAdes v. 3.7	PRJNA635376	SAMN16625140	Contig	ASM1603213v1	from large multi-isolate project	NA	Illumina MiSeq	current	Centers for Disease Control and Prevention
GCA_016032155.1	No	Neisseria	meningitidis	M43415	M43415	PRJNA635376	SAMN16625139	JADYSI000000000.1	NA	487	487	Neisseria meningitidis	strain=M43415	NA	latest	Contig	Major	Full	2020-12-14	ASM1603215v1	Centers for Disease Control and Prevention	NA	NA	https://ftp.ncbi.nlm.nih.gov/genomes/all/GCA/016/032/155/GCA_016032155.1_ASM1603215v1	from large multi-isolate project	NA	NA	haploid	bacteria	2041552	2041552	52	0	60	60	44179	Neisseria meningitidis	NA	M43415	SPAdes v. 3.7	PRJNA635376	SAMN16625139	Contig	ASM1603215v1	from large multi-isolate project	NA	Illumina MiSeq	current	Centers for Disease Control and Prevention
GCA_016032175.1	No	Neisseria	meningitidis	M43413	M43413	PRJNA635376	SAMN16625137	JADYSG000000000.1	NA	487	487	Neisseria meningitidis	strain=M43413	NA	latest	Contig	Major	Full	2020-12-14	ASM1603217v1	Centers for Disease Control and Prevention	NA	NA	https://ftp.ncbi.nlm.nih.gov/genomes/all/GCA/016/032/175/GCA_016032175.1_ASM1603217v1	from large multi-isolate project	NA	NA	haploid	bacteria	2041500	2041500	52	0	66	66	44179	Neisseria meningitidis	NA	M43413	SPAdes v. 3.7	PRJNA635376	SAMN16625137	Contig	ASM1603217v1	from large multi-isolate project	NA	Illumina MiSeq	current	Centers for Disease Control and Prevention
GCA_016032185.1	No	Neisseria	meningitidis	M43414	M43414	PRJNA635376	SAMN16625138	JADYSH000000000.1	NA	487	487	Neisseria meningitidis	strain=M43414	NA	latest	Contig	Major	Full	2020-12-14	ASM1603218v1	Centers for Disease Control and Prevention	NA	NA	https://ftp.ncbi.nlm.nih.gov/genomes/all/GCA/016/032/185/GCA_016032185.1_ASM1603218v1	from large multi-isolate project	NA	NA	haploid	bacteria	2042506	2042506	52	0	66	66	44179	Neisseria meningitidis	NA	M43414	SPAdes v. 3.7	PRJNA635376	SAMN16625138	Contig	ASM1603218v1	from large multi-isolate project	NA	Illumina MiSeq	current	Centers for Disease Control and Prevention
GCA_016032215.1	No	Neisseria	meningitidis	M43412	M43412	PRJNA635376	SAMN16625136	JADYSF000000000.1	NA	487	487	Neisseria meningitidis	strain=M43412	NA	latest	Contig	Major	Full	2020-12-14	ASM1603221v1	Centers for Disease Control and Prevention	NA	NA	https://ftp.ncbi.nlm.nih.gov/genomes/all/GCA/016/032/215/GCA_016032215.1_ASM1603221v1	from large multi-isolate project	NA	NA	haploid	bacteria	2155405	2155405	51.5	0	129	129	44179	Neisseria meningitidis	NA	M43412	SPAdes v. 3.7	PRJNA635376	SAMN16625136	Contig	ASM1603221v1	from large multi-isolate project	NA	Illumina MiSeq	current	Centers for Disease Control and Prevention
GCA_016032235.1	No	Neisseria	meningitidis	M43411	M43411	PRJNA635376	SAMN16625135	JADYSE000000000.1	NA	487	487	Neisseria meningitidis	strain=M43411	NA	latest	Contig	Major	Full	2020-12-14	ASM1603223v1	Centers for Disease Control and Prevention	NA	NA	https://ftp.ncbi.nlm.nih.gov/genomes/all/GCA/016/032/235/GCA_016032235.1_ASM1603223v1	from large multi-isolate project	NA	NA	haploid	bacteria	2159951	2159951	51.5	0	129	129	44179	Neisseria meningitidis	NA	M43411	SPAdes v. 3.7	PRJNA635376	SAMN16625135	Contig	ASM1603223v1	from large multi-isolate project	NA	Illumina MiSeq	current	Centers for Disease Control and Prevention
GCA_016032245.1	No	Neisseria	meningitidis	M43410	M43410	PRJNA635376	SAMN16625134	JADYSD000000000.1	NA	487	487	Neisseria meningitidis	strain=M43410	NA	latest	Contig	Major	Full	2020-12-14	ASM1603224v1	Centers for Disease Control and Prevention	NA	NA	https://ftp.ncbi.nlm.nih.gov/genomes/all/GCA/016/032/245/GCA_016032245.1_ASM1603224v1	from large multi-isolate project	NA	NA	haploid	bacteria	2153977	2153977	51.5	0	125	125	44179	Neisseria meningitidis	NA	M43410	SPAdes v. 3.7	PRJNA635376	SAMN16625134	Contig	ASM1603224v1	from large multi-isolate project	NA	Illumina MiSeq	current	Centers for Disease Control and Prevention
GCA_016032275.1	No	Neisseria	meningitidis	M43409	M43409	PRJNA635376	SAMN16625133	JADYSC000000000.1	NA	487	487	Neisseria meningitidis	strain=M43409	NA	latest	Contig	Major	Full	2020-12-14	ASM1603227v1	Centers for Disease Control and Prevention	NA	NA	https://ftp.ncbi.nlm.nih.gov/genomes/all/GCA/016/032/275/GCA_016032275.1_ASM1603227v1	from large multi-isolate project	NA	NA	haploid	bacteria	2158533	2158533	51.5	0	140	140	44179	Neisseria meningitidis	NA	M43409	SPAdes v. 3.7	PRJNA635376	SAMN16625133	Contig	ASM1603227v1	from large multi-isolate project	NA	Illumina MiSeq	current	Centers for Disease Control and Prevention
GCA_016032285.1	No	Neisseria	meningitidis	M43407	M43407	PRJNA635376	SAMN16625131	JADYSA000000000.1	NA	487	487	Neisseria meningitidis	strain=M43407	NA	latest	Contig	Major	Full	2020-12-14	ASM1603228v1	Centers for Disease Control and Prevention	NA	NA	https://ftp.ncbi.nlm.nih.gov/genomes/all/GCA/016/032/285/GCA_016032285.1_ASM1603228v1	from large multi-isolate project	NA	NA	haploid	bacteria	2041649	2041649	52	0	62	62	44179	Neisseria meningitidis	NA	M43407	SPAdes v. 3.7	PRJNA635376	SAMN16625131	Contig	ASM1603228v1	from large multi-isolate project	NA	Illumina MiSeq	current	Centers for Disease Control and Prevention
GCA_016032295.1	No	Neisseria	meningitidis	M43408	M43408	PRJNA635376	SAMN16625132	JADYSB000000000.1	NA	487	487	Neisseria meningitidis	strain=M43408	NA	latest	Contig	Major	Full	2020-12-14	ASM1603229v1	Centers for Disease Control and Prevention	NA	NA	https://ftp.ncbi.nlm.nih.gov/genomes/all/GCA/016/032/295/GCA_016032295.1_ASM1603229v1	from large multi-isolate project	NA	NA	haploid	bacteria	2042903	2042903	52	0	63	63	44179	Neisseria meningitidis	NA	M43408	SPAdes v. 3.7	PRJNA635376	SAMN16625132	Contig	ASM1603229v1	from large multi-isolate project	NA	Illumina MiSeq	current	Centers for Disease Control and Prevention
GCA_016032335.1	No	Neisseria	meningitidis	M43406	M43406	PRJNA635376	SAMN16625130	JADYRZ000000000.1	NA	487	487	Neisseria meningitidis	strain=M43406	NA	latest	Contig	Major	Full	2020-12-14	ASM1603233v1	Centers for Disease Control and Prevention	NA	NA	https://ftp.ncbi.nlm.nih.gov/genomes/all/GCA/016/032/335/GCA_016032335.1_ASM1603233v1	from large multi-isolate project	NA	NA	haploid	bacteria	2042963	2042963	52	0	69	69	44179	Neisseria meningitidis	NA	M43406	SPAdes v. 3.7	PRJNA635376	SAMN16625130	Contig	ASM1603233v1	from large multi-isolate project	NA	Illumina MiSeq	current	Centers for Disease Control and Prevention
GCA_016032345.1	No	Neisseria	meningitidis	M43405	M43405	PRJNA635376	SAMN16625129	JADYRY000000000.1	NA	487	487	Neisseria meningitidis	strain=M43405	NA	latest	Contig	Major	Full	2020-12-14	ASM1603234v1	Centers for Disease Control and Prevention	NA	NA	https://ftp.ncbi.nlm.nih.gov/genomes/all/GCA/016/032/345/GCA_016032345.1_ASM1603234v1	from large multi-isolate project	NA	NA	haploid	bacteria	2042055	2042055	52	0	68	68	44179	Neisseria meningitidis	NA	M43405	SPAdes v. 3.7	PRJNA635376	SAMN16625129	Contig	ASM1603234v1	from large multi-isolate project	NA	Illumina MiSeq	current	Centers for Disease Control and Prevention
GCA_016032375.1	No	Neisseria	meningitidis	M43404	M43404	PRJNA635376	SAMN16625128	JADYRX000000000.1	NA	487	487	Neisseria meningitidis	strain=M43404	NA	latest	Contig	Major	Full	2020-12-14	ASM1603237v1	Centers for Disease Control and Prevention	NA	NA	https://ftp.ncbi.nlm.nih.gov/genomes/all/GCA/016/032/375/GCA_016032375.1_ASM1603237v1	from large multi-isolate project	NA	NA	haploid	bacteria	2040570	2040570	52	0	69	69	44179	Neisseria meningitidis	NA	M43404	SPAdes v. 3.7	PRJNA635376	SAMN16625128	Contig	ASM1603237v1	from large multi-isolate project	NA	Illumina MiSeq	current	Centers for Disease Control and Prevention
GCA_016032385.1	No	Neisseria	meningitidis	M43403	M43403	PRJNA635376	SAMN16625127	JADYRW000000000.1	NA	487	487	Neisseria meningitidis	strain=M43403	NA	latest	Contig	Major	Full	2020-12-14	ASM1603238v1	Centers for Disease Control and Prevention	NA	NA	https://ftp.ncbi.nlm.nih.gov/genomes/all/GCA/016/032/385/GCA_016032385.1_ASM1603238v1	from large multi-isolate project	NA	NA	haploid	bacteria	2043469	2043469	52	0	66	66	44179	Neisseria meningitidis	NA	M43403	SPAdes v. 3.7	PRJNA635376	SAMN16625127	Contig	ASM1603238v1	from large multi-isolate project	NA	Illumina MiSeq	current	Centers for Disease Control and Prevention
GCA_016032415.1	No	Neisseria	meningitidis	M43401	M43401	PRJNA635376	SAMN16625125	JADYRU000000000.1	NA	487	487	Neisseria meningitidis	strain=M43401	NA	latest	Contig	Major	Full	2020-12-14	ASM1603241v1	Centers for Disease Control and Prevention	NA	NA	https://ftp.ncbi.nlm.nih.gov/genomes/all/GCA/016/032/415/GCA_016032415.1_ASM1603241v1	from large multi-isolate project	NA	NA	haploid	bacteria	2042745	2042745	52	0	71	71	44179	Neisseria meningitidis	NA	M43401	SPAdes v. 3.7	PRJNA635376	SAMN16625125	Contig	ASM1603241v1	from large multi-isolate project	NA	Illumina MiSeq	current	Centers for Disease Control and Prevention
GCA_016032425.1	No	Neisseria	meningitidis	M43402	M43402	PRJNA635376	SAMN16625126	JADYRV000000000.1	NA	487	487	Neisseria meningitidis	strain=M43402	NA	latest	Contig	Major	Full	2020-12-14	ASM1603242v1	Centers for Disease Control and Prevention	NA	NA	https://ftp.ncbi.nlm.nih.gov/genomes/all/GCA/016/032/425/GCA_016032425.1_ASM1603242v1	from large multi-isolate project	NA	NA	haploid	bacteria	2042430	2042430	52	0	67	67	44179	Neisseria meningitidis	NA	M43402	SPAdes v. 3.7	PRJNA635376	SAMN16625126	Contig	ASM1603242v1	from large multi-isolate project	NA	Illumina MiSeq	current	Centers for Disease Control and Prevention
GCA_016032435.1	No	Neisseria	meningitidis	M43400	M43400	PRJNA635376	SAMN16625124	JADYRT000000000.1	NA	487	487	Neisseria meningitidis	strain=M43400	NA	latest	Contig	Major	Full	2020-12-14	ASM1603243v1	Centers for Disease Control and Prevention	NA	NA	https://ftp.ncbi.nlm.nih.gov/genomes/all/GCA/016/032/435/GCA_016032435.1_ASM1603243v1	from large multi-isolate project	NA	NA	haploid	bacteria	2039142	2039142	52	0	73	73	44179	Neisseria meningitidis	NA	M43400	SPAdes v. 3.7	PRJNA635376	SAMN16625124	Contig	ASM1603243v1	from large multi-isolate project	NA	Illumina MiSeq	current	Centers for Disease Control and Prevention
GCA_016032475.1	No	Neisseria	meningitidis	M43396	M43396	PRJNA635376	SAMN16625120	JADYRP000000000.1	NA	487	487	Neisseria meningitidis	strain=M43396	NA	latest	Contig	Major	Full	2020-12-14	ASM1603247v1	Centers for Disease Control and Prevention	NA	NA	https://ftp.ncbi.nlm.nih.gov/genomes/all/GCA/016/032/475/GCA_016032475.1_ASM1603247v1	from large multi-isolate project	NA	NA	haploid	bacteria	2035955	2035955	52	0	66	66	44179	Neisseria meningitidis	NA	M43396	SPAdes v. 3.7	PRJNA635376	SAMN16625120	Contig	ASM1603247v1	from large multi-isolate project	NA	Illumina MiSeq	current	Centers for Disease Control and Prevention
GCA_016032485.1	No	Neisseria	meningitidis	M43399	M43399	PRJNA635376	SAMN16625123	JADYRS000000000.1	NA	487	487	Neisseria meningitidis	strain=M43399	NA	latest	Contig	Major	Full	2020-12-14	ASM1603248v1	Centers for Disease Control and Prevention	NA	NA	https://ftp.ncbi.nlm.nih.gov/genomes/all/GCA/016/032/485/GCA_016032485.1_ASM1603248v1	from large multi-isolate project	NA	NA	haploid	bacteria	2042623	2042623	52	0	71	71	44179	Neisseria meningitidis	NA	M43399	SPAdes v. 3.7	PRJNA635376	SAMN16625123	Contig	ASM1603248v1	from large multi-isolate project	NA	Illumina MiSeq	current	Centers for Disease Control and Prevention
GCA_016032495.1	No	Neisseria	meningitidis	M43398	M43398	PRJNA635376	SAMN16625122	JADYRR000000000.1	NA	487	487	Neisseria meningitidis	strain=M43398	NA	latest	Contig	Major	Full	2020-12-14	ASM1603249v1	Centers for Disease Control and Prevention	NA	NA	https://ftp.ncbi.nlm.nih.gov/genomes/all/GCA/016/032/495/GCA_016032495.1_ASM1603249v1	from large multi-isolate project	NA	NA	haploid	bacteria	2041339	2041339	52	0	64	64	44179	Neisseria meningitidis	NA	M43398	SPAdes v. 3.7	PRJNA635376	SAMN16625122	Contig	ASM1603249v1	from large multi-isolate project	NA	Illumina MiSeq	current	Centers for Disease Control and Prevention
GCA_016032505.1	No	Neisseria	meningitidis	M43395	M43395	PRJNA635376	SAMN16625119	JADYRO000000000.1	NA	487	487	Neisseria meningitidis	strain=M43395	NA	latest	Contig	Major	Full	2020-12-14	ASM1603250v1	Centers for Disease Control and Prevention	NA	NA	https://ftp.ncbi.nlm.nih.gov/genomes/all/GCA/016/032/505/GCA_016032505.1_ASM1603250v1	from large multi-isolate project	NA	NA	haploid	bacteria	2036015	2036015	52	0	62	62	44179	Neisseria meningitidis	NA	M43395	SPAdes v. 3.7	PRJNA635376	SAMN16625119	Contig	ASM1603250v1	from large multi-isolate project	NA	Illumina MiSeq	current	Centers for Disease Control and Prevention
GCA_016032555.1	No	Neisseria	meningitidis	M43397	M43397	PRJNA635376	SAMN16625121	JADYRQ000000000.1	NA	487	487	Neisseria meningitidis	strain=M43397	NA	latest	Contig	Major	Full	2020-12-14	ASM1603255v1	Centers for Disease Control and Prevention	NA	NA	https://ftp.ncbi.nlm.nih.gov/genomes/all/GCA/016/032/555/GCA_016032555.1_ASM1603255v1	from large multi-isolate project	NA	NA	haploid	bacteria	2036189	2036189	52	0	70	70	44179	Neisseria meningitidis	NA	M43397	SPAdes v. 3.7	PRJNA635376	SAMN16625121	Contig	ASM1603255v1	from large multi-isolate project	NA	Illumina MiSeq	current	Centers for Disease Control and Prevention
GCA_016032575.1	No	Neisseria	meningitidis	M43392	M43392	PRJNA635376	SAMN16625116	JADYRL000000000.1	NA	487	487	Neisseria meningitidis	strain=M43392	NA	latest	Contig	Major	Full	2020-12-14	ASM1603257v1	Centers for Disease Control and Prevention	NA	NA	https://ftp.ncbi.nlm.nih.gov/genomes/all/GCA/016/032/575/GCA_016032575.1_ASM1603257v1	from large multi-isolate project	NA	NA	haploid	bacteria	2036063	2036063	52	0	61	61	44179	Neisseria meningitidis	NA	M43392	SPAdes v. 3.7	PRJNA635376	SAMN16625116	Contig	ASM1603257v1	from large multi-isolate project	NA	Illumina MiSeq	current	Centers for Disease Control and Prevention
GCA_016032585.1	No	Neisseria	meningitidis	M43391	M43391	PRJNA635376	SAMN16625115	JADYRK000000000.1	NA	487	487	Neisseria meningitidis	strain=M43391	NA	latest	Contig	Major	Full	2020-12-14	ASM1603258v1	Centers for Disease Control and Prevention	NA	NA	https://ftp.ncbi.nlm.nih.gov/genomes/all/GCA/016/032/585/GCA_016032585.1_ASM1603258v1	from large multi-isolate project	NA	NA	haploid	bacteria	2036041	2036041	52	0	56	56	44179	Neisseria meningitidis	NA	M43391	SPAdes v. 3.7	PRJNA635376	SAMN16625115	Contig	ASM1603258v1	from large multi-isolate project	NA	Illumina MiSeq	current	Centers for Disease Control and Prevention
GCA_016032595.1	No	Neisseria	meningitidis	M43394	M43394	PRJNA635376	SAMN16625118	JADYRN000000000.1	NA	487	487	Neisseria meningitidis	strain=M43394	NA	latest	Contig	Major	Full	2020-12-14	ASM1603259v1	Centers for Disease Control and Prevention	NA	NA	https://ftp.ncbi.nlm.nih.gov/genomes/all/GCA/016/032/595/GCA_016032595.1_ASM1603259v1	from large multi-isolate project	NA	NA	haploid	bacteria	2037467	2037467	52	0	61	61	44179	Neisseria meningitidis	NA	M43394	SPAdes v. 3.7	PRJNA635376	SAMN16625118	Contig	ASM1603259v1	from large multi-isolate project	NA	Illumina MiSeq	current	Centers for Disease Control and Prevention
GCA_016032605.1	No	Neisseria	meningitidis	M43393	M43393	PRJNA635376	SAMN16625117	JADYRM000000000.1	NA	487	487	Neisseria meningitidis	strain=M43393	NA	latest	Contig	Major	Full	2020-12-14	ASM1603260v1	Centers for Disease Control and Prevention	NA	NA	https://ftp.ncbi.nlm.nih.gov/genomes/all/GCA/016/032/605/GCA_016032605.1_ASM1603260v1	from large multi-isolate project	NA	NA	haploid	bacteria	2035669	2035669	52	0	59	59	44179	Neisseria meningitidis	NA	M43393	SPAdes v. 3.7	PRJNA635376	SAMN16625117	Contig	ASM1603260v1	from large multi-isolate project	NA	Illumina MiSeq	current	Centers for Disease Control and Prevention
GCA_016032615.1	No	Neisseria	meningitidis	M43390	M43390	PRJNA635376	SAMN16625114	JADYRJ000000000.1	NA	487	487	Neisseria meningitidis	strain=M43390	NA	latest	Contig	Major	Full	2020-12-14	ASM1603261v1	Centers for Disease Control and Prevention	NA	NA	https://ftp.ncbi.nlm.nih.gov/genomes/all/GCA/016/032/615/GCA_016032615.1_ASM1603261v1	from large multi-isolate project	NA	NA	haploid	bacteria	2036775	2036775	52	0	59	59	44179	Neisseria meningitidis	NA	M43390	SPAdes v. 3.7	PRJNA635376	SAMN16625114	Contig	ASM1603261v1	from large multi-isolate project	NA	Illumina MiSeq	current	Centers for Disease Control and Prevention
GCA_016032675.1	No	Neisseria	meningitidis	M43386	M43386	PRJNA635376	SAMN16625110	JADYRF000000000.1	NA	487	487	Neisseria meningitidis	strain=M43386	NA	latest	Contig	Major	Full	2020-12-14	ASM1603267v1	Centers for Disease Control and Prevention	NA	NA	https://ftp.ncbi.nlm.nih.gov/genomes/all/GCA/016/032/675/GCA_016032675.1_ASM1603267v1	from large multi-isolate project	NA	NA	haploid	bacteria	2035869	2035869	52	0	67	67	44179	Neisseria meningitidis	NA	M43386	SPAdes v. 3.7	PRJNA635376	SAMN16625110	Contig	ASM1603267v1	from large multi-isolate project	NA	Illumina MiSeq	current	Centers for Disease Control and Prevention
GCA_016032685.1	No	Neisseria	meningitidis	M43387	M43387	PRJNA635376	SAMN16625111	JADYRG000000000.1	NA	487	487	Neisseria meningitidis	strain=M43387	NA	latest	Contig	Major	Full	2020-12-14	ASM1603268v1	Centers for Disease Control and Prevention	NA	NA	https://ftp.ncbi.nlm.nih.gov/genomes/all/GCA/016/032/685/GCA_016032685.1_ASM1603268v1	from large multi-isolate project	NA	NA	haploid	bacteria	2035155	2035155	52	0	58	58	44179	Neisseria meningitidis	NA	M43387	SPAdes v. 3.7	PRJNA635376	SAMN16625111	Contig	ASM1603268v1	from large multi-isolate project	NA	Illumina MiSeq	current	Centers for Disease Control and Prevention
GCA_016032695.1	No	Neisseria	meningitidis	M43389	M43389	PRJNA635376	SAMN16625113	JADYRI000000000.1	NA	487	487	Neisseria meningitidis	strain=M43389	NA	latest	Contig	Major	Full	2020-12-14	ASM1603269v1	Centers for Disease Control and Prevention	NA	NA	https://ftp.ncbi.nlm.nih.gov/genomes/all/GCA/016/032/695/GCA_016032695.1_ASM1603269v1	from large multi-isolate project	NA	NA	haploid	bacteria	2035292	2035292	52	0	65	65	44179	Neisseria meningitidis	NA	M43389	SPAdes v. 3.7	PRJNA635376	SAMN16625113	Contig	ASM1603269v1	from large multi-isolate project	NA	Illumina MiSeq	current	Centers for Disease Control and Prevention
GCA_016032705.1	No	Neisseria	meningitidis	M43388	M43388	PRJNA635376	SAMN16625112	JADYRH000000000.1	NA	487	487	Neisseria meningitidis	strain=M43388	NA	latest	Contig	Major	Full	2020-12-14	ASM1603270v1	Centers for Disease Control and Prevention	NA	NA	https://ftp.ncbi.nlm.nih.gov/genomes/all/GCA/016/032/705/GCA_016032705.1_ASM1603270v1	from large multi-isolate project	NA	NA	haploid	bacteria	2034410	2034410	52	0	59	59	44179	Neisseria meningitidis	NA	M43388	SPAdes v. 3.7	PRJNA635376	SAMN16625112	Contig	ASM1603270v1	from large multi-isolate project	NA	Illumina MiSeq	current	Centers for Disease Control and Prevention
GCA_016032725.1	No	Neisseria	meningitidis	M43385	M43385	PRJNA635376	SAMN16625109	JADYRE000000000.1	NA	487	487	Neisseria meningitidis	strain=M43385	NA	latest	Contig	Major	Full	2020-12-14	ASM1603272v1	Centers for Disease Control and Prevention	NA	NA	https://ftp.ncbi.nlm.nih.gov/genomes/all/GCA/016/032/725/GCA_016032725.1_ASM1603272v1	from large multi-isolate project	NA	NA	haploid	bacteria	2042841	2042841	52	0	66	66	44179	Neisseria meningitidis	NA	M43385	SPAdes v. 3.7	PRJNA635376	SAMN16625109	Contig	ASM1603272v1	from large multi-isolate project	NA	Illumina MiSeq	current	Centers for Disease Control and Prevention
GCA_016032775.1	No	Neisseria	meningitidis	M43383	M43383	PRJNA635376	SAMN16625107	JADYRC000000000.1	NA	487	487	Neisseria meningitidis	strain=M43383	NA	latest	Contig	Major	Full	2020-12-14	ASM1603277v1	Centers for Disease Control and Prevention	NA	NA	https://ftp.ncbi.nlm.nih.gov/genomes/all/GCA/016/032/775/GCA_016032775.1_ASM1603277v1	from large multi-isolate project	NA	NA	haploid	bacteria	2036597	2036597	52	0	57	57	44179	Neisseria meningitidis	NA	M43383	SPAdes v. 3.7	PRJNA635376	SAMN16625107	Contig	ASM1603277v1	from large multi-isolate project	NA	Illumina MiSeq	current	Centers for Disease Control and Prevention
GCA_016032785.1	No	Neisseria	meningitidis	M43381	M43381	PRJNA635376	SAMN16625105	JADYRA000000000.1	NA	487	487	Neisseria meningitidis	strain=M43381	NA	latest	Contig	Major	Full	2020-12-14	ASM1603278v1	Centers for Disease Control and Prevention	NA	NA	https://ftp.ncbi.nlm.nih.gov/genomes/all/GCA/016/032/785/GCA_016032785.1_ASM1603278v1	from large multi-isolate project	NA	NA	haploid	bacteria	2042241	2042241	52	0	66	66	44179	Neisseria meningitidis	NA	M43381	SPAdes v. 3.7	PRJNA635376	SAMN16625105	Contig	ASM1603278v1	from large multi-isolate project	NA	Illumina MiSeq	current	Centers for Disease Control and Prevention
GCA_016032805.1	No	Neisseria	meningitidis	M43384	M43384	PRJNA635376	SAMN16625108	JADYRD000000000.1	NA	487	487	Neisseria meningitidis	strain=M43384	NA	latest	Contig	Major	Full	2020-12-14	ASM1603280v1	Centers for Disease Control and Prevention	NA	NA	https://ftp.ncbi.nlm.nih.gov/genomes/all/GCA/016/032/805/GCA_016032805.1_ASM1603280v1	from large multi-isolate project	NA	NA	haploid	bacteria	2042540	2042540	52	0	63	63	44179	Neisseria meningitidis	NA	M43384	SPAdes v. 3.7	PRJNA635376	SAMN16625108	Contig	ASM1603280v1	from large multi-isolate project	NA	Illumina MiSeq	current	Centers for Disease Control and Prevention
GCA_016032815.1	No	Neisseria	meningitidis	M43380	M43380	PRJNA635376	SAMN16625104	JADYQZ000000000.1	NA	487	487	Neisseria meningitidis	strain=M43380	NA	latest	Contig	Major	Full	2020-12-14	ASM1603281v1	Centers for Disease Control and Prevention	NA	NA	https://ftp.ncbi.nlm.nih.gov/genomes/all/GCA/016/032/815/GCA_016032815.1_ASM1603281v1	from large multi-isolate project	NA	NA	haploid	bacteria	2042753	2042753	52	0	70	70	44179	Neisseria meningitidis	NA	M43380	SPAdes v. 3.7	PRJNA635376	SAMN16625104	Contig	ASM1603281v1	from large multi-isolate project	NA	Illumina MiSeq	current	Centers for Disease Control and Prevention
GCA_016032845.1	No	Neisseria	meningitidis	M43382	M43382	PRJNA635376	SAMN16625106	JADYRB000000000.1	NA	487	487	Neisseria meningitidis	strain=M43382	NA	latest	Contig	Major	Full	2020-12-14	ASM1603284v1	Centers for Disease Control and Prevention	NA	NA	https://ftp.ncbi.nlm.nih.gov/genomes/all/GCA/016/032/845/GCA_016032845.1_ASM1603284v1	from large multi-isolate project	NA	NA	haploid	bacteria	2043293	2043293	52	0	63	63	44179	Neisseria meningitidis	NA	M43382	SPAdes v. 3.7	PRJNA635376	SAMN16625106	Contig	ASM1603284v1	from large multi-isolate project	NA	Illumina MiSeq	current	Centers for Disease Control and Prevention
GCA_016032875.1	No	Neisseria	meningitidis	M43379	M43379	PRJNA635376	SAMN16625103	JADYQY000000000.1	NA	487	487	Neisseria meningitidis	strain=M43379	NA	latest	Contig	Major	Full	2020-12-14	ASM1603287v1	Centers for Disease Control and Prevention	NA	NA	https://ftp.ncbi.nlm.nih.gov/genomes/all/GCA/016/032/875/GCA_016032875.1_ASM1603287v1	from large multi-isolate project	NA	NA	haploid	bacteria	2037524	2037524	52	0	54	54	44179	Neisseria meningitidis	NA	M43379	SPAdes v. 3.7	PRJNA635376	SAMN16625103	Contig	ASM1603287v1	from large multi-isolate project	NA	Illumina MiSeq	current	Centers for Disease Control and Prevention
GCA_016032895.1	No	Neisseria	meningitidis	M43378	M43378	PRJNA635376	SAMN16625102	JADYQX000000000.1	NA	487	487	Neisseria meningitidis	strain=M43378	NA	latest	Contig	Major	Full	2020-12-14	ASM1603289v1	Centers for Disease Control and Prevention	NA	NA	https://ftp.ncbi.nlm.nih.gov/genomes/all/GCA/016/032/895/GCA_016032895.1_ASM1603289v1	from large multi-isolate project	NA	NA	haploid	bacteria	2043564	2043564	52	0	68	68	44179	Neisseria meningitidis	NA	M43378	SPAdes v. 3.7	PRJNA635376	SAMN16625102	Contig	ASM1603289v1	from large multi-isolate project	NA	Illumina MiSeq	current	Centers for Disease Control and Prevention
GCA_016032905.1	No	Neisseria	meningitidis	M43377	M43377	PRJNA635376	SAMN16625101	JADYQW000000000.1	NA	487	487	Neisseria meningitidis	strain=M43377	NA	latest	Contig	Major	Full	2020-12-14	ASM1603290v1	Centers for Disease Control and Prevention	NA	NA	https://ftp.ncbi.nlm.nih.gov/genomes/all/GCA/016/032/905/GCA_016032905.1_ASM1603290v1	from large multi-isolate project	NA	NA	haploid	bacteria	2042983	2042983	52	0	64	64	44179	Neisseria meningitidis	NA	M43377	SPAdes v. 3.7	PRJNA635376	SAMN16625101	Contig	ASM1603290v1	from large multi-isolate project	NA	Illumina MiSeq	current	Centers for Disease Control and Prevention
GCA_016032915.1	No	Neisseria	meningitidis	M43376	M43376	PRJNA635376	SAMN16625100	JADYQV000000000.1	NA	487	487	Neisseria meningitidis	strain=M43376	NA	latest	Contig	Major	Full	2020-12-14	ASM1603291v1	Centers for Disease Control and Prevention	NA	NA	https://ftp.ncbi.nlm.nih.gov/genomes/all/GCA/016/032/915/GCA_016032915.1_ASM1603291v1	from large multi-isolate project	NA	NA	haploid	bacteria	2035687	2035687	52	0	61	61	44179	Neisseria meningitidis	NA	M43376	SPAdes v. 3.7	PRJNA635376	SAMN16625100	Contig	ASM1603291v1	from large multi-isolate project	NA	Illumina MiSeq	current	Centers for Disease Control and Prevention
GCA_016032925.1	No	Neisseria	meningitidis	M43375	M43375	PRJNA635376	SAMN16625099	JADYQU000000000.1	NA	487	487	Neisseria meningitidis	strain=M43375	NA	latest	Contig	Major	Full	2020-12-14	ASM1603292v1	Centers for Disease Control and Prevention	NA	NA	https://ftp.ncbi.nlm.nih.gov/genomes/all/GCA/016/032/925/GCA_016032925.1_ASM1603292v1	from large multi-isolate project	NA	NA	haploid	bacteria	2038375	2038375	52	0	62	62	44179	Neisseria meningitidis	NA	M43375	SPAdes v. 3.7	PRJNA635376	SAMN16625099	Contig	ASM1603292v1	from large multi-isolate project	NA	Illumina MiSeq	current	Centers for Disease Control and Prevention
GCA_016032975.1	No	Neisseria	meningitidis	M43374	M43374	PRJNA635376	SAMN16625098	JADYQT000000000.1	NA	487	487	Neisseria meningitidis	strain=M43374	NA	latest	Contig	Major	Full	2020-12-14	ASM1603297v1	Centers for Disease Control and Prevention	NA	NA	https://ftp.ncbi.nlm.nih.gov/genomes/all/GCA/016/032/975/GCA_016032975.1_ASM1603297v1	from large multi-isolate project	NA	NA	haploid	bacteria	2038663	2038663	52	0	59	59	44179	Neisseria meningitidis	NA	M43374	SPAdes v. 3.7	PRJNA635376	SAMN16625098	Contig	ASM1603297v1	from large multi-isolate project	NA	Illumina MiSeq	current	Centers for Disease Control and Prevention
GCA_016032995.1	No	Neisseria	meningitidis	M43370	M43370	PRJNA635376	SAMN16625094	JADYQP000000000.1	NA	487	487	Neisseria meningitidis	strain=M43370	NA	latest	Contig	Major	Full	2020-12-14	ASM1603299v1	Centers for Disease Control and Prevention	NA	NA	https://ftp.ncbi.nlm.nih.gov/genomes/all/GCA/016/032/995/GCA_016032995.1_ASM1603299v1	from large multi-isolate project	NA	NA	haploid	bacteria	2036270	2036270	52	0	65	65	44179	Neisseria meningitidis	NA	M43370	SPAdes v. 3.7	PRJNA635376	SAMN16625094	Contig	ASM1603299v1	from large multi-isolate project	NA	Illumina MiSeq	current	Centers for Disease Control and Prevention
GCA_016033005.1	No	Neisseria	meningitidis	M43373	M43373	PRJNA635376	SAMN16625097	JADYQS000000000.1	NA	487	487	Neisseria meningitidis	strain=M43373	NA	latest	Contig	Major	Full	2020-12-14	ASM1603300v1	Centers for Disease Control and Prevention	NA	NA	https://ftp.ncbi.nlm.nih.gov/genomes/all/GCA/016/033/005/GCA_016033005.1_ASM1603300v1	from large multi-isolate project	NA	NA	haploid	bacteria	2036895	2036895	52	0	58	58	44179	Neisseria meningitidis	NA	M43373	SPAdes v. 3.7	PRJNA635376	SAMN16625097	Contig	ASM1603300v1	from large multi-isolate project	NA	Illumina MiSeq	current	Centers for Disease Control and Prevention
GCA_016033015.1	No	Neisseria	meningitidis	M43372	M43372	PRJNA635376	SAMN16625096	JADYQR000000000.1	NA	487	487	Neisseria meningitidis	strain=M43372	NA	latest	Contig	Major	Full	2020-12-14	ASM1603301v1	Centers for Disease Control and Prevention	NA	NA	https://ftp.ncbi.nlm.nih.gov/genomes/all/GCA/016/033/015/GCA_016033015.1_ASM1603301v1	from large multi-isolate project	NA	NA	haploid	bacteria	2037556	2037556	52	0	64	64	44179	Neisseria meningitidis	NA	M43372	SPAdes v. 3.7	PRJNA635376	SAMN16625096	Contig	ASM1603301v1	from large multi-isolate project	NA	Illumina MiSeq	current	Centers for Disease Control and Prevention
GCA_016033055.1	No	Neisseria	meningitidis	M43371	M43371	PRJNA635376	SAMN16625095	JADYQQ000000000.1	NA	487	487	Neisseria meningitidis	strain=M43371	NA	latest	Contig	Major	Full	2020-12-14	ASM1603305v1	Centers for Disease Control and Prevention	NA	NA	https://ftp.ncbi.nlm.nih.gov/genomes/all/GCA/016/033/055/GCA_016033055.1_ASM1603305v1	from large multi-isolate project	NA	NA	haploid	bacteria	2038286	2038286	52	0	61	61	44179	Neisseria meningitidis	NA	M43371	SPAdes v. 3.7	PRJNA635376	SAMN16625095	Contig	ASM1603305v1	from large multi-isolate project	NA	Illumina MiSeq	current	Centers for Disease Control and Prevention
GCA_016033065.1	No	Neisseria	meningitidis	M43369	M43369	PRJNA635376	SAMN16625093	JADYQO000000000.1	NA	487	487	Neisseria meningitidis	strain=M43369	NA	latest	Contig	Major	Full	2020-12-14	ASM1603306v1	Centers for Disease Control and Prevention	NA	NA	https://ftp.ncbi.nlm.nih.gov/genomes/all/GCA/016/033/065/GCA_016033065.1_ASM1603306v1	from large multi-isolate project	NA	NA	haploid	bacteria	2040484	2040484	52	0	59	59	44179	Neisseria meningitidis	NA	M43369	SPAdes v. 3.7	PRJNA635376	SAMN16625093	Contig	ASM1603306v1	from large multi-isolate project	NA	Illumina MiSeq	current	Centers for Disease Control and Prevention
GCA_016033085.1	No	Neisseria	meningitidis	M43368	M43368	PRJNA635376	SAMN16625092	JADYQN000000000.1	NA	487	487	Neisseria meningitidis	strain=M43368	NA	latest	Contig	Major	Full	2020-12-14	ASM1603308v1	Centers for Disease Control and Prevention	NA	NA	https://ftp.ncbi.nlm.nih.gov/genomes/all/GCA/016/033/085/GCA_016033085.1_ASM1603308v1	from large multi-isolate project	NA	NA	haploid	bacteria	2043210	2043210	52	0	60	60	44179	Neisseria meningitidis	NA	M43368	SPAdes v. 3.7	PRJNA635376	SAMN16625092	Contig	ASM1603308v1	from large multi-isolate project	NA	Illumina MiSeq	current	Centers for Disease Control and Prevention
GCA_016033115.1	No	Neisseria	meningitidis	M43367	M43367	PRJNA635376	SAMN16625091	JADYQM000000000.1	NA	487	487	Neisseria meningitidis	strain=M43367	NA	latest	Contig	Major	Full	2020-12-14	ASM1603311v1	Centers for Disease Control and Prevention	NA	NA	https://ftp.ncbi.nlm.nih.gov/genomes/all/GCA/016/033/115/GCA_016033115.1_ASM1603311v1	from large multi-isolate project	NA	NA	haploid	bacteria	2043778	2043778	52	0	63	63	44179	Neisseria meningitidis	NA	M43367	SPAdes v. 3.7	PRJNA635376	SAMN16625091	Contig	ASM1603311v1	from large multi-isolate project	NA	Illumina MiSeq	current	Centers for Disease Control and Prevention
GCA_016033125.1	No	Neisseria	meningitidis	M43364	M43364	PRJNA635376	SAMN16625088	JADYQJ000000000.1	NA	487	487	Neisseria meningitidis	strain=M43364	NA	latest	Contig	Major	Full	2020-12-14	ASM1603312v1	Centers for Disease Control and Prevention	NA	NA	https://ftp.ncbi.nlm.nih.gov/genomes/all/GCA/016/033/125/GCA_016033125.1_ASM1603312v1	from large multi-isolate project	NA	NA	haploid	bacteria	2041523	2041523	52	0	64	64	44179	Neisseria meningitidis	NA	M43364	SPAdes v. 3.7	PRJNA635376	SAMN16625088	Contig	ASM1603312v1	from large multi-isolate project	NA	Illumina MiSeq	current	Centers for Disease Control and Prevention
GCA_016033145.1	No	Neisseria	meningitidis	M43366	M43366	PRJNA635376	SAMN16625090	JADYQL000000000.1	NA	487	487	Neisseria meningitidis	strain=M43366	NA	latest	Contig	Major	Full	2020-12-14	ASM1603314v1	Centers for Disease Control and Prevention	NA	NA	https://ftp.ncbi.nlm.nih.gov/genomes/all/GCA/016/033/145/GCA_016033145.1_ASM1603314v1	from large multi-isolate project	NA	NA	haploid	bacteria	2038716	2038716	52	0	61	61	44179	Neisseria meningitidis	NA	M43366	SPAdes v. 3.7	PRJNA635376	SAMN16625090	Contig	ASM1603314v1	from large multi-isolate project	NA	Illumina MiSeq	current	Centers for Disease Control and Prevention
GCA_016033175.1	No	Neisseria	meningitidis	M43365	M43365	PRJNA635376	SAMN16625089	JADYQK000000000.1	NA	487	487	Neisseria meningitidis	strain=M43365	NA	latest	Contig	Major	Full	2020-12-14	ASM1603317v1	Centers for Disease Control and Prevention	NA	NA	https://ftp.ncbi.nlm.nih.gov/genomes/all/GCA/016/033/175/GCA_016033175.1_ASM1603317v1	from large multi-isolate project	NA	NA	haploid	bacteria	2041843	2041843	52	0	62	62	44179	Neisseria meningitidis	NA	M43365	SPAdes v. 3.7	PRJNA635376	SAMN16625089	Contig	ASM1603317v1	from large multi-isolate project	NA	Illumina MiSeq	current	Centers for Disease Control and Prevention
GCA_016033195.1	No	Neisseria	meningitidis	M43363	M43363	PRJNA635376	SAMN16625087	JADYQI000000000.1	NA	487	487	Neisseria meningitidis	strain=M43363	NA	latest	Contig	Major	Full	2020-12-14	ASM1603319v1	Centers for Disease Control and Prevention	NA	NA	https://ftp.ncbi.nlm.nih.gov/genomes/all/GCA/016/033/195/GCA_016033195.1_ASM1603319v1	from large multi-isolate project	NA	NA	haploid	bacteria	2041827	2041827	52	0	64	64	44179	Neisseria meningitidis	NA	M43363	SPAdes v. 3.7	PRJNA635376	SAMN16625087	Contig	ASM1603319v1	from large multi-isolate project	NA	Illumina MiSeq	current	Centers for Disease Control and Prevention
GCA_016033215.1	No	Neisseria	meningitidis	M43362	M43362	PRJNA635376	SAMN16625086	JADYQH000000000.1	NA	487	487	Neisseria meningitidis	strain=M43362	NA	latest	Contig	Major	Full	2020-12-14	ASM1603321v1	Centers for Disease Control and Prevention	NA	NA	https://ftp.ncbi.nlm.nih.gov/genomes/all/GCA/016/033/215/GCA_016033215.1_ASM1603321v1	from large multi-isolate project	NA	NA	haploid	bacteria	2036971	2036971	52	0	76	76	44179	Neisseria meningitidis	NA	M43362	SPAdes v. 3.7	PRJNA635376	SAMN16625086	Contig	ASM1603321v1	from large multi-isolate project	NA	Illumina MiSeq	current	Centers for Disease Control and Prevention
GCA_016033225.1	No	Neisseria	meningitidis	M43360	M43360	PRJNA635376	SAMN16625084	JADYQF000000000.1	NA	487	487	Neisseria meningitidis	strain=M43360	NA	latest	Contig	Major	Full	2020-12-14	ASM1603322v1	Centers for Disease Control and Prevention	NA	NA	https://ftp.ncbi.nlm.nih.gov/genomes/all/GCA/016/033/225/GCA_016033225.1_ASM1603322v1	from large multi-isolate project	NA	NA	haploid	bacteria	2042881	2042881	52	0	70	70	44179	Neisseria meningitidis	NA	M43360	SPAdes v. 3.7	PRJNA635376	SAMN16625084	Contig	ASM1603322v1	from large multi-isolate project	NA	Illumina MiSeq	current	Centers for Disease Control and Prevention
GCA_016033235.1	No	Neisseria	meningitidis	M43361	M43361	PRJNA635376	SAMN16625085	JADYQG000000000.1	NA	487	487	Neisseria meningitidis	strain=M43361	NA	latest	Contig	Major	Full	2020-12-14	ASM1603323v1	Centers for Disease Control and Prevention	NA	NA	https://ftp.ncbi.nlm.nih.gov/genomes/all/GCA/016/033/235/GCA_016033235.1_ASM1603323v1	from large multi-isolate project	NA	NA	haploid	bacteria	2036638	2036638	52	0	66	66	44179	Neisseria meningitidis	NA	M43361	SPAdes v. 3.7	PRJNA635376	SAMN16625085	Contig	ASM1603323v1	from large multi-isolate project	NA	Illumina MiSeq	current	Centers for Disease Control and Prevention
GCA_016033275.1	No	Neisseria	meningitidis	M43359	M43359	PRJNA635376	SAMN16625083	JADYQE000000000.1	NA	487	487	Neisseria meningitidis	strain=M43359	NA	latest	Contig	Major	Full	2020-12-14	ASM1603327v1	Centers for Disease Control and Prevention	NA	NA	https://ftp.ncbi.nlm.nih.gov/genomes/all/GCA/016/033/275/GCA_016033275.1_ASM1603327v1	from large multi-isolate project	NA	NA	haploid	bacteria	2042022	2042022	52	0	58	58	44179	Neisseria meningitidis	NA	M43359	SPAdes v. 3.7	PRJNA635376	SAMN16625083	Contig	ASM1603327v1	from large multi-isolate project	NA	Illumina MiSeq	current	Centers for Disease Control and Prevention
GCA_016033295.1	No	Neisseria	meningitidis	M43358	M43358	PRJNA635376	SAMN16625082	JADYQD000000000.1	NA	487	487	Neisseria meningitidis	strain=M43358	NA	latest	Contig	Major	Full	2020-12-14	ASM1603329v1	Centers for Disease Control and Prevention	NA	NA	https://ftp.ncbi.nlm.nih.gov/genomes/all/GCA/016/033/295/GCA_016033295.1_ASM1603329v1	from large multi-isolate project	NA	NA	haploid	bacteria	2041656	2041656	52	0	63	63	44179	Neisseria meningitidis	NA	M43358	SPAdes v. 3.7	PRJNA635376	SAMN16625082	Contig	ASM1603329v1	from large multi-isolate project	NA	Illumina MiSeq	current	Centers for Disease Control and Prevention
GCA_016033315.1	No	Neisseria	meningitidis	M43355	M43355	PRJNA635376	SAMN16625079	JADYQA000000000.1	NA	487	487	Neisseria meningitidis	strain=M43355	NA	latest	Contig	Major	Full	2020-12-14	ASM1603331v1	Centers for Disease Control and Prevention	NA	NA	https://ftp.ncbi.nlm.nih.gov/genomes/all/GCA/016/033/315/GCA_016033315.1_ASM1603331v1	from large multi-isolate project	NA	NA	haploid	bacteria	2043750	2043750	52	0	67	67	44179	Neisseria meningitidis	NA	M43355	SPAdes v. 3.7	PRJNA635376	SAMN16625079	Contig	ASM1603331v1	from large multi-isolate project	NA	Illumina MiSeq	current	Centers for Disease Control and Prevention
GCA_016033325.1	No	Neisseria	meningitidis	M43357	M43357	PRJNA635376	SAMN16625081	JADYQC000000000.1	NA	487	487	Neisseria meningitidis	strain=M43357	NA	latest	Contig	Major	Full	2020-12-14	ASM1603332v1	Centers for Disease Control and Prevention	NA	NA	https://ftp.ncbi.nlm.nih.gov/genomes/all/GCA/016/033/325/GCA_016033325.1_ASM1603332v1	from large multi-isolate project	NA	NA	haploid	bacteria	2042405	2042405	52	0	66	66	44179	Neisseria meningitidis	NA	M43357	SPAdes v. 3.7	PRJNA635376	SAMN16625081	Contig	ASM1603332v1	from large multi-isolate project	NA	Illumina MiSeq	current	Centers for Disease Control and Prevention
GCA_016033345.1	No	Neisseria	meningitidis	M43356	M43356	PRJNA635376	SAMN16625080	JADYQB000000000.1	NA	487	487	Neisseria meningitidis	strain=M43356	NA	latest	Contig	Major	Full	2020-12-14	ASM1603334v1	Centers for Disease Control and Prevention	NA	NA	https://ftp.ncbi.nlm.nih.gov/genomes/all/GCA/016/033/345/GCA_016033345.1_ASM1603334v1	from large multi-isolate project	NA	NA	haploid	bacteria	2042539	2042539	52	0	63	63	44179	Neisseria meningitidis	NA	M43356	SPAdes v. 3.7	PRJNA635376	SAMN16625080	Contig	ASM1603334v1	from large multi-isolate project	NA	Illumina MiSeq	current	Centers for Disease Control and Prevention
GCA_016033365.1	No	Neisseria	meningitidis	M43354	M43354	PRJNA635376	SAMN16625078	JADYPZ000000000.1	NA	487	487	Neisseria meningitidis	strain=M43354	NA	latest	Contig	Major	Full	2020-12-14	ASM1603336v1	Centers for Disease Control and Prevention	NA	NA	https://ftp.ncbi.nlm.nih.gov/genomes/all/GCA/016/033/365/GCA_016033365.1_ASM1603336v1	from large multi-isolate project	NA	NA	haploid	bacteria	2042135	2042135	52	0	64	64	44179	Neisseria meningitidis	NA	M43354	SPAdes v. 3.7	PRJNA635376	SAMN16625078	Contig	ASM1603336v1	from large multi-isolate project	NA	Illumina MiSeq	current	Centers for Disease Control and Prevention
GCA_016033395.1	No	Neisseria	meningitidis	M43349	M43349	PRJNA635376	SAMN16625073	JADYPU000000000.1	NA	487	487	Neisseria meningitidis	strain=M43349	NA	latest	Contig	Major	Full	2020-12-14	ASM1603339v1	Centers for Disease Control and Prevention	NA	NA	https://ftp.ncbi.nlm.nih.gov/genomes/all/GCA/016/033/395/GCA_016033395.1_ASM1603339v1	from large multi-isolate project	NA	NA	haploid	bacteria	2036887	2036887	52	0	56	56	44179	Neisseria meningitidis	NA	M43349	SPAdes v. 3.7	PRJNA635376	SAMN16625073	Contig	ASM1603339v1	from large multi-isolate project	NA	Illumina MiSeq	current	Centers for Disease Control and Prevention
GCA_016033405.1	No	Neisseria	meningitidis	M43352	M43352	PRJNA635376	SAMN16625076	JADYPX000000000.1	NA	487	487	Neisseria meningitidis	strain=M43352	NA	latest	Contig	Major	Full	2020-12-14	ASM1603340v1	Centers for Disease Control and Prevention	NA	NA	https://ftp.ncbi.nlm.nih.gov/genomes/all/GCA/016/033/405/GCA_016033405.1_ASM1603340v1	from large multi-isolate project	NA	NA	haploid	bacteria	2036861	2036861	52	0	58	58	44179	Neisseria meningitidis	NA	M43352	SPAdes v. 3.7	PRJNA635376	SAMN16625076	Contig	ASM1603340v1	from large multi-isolate project	NA	Illumina MiSeq	current	Centers for Disease Control and Prevention
GCA_016033415.1	No	Neisseria	meningitidis	M43353	M43353	PRJNA635376	SAMN16625077	JADYPY000000000.1	NA	487	487	Neisseria meningitidis	strain=M43353	NA	latest	Contig	Major	Full	2020-12-14	ASM1603341v1	Centers for Disease Control and Prevention	NA	NA	https://ftp.ncbi.nlm.nih.gov/genomes/all/GCA/016/033/415/GCA_016033415.1_ASM1603341v1	from large multi-isolate project	NA	NA	haploid	bacteria	2042250	2042250	52	0	64	64	44179	Neisseria meningitidis	NA	M43353	SPAdes v. 3.7	PRJNA635376	SAMN16625077	Contig	ASM1603341v1	from large multi-isolate project	NA	Illumina MiSeq	current	Centers for Disease Control and Prevention
GCA_016033425.1	No	Neisseria	meningitidis	M43351	M43351	PRJNA635376	SAMN16625075	JADYPW000000000.1	NA	487	487	Neisseria meningitidis	strain=M43351	NA	latest	Contig	Major	Full	2020-12-14	ASM1603342v1	Centers for Disease Control and Prevention	NA	NA	https://ftp.ncbi.nlm.nih.gov/genomes/all/GCA/016/033/425/GCA_016033425.1_ASM1603342v1	from large multi-isolate project	NA	NA	haploid	bacteria	2043555	2043555	52	0	68	68	44179	Neisseria meningitidis	NA	M43351	SPAdes v. 3.7	PRJNA635376	SAMN16625075	Contig	ASM1603342v1	from large multi-isolate project	NA	Illumina MiSeq	current	Centers for Disease Control and Prevention
GCA_016033445.1	No	Neisseria	meningitidis	M43350	M43350	PRJNA635376	SAMN16625074	JADYPV000000000.1	NA	487	487	Neisseria meningitidis	strain=M43350	NA	latest	Contig	Major	Full	2020-12-14	ASM1603344v1	Centers for Disease Control and Prevention	NA	NA	https://ftp.ncbi.nlm.nih.gov/genomes/all/GCA/016/033/445/GCA_016033445.1_ASM1603344v1	from large multi-isolate project	NA	NA	haploid	bacteria	2038153	2038153	52	0	65	65	44179	Neisseria meningitidis	NA	M43350	SPAdes v. 3.7	PRJNA635376	SAMN16625074	Contig	ASM1603344v1	from large multi-isolate project	NA	Illumina MiSeq	current	Centers for Disease Control and Prevention
GCA_016033495.1	No	Neisseria	meningitidis	M43346	M43346	PRJNA635376	SAMN16625070	JADYPR000000000.1	NA	487	487	Neisseria meningitidis	strain=M43346	NA	latest	Contig	Major	Full	2020-12-14	ASM1603349v1	Centers for Disease Control and Prevention	NA	NA	https://ftp.ncbi.nlm.nih.gov/genomes/all/GCA/016/033/495/GCA_016033495.1_ASM1603349v1	from large multi-isolate project	NA	NA	haploid	bacteria	2043664	2043664	52	0	69	69	44179	Neisseria meningitidis	NA	M43346	SPAdes v. 3.7	PRJNA635376	SAMN16625070	Contig	ASM1603349v1	from large multi-isolate project	NA	Illumina MiSeq	current	Centers for Disease Control and Prevention
GCA_016033515.1	No	Neisseria	meningitidis	M43347	M43347	PRJNA635376	SAMN16625071	JADYPS000000000.1	NA	487	487	Neisseria meningitidis	strain=M43347	NA	latest	Contig	Major	Full	2020-12-14	ASM1603351v1	Centers for Disease Control and Prevention	NA	NA	https://ftp.ncbi.nlm.nih.gov/genomes/all/GCA/016/033/515/GCA_016033515.1_ASM1603351v1	from large multi-isolate project	NA	NA	haploid	bacteria	2043303	2043303	52	0	66	66	44179	Neisseria meningitidis	NA	M43347	SPAdes v. 3.7	PRJNA635376	SAMN16625071	Contig	ASM1603351v1	from large multi-isolate project	NA	Illumina MiSeq	current	Centers for Disease Control and Prevention
GCA_016033525.1	No	Neisseria	meningitidis	M43345	M43345	PRJNA635376	SAMN16625069	JADYPQ000000000.1	NA	487	487	Neisseria meningitidis	strain=M43345	NA	latest	Contig	Major	Full	2020-12-14	ASM1603352v1	Centers for Disease Control and Prevention	NA	NA	https://ftp.ncbi.nlm.nih.gov/genomes/all/GCA/016/033/525/GCA_016033525.1_ASM1603352v1	from large multi-isolate project	NA	NA	haploid	bacteria	2043045	2043045	52	0	64	64	44179	Neisseria meningitidis	NA	M43345	SPAdes v. 3.7	PRJNA635376	SAMN16625069	Contig	ASM1603352v1	from large multi-isolate project	NA	Illumina MiSeq	current	Centers for Disease Control and Prevention
GCA_016033535.1	No	Neisseria	meningitidis	M43348	M43348	PRJNA635376	SAMN16625072	JADYPT000000000.1	NA	487	487	Neisseria meningitidis	strain=M43348	NA	latest	Contig	Major	Full	2020-12-14	ASM1603353v1	Centers for Disease Control and Prevention	NA	NA	https://ftp.ncbi.nlm.nih.gov/genomes/all/GCA/016/033/535/GCA_016033535.1_ASM1603353v1	from large multi-isolate project	NA	NA	haploid	bacteria	2037726	2037726	52	0	60	60	44179	Neisseria meningitidis	NA	M43348	SPAdes v. 3.7	PRJNA635376	SAMN16625072	Contig	ASM1603353v1	from large multi-isolate project	NA	Illumina MiSeq	current	Centers for Disease Control and Prevention
GCA_016033545.1	No	Neisseria	meningitidis	M43344	M43344	PRJNA635376	SAMN16625068	JADYPP000000000.1	NA	487	487	Neisseria meningitidis	strain=M43344	NA	latest	Contig	Major	Full	2020-12-14	ASM1603354v1	Centers for Disease Control and Prevention	NA	NA	https://ftp.ncbi.nlm.nih.gov/genomes/all/GCA/016/033/545/GCA_016033545.1_ASM1603354v1	from large multi-isolate project	NA	NA	haploid	bacteria	2039189	2039189	52	0	60	60	44179	Neisseria meningitidis	NA	M43344	SPAdes v. 3.7	PRJNA635376	SAMN16625068	Contig	ASM1603354v1	from large multi-isolate project	NA	Illumina MiSeq	current	Centers for Disease Control and Prevention
GCA_016033585.1	No	Neisseria	meningitidis	M43343	M43343	PRJNA635376	SAMN16625067	JADYPO000000000.1	NA	487	487	Neisseria meningitidis	strain=M43343	NA	latest	Contig	Major	Full	2020-12-14	ASM1603358v1	Centers for Disease Control and Prevention	NA	NA	https://ftp.ncbi.nlm.nih.gov/genomes/all/GCA/016/033/585/GCA_016033585.1_ASM1603358v1	from large multi-isolate project	NA	NA	haploid	bacteria	2039119	2039119	52	0	62	62	44179	Neisseria meningitidis	NA	M43343	SPAdes v. 3.7	PRJNA635376	SAMN16625067	Contig	ASM1603358v1	from large multi-isolate project	NA	Illumina MiSeq	current	Centers for Disease Control and Prevention
GCA_016033615.1	No	Neisseria	meningitidis	M43340	M43340	PRJNA635376	SAMN16625064	JADYPL000000000.1	NA	487	487	Neisseria meningitidis	strain=M43340	NA	latest	Contig	Major	Full	2020-12-14	ASM1603361v1	Centers for Disease Control and Prevention	NA	NA	https://ftp.ncbi.nlm.nih.gov/genomes/all/GCA/016/033/615/GCA_016033615.1_ASM1603361v1	from large multi-isolate project	NA	NA	haploid	bacteria	2129348	2129348	51.5	0	114	114	44179	Neisseria meningitidis	NA	M43340	SPAdes v. 3.7	PRJNA635376	SAMN16625064	Contig	ASM1603361v1	from large multi-isolate project	NA	Illumina MiSeq	current	Centers for Disease Control and Prevention
GCA_016033625.1	No	Neisseria	meningitidis	M43341	M43341	PRJNA635376	SAMN16625065	JADYPM000000000.1	NA	487	487	Neisseria meningitidis	strain=M43341	NA	latest	Contig	Major	Full	2020-12-14	ASM1603362v1	Centers for Disease Control and Prevention	NA	NA	https://ftp.ncbi.nlm.nih.gov/genomes/all/GCA/016/033/625/GCA_016033625.1_ASM1603362v1	from large multi-isolate project	NA	NA	haploid	bacteria	2158443	2158443	51.5	0	131	131	44179	Neisseria meningitidis	NA	M43341	SPAdes v. 3.7	PRJNA635376	SAMN16625065	Contig	ASM1603362v1	from large multi-isolate project	NA	Illumina MiSeq	current	Centers for Disease Control and Prevention
GCA_016033635.1	No	Neisseria	meningitidis	M43342	M43342	PRJNA635376	SAMN16625066	JADYPN000000000.1	NA	487	487	Neisseria meningitidis	strain=M43342	NA	latest	Contig	Major	Full	2020-12-14	ASM1603363v1	Centers for Disease Control and Prevention	NA	NA	https://ftp.ncbi.nlm.nih.gov/genomes/all/GCA/016/033/635/GCA_016033635.1_ASM1603363v1	from large multi-isolate project	NA	NA	haploid	bacteria	2043002	2043002	52	0	67	67	44179	Neisseria meningitidis	NA	M43342	SPAdes v. 3.7	PRJNA635376	SAMN16625066	Contig	ASM1603363v1	from large multi-isolate project	NA	Illumina MiSeq	current	Centers for Disease Control and Prevention
GCA_016033645.1	No	Neisseria	meningitidis	M43339	M43339	PRJNA635376	SAMN16625063	JADYPK000000000.1	NA	487	487	Neisseria meningitidis	strain=M43339	NA	latest	Contig	Major	Full	2020-12-14	ASM1603364v1	Centers for Disease Control and Prevention	NA	NA	https://ftp.ncbi.nlm.nih.gov/genomes/all/GCA/016/033/645/GCA_016033645.1_ASM1603364v1	from large multi-isolate project	NA	NA	haploid	bacteria	2039962	2039962	52	0	62	62	44179	Neisseria meningitidis	NA	M43339	SPAdes v. 3.7	PRJNA635376	SAMN16625063	Contig	ASM1603364v1	from large multi-isolate project	NA	Illumina MiSeq	current	Centers for Disease Control and Prevention
GCA_016033695.1	No	Neisseria	meningitidis	M43338	M43338	PRJNA635376	SAMN16625062	JADYPJ000000000.1	NA	487	487	Neisseria meningitidis	strain=M43338	NA	latest	Contig	Major	Full	2020-12-14	ASM1603369v1	Centers for Disease Control and Prevention	NA	NA	https://ftp.ncbi.nlm.nih.gov/genomes/all/GCA/016/033/695/GCA_016033695.1_ASM1603369v1	from large multi-isolate project	NA	NA	haploid	bacteria	2042943	2042943	52	0	67	67	44179	Neisseria meningitidis	NA	M43338	SPAdes v. 3.7	PRJNA635376	SAMN16625062	Contig	ASM1603369v1	from large multi-isolate project	NA	Illumina MiSeq	current	Centers for Disease Control and Prevention
GCA_016033715.1	No	Neisseria	meningitidis	M43337	M43337	PRJNA635376	SAMN16625061	JADYPI000000000.1	NA	487	487	Neisseria meningitidis	strain=M43337	NA	latest	Contig	Major	Full	2020-12-14	ASM1603371v1	Centers for Disease Control and Prevention	NA	NA	https://ftp.ncbi.nlm.nih.gov/genomes/all/GCA/016/033/715/GCA_016033715.1_ASM1603371v1	from large multi-isolate project	NA	NA	haploid	bacteria	2042266	2042266	52	0	69	69	44179	Neisseria meningitidis	NA	M43337	SPAdes v. 3.7	PRJNA635376	SAMN16625061	Contig	ASM1603371v1	from large multi-isolate project	NA	Illumina MiSeq	current	Centers for Disease Control and Prevention
GCA_016033735.1	No	Neisseria	meningitidis	M43335	M43335	PRJNA635376	SAMN16625059	JADYPG000000000.1	NA	487	487	Neisseria meningitidis	strain=M43335	NA	latest	Contig	Major	Full	2020-12-14	ASM1603373v1	Centers for Disease Control and Prevention	NA	NA	https://ftp.ncbi.nlm.nih.gov/genomes/all/GCA/016/033/735/GCA_016033735.1_ASM1603373v1	from large multi-isolate project	NA	NA	haploid	bacteria	2156201	2156201	51.5	0	125	125	44179	Neisseria meningitidis	NA	M43335	SPAdes v. 3.7	PRJNA635376	SAMN16625059	Contig	ASM1603373v1	from large multi-isolate project	NA	Illumina MiSeq	current	Centers for Disease Control and Prevention
GCA_016033745.1	No	Neisseria	meningitidis	M43333	M43333	PRJNA635376	SAMN16625057	JADYPE000000000.1	NA	487	487	Neisseria meningitidis	strain=M43333	NA	latest	Contig	Major	Full	2020-12-14	ASM1603374v1	Centers for Disease Control and Prevention	NA	NA	https://ftp.ncbi.nlm.nih.gov/genomes/all/GCA/016/033/745/GCA_016033745.1_ASM1603374v1	from large multi-isolate project	NA	NA	haploid	bacteria	2033911	2033911	52	0	61	61	44179	Neisseria meningitidis	NA	M43333	SPAdes v. 3.7	PRJNA635376	SAMN16625057	Contig	ASM1603374v1	from large multi-isolate project	NA	Illumina MiSeq	current	Centers for Disease Control and Prevention
GCA_016033755.1	No	Neisseria	meningitidis	M43334	M43334	PRJNA635376	SAMN16625058	JADYPF000000000.1	NA	487	487	Neisseria meningitidis	strain=M43334	NA	latest	Contig	Major	Full	2020-12-14	ASM1603375v1	Centers for Disease Control and Prevention	NA	NA	https://ftp.ncbi.nlm.nih.gov/genomes/all/GCA/016/033/755/GCA_016033755.1_ASM1603375v1	from large multi-isolate project	NA	NA	haploid	bacteria	2035916	2035916	52	0	68	68	44179	Neisseria meningitidis	NA	M43334	SPAdes v. 3.7	PRJNA635376	SAMN16625058	Contig	ASM1603375v1	from large multi-isolate project	NA	Illumina MiSeq	current	Centers for Disease Control and Prevention
GCA_016033765.1	No	Neisseria	meningitidis	M43336	M43336	PRJNA635376	SAMN16625060	JADYPH000000000.1	NA	487	487	Neisseria meningitidis	strain=M43336	NA	latest	Contig	Major	Full	2020-12-14	ASM1603376v1	Centers for Disease Control and Prevention	NA	NA	https://ftp.ncbi.nlm.nih.gov/genomes/all/GCA/016/033/765/GCA_016033765.1_ASM1603376v1	from large multi-isolate project	NA	NA	haploid	bacteria	2039343	2039343	52	0	60	60	44179	Neisseria meningitidis	NA	M43336	SPAdes v. 3.7	PRJNA635376	SAMN16625060	Contig	ASM1603376v1	from large multi-isolate project	NA	Illumina MiSeq	current	Centers for Disease Control and Prevention
GCA_016033815.1	No	Neisseria	meningitidis	M43332	M43332	PRJNA635376	SAMN16625056	JADYPD000000000.1	NA	487	487	Neisseria meningitidis	strain=M43332	NA	latest	Contig	Major	Full	2020-12-14	ASM1603381v1	Centers for Disease Control and Prevention	NA	NA	https://ftp.ncbi.nlm.nih.gov/genomes/all/GCA/016/033/815/GCA_016033815.1_ASM1603381v1	from large multi-isolate project	NA	NA	haploid	bacteria	2177115	2177115	51.5	0	154	154	44179	Neisseria meningitidis	NA	M43332	SPAdes v. 3.7	PRJNA635376	SAMN16625056	Contig	ASM1603381v1	from large multi-isolate project	NA	Illumina MiSeq	current	Centers for Disease Control and Prevention
GCA_016033825.1	No	Neisseria	meningitidis	M43331	M43331	PRJNA635376	SAMN16625055	JADYPC000000000.1	NA	487	487	Neisseria meningitidis	strain=M43331	NA	latest	Contig	Major	Full	2020-12-14	ASM1603382v1	Centers for Disease Control and Prevention	NA	NA	https://ftp.ncbi.nlm.nih.gov/genomes/all/GCA/016/033/825/GCA_016033825.1_ASM1603382v1	from large multi-isolate project	NA	NA	haploid	bacteria	2157485	2157485	51.5	0	129	129	44179	Neisseria meningitidis	NA	M43331	SPAdes v. 3.7	PRJNA635376	SAMN16625055	Contig	ASM1603382v1	from large multi-isolate project	NA	Illumina MiSeq	current	Centers for Disease Control and Prevention
GCA_016033845.1	No	Neisseria	meningitidis	M43330	M43330	PRJNA635376	SAMN16625054	JADYPB000000000.1	NA	487	487	Neisseria meningitidis	strain=M43330	NA	latest	Contig	Major	Full	2020-12-14	ASM1603384v1	Centers for Disease Control and Prevention	NA	NA	https://ftp.ncbi.nlm.nih.gov/genomes/all/GCA/016/033/845/GCA_016033845.1_ASM1603384v1	from large multi-isolate project	NA	NA	haploid	bacteria	2127868	2127868	51.5	0	116	116	44179	Neisseria meningitidis	NA	M43330	SPAdes v. 3.7	PRJNA635376	SAMN16625054	Contig	ASM1603384v1	from large multi-isolate project	NA	Illumina MiSeq	current	Centers for Disease Control and Prevention
[truncated: 5,131 more rows]
[truncated: 176 more columns]

## Sheet: Table S2
Name	Completeness	Contamination	Completeness_Model_Used	Translation_Table_Used	Coding_Density	Contig_N50	Average_Gene_Length	Genome_Size	GC_Content	Total_Coding_Sequences	Additional_Notes
[truncated: 3,937 more rows]

## Sheet: Table S3
cluster	size	representative	selected	genomes
[truncated: 249 more rows]

## Sheet: Table S4
biosample_ID	sample_id	file_id	md5	size	urls	subject_id	subject_uuid	sample_body_site	visit_number	subject_gender	subject_race	study_full_name	project_name	oral_site	number_of_pairs_analyzed	total_pairs_passed	total_pair_1_trimmed	total_pair_2_trimmed	total_pairs_failed	pairs_failed_due_to_pair_1	pairs_failed_due_to_pair_2	pairs_failed_due_to_both
[truncated: 1,300 more rows]
