# Supplementary material for: Spatial ecology of the Neisseriaceae family in the human oral cavity
Source: Microbiol Spectr. 2025 Apr 8;13(5):e03275-24. doi: 10.1128/spectrum.03275-24 (PMC12054151; doi:10.1128/spectrum.03275-24)
Supplement: Tables S5 to S8 — Supplemental tables. [file spectrum.03275-24-s0007.xlsx]

## Sheet: Table of contents
Table	Description
Table S1	Metadata for all Neisseria, Kingella, Eikenella and Simonsiella genomes downloaded in this study
Table S2	CheckM2 results
Table S3	ANI-based reference genome dereplication results
Table S4	Metadata for HMP metagenomes used in this study
Table S5	GTDB classification results for reference genomes
Table S6	Species and sub-species genetic clades determined from pangenomic, phylogeny and ANI analyses of selected reference genomes.
Table S7	Pairwise ANI results based on ANIb method for reference genomes (prior to dereplication)
Table S8	Multi-site species preference classification results
Table S9	Detection results for species and sub-species genetic clades.
Table S10	Q2Q3 meand depth of coverage results for species and sub-species genetic clades.
Table S11	KEGG Metabolic pathway completeness enrichment results - Complete modules associated with broad-level habitat preferences (Plaque, Tongue, Keratinized gingiva)
Table S12	COG Functional enrichment analsysis results associated with broad-level habitat preferences (Plaque, Tongue, Keratinized gingiva)
Table S13	COG Functional enrichment analsysis results associated with N.subflava (Tongue specialist) vs N. mucosa (Plaque specialist)
Table S14	Presence/absence (1/0) of nitrogen metabolism genes in the reference genomes
Table S15	Presence/absence (1/0) of nitrogen metabolism genes in the reference genomes summarized at the species and sub-species genetic clade level.
Table S16	KEGG Metabolic pathway completeness enrichment results - Complete modules associated with N. subflava vs. N. mucosa

## Sheet: Table S5
user_genome	pangenome_ID	classification	gtdb_species_classification	classification_method	fastani_reference	fastani_reference_radius	fastani_taxonomy	fastani_ani	fastani_af	note	other_related_references.genome_id.species_name.radius.ANI.AF.
G_0001	N_sp_str_F0314_id_GCA_000090875_1	d__Bacteria;p__Pseudomonadota;c__Gammaproteobacteria;o__Burkholderiales;f__Neisseriaceae;g__Neisseria;s__Neisseria sp000090875	Neisseria sp000090875	ani_screen	GCF_005886145.1	95	d__Bacteria;p__Pseudomonadota;c__Gammaproteobacteria;o__Burkholderiales;f__Neisseriaceae;g__Neisseria;s__Neisseria sp000090875	99.97	0.99	classification based on ANI only	N/A
G_0002	N_meningitidis_str_ATCC_13091_id_GCA_000146655_1	d__Bacteria;p__Pseudomonadota;c__Gammaproteobacteria;o__Burkholderiales;f__Neisseriaceae;g__Neisseria;s__Neisseria meningitidis	Neisseria meningitidis	ani_screen	GCF_900638555.1	95.0389	d__Bacteria;p__Pseudomonadota;c__Gammaproteobacteria;o__Burkholderiales;f__Neisseriaceae;g__Neisseria;s__Neisseria meningitidis	97.76	0.937	classification based on ANI only	N/A
G_0003	E_corrodens_str_ATCC_23834_id_GCA_000158615_1	d__Bacteria;p__Pseudomonadota;c__Gammaproteobacteria;o__Burkholderiales;f__Neisseriaceae;g__Eikenella;s__Eikenella corrodens	Eikenella corrodens	ani_screen	GCF_900187105.1	95	d__Bacteria;p__Pseudomonadota;c__Gammaproteobacteria;o__Burkholderiales;f__Neisseriaceae;g__Eikenella;s__Eikenella corrodens	99.93	0.99	classification based on ANI only	N/A
G_0004	K_oralis_str_ATCC_51147_id_GCA_000160435_1	d__Bacteria;p__Pseudomonadota;c__Gammaproteobacteria;o__Burkholderiales;f__Neisseriaceae;g__Kingella_B;s__Kingella_B oralis	Kingella_B oralis	ani_screen	GCF_014054985.1	95	d__Bacteria;p__Pseudomonadota;c__Gammaproteobacteria;o__Burkholderiales;f__Neisseriaceae;g__Kingella_B;s__Kingella_B oralis	99.99	0.994	classification based on ANI only	N/A
G_0005	S_muelleri_str_ATCC_29453_id_GCA_000163775_2	d__Bacteria;p__Pseudomonadota;c__Gammaproteobacteria;o__Burkholderiales;f__Neisseriaceae;g__Simonsiella;s__Simonsiella muelleri	Simonsiella muelleri	ani_screen	GCF_002951835.1	95	d__Bacteria;p__Pseudomonadota;c__Gammaproteobacteria;o__Burkholderiales;f__Neisseriaceae;g__Simonsiella;s__Simonsiella muelleri	99.93	0.982	classification based on ANI only	N/A
G_0006	N_mucosa_str_ATCC_25996_id_GCA_000173875_1	d__Bacteria;p__Pseudomonadota;c__Gammaproteobacteria;o__Burkholderiales;f__Neisseriaceae;g__Neisseria;s__Neisseria mucosa_A	Neisseria mucosa_A	ani_screen	GCF_003044445.1	95.2415	d__Bacteria;p__Pseudomonadota;c__Gammaproteobacteria;o__Burkholderiales;f__Neisseriaceae;g__Neisseria;s__Neisseria mucosa_A	96.12	0.895	classification based on ANI only	N/A
G_0007	N_cinerea_str_ATCC_14685_id_GCA_000173895_1	d__Bacteria;p__Pseudomonadota;c__Gammaproteobacteria;o__Burkholderiales;f__Neisseriaceae;g__Neisseria;s__Neisseria cinerea	Neisseria cinerea	ani_screen	GCF_900475315.1	95	d__Bacteria;p__Pseudomonadota;c__Gammaproteobacteria;o__Burkholderiales;f__Neisseriaceae;g__Neisseria;s__Neisseria cinerea	97.06	0.931	classification based on ANI only	N/A
G_0008	N_flavescens_str_NRL30031_H210_id_GCA_000173935_1	d__Bacteria;p__Pseudomonadota;c__Gammaproteobacteria;o__Burkholderiales;f__Neisseriaceae;g__Neisseria;s__Neisseria flavescens	Neisseria flavescens	ani_screen	GCF_005221285.1	95	d__Bacteria;p__Pseudomonadota;c__Gammaproteobacteria;o__Burkholderiales;f__Neisseriaceae;g__Neisseria;s__Neisseria flavescens	99.96	0.981	classification based on ANI only	N/A
G_0009	N_subflava_str_NJ9703_id_GCA_000173955_1	d__Bacteria;p__Pseudomonadota;c__Gammaproteobacteria;o__Burkholderiales;f__Neisseriaceae;g__Neisseria;s__Neisseria perflava	Neisseria perflava	ani_screen	GCF_023472875.1	95.668	d__Bacteria;p__Pseudomonadota;c__Gammaproteobacteria;o__Burkholderiales;f__Neisseriaceae;g__Neisseria;s__Neisseria perflava	98.06	0.943	classification based on ANI only	N/A
G_0010	N_lactamica_str_ATCC_23970_id_GCA_000173995_1	d__Bacteria;p__Pseudomonadota;c__Gammaproteobacteria;o__Burkholderiales;f__Neisseriaceae;g__Neisseria;s__Neisseria lactamica	Neisseria lactamica	ani_screen	GCF_901482445.1	95	d__Bacteria;p__Pseudomonadota;c__Gammaproteobacteria;o__Burkholderiales;f__Neisseriaceae;g__Neisseria;s__Neisseria lactamica	99.99	0.999	classification based on ANI only	N/A
G_0011	N_sicca_str_ATCC_29256_id_GCA_000174655_1	d__Bacteria;p__Pseudomonadota;c__Gammaproteobacteria;o__Burkholderiales;f__Neisseriaceae;g__Neisseria;s__Neisseria sicca	Neisseria sicca	ani_screen	GCF_014054945.1	96.5569	d__Bacteria;p__Pseudomonadota;c__Gammaproteobacteria;o__Burkholderiales;f__Neisseriaceae;g__Neisseria;s__Neisseria sicca	99.97	0.999	classification based on ANI only	GCA_001067655.1, s__Neisseria lactamica_B, 95.406, 95.42, 0.911
G_0012	N_polysaccharea_str_ATCC_43768_id_GCA_000176735_1	d__Bacteria;p__Pseudomonadota;c__Gammaproteobacteria;o__Burkholderiales;f__Neisseriaceae;g__Neisseria;s__Neisseria polysaccharea	Neisseria polysaccharea	ani_screen	GCA_000176735.1	95	d__Bacteria;p__Pseudomonadota;c__Gammaproteobacteria;o__Burkholderiales;f__Neisseriaceae;g__Neisseria;s__Neisseria polysaccharea	100	0.995	classification based on ANI only	N/A
G_0013	N_lactamica_str_Y92_1009_id_GCA_000180595_1	d__Bacteria;p__Pseudomonadota;c__Gammaproteobacteria;o__Burkholderiales;f__Neisseriaceae;g__Neisseria;s__Neisseria lactamica	Neisseria lactamica	ani_screen	GCF_901482445.1	95	d__Bacteria;p__Pseudomonadota;c__Gammaproteobacteria;o__Burkholderiales;f__Neisseriaceae;g__Neisseria;s__Neisseria lactamica	97.42	0.936	classification based on ANI only	N/A
G_0014	N_mucosa_str_C102_id_GCA_000186165_1	d__Bacteria;p__Pseudomonadota;c__Gammaproteobacteria;o__Burkholderiales;f__Neisseriaceae;g__Neisseria;s__Neisseria sp000186165	Neisseria sp000186165	ani_screen	GCF_013267835.1	95.0169	d__Bacteria;p__Pseudomonadota;c__Gammaproteobacteria;o__Burkholderiales;f__Neisseriaceae;g__Neisseria;s__Neisseria sp000186165	99.99	1	classification based on ANI only	N/A
G_0015	K_denitrificans_str_ATCC_33394_id_GCA_000190695_1	d__Bacteria;p__Pseudomonadota;c__Gammaproteobacteria;o__Burkholderiales;f__Neisseriaceae;g__Kingella_A;s__Kingella_A denitrificans	Kingella_A denitrificans	ani_screen	GCF_000190695.1	95	d__Bacteria;p__Pseudomonadota;c__Gammaproteobacteria;o__Burkholderiales;f__Neisseriaceae;g__Kingella_A;s__Kingella_A denitrificans	100	0.993	classification based on ANI only	N/A
G_0016	N_sicca_str_4320_id_GCA_000193735_2	d__Bacteria;p__Pseudomonadota;c__Gammaproteobacteria;o__Burkholderiales;f__Neisseriaceae;g__Neisseria;s__Neisseria sicca_E	Neisseria sicca_E	ani_screen	GCF_000193735.1	95	d__Bacteria;p__Pseudomonadota;c__Gammaproteobacteria;o__Burkholderiales;f__Neisseriaceae;g__Neisseria;s__Neisseria sicca_E	100	0.988	classification based on ANI only	N/A
G_0017	N_sicca_str_DS1_id_GCA_000193755_2	d__Bacteria;p__Pseudomonadota;c__Gammaproteobacteria;o__Burkholderiales;f__Neisseriaceae;g__Neisseria;s__Neisseria flava	Neisseria flava	ani_screen	GCF_017753665.1	95.2415	d__Bacteria;p__Pseudomonadota;c__Gammaproteobacteria;o__Burkholderiales;f__Neisseriaceae;g__Neisseria;s__Neisseria flava	96.53	0.942	classification based on ANI only	N/A
G_0018	N_lactamica_str_NS19_id_GCA_000193795_2	d__Bacteria;p__Pseudomonadota;c__Gammaproteobacteria;o__Burkholderiales;f__Neisseriaceae;g__Neisseria;s__Neisseria lactamica_A	Neisseria lactamica_A	ani_screen	GCA_000193795.2	95	d__Bacteria;p__Pseudomonadota;c__Gammaproteobacteria;o__Burkholderiales;f__Neisseriaceae;g__Neisseria;s__Neisseria lactamica_A	100	0.991	classification based on ANI only	N/A
G_0019	N_bacilliformis_str_ATCC_BAA_1200_id_GCA_000194925_1	d__Bacteria;p__Pseudomonadota;c__Gammaproteobacteria;o__Burkholderiales;f__Neisseriaceae;g__Neisseria;s__Neisseria bacilliformis	Neisseria bacilliformis	ani_screen	GCF_014055025.1	95	d__Bacteria;p__Pseudomonadota;c__Gammaproteobacteria;o__Burkholderiales;f__Neisseriaceae;g__Neisseria;s__Neisseria bacilliformis	99.92	0.991	classification based on ANI only	N/A
G_0020	N_lactamica_str_020_06_id_GCA_000196295_1	d__Bacteria;p__Pseudomonadota;c__Gammaproteobacteria;o__Burkholderiales;f__Neisseriaceae;g__Neisseria;s__Neisseria lactamica	Neisseria lactamica	ani_screen	GCF_901482445.1	95	d__Bacteria;p__Pseudomonadota;c__Gammaproteobacteria;o__Burkholderiales;f__Neisseriaceae;g__Neisseria;s__Neisseria lactamica	97.52	0.918	classification based on ANI only	N/A
G_0021	K_kingae_str_ATCC_23330_id_GCA_000213535_1	d__Bacteria;p__Pseudomonadota;c__Gammaproteobacteria;o__Burkholderiales;f__Neisseriaceae;g__Kingella;s__Kingella kingae	Kingella kingae	ani_screen	GCF_900111845.1	95	d__Bacteria;p__Pseudomonadota;c__Gammaproteobacteria;o__Burkholderiales;f__Neisseriaceae;g__Kingella;s__Kingella kingae	99.94	0.987	classification based on ANI only	N/A
G_0022	N_weaveri_str_LMG_5135_id_GCA_000224255_2	d__Bacteria;p__Pseudomonadota;c__Gammaproteobacteria;o__Burkholderiales;f__Neisseriaceae;g__Neisseria;s__Neisseria weaveri	Neisseria weaveri	ani_screen	GCF_900638685.1	95	d__Bacteria;p__Pseudomonadota;c__Gammaproteobacteria;o__Burkholderiales;f__Neisseriaceae;g__Neisseria;s__Neisseria weaveri	100	1	classification based on ANI only	N/A
G_0023	N_weaveri_str_ATCC_51223_id_GCA_000224275_2	d__Bacteria;p__Pseudomonadota;c__Gammaproteobacteria;o__Burkholderiales;f__Neisseriaceae;g__Neisseria;s__Neisseria weaveri	Neisseria weaveri	ani_screen	GCF_900638685.1	95	d__Bacteria;p__Pseudomonadota;c__Gammaproteobacteria;o__Burkholderiales;f__Neisseriaceae;g__Neisseria;s__Neisseria weaveri	99.21	0.986	classification based on ANI only	N/A
G_0024	N_shayeganii_str_871_id_GCA_000226875_1	d__Bacteria;p__Pseudomonadota;c__Gammaproteobacteria;o__Burkholderiales;f__Neisseriaceae;g__Eikenella;s__Eikenella shayeganii	Eikenella shayeganii	ani_screen	GCF_000226875.1	95	d__Bacteria;p__Pseudomonadota;c__Gammaproteobacteria;o__Burkholderiales;f__Neisseriaceae;g__Eikenella;s__Eikenella shayeganii	99.99	0.991	classification based on ANI only	N/A
G_0025	N_sp_str_GT4A_CT1_id_GCA_000227275_1	d__Bacteria;p__Pseudomonadota;c__Gammaproteobacteria;o__Burkholderiales;f__Neisseriaceae;g__Neisseria;s__Neisseria sp000227275	Neisseria sp000227275	ani_screen	GCA_000227275.1	96.3387	d__Bacteria;p__Pseudomonadota;c__Gammaproteobacteria;o__Burkholderiales;f__Neisseriaceae;g__Neisseria;s__Neisseria sp000227275	100	0.994	classification based on ANI only	N/A
G_0026	N_wadsworthii_str_9715_id_GCA_000227765_1	d__Bacteria;p__Pseudomonadota;c__Gammaproteobacteria;o__Burkholderiales;f__Neisseriaceae;g__Neisseria;s__Neisseria wadsworthii	Neisseria wadsworthii	ani_screen	GCF_000227765.1	95	d__Bacteria;p__Pseudomonadota;c__Gammaproteobacteria;o__Burkholderiales;f__Neisseriaceae;g__Neisseria;s__Neisseria wadsworthii	100	0.991	classification based on ANI only	N/A
G_0027	K_kingae_str_PYKK081_id_GCA_000255635_1	d__Bacteria;p__Pseudomonadota;c__Gammaproteobacteria;o__Burkholderiales;f__Neisseriaceae;g__Kingella;s__Kingella kingae	Kingella kingae	ani_screen	GCF_900111845.1	95	d__Bacteria;p__Pseudomonadota;c__Gammaproteobacteria;o__Burkholderiales;f__Neisseriaceae;g__Kingella;s__Kingella kingae	98.38	0.961	classification based on ANI only	N/A
G_0028	N_sicca_str_VK64_id_GCA_000260655_1	d__Bacteria;p__Pseudomonadota;c__Gammaproteobacteria;o__Burkholderiales;f__Neisseriaceae;g__Neisseria;s__Neisseria sicca_B	Neisseria sicca_B	ani_screen	GCF_000260655.1	96.5642	d__Bacteria;p__Pseudomonadota;c__Gammaproteobacteria;o__Burkholderiales;f__Neisseriaceae;g__Neisseria;s__Neisseria sicca_B	100	0.988	classification based on ANI only	GCF_022749495.1, s__Neisseria macacae, 96.5642, 96.56, 0.955; GCF_014054945.1, s__Neisseria sicca, 96.5569, 96.56, 0.956; GCA_000227275.1, s__Neisseria sp000227275, 96.3387, 96.34, 0.942
G_0029	K_kingae_str_11220434_id_GCA_000283375_1	d__Bacteria;p__Pseudomonadota;c__Gammaproteobacteria;o__Burkholderiales;f__Neisseriaceae;g__Kingella;s__Kingella kingae	Kingella kingae	ani_screen	GCF_900111845.1	95	d__Bacteria;p__Pseudomonadota;c__Gammaproteobacteria;o__Burkholderiales;f__Neisseriaceae;g__Kingella;s__Kingella kingae	98.32	0.945	classification based on ANI only	N/A
G_0030	N_sp_HMT_020_str_F0370_id_GCA_000318235_2	d__Bacteria;p__Pseudomonadota;c__Gammaproteobacteria;o__Burkholderiales;f__Neisseriaceae;g__Neisseria;s__Neisseria sp002237445	Neisseria sp002237445	ani_screen	GCF_002237445.1	95	d__Bacteria;p__Pseudomonadota;c__Gammaproteobacteria;o__Burkholderiales;f__Neisseriaceae;g__Neisseria;s__Neisseria sp002237445	99.69	0.982	classification based on ANI only	N/A
G_0031	K_kingae_str_BB114_id_GCA_000455465_1	d__Bacteria;p__Pseudomonadota;c__Gammaproteobacteria;o__Burkholderiales;f__Neisseriaceae;g__Kingella;s__Kingella kingae	Kingella kingae	ani_screen	GCF_900111845.1	95	d__Bacteria;p__Pseudomonadota;c__Gammaproteobacteria;o__Burkholderiales;f__Neisseriaceae;g__Kingella;s__Kingella kingae	98.22	0.955	classification based on ANI only	N/A
G_0032	K_kingae_str_AA255_id_GCA_000469825_1	d__Bacteria;p__Pseudomonadota;c__Gammaproteobacteria;o__Burkholderiales;f__Neisseriaceae;g__Kingella;s__Kingella kingae	Kingella kingae	ani_screen	GCF_900111845.1	95	d__Bacteria;p__Pseudomonadota;c__Gammaproteobacteria;o__Burkholderiales;f__Neisseriaceae;g__Kingella;s__Kingella kingae	98.31	0.95	classification based on ANI only	N/A
G_0033	K_kingae_str_AA068_id_GCA_000469845_1	d__Bacteria;p__Pseudomonadota;c__Gammaproteobacteria;o__Burkholderiales;f__Neisseriaceae;g__Kingella;s__Kingella kingae	Kingella kingae	ani_screen	GCF_900111845.1	95	d__Bacteria;p__Pseudomonadota;c__Gammaproteobacteria;o__Burkholderiales;f__Neisseriaceae;g__Kingella;s__Kingella kingae	98.19	0.95	classification based on ANI only	N/A
G_0034	K_kingae_str_AA105_id_GCA_000469865_1	d__Bacteria;p__Pseudomonadota;c__Gammaproteobacteria;o__Burkholderiales;f__Neisseriaceae;g__Kingella;s__Kingella kingae	Kingella kingae	ani_screen	GCF_900111845.1	95	d__Bacteria;p__Pseudomonadota;c__Gammaproteobacteria;o__Burkholderiales;f__Neisseriaceae;g__Kingella;s__Kingella kingae	98.28	0.95	classification based on ANI only	N/A
G_0035	K_kingae_str_BB016_id_GCA_000469885_1	d__Bacteria;p__Pseudomonadota;c__Gammaproteobacteria;o__Burkholderiales;f__Neisseriaceae;g__Kingella;s__Kingella kingae	Kingella kingae	ani_screen	GCF_900111845.1	95	d__Bacteria;p__Pseudomonadota;c__Gammaproteobacteria;o__Burkholderiales;f__Neisseriaceae;g__Kingella;s__Kingella kingae	98.27	0.95	classification based on ANI only	N/A
G_0036	K_kingae_str_AA417_id_GCA_000469905_1	d__Bacteria;p__Pseudomonadota;c__Gammaproteobacteria;o__Burkholderiales;f__Neisseriaceae;g__Kingella;s__Kingella kingae	Kingella kingae	ani_screen	GCF_900111845.1	95	d__Bacteria;p__Pseudomonadota;c__Gammaproteobacteria;o__Burkholderiales;f__Neisseriaceae;g__Kingella;s__Kingella kingae	98.31	0.955	classification based on ANI only	N/A
G_0037	K_kingae_str_BB060_id_GCA_000469925_1	d__Bacteria;p__Pseudomonadota;c__Gammaproteobacteria;o__Burkholderiales;f__Neisseriaceae;g__Kingella;s__Kingella kingae	Kingella kingae	ani_screen	GCF_900111845.1	95	d__Bacteria;p__Pseudomonadota;c__Gammaproteobacteria;o__Burkholderiales;f__Neisseriaceae;g__Kingella;s__Kingella kingae	99.29	0.958	classification based on ANI only	N/A
G_0038	K_kingae_str_D2363_id_GCA_000469965_1	d__Bacteria;p__Pseudomonadota;c__Gammaproteobacteria;o__Burkholderiales;f__Neisseriaceae;g__Kingella;s__Kingella kingae	Kingella kingae	ani_screen	GCF_900111845.1	95	d__Bacteria;p__Pseudomonadota;c__Gammaproteobacteria;o__Burkholderiales;f__Neisseriaceae;g__Kingella;s__Kingella kingae	98.41	0.952	classification based on ANI only	N/A
G_0039	K_kingae_str_KK113_id_GCA_000470005_1	d__Bacteria;p__Pseudomonadota;c__Gammaproteobacteria;o__Burkholderiales;f__Neisseriaceae;g__Kingella;s__Kingella kingae	Kingella kingae	ani_screen	GCF_900111845.1	95	d__Bacteria;p__Pseudomonadota;c__Gammaproteobacteria;o__Burkholderiales;f__Neisseriaceae;g__Kingella;s__Kingella kingae	98.21	0.955	classification based on ANI only	N/A
G_0040	K_kingae_str_D7330_id_GCA_000470035_1	d__Bacteria;p__Pseudomonadota;c__Gammaproteobacteria;o__Burkholderiales;f__Neisseriaceae;g__Kingella;s__Kingella kingae	Kingella kingae	ani_screen	GCF_900111845.1	95	d__Bacteria;p__Pseudomonadota;c__Gammaproteobacteria;o__Burkholderiales;f__Neisseriaceae;g__Kingella;s__Kingella kingae	98.18	0.958	classification based on ANI only	N/A
G_0041	K_kingae_str_CC254_id_GCA_000470095_1	d__Bacteria;p__Pseudomonadota;c__Gammaproteobacteria;o__Burkholderiales;f__Neisseriaceae;g__Kingella;s__Kingella kingae	Kingella kingae	ani_screen	GCF_900111845.1	95	d__Bacteria;p__Pseudomonadota;c__Gammaproteobacteria;o__Burkholderiales;f__Neisseriaceae;g__Kingella;s__Kingella kingae	98.19	0.945	classification based on ANI only	N/A
G_0042	K_kingae_str_KK199_id_GCA_000470115_1	d__Bacteria;p__Pseudomonadota;c__Gammaproteobacteria;o__Burkholderiales;f__Neisseriaceae;g__Kingella;s__Kingella kingae	Kingella kingae	ani_screen	GCF_900111845.1	95	d__Bacteria;p__Pseudomonadota;c__Gammaproteobacteria;o__Burkholderiales;f__Neisseriaceae;g__Kingella;s__Kingella kingae	98.31	0.955	classification based on ANI only	N/A
G_0043	K_kingae_str_KK145_id_GCA_000470155_1	d__Bacteria;p__Pseudomonadota;c__Gammaproteobacteria;o__Burkholderiales;f__Neisseriaceae;g__Kingella;s__Kingella kingae	Kingella kingae	ani_screen	GCF_900111845.1	95	d__Bacteria;p__Pseudomonadota;c__Gammaproteobacteria;o__Burkholderiales;f__Neisseriaceae;g__Kingella;s__Kingella kingae	98.33	0.95	classification based on ANI only	N/A
G_0044	K_kingae_str_PV1748_id_GCA_000470175_1	d__Bacteria;p__Pseudomonadota;c__Gammaproteobacteria;o__Burkholderiales;f__Neisseriaceae;g__Kingella;s__Kingella kingae	Kingella kingae	ani_screen	GCF_900111845.1	95	d__Bacteria;p__Pseudomonadota;c__Gammaproteobacteria;o__Burkholderiales;f__Neisseriaceae;g__Kingella;s__Kingella kingae	98.19	0.953	classification based on ANI only	N/A
G_0045	K_kingae_str_KK245_id_GCA_000470195_1	d__Bacteria;p__Pseudomonadota;c__Gammaproteobacteria;o__Burkholderiales;f__Neisseriaceae;g__Kingella;s__Kingella kingae	Kingella kingae	ani_screen	GCF_900111845.1	95	d__Bacteria;p__Pseudomonadota;c__Gammaproteobacteria;o__Burkholderiales;f__Neisseriaceae;g__Kingella;s__Kingella kingae	98.16	0.958	classification based on ANI only	N/A
G_0046	K_kingae_str_KK12_id_GCA_000470255_1	d__Bacteria;p__Pseudomonadota;c__Gammaproteobacteria;o__Burkholderiales;f__Neisseriaceae;g__Kingella;s__Kingella kingae	Kingella kingae	ani_screen	GCF_900111845.1	95	d__Bacteria;p__Pseudomonadota;c__Gammaproteobacteria;o__Burkholderiales;f__Neisseriaceae;g__Kingella;s__Kingella kingae	98.34	0.952	classification based on ANI only	N/A
G_0047	K_kingae_str_KK156_id_GCA_000470275_1	d__Bacteria;p__Pseudomonadota;c__Gammaproteobacteria;o__Burkholderiales;f__Neisseriaceae;g__Kingella;s__Kingella kingae	Kingella kingae	ani_screen	GCF_900111845.1	95	d__Bacteria;p__Pseudomonadota;c__Gammaproteobacteria;o__Burkholderiales;f__Neisseriaceae;g__Kingella;s__Kingella kingae	98.28	0.948	classification based on ANI only	N/A
G_0048	K_kingae_str_KK189_id_GCA_000470295_1	d__Bacteria;p__Pseudomonadota;c__Gammaproteobacteria;o__Burkholderiales;f__Neisseriaceae;g__Kingella;s__Kingella kingae	Kingella kingae	ani_screen	GCF_900111845.1	95	d__Bacteria;p__Pseudomonadota;c__Gammaproteobacteria;o__Burkholderiales;f__Neisseriaceae;g__Kingella;s__Kingella kingae	98.1	0.955	classification based on ANI only	N/A
G_0049	K_kingae_str_KK75_id_GCA_000470335_1	d__Bacteria;p__Pseudomonadota;c__Gammaproteobacteria;o__Burkholderiales;f__Neisseriaceae;g__Kingella;s__Kingella kingae	Kingella kingae	ani_screen	GCF_900111845.1	95	d__Bacteria;p__Pseudomonadota;c__Gammaproteobacteria;o__Burkholderiales;f__Neisseriaceae;g__Kingella;s__Kingella kingae	98.12	0.955	classification based on ANI only	N/A
G_0050	K_kingae_str_Vir5453_id_GCA_000470375_1	d__Bacteria;p__Pseudomonadota;c__Gammaproteobacteria;o__Burkholderiales;f__Neisseriaceae;g__Kingella;s__Kingella kingae	Kingella kingae	ani_screen	GCF_900111845.1	95	d__Bacteria;p__Pseudomonadota;c__Gammaproteobacteria;o__Burkholderiales;f__Neisseriaceae;g__Kingella;s__Kingella kingae	98.23	0.957	classification based on ANI only	N/A
G_0051	K_kingae_str_KK56_id_GCA_000470395_1	d__Bacteria;p__Pseudomonadota;c__Gammaproteobacteria;o__Burkholderiales;f__Neisseriaceae;g__Kingella;s__Kingella kingae	Kingella kingae	ani_screen	GCF_900111845.1	95	d__Bacteria;p__Pseudomonadota;c__Gammaproteobacteria;o__Burkholderiales;f__Neisseriaceae;g__Kingella;s__Kingella kingae	98.25	0.95	classification based on ANI only	N/A
G_0052	K_kingae_str_KK107_id_GCA_000470415_1	d__Bacteria;p__Pseudomonadota;c__Gammaproteobacteria;o__Burkholderiales;f__Neisseriaceae;g__Kingella;s__Kingella kingae	Kingella kingae	ani_screen	GCF_900111845.1	95	d__Bacteria;p__Pseudomonadota;c__Gammaproteobacteria;o__Burkholderiales;f__Neisseriaceae;g__Kingella;s__Kingella kingae	98.32	0.952	classification based on ANI only	N/A
G_0053	K_kingae_str_KK260_id_GCA_000470455_1	d__Bacteria;p__Pseudomonadota;c__Gammaproteobacteria;o__Burkholderiales;f__Neisseriaceae;g__Kingella;s__Kingella kingae	Kingella kingae	ani_screen	GCF_900111845.1	95	d__Bacteria;p__Pseudomonadota;c__Gammaproteobacteria;o__Burkholderiales;f__Neisseriaceae;g__Kingella;s__Kingella kingae	98.28	0.95	classification based on ANI only	N/A
G_0054	K_kingae_str_KK83_id_GCA_000470475_1	d__Bacteria;p__Pseudomonadota;c__Gammaproteobacteria;o__Burkholderiales;f__Neisseriaceae;g__Kingella;s__Kingella kingae	Kingella kingae	ani_screen	GCF_900111845.1	95	d__Bacteria;p__Pseudomonadota;c__Gammaproteobacteria;o__Burkholderiales;f__Neisseriaceae;g__Kingella;s__Kingella kingae	98.32	0.95	classification based on ANI only	N/A
G_0055	K_kingae_str_KK128_id_GCA_000470515_1	d__Bacteria;p__Pseudomonadota;c__Gammaproteobacteria;o__Burkholderiales;f__Neisseriaceae;g__Kingella;s__Kingella kingae	Kingella kingae	ani_screen	GCF_900111845.1	95	d__Bacteria;p__Pseudomonadota;c__Gammaproteobacteria;o__Burkholderiales;f__Neisseriaceae;g__Kingella;s__Kingella kingae	98.15	0.953	classification based on ANI only	N/A
G_0056	K_kingae_str_KK60_id_GCA_000470575_1	d__Bacteria;p__Pseudomonadota;c__Gammaproteobacteria;o__Burkholderiales;f__Neisseriaceae;g__Kingella;s__Kingella kingae	Kingella kingae	ani_screen	GCF_900111845.1	95	d__Bacteria;p__Pseudomonadota;c__Gammaproteobacteria;o__Burkholderiales;f__Neisseriaceae;g__Kingella;s__Kingella kingae	99.27	0.958	classification based on ANI only	N/A
G_0057	K_kingae_str_KK274_id_GCA_000470595_1	d__Bacteria;p__Pseudomonadota;c__Gammaproteobacteria;o__Burkholderiales;f__Neisseriaceae;g__Kingella;s__Kingella kingae	Kingella kingae	ani_screen	GCF_900111845.1	95	d__Bacteria;p__Pseudomonadota;c__Gammaproteobacteria;o__Burkholderiales;f__Neisseriaceae;g__Kingella;s__Kingella kingae	98.23	0.955	classification based on ANI only	N/A
G_0058	K_kingae_str_KK411_id_GCA_000470615_1	d__Bacteria;p__Pseudomonadota;c__Gammaproteobacteria;o__Burkholderiales;f__Neisseriaceae;g__Kingella;s__Kingella kingae	Kingella kingae	ani_screen	GCF_900111845.1	95	d__Bacteria;p__Pseudomonadota;c__Gammaproteobacteria;o__Burkholderiales;f__Neisseriaceae;g__Kingella;s__Kingella kingae	98.22	0.957	classification based on ANI only	N/A
G_0059	K_kingae_str_KK158_id_GCA_000470635_1	d__Bacteria;p__Pseudomonadota;c__Gammaproteobacteria;o__Burkholderiales;f__Neisseriaceae;g__Kingella;s__Kingella kingae	Kingella kingae	ani_screen	GCF_900111845.1	95	d__Bacteria;p__Pseudomonadota;c__Gammaproteobacteria;o__Burkholderiales;f__Neisseriaceae;g__Kingella;s__Kingella kingae	98.1	0.955	classification based on ANI only	N/A
G_0060	K_kingae_str_KK6_id_GCA_000470675_1	d__Bacteria;p__Pseudomonadota;c__Gammaproteobacteria;o__Burkholderiales;f__Neisseriaceae;g__Kingella;s__Kingella kingae	Kingella kingae	ani_screen	GCF_900111845.1	95	d__Bacteria;p__Pseudomonadota;c__Gammaproteobacteria;o__Burkholderiales;f__Neisseriaceae;g__Kingella;s__Kingella kingae	98.31	0.953	classification based on ANI only	N/A
G_0061	K_kingae_str_KK93_id_GCA_000477275_1	d__Bacteria;p__Pseudomonadota;c__Gammaproteobacteria;o__Burkholderiales;f__Neisseriaceae;g__Kingella;s__Kingella kingae	Kingella kingae	ani_screen	GCF_900111845.1	95	d__Bacteria;p__Pseudomonadota;c__Gammaproteobacteria;o__Burkholderiales;f__Neisseriaceae;g__Kingella;s__Kingella kingae	98.16	0.947	classification based on ANI only	N/A
G_0062	K_kingae_str_BB631_id_GCA_000477295_1	d__Bacteria;p__Pseudomonadota;c__Gammaproteobacteria;o__Burkholderiales;f__Neisseriaceae;g__Kingella;s__Kingella kingae	Kingella kingae	ani_screen	GCF_900111845.1	95	d__Bacteria;p__Pseudomonadota;c__Gammaproteobacteria;o__Burkholderiales;f__Neisseriaceae;g__Kingella;s__Kingella kingae	98.15	0.955	classification based on ANI only	N/A
G_0063	K_kingae_str_KK238_id_GCA_000477315_1	d__Bacteria;p__Pseudomonadota;c__Gammaproteobacteria;o__Burkholderiales;f__Neisseriaceae;g__Kingella;s__Kingella kingae	Kingella kingae	ani_screen	GCF_900111845.1	95	d__Bacteria;p__Pseudomonadota;c__Gammaproteobacteria;o__Burkholderiales;f__Neisseriaceae;g__Kingella;s__Kingella kingae	98.13	0.952	classification based on ANI only	N/A
G_0064	K_kingae_str_KK101_id_GCA_000477375_1	d__Bacteria;p__Pseudomonadota;c__Gammaproteobacteria;o__Burkholderiales;f__Neisseriaceae;g__Kingella;s__Kingella kingae	Kingella kingae	ani_screen	GCF_900111845.1	95	d__Bacteria;p__Pseudomonadota;c__Gammaproteobacteria;o__Burkholderiales;f__Neisseriaceae;g__Kingella;s__Kingella kingae	98.27	0.955	classification based on ANI only	N/A
G_0065	E_corrodens_str_CC92I_id_GCA_000504685_1	d__Bacteria;p__Pseudomonadota;c__Gammaproteobacteria;o__Burkholderiales;f__Neisseriaceae;g__Eikenella;s__Eikenella corrodens	Eikenella corrodens	ani_screen	GCF_900187105.1	95	d__Bacteria;p__Pseudomonadota;c__Gammaproteobacteria;o__Burkholderiales;f__Neisseriaceae;g__Eikenella;s__Eikenella corrodens	95.7	0.9	classification based on ANI only	N/A
G_0066	N_lactamica_str_ATCC_23970_id_GCA_000741965_1	d__Bacteria;p__Pseudomonadota;c__Gammaproteobacteria;o__Burkholderiales;f__Neisseriaceae;g__Neisseria;s__Neisseria lactamica	Neisseria lactamica	ani_screen	GCF_901482445.1	95	d__Bacteria;p__Pseudomonadota;c__Gammaproteobacteria;o__Burkholderiales;f__Neisseriaceae;g__Neisseria;s__Neisseria lactamica	99.99	0.99	classification based on ANI only	N/A
G_0067	K_kingae_str_NA_id_GCA_000751135_1	d__Bacteria;p__Pseudomonadota;c__Gammaproteobacteria;o__Burkholderiales;f__Neisseriaceae;g__Kingella;s__Kingella kingae	Kingella kingae	ani_screen	GCF_900111845.1	95	d__Bacteria;p__Pseudomonadota;c__Gammaproteobacteria;o__Burkholderiales;f__Neisseriaceae;g__Kingella;s__Kingella kingae	98.43	0.942	classification based on ANI only	N/A
G_0068	K_negevensis_str_Pharynx_id_GCA_000751855_1	d__Bacteria;p__Pseudomonadota;c__Gammaproteobacteria;o__Burkholderiales;f__Neisseriaceae;g__Kingella_C;s__Kingella_C negevensis	Kingella_C negevensis	ani_screen	GCF_000751855.1	95	d__Bacteria;p__Pseudomonadota;c__Gammaproteobacteria;o__Burkholderiales;f__Neisseriaceae;g__Kingella_C;s__Kingella_C negevensis	100	0.994	classification based on ANI only	N/A
G_0069	N_mucosa_str_C6A_id_GCA_000763635_1	d__Bacteria;p__Pseudomonadota;c__Gammaproteobacteria;o__Burkholderiales;f__Neisseriaceae;g__Neisseria;s__Neisseria sp000186165	Neisseria sp000186165	ani_screen	GCF_013267835.1	95.0169	d__Bacteria;p__Pseudomonadota;c__Gammaproteobacteria;o__Burkholderiales;f__Neisseriaceae;g__Neisseria;s__Neisseria sp000186165	96.44	0.948	classification based on ANI only	N/A
G_0070	N_elongata_str_ATCC_29315_id_GCA_000818035_1	d__Bacteria;p__Pseudomonadota;c__Gammaproteobacteria;o__Burkholderiales;f__Neisseriaceae;g__Neisseria;s__Neisseria elongata	Neisseria elongata	ani_screen	GCF_900113545.1	95	d__Bacteria;p__Pseudomonadota;c__Gammaproteobacteria;o__Burkholderiales;f__Neisseriaceae;g__Neisseria;s__Neisseria elongata	96.14	0.904	classification based on ANI only	N/A
G_0071	N_arctica_str_KH1503_id_GCA_001027865_1	d__Bacteria;p__Pseudomonadota;c__Gammaproteobacteria;o__Burkholderiales;f__Neisseriaceae;g__Neisseria;s__Neisseria arctica	Neisseria arctica	ani_screen	GCF_022870905.1	95	d__Bacteria;p__Pseudomonadota;c__Gammaproteobacteria;o__Burkholderiales;f__Neisseriaceae;g__Neisseria;s__Neisseria arctica	100	1	classification based on ANI only	N/A
G_0072	K_kingae_str_KK171_id_GCA_001050895_1	d__Bacteria;p__Pseudomonadota;c__Gammaproteobacteria;o__Burkholderiales;f__Neisseriaceae;g__Kingella;s__Kingella kingae	Kingella kingae	ani_screen	GCF_900111845.1	95	d__Bacteria;p__Pseudomonadota;c__Gammaproteobacteria;o__Burkholderiales;f__Neisseriaceae;g__Kingella;s__Kingella kingae	98.21	0.948	classification based on ANI only	N/A
G_0073	N_elongata_str_1279_NMEN_id_GCA_001061435_1	d__Bacteria;p__Pseudomonadota;c__Gammaproteobacteria;o__Burkholderiales;f__Neisseriaceae;g__Neisseria;s__Neisseria elongata	Neisseria elongata	ani_screen	GCF_900113545.1	95	d__Bacteria;p__Pseudomonadota;c__Gammaproteobacteria;o__Burkholderiales;f__Neisseriaceae;g__Neisseria;s__Neisseria elongata	96.33	0.896	classification based on ANI only	N/A
G_0074	N_bacilliformis_str_203_NMEN_id_GCA_001063965_1	d__Bacteria;p__Pseudomonadota;c__Gammaproteobacteria;o__Burkholderiales;f__Neisseriaceae;g__Neisseria;s__Neisseria bacilliformis	Neisseria bacilliformis	ani_screen	GCF_014055025.1	95	d__Bacteria;p__Pseudomonadota;c__Gammaproteobacteria;o__Burkholderiales;f__Neisseriaceae;g__Neisseria;s__Neisseria bacilliformis	96.96	0.888	classification based on ANI only	N/A
G_0075	N_lactamica_str_338_rep1_NLAC_id_GCA_001064605_1	d__Bacteria;p__Pseudomonadota;c__Gammaproteobacteria;o__Burkholderiales;f__Neisseriaceae;g__Neisseria;s__Neisseria sp000186165	Neisseria sp000186165	ani_screen	GCF_013267835.1	95.0169	d__Bacteria;p__Pseudomonadota;c__Gammaproteobacteria;o__Burkholderiales;f__Neisseriaceae;g__Neisseria;s__Neisseria sp000186165	96.54	0.935	classification based on ANI only	N/A
G_0076	N_elongata_str_404_NMEN_id_GCA_001064875_1	d__Bacteria;p__Pseudomonadota;c__Gammaproteobacteria;o__Burkholderiales;f__Neisseriaceae;g__Neisseria;s__Neisseria elongata	Neisseria elongata	ani_screen	GCF_900113545.1	95	d__Bacteria;p__Pseudomonadota;c__Gammaproteobacteria;o__Burkholderiales;f__Neisseriaceae;g__Neisseria;s__Neisseria elongata	96.15	0.866	classification based on ANI only	N/A
G_0077	N_elongata_str_431_NMEN_id_GCA_001064935_1	d__Bacteria;p__Pseudomonadota;c__Gammaproteobacteria;o__Burkholderiales;f__Neisseriaceae;g__Neisseria;s__Neisseria elongata	Neisseria elongata	ani_screen	GCF_900113545.1	95	d__Bacteria;p__Pseudomonadota;c__Gammaproteobacteria;o__Burkholderiales;f__Neisseriaceae;g__Neisseria;s__Neisseria elongata	96.08	0.865	classification based on ANI only	N/A
G_0078	N_bacilliformis_str_914_NLAC_id_GCA_001067635_1	d__Bacteria;p__Pseudomonadota;c__Gammaproteobacteria;o__Burkholderiales;f__Neisseriaceae;g__Neisseria;s__Neisseria bacilliformis	Neisseria bacilliformis	ani_screen	GCF_014055025.1	95	d__Bacteria;p__Pseudomonadota;c__Gammaproteobacteria;o__Burkholderiales;f__Neisseriaceae;g__Neisseria;s__Neisseria bacilliformis	98.13	0.952	classification based on ANI only	N/A
G_0079	E_corrodens_str_491_NMEN_id_GCA_001076785_1	d__Bacteria;p__Pseudomonadota;c__Gammaproteobacteria;o__Burkholderiales;f__Neisseriaceae;g__Eikenella;s__Eikenella corrodens	Eikenella corrodens	ani_screen	GCF_900187105.1	95	d__Bacteria;p__Pseudomonadota;c__Gammaproteobacteria;o__Burkholderiales;f__Neisseriaceae;g__Eikenella;s__Eikenella corrodens	96.81	0.875	classification based on ANI only	N/A
G_0080	N_sp_str_74A18_id_GCA_001308005_1	d__Bacteria;p__Pseudomonadota;c__Gammaproteobacteria;o__Burkholderiales;f__Neisseriaceae;g__Neisseria;s__Neisseria dumasiana	Neisseria dumasiana	ani_screen	GCF_022870885.1	95	d__Bacteria;p__Pseudomonadota;c__Gammaproteobacteria;o__Burkholderiales;f__Neisseriaceae;g__Neisseria;s__Neisseria dumasiana	97.24	0.921	classification based on ANI only	N/A
G_0081	N_sp_str_8_30E_35_id_GCA_001308015_1	d__Bacteria;p__Pseudomonadota;c__Gammaproteobacteria;o__Burkholderiales;f__Neisseriaceae;g__Neisseria;s__Neisseria sp001308015	Neisseria sp001308015	ani_screen	GCF_001308015.1	95	d__Bacteria;p__Pseudomonadota;c__Gammaproteobacteria;o__Burkholderiales;f__Neisseriaceae;g__Neisseria;s__Neisseria sp001308015	100	0.999	classification based on ANI only	N/A
G_0082	K_kingae_str_KK3_id_GCA_001408935_1	d__Bacteria;p__Pseudomonadota;c__Gammaproteobacteria;o__Burkholderiales;f__Neisseriaceae;g__Kingella;s__Kingella kingae	Kingella kingae	ani_screen	GCF_900111845.1	95	d__Bacteria;p__Pseudomonadota;c__Gammaproteobacteria;o__Burkholderiales;f__Neisseriaceae;g__Kingella;s__Kingella kingae	98.2	0.953	classification based on ANI only	N/A
G_0083	N_mucosa_str_CCH7_A10_id_GCA_001556335_1	d__Bacteria;p__Pseudomonadota;c__Gammaproteobacteria;o__Burkholderiales;f__Neisseriaceae;g__Neisseria;s__Neisseria mucosa	Neisseria mucosa	ani_screen	GCA_003028315.1	96.4916	d__Bacteria;p__Pseudomonadota;c__Gammaproteobacteria;o__Burkholderiales;f__Neisseriaceae;g__Neisseria;s__Neisseria mucosa	97.39	0.969	classification based on ANI only	GCA_000952795.1, s__Neisseria sp000952795, 96.4916, 96.7, 0.885; GCF_003044425.1, s__Neisseria sicca_C, 95.8064, 95.82, 0.883
G_0084	N_flavescens_str_CD_NF1_id_GCA_001618015_1	d__Bacteria;p__Pseudomonadota;c__Gammaproteobacteria;o__Burkholderiales;f__Neisseriaceae;g__Neisseria;s__Neisseria flavescens_B	Neisseria flavescens_B	ani_screen	GCA_024205745.1	95.3277	d__Bacteria;p__Pseudomonadota;c__Gammaproteobacteria;o__Burkholderiales;f__Neisseriaceae;g__Neisseria;s__Neisseria flavescens_B	95.95	0.912	classification based on ANI only	N/A
G_0085	N_flavescens_str_CD_NF2_id_GCA_001618065_1	d__Bacteria;p__Pseudomonadota;c__Gammaproteobacteria;o__Burkholderiales;f__Neisseriaceae;g__Neisseria;s__Neisseria flavescens_A	Neisseria flavescens_A	ani_screen	GCA_001618065.1	95.6387	d__Bacteria;p__Pseudomonadota;c__Gammaproteobacteria;o__Burkholderiales;f__Neisseriaceae;g__Neisseria;s__Neisseria flavescens_A	100	0.993	classification based on ANI only	N/A
G_0086	N_flavescens_str_CD_NF3_id_GCA_001618075_1	d__Bacteria;p__Pseudomonadota;c__Gammaproteobacteria;o__Burkholderiales;f__Neisseriaceae;g__Neisseria;s__Neisseria perflava	Neisseria perflava	ani_screen	GCF_023472875.1	95.668	d__Bacteria;p__Pseudomonadota;c__Gammaproteobacteria;o__Burkholderiales;f__Neisseriaceae;g__Neisseria;s__Neisseria perflava	95.74	0.889	classification based on ANI only	N/A
G_0087	N_flavescens_str_CNF_id_GCA_001618085_1	d__Bacteria;p__Pseudomonadota;c__Gammaproteobacteria;o__Burkholderiales;f__Neisseriaceae;g__Neisseria;s__Neisseria flavescens_C	Neisseria flavescens_C	ani_screen	GCA_001618085.1	95.4943	d__Bacteria;p__Pseudomonadota;c__Gammaproteobacteria;o__Burkholderiales;f__Neisseriaceae;g__Neisseria;s__Neisseria flavescens_C	100	0.996	classification based on ANI only	N/A
G_0088	E_corrodens_str_NML01_0328_id_GCA_001648235_1	d__Bacteria;p__Pseudomonadota;c__Gammaproteobacteria;o__Burkholderiales;f__Neisseriaceae;g__Eikenella;s__Eikenella corrodens	Eikenella corrodens	ani_screen	GCF_900187105.1	95	d__Bacteria;p__Pseudomonadota;c__Gammaproteobacteria;o__Burkholderiales;f__Neisseriaceae;g__Eikenella;s__Eikenella corrodens	96.03	0.9	classification based on ANI only	N/A
G_0089	E_corrodens_str_NML04_0072_id_GCA_001648245_1	d__Bacteria;p__Pseudomonadota;c__Gammaproteobacteria;o__Burkholderiales;f__Neisseriaceae;g__Eikenella;s__Eikenella corrodens	Eikenella corrodens	ani_screen	GCF_900187105.1	95	d__Bacteria;p__Pseudomonadota;c__Gammaproteobacteria;o__Burkholderiales;f__Neisseriaceae;g__Eikenella;s__Eikenella corrodens	97.24	0.896	classification based on ANI only	N/A
G_0090	E_corrodens_str_NML01_0040_id_GCA_001648255_1	d__Bacteria;p__Pseudomonadota;c__Gammaproteobacteria;o__Burkholderiales;f__Neisseriaceae;g__Eikenella;s__Eikenella corrodens	Eikenella corrodens	ani_screen	GCF_900187105.1	95	d__Bacteria;p__Pseudomonadota;c__Gammaproteobacteria;o__Burkholderiales;f__Neisseriaceae;g__Eikenella;s__Eikenella corrodens	98.99	0.921	classification based on ANI only	N/A
G_0091	E_corrodens_str_NML120819_id_GCA_001648265_1	d__Bacteria;p__Pseudomonadota;c__Gammaproteobacteria;o__Burkholderiales;f__Neisseriaceae;g__Eikenella;s__Eikenella corrodens	Eikenella corrodens	ani_screen	GCF_900187105.1	95	d__Bacteria;p__Pseudomonadota;c__Gammaproteobacteria;o__Burkholderiales;f__Neisseriaceae;g__Eikenella;s__Eikenella corrodens	95.38	0.874	classification based on ANI only	N/A
G_0092	E_corrodens_str_NML130388_id_GCA_001648315_1	d__Bacteria;p__Pseudomonadota;c__Gammaproteobacteria;o__Burkholderiales;f__Neisseriaceae;g__Eikenella;s__Eikenella corrodens	Eikenella corrodens	ani_screen	GCF_900187105.1	95	d__Bacteria;p__Pseudomonadota;c__Gammaproteobacteria;o__Burkholderiales;f__Neisseriaceae;g__Eikenella;s__Eikenella corrodens	96.12	0.889	classification based on ANI only	N/A
G_0093	E_corrodens_str_NML140207_id_GCA_001648335_1	d__Bacteria;p__Pseudomonadota;c__Gammaproteobacteria;o__Burkholderiales;f__Neisseriaceae;g__Eikenella;s__Eikenella corrodens	Eikenella corrodens	ani_screen	GCF_900187105.1	95	d__Bacteria;p__Pseudomonadota;c__Gammaproteobacteria;o__Burkholderiales;f__Neisseriaceae;g__Eikenella;s__Eikenella corrodens	97.23	0.909	classification based on ANI only	N/A
G_0094	E_sp_str_NML01_A_086_id_GCA_001648345_1	d__Bacteria;p__Pseudomonadota;c__Gammaproteobacteria;o__Burkholderiales;f__Neisseriaceae;g__Eikenella;s__Eikenella exigua	Eikenella exigua	ani_screen	GCF_008805035.1	95	d__Bacteria;p__Pseudomonadota;c__Gammaproteobacteria;o__Burkholderiales;f__Neisseriaceae;g__Eikenella;s__Eikenella exigua	99.43	0.976	classification based on ANI only	N/A
G_0095	E_longinqua_str_NML02_A_017_id_GCA_001648355_1	d__Bacteria;p__Pseudomonadota;c__Gammaproteobacteria;o__Burkholderiales;f__Neisseriaceae;g__Eikenella;s__Eikenella longinqua	Eikenella longinqua	ani_screen	GCF_001648355.1	95	d__Bacteria;p__Pseudomonadota;c__Gammaproteobacteria;o__Burkholderiales;f__Neisseriaceae;g__Eikenella;s__Eikenella longinqua	100	0.996	classification based on ANI only	N/A
G_0096	E_sp_str_NML03_A_027_id_GCA_001648395_1	d__Bacteria;p__Pseudomonadota;c__Gammaproteobacteria;o__Burkholderiales;f__Neisseriaceae;g__Eikenella;s__Eikenella exigua	Eikenella exigua	ani_screen	GCF_008805035.1	95	d__Bacteria;p__Pseudomonadota;c__Gammaproteobacteria;o__Burkholderiales;f__Neisseriaceae;g__Eikenella;s__Eikenella exigua	95.5	0.932	classification based on ANI only	N/A
G_0097	E_sp_str_NML070372_id_GCA_001648415_1	d__Bacteria;p__Pseudomonadota;c__Gammaproteobacteria;o__Burkholderiales;f__Neisseriaceae;g__Eikenella;s__Eikenella exigua	Eikenella exigua	ani_screen	GCF_008805035.1	95	d__Bacteria;p__Pseudomonadota;c__Gammaproteobacteria;o__Burkholderiales;f__Neisseriaceae;g__Eikenella;s__Eikenella exigua	95.37	0.914	classification based on ANI only	N/A
G_0098	E_sp_str_NML080894_id_GCA_001648425_1	d__Bacteria;p__Pseudomonadota;c__Gammaproteobacteria;o__Burkholderiales;f__Neisseriaceae;g__Eikenella;s__Eikenella exigua	Eikenella exigua	ani_screen	GCF_008805035.1	95	d__Bacteria;p__Pseudomonadota;c__Gammaproteobacteria;o__Burkholderiales;f__Neisseriaceae;g__Eikenella;s__Eikenella exigua	95.94	0.948	classification based on ANI only	N/A
G_0099	E_sp_str_NML120348_id_GCA_001648435_1	d__Bacteria;p__Pseudomonadota;c__Gammaproteobacteria;o__Burkholderiales;f__Neisseriaceae;g__Eikenella;s__Eikenella exigua	Eikenella exigua	ani_screen	GCF_008805035.1	95	d__Bacteria;p__Pseudomonadota;c__Gammaproteobacteria;o__Burkholderiales;f__Neisseriaceae;g__Eikenella;s__Eikenella exigua	95.94	0.949	classification based on ANI only	N/A
G_0100	E_halliae_str_NML130454_id_GCA_001648475_1	d__Bacteria;p__Pseudomonadota;c__Gammaproteobacteria;o__Burkholderiales;f__Neisseriaceae;g__Eikenella;s__Eikenella halliae	Eikenella halliae	ani_screen	GCF_001648475.1	95	d__Bacteria;p__Pseudomonadota;c__Gammaproteobacteria;o__Burkholderiales;f__Neisseriaceae;g__Eikenella;s__Eikenella halliae	100	0.996	classification based on ANI only	N/A
G_0101	E_sp_str_NML96_A_049_id_GCA_001648495_1	d__Bacteria;p__Pseudomonadota;c__Gammaproteobacteria;o__Burkholderiales;f__Neisseriaceae;g__Eikenella;s__Eikenella exigua	Eikenella exigua	ani_screen	GCF_008805035.1	95	d__Bacteria;p__Pseudomonadota;c__Gammaproteobacteria;o__Burkholderiales;f__Neisseriaceae;g__Eikenella;s__Eikenella exigua	95.42	0.934	classification based on ANI only	N/A
G_0102	E_sp_str_NML97_A_109_id_GCA_001648505_1	d__Bacteria;p__Pseudomonadota;c__Gammaproteobacteria;o__Burkholderiales;f__Neisseriaceae;g__Eikenella;s__Eikenella exigua	Eikenella exigua	ani_screen	GCF_008805035.1	95	d__Bacteria;p__Pseudomonadota;c__Gammaproteobacteria;o__Burkholderiales;f__Neisseriaceae;g__Eikenella;s__Eikenella exigua	99.79	0.995	classification based on ANI only	N/A
G_0103	E_sp_str_NML99_0057_id_GCA_001648535_1	d__Bacteria;p__Pseudomonadota;c__Gammaproteobacteria;o__Burkholderiales;f__Neisseriaceae;g__Eikenella;s__Eikenella exigua	Eikenella exigua	ani_screen	GCF_008805035.1	95	d__Bacteria;p__Pseudomonadota;c__Gammaproteobacteria;o__Burkholderiales;f__Neisseriaceae;g__Eikenella;s__Eikenella exigua	95.95	0.948	classification based on ANI only	N/A
G_0104	N_sp_str_HMSC31F04_id_GCA_001807735_1	d__Bacteria;p__Pseudomonadota;c__Gammaproteobacteria;o__Burkholderiales;f__Neisseriaceae;g__Neisseria;s__Neisseria elongata	Neisseria elongata	ani_screen	GCF_900113545.1	95	d__Bacteria;p__Pseudomonadota;c__Gammaproteobacteria;o__Burkholderiales;f__Neisseriaceae;g__Neisseria;s__Neisseria elongata	96.27	0.927	classification based on ANI only	N/A
G_0105	N_sp_str_HMSC15G01_id_GCA_001808255_1	d__Bacteria;p__Pseudomonadota;c__Gammaproteobacteria;o__Burkholderiales;f__Neisseriaceae;g__Neisseria;s__Neisseria subflava_A	Neisseria subflava_A	ani_screen	GCA_019334725.1	95.2941	d__Bacteria;p__Pseudomonadota;c__Gammaproteobacteria;o__Burkholderiales;f__Neisseriaceae;g__Neisseria;s__Neisseria subflava_A	97.18	0.972	classification based on ANI only	N/A
G_0106	N_sp_str_HMSC064E01_id_GCA_001808875_1	d__Bacteria;p__Pseudomonadota;c__Gammaproteobacteria;o__Burkholderiales;f__Neisseriaceae;g__Neisseria;s__Neisseria sicca_A	Neisseria sicca_A	ani_screen	GCF_003044565.1	95	d__Bacteria;p__Pseudomonadota;c__Gammaproteobacteria;o__Burkholderiales;f__Neisseriaceae;g__Neisseria;s__Neisseria sicca_A	95.25	0.921	classification based on ANI only	N/A
G_0107	E_sp_str_HMSC061C02_id_GCA_001809035_1	d__Bacteria;p__Pseudomonadota;c__Gammaproteobacteria;o__Burkholderiales;f__Neisseriaceae;g__Eikenella;s__Eikenella corrodens	Eikenella corrodens	ani_screen	GCF_900187105.1	95	d__Bacteria;p__Pseudomonadota;c__Gammaproteobacteria;o__Burkholderiales;f__Neisseriaceae;g__Eikenella;s__Eikenella corrodens	98.01	0.897	classification based on ANI only	N/A
G_0108	N_sp_str_HMSC077D05_id_GCA_001809325_1	d__Bacteria;p__Pseudomonadota;c__Gammaproteobacteria;o__Burkholderiales;f__Neisseriaceae;g__Neisseria;s__Neisseria sp001809325	Neisseria sp001809325	ani_screen	GCA_001809325.1	95.406	d__Bacteria;p__Pseudomonadota;c__Gammaproteobacteria;o__Burkholderiales;f__Neisseriaceae;g__Neisseria;s__Neisseria sp001809325	100	0.998	classification based on ANI only	GCA_001067655.1, s__Neisseria lactamica_B, 95.406, 95.41, 0.889
G_0109	N_sp_str_HMSC072B12_id_GCA_001809345_1	d__Bacteria;p__Pseudomonadota;c__Gammaproteobacteria;o__Burkholderiales;f__Neisseriaceae;g__Neisseria;s__Neisseria perflava	Neisseria perflava	ani_screen	GCF_023472875.1	95.668	d__Bacteria;p__Pseudomonadota;c__Gammaproteobacteria;o__Burkholderiales;f__Neisseriaceae;g__Neisseria;s__Neisseria perflava	98.18	0.938	classification based on ANI only	N/A
G_0110	N_sp_str_HMSC072C05_id_GCA_001809585_1	d__Bacteria;p__Pseudomonadota;c__Gammaproteobacteria;o__Burkholderiales;f__Neisseriaceae;g__Neisseria;s__Neisseria subflava_A	Neisseria subflava_A	ani_screen	GCA_019334725.1	95.2941	d__Bacteria;p__Pseudomonadota;c__Gammaproteobacteria;o__Burkholderiales;f__Neisseriaceae;g__Neisseria;s__Neisseria subflava_A	95.99	0.939	classification based on ANI only	N/A
G_0111	N_sp_str_HMSC058F07_id_GCA_001810035_1	d__Bacteria;p__Pseudomonadota;c__Gammaproteobacteria;o__Burkholderiales;f__Neisseriaceae;g__Neisseria;s__Neisseria perflava	Neisseria perflava	ani_screen	GCF_023472875.1	95.668	d__Bacteria;p__Pseudomonadota;c__Gammaproteobacteria;o__Burkholderiales;f__Neisseriaceae;g__Neisseria;s__Neisseria perflava	98.2	0.948	classification based on ANI only	GCA_001618065.1, s__Neisseria flavescens_A, 95.6387, 95.67, 0.897; GCA_002847985.1, s__Neisseria perflava_A, 95.5758, 95.61, 0.894; GCA_024205705.1, s__Neisseria subflava_D, 95.4941, 95.51, 0.899
G_0112	N_sp_str_HMSC068C04_id_GCA_001810105_1	d__Bacteria;p__Pseudomonadota;c__Gammaproteobacteria;o__Burkholderiales;f__Neisseriaceae;g__Neisseria;s__Neisseria flavescens_B	Neisseria flavescens_B	ani_screen	GCA_024205745.1	95.3277	d__Bacteria;p__Pseudomonadota;c__Gammaproteobacteria;o__Burkholderiales;f__Neisseriaceae;g__Neisseria;s__Neisseria flavescens_B	95.86	0.886	classification based on ANI only	GCF_005221305.1, s__Neisseria subflava, 95.3277, 95.36, 0.854
G_0113	N_sp_str_HMSC070A01_id_GCA_001810165_1	d__Bacteria;p__Pseudomonadota;c__Gammaproteobacteria;o__Burkholderiales;f__Neisseriaceae;g__Neisseria;s__Neisseria sp000186165	Neisseria sp000186165	ani_screen	GCF_013267835.1	95.0169	d__Bacteria;p__Pseudomonadota;c__Gammaproteobacteria;o__Burkholderiales;f__Neisseriaceae;g__Neisseria;s__Neisseria sp000186165	99.31	0.956	classification based on ANI only	N/A
G_0114	N_sp_str_HMSC074B07_id_GCA_001810355_1	d__Bacteria;p__Pseudomonadota;c__Gammaproteobacteria;o__Burkholderiales;f__Neisseriaceae;g__Neisseria;s__Neisseria sp000227275	Neisseria sp000227275	ani_screen	GCA_000227275.1	96.3387	d__Bacteria;p__Pseudomonadota;c__Gammaproteobacteria;o__Burkholderiales;f__Neisseriaceae;g__Neisseria;s__Neisseria sp000227275	98.33	0.973	classification based on ANI only	N/A
G_0115	N_sp_str_HMSC075C12_id_GCA_001811065_1	d__Bacteria;p__Pseudomonadota;c__Gammaproteobacteria;o__Burkholderiales;f__Neisseriaceae;g__Neisseria;s__Neisseria perflava	Neisseria perflava	ani_screen	GCF_023472875.1	95.668	d__Bacteria;p__Pseudomonadota;c__Gammaproteobacteria;o__Burkholderiales;f__Neisseriaceae;g__Neisseria;s__Neisseria perflava	97.63	0.931	classification based on ANI only	N/A
G_0116	E_sp_str_HMSC071B05_id_GCA_001811325_1	d__Bacteria;p__Pseudomonadota;c__Gammaproteobacteria;o__Burkholderiales;f__Neisseriaceae;g__Eikenella;s__Eikenella corrodens	Eikenella corrodens	ani_screen	GCF_900187105.1	95	d__Bacteria;p__Pseudomonadota;c__Gammaproteobacteria;o__Burkholderiales;f__Neisseriaceae;g__Eikenella;s__Eikenella corrodens	95.3	0.905	classification based on ANI only	N/A
G_0117	N_sp_str_HMSC061E12_id_GCA_001811365_1	d__Bacteria;p__Pseudomonadota;c__Gammaproteobacteria;o__Burkholderiales;f__Neisseriaceae;g__Neisseria;s__Neisseria perflava	Neisseria perflava	ani_screen	GCF_023472875.1	95.668	d__Bacteria;p__Pseudomonadota;c__Gammaproteobacteria;o__Burkholderiales;f__Neisseriaceae;g__Neisseria;s__Neisseria perflava	95.82	0.896	classification based on ANI only	GCA_001618065.1, s__Neisseria flavescens_A, 95.6387, 95.8, 0.916; GCA_024205705.1, s__Neisseria subflava_D, 95.4941, 95.51, 0.911; GCA_001618085.1, s__Neisseria flavescens_C, 95.4943, 95.5, 0.886; GCA_019334725.1, s__Neisseria subflava_A, 95.2941, 95.35, 0.892
G_0118	N_sp_str_HMSC063B05_id_GCA_001811855_1	d__Bacteria;p__Pseudomonadota;c__Gammaproteobacteria;o__Burkholderiales;f__Neisseriaceae;g__Neisseria;s__Neisseria perflava	Neisseria perflava	ani_screen	GCF_023472875.1	95.668	d__Bacteria;p__Pseudomonadota;c__Gammaproteobacteria;o__Burkholderiales;f__Neisseriaceae;g__Neisseria;s__Neisseria perflava	98.08	0.934	classification based on ANI only	GCA_003044645.1, s__Neisseria subflava_B, 95.668, 95.72, 0.907; GCA_002847985.1, s__Neisseria perflava_A, 95.5758, 95.67, 0.907; GCA_001618085.1, s__Neisseria flavescens_C, 95.4943, 95.5, 0.9; GCA_019334725.1, s__Neisseria subflava_A, 95.2941, 95.3, 0.893
G_0119	N_sp_str_HMSC071A01_id_GCA_001811945_1	d__Bacteria;p__Pseudomonadota;c__Gammaproteobacteria;o__Burkholderiales;f__Neisseriaceae;g__Neisseria;s__Neisseria perflava	Neisseria perflava	ani_screen	GCF_023472875.1	95.668	d__Bacteria;p__Pseudomonadota;c__Gammaproteobacteria;o__Burkholderiales;f__Neisseriaceae;g__Neisseria;s__Neisseria perflava	97.89	0.945	classification based on ANI only	GCF_013267835.1, s__Neisseria sp000186165, 95.0169, 95.02, 0.895
G_0120	N_sp_str_HMSC067H04_id_GCA_001812055_1	d__Bacteria;p__Pseudomonadota;c__Gammaproteobacteria;o__Burkholderiales;f__Neisseriaceae;g__Neisseria;s__Neisseria perflava	Neisseria perflava	ani_screen	GCF_023472875.1	95.668	d__Bacteria;p__Pseudomonadota;c__Gammaproteobacteria;o__Burkholderiales;f__Neisseriaceae;g__Neisseria;s__Neisseria perflava	97.79	0.944	classification based on ANI only	GCA_001618065.1, s__Neisseria flavescens_A, 95.6387, 95.64, 0.877; GCF_013267835.1, s__Neisseria sp000186165, 95.0169, 95.04, 0.899
G_0121	N_sp_str_HMSC073G10_id_GCA_001812605_1	d__Bacteria;p__Pseudomonadota;c__Gammaproteobacteria;o__Burkholderiales;f__Neisseriaceae;g__Neisseria;s__Neisseria subflava_A	Neisseria subflava_A	ani_screen	GCA_019334725.1	95.2941	d__Bacteria;p__Pseudomonadota;c__Gammaproteobacteria;o__Burkholderiales;f__Neisseriaceae;g__Neisseria;s__Neisseria subflava_A	95.99	0.89	classification based on ANI only	N/A
G_0122	N_sp_str_HMSC067G12_id_GCA_001812725_1	d__Bacteria;p__Pseudomonadota;c__Gammaproteobacteria;o__Burkholderiales;f__Neisseriaceae;g__Neisseria;s__Neisseria perflava	Neisseria perflava	ani_screen	GCF_023472875.1	95.668	d__Bacteria;p__Pseudomonadota;c__Gammaproteobacteria;o__Burkholderiales;f__Neisseriaceae;g__Neisseria;s__Neisseria perflava	97.77	0.945	classification based on ANI only	N/A
G_0123	N_sp_str_HMSC069H12_id_GCA_001812735_1	d__Bacteria;p__Pseudomonadota;c__Gammaproteobacteria;o__Burkholderiales;f__Neisseriaceae;g__Neisseria;s__Neisseria subflava	Neisseria subflava	ani_screen	GCF_005221305.1	95.3277	d__Bacteria;p__Pseudomonadota;c__Gammaproteobacteria;o__Burkholderiales;f__Neisseriaceae;g__Neisseria;s__Neisseria subflava	96.48	0.894	classification based on ANI only	N/A
G_0124	N_sp_str_HMSC067G11_id_GCA_001812885_1	d__Bacteria;p__Pseudomonadota;c__Gammaproteobacteria;o__Burkholderiales;f__Neisseriaceae;g__Neisseria;s__Neisseria perflava	Neisseria perflava	ani_screen	GCF_023472875.1	95.668	d__Bacteria;p__Pseudomonadota;c__Gammaproteobacteria;o__Burkholderiales;f__Neisseriaceae;g__Neisseria;s__Neisseria perflava	97.78	0.941	classification based on ANI only	N/A
G_0125	N_sp_str_HMSC068C12_id_GCA_001814095_1	d__Bacteria;p__Pseudomonadota;c__Gammaproteobacteria;o__Burkholderiales;f__Neisseriaceae;g__Neisseria;s__Neisseria perflava	Neisseria perflava	ani_screen	GCF_023472875.1	95.668	d__Bacteria;p__Pseudomonadota;c__Gammaproteobacteria;o__Burkholderiales;f__Neisseriaceae;g__Neisseria;s__Neisseria perflava	98.09	0.931	classification based on ANI only	GCA_024205705.1, s__Neisseria subflava_D, 95.4941, 95.53, 0.917
G_0126	N_sp_str_HMSC070F02_id_GCA_001814225_1	d__Bacteria;p__Pseudomonadota;c__Gammaproteobacteria;o__Burkholderiales;f__Neisseriaceae;g__Neisseria;s__Neisseria meningitidis	Neisseria meningitidis	ani_screen	GCF_900638555.1	95.0389	d__Bacteria;p__Pseudomonadota;c__Gammaproteobacteria;o__Burkholderiales;f__Neisseriaceae;g__Neisseria;s__Neisseria meningitidis	97.78	0.975	classification based on ANI only	GCF_003315235.1, s__Neisseria gonorrhoeae, 95.0389, 95.3, 0.898
G_0127	N_sp_str_HMSC066B07_id_GCA_001814445_1	d__Bacteria;p__Pseudomonadota;c__Gammaproteobacteria;o__Burkholderiales;f__Neisseriaceae;g__Neisseria;s__Neisseria perflava	Neisseria perflava	ani_screen	GCF_023472875.1	95.668	d__Bacteria;p__Pseudomonadota;c__Gammaproteobacteria;o__Burkholderiales;f__Neisseriaceae;g__Neisseria;s__Neisseria perflava	95.88	0.896	classification based on ANI only	GCA_001618065.1, s__Neisseria flavescens_A, 95.6387, 95.76, 0.918; GCA_019334725.1, s__Neisseria subflava_A, 95.2941, 95.34, 0.896
G_0128	N_sp_str_HMSC065C04_id_GCA_001815375_1	d__Bacteria;p__Pseudomonadota;c__Gammaproteobacteria;o__Burkholderiales;f__Neisseriaceae;g__Neisseria;s__Neisseria perflava	Neisseria perflava	ani_screen	GCF_023472875.1	95.668	d__Bacteria;p__Pseudomonadota;c__Gammaproteobacteria;o__Burkholderiales;f__Neisseriaceae;g__Neisseria;s__Neisseria perflava	95.81	0.885	classification based on ANI only	GCF_013267835.1, s__Neisseria sp000186165, 95.0169, 95.06, 0.881
G_0129	E_sp_str_HMSC073A11_id_GCA_001815545_1	d__Bacteria;p__Pseudomonadota;c__Gammaproteobacteria;o__Burkholderiales;f__Neisseriaceae;g__Eikenella;s__Eikenella corrodens	Eikenella corrodens	ani_screen	GCF_900187105.1	95	d__Bacteria;p__Pseudomonadota;c__Gammaproteobacteria;o__Burkholderiales;f__Neisseriaceae;g__Eikenella;s__Eikenella corrodens	95.33	0.897	classification based on ANI only	N/A
G_0130	N_sp_str_HMSC075C10_id_GCA_001815615_1	d__Bacteria;p__Pseudomonadota;c__Gammaproteobacteria;o__Burkholderiales;f__Neisseriaceae;g__Neisseria;s__Neisseria subflava_A	Neisseria subflava_A	ani_screen	GCA_019334725.1	95.2941	d__Bacteria;p__Pseudomonadota;c__Gammaproteobacteria;o__Burkholderiales;f__Neisseriaceae;g__Neisseria;s__Neisseria subflava_A	96.03	0.916	classification based on ANI only	N/A
G_0131	N_sp_str_HMSC065D04_id_GCA_001815675_1	d__Bacteria;p__Pseudomonadota;c__Gammaproteobacteria;o__Burkholderiales;f__Neisseriaceae;g__Neisseria;s__Neisseria sp001815675	Neisseria sp001815675	ani_screen	GCA_001815675.1	96.3583	d__Bacteria;p__Pseudomonadota;c__Gammaproteobacteria;o__Burkholderiales;f__Neisseriaceae;g__Neisseria;s__Neisseria sp001815675	100	0.998	classification based on ANI only	N/A
G_0132	N_sp_str_HMSC056A03_id_GCA_001815685_1	d__Bacteria;p__Pseudomonadota;c__Gammaproteobacteria;o__Burkholderiales;f__Neisseriaceae;g__Neisseria;s__Neisseria subflava	Neisseria subflava	ani_screen	GCF_005221305.1	95.3277	d__Bacteria;p__Pseudomonadota;c__Gammaproteobacteria;o__Burkholderiales;f__Neisseriaceae;g__Neisseria;s__Neisseria subflava	96.42	0.919	classification based on ANI only	N/A
G_0133	N_sp_str_HMSC056A04_id_GCA_001836315_1	d__Bacteria;p__Pseudomonadota;c__Gammaproteobacteria;o__Burkholderiales;f__Neisseriaceae;g__Neisseria;s__Neisseria perflava	Neisseria perflava	ani_screen	GCF_023472875.1	95.668	d__Bacteria;p__Pseudomonadota;c__Gammaproteobacteria;o__Burkholderiales;f__Neisseriaceae;g__Neisseria;s__Neisseria perflava	95.83	0.905	classification based on ANI only	GCA_001618065.1, s__Neisseria flavescens_A, 95.6387, 95.8, 0.909; GCA_001618085.1, s__Neisseria flavescens_C, 95.4943, 95.51, 0.894; GCA_019334725.1, s__Neisseria subflava_A, 95.2941, 95.29, 0.901
G_0134	N_sp_str_HMSC061B04_id_GCA_001836705_1	d__Bacteria;p__Pseudomonadota;c__Gammaproteobacteria;o__Burkholderiales;f__Neisseriaceae;g__Neisseria;s__Neisseria sp000186165	Neisseria sp000186165	ani_screen	GCF_013267835.1	95.0169	d__Bacteria;p__Pseudomonadota;c__Gammaproteobacteria;o__Burkholderiales;f__Neisseriaceae;g__Neisseria;s__Neisseria sp000186165	96.18	0.908	classification based on ANI only	N/A
G_0135	N_sp_str_HMSC061H08_id_GCA_001836795_1	d__Bacteria;p__Pseudomonadota;c__Gammaproteobacteria;o__Burkholderiales;f__Neisseriaceae;g__Neisseria;s__Neisseria subflava_A	Neisseria subflava_A	ani_screen	GCA_019334725.1	95.2941	d__Bacteria;p__Pseudomonadota;c__Gammaproteobacteria;o__Burkholderiales;f__Neisseriaceae;g__Neisseria;s__Neisseria subflava_A	95.6	0.92	classification based on ANI only	GCF_013267835.1, s__Neisseria sp000186165, 95.0169, 95.14, 0.897
G_0136	N_sp_str_HMSC064D07_id_GCA_001837185_1	d__Bacteria;p__Pseudomonadota;c__Gammaproteobacteria;o__Burkholderiales;f__Neisseriaceae;g__Neisseria;s__Neisseria flavescens_C	Neisseria flavescens_C	ani_screen	GCA_001618085.1	95.4943	d__Bacteria;p__Pseudomonadota;c__Gammaproteobacteria;o__Burkholderiales;f__Neisseriaceae;g__Neisseria;s__Neisseria flavescens_C	96.21	0.92	classification based on ANI only	GCF_023472875.1, s__Neisseria perflava, 95.668, 95.73, 0.857; GCA_019334725.1, s__Neisseria subflava_A, 95.2941, 95.32, 0.895
G_0137	N_sp_str_HMSC064F03_id_GCA_001837245_1	d__Bacteria;p__Pseudomonadota;c__Gammaproteobacteria;o__Burkholderiales;f__Neisseriaceae;g__Neisseria;s__Neisseria subflava_A	Neisseria subflava_A	ani_screen	GCA_019334725.1	95.2941	d__Bacteria;p__Pseudomonadota;c__Gammaproteobacteria;o__Burkholderiales;f__Neisseriaceae;g__Neisseria;s__Neisseria subflava_A	95.63	0.917	classification based on ANI only	GCF_013267835.1, s__Neisseria sp000186165, 95.0169, 95.08, 0.879
G_0138	N_sp_str_HMSC066F04_id_GCA_001837365_1	d__Bacteria;p__Pseudomonadota;c__Gammaproteobacteria;o__Burkholderiales;f__Neisseriaceae;g__Neisseria;s__Neisseria perflava	Neisseria perflava	ani_screen	GCF_023472875.1	95.668	d__Bacteria;p__Pseudomonadota;c__Gammaproteobacteria;o__Burkholderiales;f__Neisseriaceae;g__Neisseria;s__Neisseria perflava	95.91	0.893	classification based on ANI only	GCA_001618065.1, s__Neisseria flavescens_A, 95.6387, 95.77, 0.917; GCA_024205705.1, s__Neisseria subflava_D, 95.4941, 95.54, 0.918; GCA_001618085.1, s__Neisseria flavescens_C, 95.4943, 95.5, 0.888; GCA_019334725.1, s__Neisseria subflava_A, 95.2941, 95.31, 0.903
G_0139	N_sp_str_HMSC066H01_id_GCA_001837375_1	d__Bacteria;p__Pseudomonadota;c__Gammaproteobacteria;o__Burkholderiales;f__Neisseriaceae;g__Neisseria;s__Neisseria sp000186165	Neisseria sp000186165	ani_screen	GCF_013267835.1	95.0169	d__Bacteria;p__Pseudomonadota;c__Gammaproteobacteria;o__Burkholderiales;f__Neisseriaceae;g__Neisseria;s__Neisseria sp000186165	96.07	0.942	classification based on ANI only	N/A
G_0140	N_sp_str_HMSC070H10_id_GCA_001837635_1	d__Bacteria;p__Pseudomonadota;c__Gammaproteobacteria;o__Burkholderiales;f__Neisseriaceae;g__Neisseria;s__Neisseria subflava_A	Neisseria subflava_A	ani_screen	GCA_019334725.1	95.2941	d__Bacteria;p__Pseudomonadota;c__Gammaproteobacteria;o__Burkholderiales;f__Neisseriaceae;g__Neisseria;s__Neisseria subflava_A	96.06	0.966	classification based on ANI only	N/A
G_0141	N_sp_str_HMSC078C12_id_GCA_001838065_1	d__Bacteria;p__Pseudomonadota;c__Gammaproteobacteria;o__Burkholderiales;f__Neisseriaceae;g__Neisseria;s__Neisseria sp000186165	Neisseria sp000186165	ani_screen	GCF_013267835.1	95.0169	d__Bacteria;p__Pseudomonadota;c__Gammaproteobacteria;o__Burkholderiales;f__Neisseriaceae;g__Neisseria;s__Neisseria sp000186165	96.35	0.896	classification based on ANI only	N/A
G_0142	N_sp_str_HMSC078H04_id_GCA_001838135_1	d__Bacteria;p__Pseudomonadota;c__Gammaproteobacteria;o__Burkholderiales;f__Neisseriaceae;g__Neisseria;s__Neisseria perflava	Neisseria perflava	ani_screen	GCF_023472875.1	95.668	d__Bacteria;p__Pseudomonadota;c__Gammaproteobacteria;o__Burkholderiales;f__Neisseriaceae;g__Neisseria;s__Neisseria perflava	95.86	0.902	classification based on ANI only	GCA_001618065.1, s__Neisseria flavescens_A, 95.6387, 95.69, 0.91; GCA_001618085.1, s__Neisseria flavescens_C, 95.4943, 95.52, 0.883; GCA_019334725.1, s__Neisseria subflava_A, 95.2941, 95.33, 0.891
G_0143	N_sp_str_HMSC70E02_id_GCA_001838645_1	d__Bacteria;p__Pseudomonadota;c__Gammaproteobacteria;o__Burkholderiales;f__Neisseriaceae;g__Neisseria;s__Neisseria sicca_B	Neisseria sicca_B	ani_screen	GCF_000260655.1	96.5642	d__Bacteria;p__Pseudomonadota;c__Gammaproteobacteria;o__Burkholderiales;f__Neisseriaceae;g__Neisseria;s__Neisseria sicca_B	96.76	0.939	classification based on ANI only	GCA_001815675.1, s__Neisseria sp001815675, 96.3583, 96.53, 0.899; GCA_000227275.1, s__Neisseria sp000227275, 96.3387, 96.38, 0.907
G_0144	N_gonorrhoeae_str_ATCC_49226_id_GCA_001997645_1	d__Bacteria;p__Pseudomonadota;c__Gammaproteobacteria;o__Burkholderiales;f__Neisseriaceae;g__Neisseria;s__Neisseria gonorrhoeae	Neisseria gonorrhoeae	ani_screen	GCF_003315235.1	95.0389	d__Bacteria;p__Pseudomonadota;c__Gammaproteobacteria;o__Burkholderiales;f__Neisseriaceae;g__Neisseria;s__Neisseria gonorrhoeae	99.56	0.979	classification based on ANI only	GCF_900638555.1, s__Neisseria meningitidis, 95.0389, 95.05, 0.914
G_0145	N_lactamica_str_Y92_1009_id_GCA_002022745_1	d__Bacteria;p__Pseudomonadota;c__Gammaproteobacteria;o__Burkholderiales;f__Neisseriaceae;g__Neisseria;s__Neisseria lactamica	Neisseria lactamica	ani_screen	GCF_901482445.1	95	d__Bacteria;p__Pseudomonadota;c__Gammaproteobacteria;o__Burkholderiales;f__Neisseriaceae;g__Neisseria;s__Neisseria lactamica	97.47	0.926	classification based on ANI only	N/A
G_0146	N_meningitidis_str_FDAARGOS_214_id_GCA_002073235_2	d__Bacteria;p__Pseudomonadota;c__Gammaproteobacteria;o__Burkholderiales;f__Neisseriaceae;g__Neisseria;s__Neisseria meningitidis	Neisseria meningitidis	ani_screen	GCF_900638555.1	95.0389	d__Bacteria;p__Pseudomonadota;c__Gammaproteobacteria;o__Burkholderiales;f__Neisseriaceae;g__Neisseria;s__Neisseria meningitidis	97.65	0.922	classification based on ANI only	GCF_003315235.1, s__Neisseria gonorrhoeae, 95.0389, 95.1, 0.906
G_0147	N_meningitidis_str_FDAARGOS_215_id_GCA_002073275_2	d__Bacteria;p__Pseudomonadota;c__Gammaproteobacteria;o__Burkholderiales;f__Neisseriaceae;g__Neisseria;s__Neisseria meningitidis	Neisseria meningitidis	ani_screen	GCF_900638555.1	95.0389	d__Bacteria;p__Pseudomonadota;c__Gammaproteobacteria;o__Burkholderiales;f__Neisseriaceae;g__Neisseria;s__Neisseria meningitidis	97.66	0.924	classification based on ANI only	GCF_003315235.1, s__Neisseria gonorrhoeae, 95.0389, 95.11, 0.879
G_0148	N_gonorrhoeae_str_FDAARGOS_204_id_GCA_002073535_2	d__Bacteria;p__Pseudomonadota;c__Gammaproteobacteria;o__Burkholderiales;f__Neisseriaceae;g__Neisseria;s__Neisseria gonorrhoeae	Neisseria gonorrhoeae	ani_screen	GCF_003315235.1	95.0389	d__Bacteria;p__Pseudomonadota;c__Gammaproteobacteria;o__Burkholderiales;f__Neisseriaceae;g__Neisseria;s__Neisseria gonorrhoeae	99.61	0.994	classification based on ANI only	N/A
G_0149	N_meningitidis_str_FDAARGOS_211_id_GCA_002073555_2	d__Bacteria;p__Pseudomonadota;c__Gammaproteobacteria;o__Burkholderiales;f__Neisseriaceae;g__Neisseria;s__Neisseria meningitidis	Neisseria meningitidis	ani_screen	GCF_900638555.1	95.0389	d__Bacteria;p__Pseudomonadota;c__Gammaproteobacteria;o__Burkholderiales;f__Neisseriaceae;g__Neisseria;s__Neisseria meningitidis	97.67	0.923	classification based on ANI only	GCF_003315235.1, s__Neisseria gonorrhoeae, 95.0389, 95.09, 0.872
G_0150	N_meningitidis_str_FDAARGOS_209_id_GCA_002073575_2	d__Bacteria;p__Pseudomonadota;c__Gammaproteobacteria;o__Burkholderiales;f__Neisseriaceae;g__Neisseria;s__Neisseria meningitidis	Neisseria meningitidis	ani_screen	GCF_900638555.1	95.0389	d__Bacteria;p__Pseudomonadota;c__Gammaproteobacteria;o__Burkholderiales;f__Neisseriaceae;g__Neisseria;s__Neisseria meningitidis	99.94	0.996	classification based on ANI only	GCF_003315235.1, s__Neisseria gonorrhoeae, 95.0389, 95.07, 0.876
G_0151	N_meningitidis_str_FDAARGOS_210_id_GCA_002073595_2	d__Bacteria;p__Pseudomonadota;c__Gammaproteobacteria;o__Burkholderiales;f__Neisseriaceae;g__Neisseria;s__Neisseria meningitidis	Neisseria meningitidis	ani_screen	GCF_900638555.1	95.0389	d__Bacteria;p__Pseudomonadota;c__Gammaproteobacteria;o__Burkholderiales;f__Neisseriaceae;g__Neisseria;s__Neisseria meningitidis	97.62	0.922	classification based on ANI only	N/A
G_0152	N_gonorrhoeae_str_FDAARGOS_205_id_GCA_002073615_2	d__Bacteria;p__Pseudomonadota;c__Gammaproteobacteria;o__Burkholderiales;f__Neisseriaceae;g__Neisseria;s__Neisseria gonorrhoeae	Neisseria gonorrhoeae	ani_screen	GCF_003315235.1	95.0389	d__Bacteria;p__Pseudomonadota;c__Gammaproteobacteria;o__Burkholderiales;f__Neisseriaceae;g__Neisseria;s__Neisseria gonorrhoeae	99.53	0.991	classification based on ANI only	N/A
G_0153	N_gonorrhoeae_str_FDAARGOS_207_id_GCA_002073655_2	d__Bacteria;p__Pseudomonadota;c__Gammaproteobacteria;o__Burkholderiales;f__Neisseriaceae;g__Neisseria;s__Neisseria gonorrhoeae	Neisseria gonorrhoeae	ani_screen	GCF_003315235.1	95.0389	d__Bacteria;p__Pseudomonadota;c__Gammaproteobacteria;o__Burkholderiales;f__Neisseriaceae;g__Neisseria;s__Neisseria gonorrhoeae	99.51	0.973	classification based on ANI only	N/A
G_0154	N_meningitidis_str_FDAARGOS_212_id_GCA_002073675_2	d__Bacteria;p__Pseudomonadota;c__Gammaproteobacteria;o__Burkholderiales;f__Neisseriaceae;g__Neisseria;s__Neisseria meningitidis	Neisseria meningitidis	ani_screen	GCF_900638555.1	95.0389	d__Bacteria;p__Pseudomonadota;c__Gammaproteobacteria;o__Burkholderiales;f__Neisseriaceae;g__Neisseria;s__Neisseria meningitidis	97.66	0.911	classification based on ANI only	GCA_923184405.1, s__Neisseria meningitidis_C, 95.0, 95.19, 0.879; GCF_003315235.1, s__Neisseria gonorrhoeae, 95.0389, 95.11, 0.909
G_0155	N_mucosa_str_FDAARGOS_260_id_GCA_002073715_2	d__Bacteria;p__Pseudomonadota;c__Gammaproteobacteria;o__Burkholderiales;f__Neisseriaceae;g__Neisseria;s__Neisseria mucosa	Neisseria mucosa	ani_screen	GCA_003028315.1	96.4916	d__Bacteria;p__Pseudomonadota;c__Gammaproteobacteria;o__Burkholderiales;f__Neisseriaceae;g__Neisseria;s__Neisseria mucosa	97.7	0.921	classification based on ANI only	GCA_000952795.1, s__Neisseria sp000952795, 96.4916, 96.5, 0.908; GCF_022749515.1, s__Neisseria cerebrosa, 96.4336, 96.44, 0.85; GCA_916438535.1, s__Neisseria sp916438535, 96.3852, 96.4, 0.867; GCF_003044425.1, s__Neisseria sicca_C, 95.8064, 95.88, 0.858
G_0156	N_meningitidis_str_FDAARGOS_208_id_GCA_002082895_2	d__Bacteria;p__Pseudomonadota;c__Gammaproteobacteria;o__Burkholderiales;f__Neisseriaceae;g__Neisseria;s__Neisseria meningitidis	Neisseria meningitidis	ani_screen	GCF_900638555.1	95.0389	d__Bacteria;p__Pseudomonadota;c__Gammaproteobacteria;o__Burkholderiales;f__Neisseriaceae;g__Neisseria;s__Neisseria meningitidis	97.64	0.913	classification based on ANI only	GCA_923184405.1, s__Neisseria meningitidis_C, 95.0, 95.87, 0.894
G_0157	N_gonorrhoeae_str_FDAARGOS_206_id_GCA_002083025_2	d__Bacteria;p__Pseudomonadota;c__Gammaproteobacteria;o__Burkholderiales;f__Neisseriaceae;g__Neisseria;s__Neisseria gonorrhoeae	Neisseria gonorrhoeae	ani_screen	GCF_003315235.1	95.0389	d__Bacteria;p__Pseudomonadota;c__Gammaproteobacteria;o__Burkholderiales;f__Neisseriaceae;g__Neisseria;s__Neisseria gonorrhoeae	99.48	0.978	classification based on ANI only	N/A
G_0158	N_canis_str_ATCC_14687_id_GCA_002108495_1	d__Bacteria;p__Pseudomonadota;c__Gammaproteobacteria;o__Burkholderiales;f__Neisseriaceae;g__Neisseria;s__Neisseria canis	Neisseria canis	ani_screen	GCF_900636765.1	95	d__Bacteria;p__Pseudomonadota;c__Gammaproteobacteria;o__Burkholderiales;f__Neisseriaceae;g__Neisseria;s__Neisseria canis	99.98	0.999	classification based on ANI only	N/A
G_0159	N_dumasiana_str_93087_id_GCA_002108505_1	d__Bacteria;p__Pseudomonadota;c__Gammaproteobacteria;o__Burkholderiales;f__Neisseriaceae;g__Neisseria;s__Neisseria dumasiana	Neisseria dumasiana	ani_screen	GCF_022870885.1	95	d__Bacteria;p__Pseudomonadota;c__Gammaproteobacteria;o__Burkholderiales;f__Neisseriaceae;g__Neisseria;s__Neisseria dumasiana	99.99	1	classification based on ANI only	N/A
G_0160	N_dumasiana_str_114725_id_GCA_002108535_1	d__Bacteria;p__Pseudomonadota;c__Gammaproteobacteria;o__Burkholderiales;f__Neisseriaceae;g__Neisseria;s__Neisseria dumasiana	Neisseria dumasiana	ani_screen	GCF_022870885.1	95	d__Bacteria;p__Pseudomonadota;c__Gammaproteobacteria;o__Burkholderiales;f__Neisseriaceae;g__Neisseria;s__Neisseria dumasiana	97.7	0.952	classification based on ANI only	N/A
G_0161	N_dumasiana_str_124861_id_GCA_002108545_1	d__Bacteria;p__Pseudomonadota;c__Gammaproteobacteria;o__Burkholderiales;f__Neisseriaceae;g__Neisseria;s__Neisseria dumasiana	Neisseria dumasiana	ani_screen	GCF_022870885.1	95	d__Bacteria;p__Pseudomonadota;c__Gammaproteobacteria;o__Burkholderiales;f__Neisseriaceae;g__Neisseria;s__Neisseria dumasiana	97.62	0.901	classification based on ANI only	N/A
G_0162	N_zoodegmatis_str_DSM_21643_id_GCA_002108575_1	d__Bacteria;p__Pseudomonadota;c__Gammaproteobacteria;o__Burkholderiales;f__Neisseriaceae;g__Neisseria;s__Neisseria zoodegmatis	Neisseria zoodegmatis	ani_screen	GCF_900187305.1	95	d__Bacteria;p__Pseudomonadota;c__Gammaproteobacteria;o__Burkholderiales;f__Neisseriaceae;g__Neisseria;s__Neisseria zoodegmatis	100	0.999	classification based on ANI only	N/A
G_0163	N_dentiae_str_DSM_19151_id_GCA_002108595_1	d__Bacteria;p__Pseudomonadota;c__Gammaproteobacteria;o__Burkholderiales;f__Neisseriaceae;g__Neisseria;s__Neisseria dentiae	Neisseria dentiae	ani_screen	GCF_014055005.1	95	d__Bacteria;p__Pseudomonadota;c__Gammaproteobacteria;o__Burkholderiales;f__Neisseriaceae;g__Neisseria;s__Neisseria dentiae	99.98	0.998	classification based on ANI only	GCF_024580525.1, s__Neisseria dentiae_A, 95.0, 95.04, 0.835
G_0164	N_animaloris_str_DSM_21642_id_GCA_002108605_1	d__Bacteria;p__Pseudomonadota;c__Gammaproteobacteria;o__Burkholderiales;f__Neisseriaceae;g__Neisseria;s__Neisseria animaloris	Neisseria animaloris	ani_screen	GCF_900637855.1	95	d__Bacteria;p__Pseudomonadota;c__Gammaproteobacteria;o__Burkholderiales;f__Neisseriaceae;g__Neisseria;s__Neisseria animaloris	100	0.999	classification based on ANI only	N/A
G_0165	E_corrodens_str_KCOM_1378_id_GCA_002204395_1	d__Bacteria;p__Pseudomonadota;c__Gammaproteobacteria;o__Burkholderiales;f__Neisseriaceae;g__Eikenella;s__Eikenella corrodens	Eikenella corrodens	ani_screen	GCF_900187105.1	95	d__Bacteria;p__Pseudomonadota;c__Gammaproteobacteria;o__Burkholderiales;f__Neisseriaceae;g__Eikenella;s__Eikenella corrodens	97.99	0.932	classification based on ANI only	N/A
G_0166	N_chenwenguii_str_10023_id_GCA_002216145_1	d__Bacteria;p__Pseudomonadota;c__Gammaproteobacteria;o__Burkholderiales;f__Neisseriaceae;g__Neisseria;s__Neisseria chenwenguii	Neisseria chenwenguii	ani_screen	GCF_002216145.1	95	d__Bacteria;p__Pseudomonadota;c__Gammaproteobacteria;o__Burkholderiales;f__Neisseriaceae;g__Neisseria;s__Neisseria chenwenguii	100	0.994	classification based on ANI only	N/A
G_0167	N_sp_str_KEM232_id_GCA_002237445_1	d__Bacteria;p__Pseudomonadota;c__Gammaproteobacteria;o__Burkholderiales;f__Neisseriaceae;g__Neisseria;s__Neisseria sp002237445	Neisseria sp002237445	ani_screen	GCF_002237445.1	95	d__Bacteria;p__Pseudomonadota;c__Gammaproteobacteria;o__Burkholderiales;f__Neisseriaceae;g__Neisseria;s__Neisseria sp002237445	100	1	classification based on ANI only	N/A
G_0168	N_lactamica_str_NlUS07x1_id_GCA_002318615_1	d__Bacteria;p__Pseudomonadota;c__Gammaproteobacteria;o__Burkholderiales;f__Neisseriaceae;g__Neisseria;s__Neisseria lactamica	Neisseria lactamica	ani_screen	GCF_901482445.1	95	d__Bacteria;p__Pseudomonadota;c__Gammaproteobacteria;o__Burkholderiales;f__Neisseriaceae;g__Neisseria;s__Neisseria lactamica	97.33	0.944	classification based on ANI only	N/A
G_0169	N_weixii_str_10022_id_GCA_002327085_1	d__Bacteria;p__Pseudomonadota;c__Gammaproteobacteria;o__Burkholderiales;f__Neisseriaceae;g__Neisseria;s__Neisseria weixii	Neisseria weixii	ani_screen	GCF_002327085.1	95	d__Bacteria;p__Pseudomonadota;c__Gammaproteobacteria;o__Burkholderiales;f__Neisseriaceae;g__Neisseria;s__Neisseria weixii	100	0.989	classification based on ANI only	N/A
G_0170	N_sp_str_N95_16_id_GCA_002551535_2	d__Bacteria;p__Pseudomonadota;c__Gammaproteobacteria;o__Burkholderiales;f__Neisseriaceae;g__Neisseria;s__Neisseria brasiliensis	Neisseria brasiliensis	ani_screen	GCF_009671065.1	95	d__Bacteria;p__Pseudomonadota;c__Gammaproteobacteria;o__Burkholderiales;f__Neisseriaceae;g__Neisseria;s__Neisseria brasiliensis	99.05	0.956	classification based on ANI only	N/A
G_0171	N_sp_str_N177_16_id_GCA_002803635_1	d__Bacteria;p__Pseudomonadota;c__Gammaproteobacteria;o__Burkholderiales;f__Neisseriaceae;g__Neisseria;s__Neisseria brasiliensis	Neisseria brasiliensis	ani_screen	GCF_009671065.1	95	d__Bacteria;p__Pseudomonadota;c__Gammaproteobacteria;o__Burkholderiales;f__Neisseriaceae;g__Neisseria;s__Neisseria brasiliensis	99.99	0.999	classification based on ANI only	N/A
G_0172	N_perflava_str_UMB0210_id_GCA_002847985_1	d__Bacteria;p__Pseudomonadota;c__Gammaproteobacteria;o__Burkholderiales;f__Neisseriaceae;g__Neisseria;s__Neisseria perflava_A	Neisseria perflava_A	ani_screen	GCA_002847985.1	95.5758	d__Bacteria;p__Pseudomonadota;c__Gammaproteobacteria;o__Burkholderiales;f__Neisseriaceae;g__Neisseria;s__Neisseria perflava_A	100	0.997	classification based on ANI only	GCF_013267835.1, s__Neisseria sp000186165, 95.0169, 95.02, 0.893
G_0173	N_sicca_str_UMB0321_id_GCA_002863285_1	d__Bacteria;p__Pseudomonadota;c__Gammaproteobacteria;o__Burkholderiales;f__Neisseriaceae;g__Neisseria;s__Neisseria flava	Neisseria flava	ani_screen	GCF_017753665.1	95.2415	d__Bacteria;p__Pseudomonadota;c__Gammaproteobacteria;o__Burkholderiales;f__Neisseriaceae;g__Neisseria;s__Neisseria flava	96.52	0.918	classification based on ANI only	N/A
G_0174	N_perflava_str_UMB0023_id_GCA_002863305_1	d__Bacteria;p__Pseudomonadota;c__Gammaproteobacteria;o__Burkholderiales;f__Neisseriaceae;g__Neisseria;s__Neisseria perflava_A	Neisseria perflava_A	ani_screen	GCA_002847985.1	95.5758	d__Bacteria;p__Pseudomonadota;c__Gammaproteobacteria;o__Burkholderiales;f__Neisseriaceae;g__Neisseria;s__Neisseria perflava_A	99.99	0.996	classification based on ANI only	N/A
G_0175	S_muelleri_str_ATCC_29453_id_GCA_002951835_1	d__Bacteria;p__Pseudomonadota;c__Gammaproteobacteria;o__Burkholderiales;f__Neisseriaceae;g__Simonsiella;s__Simonsiella muelleri	Simonsiella muelleri	ani_screen	GCF_002951835.1	95	d__Bacteria;p__Pseudomonadota;c__Gammaproteobacteria;o__Burkholderiales;f__Neisseriaceae;g__Simonsiella;s__Simonsiella muelleri	100	0.979	classification based on ANI only	N/A
G_0176	N_iguanae_str_ATCC_51483_id_GCA_003013245_1	d__Bacteria;p__Pseudomonadota;c__Gammaproteobacteria;o__Burkholderiales;f__Neisseriaceae;g__Neisseria;s__Neisseria iguanae	Neisseria iguanae	ani_screen	GCF_003013245.1	95	d__Bacteria;p__Pseudomonadota;c__Gammaproteobacteria;o__Burkholderiales;f__Neisseriaceae;g__Neisseria;s__Neisseria iguanae	100	0.988	classification based on ANI only	N/A
G_0177	N_mucosa_str_ATCC_19696_id_GCA_003028315_1	d__Bacteria;p__Pseudomonadota;c__Gammaproteobacteria;o__Burkholderiales;f__Neisseriaceae;g__Neisseria;s__Neisseria mucosa	Neisseria mucosa	ani_screen	GCA_003028315.1	96.4916	d__Bacteria;p__Pseudomonadota;c__Gammaproteobacteria;o__Burkholderiales;f__Neisseriaceae;g__Neisseria;s__Neisseria mucosa	100	0.996	classification based on ANI only	GCA_000952795.1, s__Neisseria sp000952795, 96.4916, 96.49, 0.908; GCF_022749515.1, s__Neisseria cerebrosa, 96.4336, 96.43, 0.857; GCA_916438535.1, s__Neisseria sp916438535, 96.3852, 96.39, 0.847
G_0178	N_sicca_str_C2006001571_id_GCA_003044345_1	d__Bacteria;p__Pseudomonadota;c__Gammaproteobacteria;o__Burkholderiales;f__Neisseriaceae;g__Neisseria;s__Neisseria flava	Neisseria flava	ani_screen	GCF_017753665.1	95.2415	d__Bacteria;p__Pseudomonadota;c__Gammaproteobacteria;o__Burkholderiales;f__Neisseriaceae;g__Neisseria;s__Neisseria flava	95.37	0.882	classification based on ANI only	N/A
G_0179	N_subflava_str_C2005001510_id_GCA_003044355_1	d__Bacteria;p__Pseudomonadota;c__Gammaproteobacteria;o__Burkholderiales;f__Neisseriaceae;g__Neisseria;s__Neisseria perflava	Neisseria perflava	ani_screen	GCF_023472875.1	95.668	d__Bacteria;p__Pseudomonadota;c__Gammaproteobacteria;o__Burkholderiales;f__Neisseriaceae;g__Neisseria;s__Neisseria perflava	98.1	0.945	classification based on ANI only	GCA_002847985.1, s__Neisseria perflava_A, 95.5758, 95.61, 0.878
G_0180	N_subflava_str_C2007002879_id_GCA_003044385_1	d__Bacteria;p__Pseudomonadota;c__Gammaproteobacteria;o__Burkholderiales;f__Neisseriaceae;g__Neisseria;s__Neisseria subflava_A	Neisseria subflava_A	ani_screen	GCA_019334725.1	95.2941	d__Bacteria;p__Pseudomonadota;c__Gammaproteobacteria;o__Burkholderiales;f__Neisseriaceae;g__Neisseria;s__Neisseria subflava_A	97.68	0.962	classification based on ANI only	N/A
G_0181	N_mucosa_str_C2004002444_id_GCA_003044395_1	d__Bacteria;p__Pseudomonadota;c__Gammaproteobacteria;o__Burkholderiales;f__Neisseriaceae;g__Neisseria;s__Neisseria mucosa_A	Neisseria mucosa_A	ani_screen	GCF_003044445.1	95.2415	d__Bacteria;p__Pseudomonadota;c__Gammaproteobacteria;o__Burkholderiales;f__Neisseriaceae;g__Neisseria;s__Neisseria mucosa_A	96.01	0.866	classification based on ANI only	N/A
G_0182	N_sicca_str_C2007003584_id_GCA_003044425_1	d__Bacteria;p__Pseudomonadota;c__Gammaproteobacteria;o__Burkholderiales;f__Neisseriaceae;g__Neisseria;s__Neisseria sicca_C	Neisseria sicca_C	ani_screen	GCF_003044425.1	95.8064	d__Bacteria;p__Pseudomonadota;c__Gammaproteobacteria;o__Burkholderiales;f__Neisseriaceae;g__Neisseria;s__Neisseria sicca_C	100	0.998	classification based on ANI only	N/A
G_0183	N_mucosa_str_C2008000159_id_GCA_003044445_1	d__Bacteria;p__Pseudomonadota;c__Gammaproteobacteria;o__Burkholderiales;f__Neisseriaceae;g__Neisseria;s__Neisseria mucosa_A	Neisseria mucosa_A	ani_screen	GCF_003044445.1	95.2415	d__Bacteria;p__Pseudomonadota;c__Gammaproteobacteria;o__Burkholderiales;f__Neisseriaceae;g__Neisseria;s__Neisseria mucosa_A	100	0.999	classification based on ANI only	GCF_017753665.1, s__Neisseria flava, 95.2415, 95.24, 0.89
G_0184	N_subflava_str_C2008001664_id_GCA_003044505_1	d__Bacteria;p__Pseudomonadota;c__Gammaproteobacteria;o__Burkholderiales;f__Neisseriaceae;g__Neisseria;s__Neisseria sp000186165	Neisseria sp000186165	ani_screen	GCF_013267835.1	95.0169	d__Bacteria;p__Pseudomonadota;c__Gammaproteobacteria;o__Burkholderiales;f__Neisseriaceae;g__Neisseria;s__Neisseria sp000186165	96.19	0.904	classification based on ANI only	N/A
G_0185	N_subflava_str_C2009010520_id_GCA_003044525_1	d__Bacteria;p__Pseudomonadota;c__Gammaproteobacteria;o__Burkholderiales;f__Neisseriaceae;g__Neisseria;s__Neisseria perflava	Neisseria perflava	ani_screen	GCF_023472875.1	95.668	d__Bacteria;p__Pseudomonadota;c__Gammaproteobacteria;o__Burkholderiales;f__Neisseriaceae;g__Neisseria;s__Neisseria perflava	98.87	0.94	classification based on ANI only	GCA_001618065.1, s__Neisseria flavescens_A, 95.6387, 95.77, 0.887; GCA_003044645.1, s__Neisseria subflava_B, 95.668, 95.67, 0.912; GCA_002847985.1, s__Neisseria perflava_A, 95.5758, 95.63, 0.926
G_0186	N_weaveri_str_C2009035459_id_GCA_003044545_1	d__Bacteria;p__Pseudomonadota;c__Gammaproteobacteria;o__Burkholderiales;f__Neisseriaceae;g__Neisseria;s__Neisseria weaveri	Neisseria weaveri	ani_screen	GCF_900638685.1	95	d__Bacteria;p__Pseudomonadota;c__Gammaproteobacteria;o__Burkholderiales;f__Neisseriaceae;g__Neisseria;s__Neisseria weaveri	99.14	0.986	classification based on ANI only	N/A
G_0187	N_sicca_str_C2010005502_id_GCA_003044565_1	d__Bacteria;p__Pseudomonadota;c__Gammaproteobacteria;o__Burkholderiales;f__Neisseriaceae;g__Neisseria;s__Neisseria sicca_A	Neisseria sicca_A	ani_screen	GCF_003044565.1	95	d__Bacteria;p__Pseudomonadota;c__Gammaproteobacteria;o__Burkholderiales;f__Neisseriaceae;g__Neisseria;s__Neisseria sicca_A	100	1	classification based on ANI only	N/A
G_0188	N_subflava_str_C2011004960_id_GCA_003044585_1	d__Bacteria;p__Pseudomonadota;c__Gammaproteobacteria;o__Burkholderiales;f__Neisseriaceae;g__Neisseria;s__Neisseria perflava	Neisseria perflava	ani_screen	GCF_023472875.1	95.668	d__Bacteria;p__Pseudomonadota;c__Gammaproteobacteria;o__Burkholderiales;f__Neisseriaceae;g__Neisseria;s__Neisseria perflava	98.17	0.938	classification based on ANI only	N/A
G_0189	N_elongata_str_C2010010207_id_GCA_003044605_1	d__Bacteria;p__Pseudomonadota;c__Gammaproteobacteria;o__Burkholderiales;f__Neisseriaceae;g__Neisseria;s__Neisseria elongata	Neisseria elongata	ani_screen	GCF_900113545.1	95	d__Bacteria;p__Pseudomonadota;c__Gammaproteobacteria;o__Burkholderiales;f__Neisseriaceae;g__Neisseria;s__Neisseria elongata	96.37	0.888	classification based on ANI only	N/A
G_0190	N_elongata_str_C2011003085_id_GCA_003044625_1	d__Bacteria;p__Pseudomonadota;c__Gammaproteobacteria;o__Burkholderiales;f__Neisseriaceae;g__Neisseria;s__Neisseria elongata	Neisseria elongata	ani_screen	GCF_900113545.1	95	d__Bacteria;p__Pseudomonadota;c__Gammaproteobacteria;o__Burkholderiales;f__Neisseriaceae;g__Neisseria;s__Neisseria elongata	96.15	0.882	classification based on ANI only	N/A
G_0191	N_subflava_str_C2011009653_id_GCA_003044645_1	d__Bacteria;p__Pseudomonadota;c__Gammaproteobacteria;o__Burkholderiales;f__Neisseriaceae;g__Neisseria;s__Neisseria subflava_B	Neisseria subflava_B	ani_screen	GCA_003044645.1	95.668	d__Bacteria;p__Pseudomonadota;c__Gammaproteobacteria;o__Burkholderiales;f__Neisseriaceae;g__Neisseria;s__Neisseria subflava_B	100	0.995	classification based on ANI only	GCF_023472875.1, s__Neisseria perflava, 95.668, 95.67, 0.896; GCA_024205705.1, s__Neisseria subflava_D, 95.4941, 95.49, 0.891
G_0192	N_subflava_str_C2011033015_id_GCA_003044665_1	d__Bacteria;p__Pseudomonadota;c__Gammaproteobacteria;o__Burkholderiales;f__Neisseriaceae;g__Neisseria;s__Neisseria subflava_A	Neisseria subflava_A	ani_screen	GCA_019334725.1	95.2941	d__Bacteria;p__Pseudomonadota;c__Gammaproteobacteria;o__Burkholderiales;f__Neisseriaceae;g__Neisseria;s__Neisseria subflava_A	95.95	0.956	classification based on ANI only	N/A
G_0193	N_cinerea_str_C2012028592_id_GCA_003044675_1	d__Bacteria;p__Pseudomonadota;c__Gammaproteobacteria;o__Burkholderiales;f__Neisseriaceae;g__Neisseria;s__Neisseria cinerea	Neisseria cinerea	ani_screen	GCF_900475315.1	95	d__Bacteria;p__Pseudomonadota;c__Gammaproteobacteria;o__Burkholderiales;f__Neisseriaceae;g__Neisseria;s__Neisseria cinerea	97.01	0.926	classification based on ANI only	N/A
G_0194	N_animaloris_str_C2012029644_id_GCA_003044705_1	d__Bacteria;p__Pseudomonadota;c__Gammaproteobacteria;o__Burkholderiales;f__Neisseriaceae;g__Neisseria;s__Neisseria animaloris	Neisseria animaloris	ani_screen	GCF_900637855.1	95	d__Bacteria;p__Pseudomonadota;c__Gammaproteobacteria;o__Burkholderiales;f__Neisseriaceae;g__Neisseria;s__Neisseria animaloris	98.15	0.94	classification based on ANI only	N/A
G_0195	N_elongata_str_C2013018262_id_GCA_003044725_1	d__Bacteria;p__Pseudomonadota;c__Gammaproteobacteria;o__Burkholderiales;f__Neisseriaceae;g__Neisseria;s__Neisseria elongata	Neisseria elongata	ani_screen	GCF_900113545.1	95	d__Bacteria;p__Pseudomonadota;c__Gammaproteobacteria;o__Burkholderiales;f__Neisseriaceae;g__Neisseria;s__Neisseria elongata	96.35	0.902	classification based on ANI only	N/A
G_0196	N_cinerea_str_C2013024221_id_GCA_003044745_1	d__Bacteria;p__Pseudomonadota;c__Gammaproteobacteria;o__Burkholderiales;f__Neisseriaceae;g__Neisseria;s__Neisseria cinerea	Neisseria cinerea	ani_screen	GCF_900475315.1	95	d__Bacteria;p__Pseudomonadota;c__Gammaproteobacteria;o__Burkholderiales;f__Neisseriaceae;g__Neisseria;s__Neisseria cinerea	97.69	0.944	classification based on ANI only	N/A
G_0197	N_sicca_str_C2014002478_id_GCA_003044765_1	d__Bacteria;p__Pseudomonadota;c__Gammaproteobacteria;o__Burkholderiales;f__Neisseriaceae;g__Neisseria;s__Neisseria mucosa	Neisseria mucosa	ani_screen	GCA_003028315.1	96.4916	d__Bacteria;p__Pseudomonadota;c__Gammaproteobacteria;o__Burkholderiales;f__Neisseriaceae;g__Neisseria;s__Neisseria mucosa	96.73	0.911	classification based on ANI only	GCA_000952795.1, s__Neisseria sp000952795, 96.4916, 96.55, 0.887
G_0198	N_elongata_str_C2014003241_id_GCA_003044785_1	d__Bacteria;p__Pseudomonadota;c__Gammaproteobacteria;o__Burkholderiales;f__Neisseriaceae;g__Neisseria;s__Neisseria elongata	Neisseria elongata	ani_screen	GCF_900113545.1	95	d__Bacteria;p__Pseudomonadota;c__Gammaproteobacteria;o__Burkholderiales;f__Neisseriaceae;g__Neisseria;s__Neisseria elongata	96.41	0.893	classification based on ANI only	N/A
G_0199	N_wadsworthii_str_C2008000421_id_GCA_003044805_1	d__Bacteria;p__Pseudomonadota;c__Gammaproteobacteria;o__Burkholderiales;f__Neisseriaceae;g__Neisseria;s__Neisseria wadsworthii	Neisseria wadsworthii	ani_screen	GCF_000227765.1	95	d__Bacteria;p__Pseudomonadota;c__Gammaproteobacteria;o__Burkholderiales;f__Neisseriaceae;g__Neisseria;s__Neisseria wadsworthii	97.06	0.961	classification based on ANI only	N/A
G_0200	N_cinerea_str_C2014013859_id_GCA_003044825_1	d__Bacteria;p__Pseudomonadota;c__Gammaproteobacteria;o__Burkholderiales;f__Neisseriaceae;g__Neisseria;s__Neisseria cinerea	Neisseria cinerea	ani_screen	GCF_900475315.1	95	d__Bacteria;p__Pseudomonadota;c__Gammaproteobacteria;o__Burkholderiales;f__Neisseriaceae;g__Neisseria;s__Neisseria cinerea	96.95	0.926	classification based on ANI only	N/A
G_0201	N_subflava_str_C2008002238_id_GCA_003044845_1	d__Bacteria;p__Pseudomonadota;c__Gammaproteobacteria;o__Burkholderiales;f__Neisseriaceae;g__Neisseria;s__Neisseria subflava_A	Neisseria subflava_A	ani_screen	GCA_019334725.1	95.2941	d__Bacteria;p__Pseudomonadota;c__Gammaproteobacteria;o__Burkholderiales;f__Neisseriaceae;g__Neisseria;s__Neisseria subflava_A	97.2	0.98	classification based on ANI only	N/A
G_0202	N_cinerea_str_C2014019557_id_GCA_003044855_1	d__Bacteria;p__Pseudomonadota;c__Gammaproteobacteria;o__Burkholderiales;f__Neisseriaceae;g__Neisseria;s__Neisseria cinerea	Neisseria cinerea	ani_screen	GCF_900475315.1	95	d__Bacteria;p__Pseudomonadota;c__Gammaproteobacteria;o__Burkholderiales;f__Neisseriaceae;g__Neisseria;s__Neisseria cinerea	96.82	0.941	classification based on ANI only	N/A
G_0203	N_weaveri_str_C2010015191_id_GCA_003044885_1	d__Bacteria;p__Pseudomonadota;c__Gammaproteobacteria;o__Burkholderiales;f__Neisseriaceae;g__Neisseria;s__Neisseria weaveri	Neisseria weaveri	ani_screen	GCF_900638685.1	95	d__Bacteria;p__Pseudomonadota;c__Gammaproteobacteria;o__Burkholderiales;f__Neisseriaceae;g__Neisseria;s__Neisseria weaveri	98.94	0.974	classification based on ANI only	N/A
G_0204	N_weaveri_str_C2009028987_id_GCA_003044905_1	d__Bacteria;p__Pseudomonadota;c__Gammaproteobacteria;o__Burkholderiales;f__Neisseriaceae;g__Neisseria;s__Neisseria weaveri	Neisseria weaveri	ani_screen	GCF_900638685.1	95	d__Bacteria;p__Pseudomonadota;c__Gammaproteobacteria;o__Burkholderiales;f__Neisseriaceae;g__Neisseria;s__Neisseria weaveri	98.89	0.97	classification based on ANI only	N/A
G_0205	N_subflava_str_C2011020198_id_GCA_003044925_1	d__Bacteria;p__Pseudomonadota;c__Gammaproteobacteria;o__Burkholderiales;f__Neisseriaceae;g__Neisseria;s__Neisseria perflava_A	Neisseria perflava_A	ani_screen	GCA_002847985.1	95.5758	d__Bacteria;p__Pseudomonadota;c__Gammaproteobacteria;o__Burkholderiales;f__Neisseriaceae;g__Neisseria;s__Neisseria perflava_A	98.37	0.966	classification based on ANI only	GCA_003044645.1, s__Neisseria subflava_B, 95.668, 95.82, 0.921
G_0206	N_subflava_str_C2012011976_id_GCA_003044935_1	d__Bacteria;p__Pseudomonadota;c__Gammaproteobacteria;o__Burkholderiales;f__Neisseriaceae;g__Neisseria;s__Neisseria perflava	Neisseria perflava	ani_screen	GCF_023472875.1	95.668	d__Bacteria;p__Pseudomonadota;c__Gammaproteobacteria;o__Burkholderiales;f__Neisseriaceae;g__Neisseria;s__Neisseria perflava	95.88	0.896	classification based on ANI only	GCA_003044645.1, s__Neisseria subflava_B, 95.668, 95.72, 0.934; GCA_001618065.1, s__Neisseria flavescens_A, 95.6387, 95.65, 0.922; GCA_024205705.1, s__Neisseria subflava_D, 95.4941, 95.56, 0.919
G_0207	N_subflava_str_C2011020199_id_GCA_003044965_1	d__Bacteria;p__Pseudomonadota;c__Gammaproteobacteria;o__Burkholderiales;f__Neisseriaceae;g__Neisseria;s__Neisseria subflava_A	Neisseria subflava_A	ani_screen	GCA_019334725.1	95.2941	d__Bacteria;p__Pseudomonadota;c__Gammaproteobacteria;o__Burkholderiales;f__Neisseriaceae;g__Neisseria;s__Neisseria subflava_A	97.2	0.929	classification based on ANI only	N/A
G_0208	N_elongata_str_C2013010062_id_GCA_003044985_1	d__Bacteria;p__Pseudomonadota;c__Gammaproteobacteria;o__Burkholderiales;f__Neisseriaceae;g__Neisseria;s__Neisseria elongata	Neisseria elongata	ani_screen	GCF_900113545.1	95	d__Bacteria;p__Pseudomonadota;c__Gammaproteobacteria;o__Burkholderiales;f__Neisseriaceae;g__Neisseria;s__Neisseria elongata	96.36	0.89	classification based on ANI only	N/A
G_0209	N_weaveri_str_C2013013825_id_GCA_003044995_1	d__Bacteria;p__Pseudomonadota;c__Gammaproteobacteria;o__Burkholderiales;f__Neisseriaceae;g__Neisseria;s__Neisseria weaveri	Neisseria weaveri	ani_screen	GCF_900638685.1	95	d__Bacteria;p__Pseudomonadota;c__Gammaproteobacteria;o__Burkholderiales;f__Neisseriaceae;g__Neisseria;s__Neisseria weaveri	99.26	0.986	classification based on ANI only	N/A
G_0210	N_subflava_str_C2014021188_id_GCA_003045025_1	d__Bacteria;p__Pseudomonadota;c__Gammaproteobacteria;o__Burkholderiales;f__Neisseriaceae;g__Neisseria;s__Neisseria subflava_A	Neisseria subflava_A	ani_screen	GCA_019334725.1	95.2941	d__Bacteria;p__Pseudomonadota;c__Gammaproteobacteria;o__Burkholderiales;f__Neisseriaceae;g__Neisseria;s__Neisseria subflava_A	96.98	0.973	classification based on ANI only	N/A
G_0211	N_animaloris_str_C2015003240_id_GCA_003045095_1	d__Bacteria;p__Pseudomonadota;c__Gammaproteobacteria;o__Burkholderiales;f__Neisseriaceae;g__Neisseria;s__Neisseria animaloris	Neisseria animaloris	ani_screen	GCF_900637855.1	95	d__Bacteria;p__Pseudomonadota;c__Gammaproteobacteria;o__Burkholderiales;f__Neisseriaceae;g__Neisseria;s__Neisseria animaloris	98.12	0.969	classification based on ANI only	N/A
G_0212	N_gonorrhoeae_str_DSM_9188_id_GCA_003315235_1	d__Bacteria;p__Pseudomonadota;c__Gammaproteobacteria;o__Burkholderiales;f__Neisseriaceae;g__Neisseria;s__Neisseria gonorrhoeae	Neisseria gonorrhoeae	ani_screen	GCF_003315235.1	95.0389	d__Bacteria;p__Pseudomonadota;c__Gammaproteobacteria;o__Burkholderiales;f__Neisseriaceae;g__Neisseria;s__Neisseria gonorrhoeae	100	0.993	classification based on ANI only	GCF_900638555.1, s__Neisseria meningitidis, 95.0389, 95.04, 0.879
G_0213	N_elongata_str_M15911_id_GCA_003351545_1	d__Bacteria;p__Pseudomonadota;c__Gammaproteobacteria;o__Burkholderiales;f__Neisseriaceae;g__Neisseria;s__Neisseria elongata	Neisseria elongata	ani_screen	GCF_900113545.1	95	d__Bacteria;p__Pseudomonadota;c__Gammaproteobacteria;o__Burkholderiales;f__Neisseriaceae;g__Neisseria;s__Neisseria elongata	99.99	1	classification based on ANI only	N/A
G_0214	N_lactamica_str_M17106_id_GCA_003351565_1	d__Bacteria;p__Pseudomonadota;c__Gammaproteobacteria;o__Burkholderiales;f__Neisseriaceae;g__Neisseria;s__Neisseria lactamica	Neisseria lactamica	ani_screen	GCF_901482445.1	95	d__Bacteria;p__Pseudomonadota;c__Gammaproteobacteria;o__Burkholderiales;f__Neisseriaceae;g__Neisseria;s__Neisseria lactamica	97.53	0.892	classification based on ANI only	N/A
G_0215	N_subflava_str_M18660_id_GCA_003351665_1	d__Bacteria;p__Pseudomonadota;c__Gammaproteobacteria;o__Burkholderiales;f__Neisseriaceae;g__Neisseria;s__Neisseria perflava_A	Neisseria perflava_A	ani_screen	GCA_002847985.1	95.5758	d__Bacteria;p__Pseudomonadota;c__Gammaproteobacteria;o__Burkholderiales;f__Neisseriaceae;g__Neisseria;s__Neisseria perflava_A	98.08	0.97	classification based on ANI only	GCA_001618065.1, s__Neisseria flavescens_A, 95.6387, 95.65, 0.905
G_0216	N_elongata_str_M15910_id_GCA_003351685_1	d__Bacteria;p__Pseudomonadota;c__Gammaproteobacteria;o__Burkholderiales;f__Neisseriaceae;g__Neisseria;s__Neisseria elongata	Neisseria elongata	ani_screen	GCF_900113545.1	95	d__Bacteria;p__Pseudomonadota;c__Gammaproteobacteria;o__Burkholderiales;f__Neisseriaceae;g__Neisseria;s__Neisseria elongata	96.47	0.905	classification based on ANI only	N/A
G_0217	N_lactamica_str_M37142_id_GCA_003492145_1	d__Bacteria;p__Pseudomonadota;c__Gammaproteobacteria;o__Burkholderiales;f__Neisseriaceae;g__Neisseria;s__Neisseria lactamica	Neisseria lactamica	ani_screen	GCF_901482445.1	95	d__Bacteria;p__Pseudomonadota;c__Gammaproteobacteria;o__Burkholderiales;f__Neisseriaceae;g__Neisseria;s__Neisseria lactamica	97.65	0.901	classification based on ANI only	N/A
G_0218	N_lactamica_str_M37110_id_GCA_003492155_1	d__Bacteria;p__Pseudomonadota;c__Gammaproteobacteria;o__Burkholderiales;f__Neisseriaceae;g__Neisseria;s__Neisseria lactamica	Neisseria lactamica	ani_screen	GCF_901482445.1	95	d__Bacteria;p__Pseudomonadota;c__Gammaproteobacteria;o__Burkholderiales;f__Neisseriaceae;g__Neisseria;s__Neisseria lactamica	97.71	0.889	classification based on ANI only	N/A
G_0219	N_lactamica_str_M37058_id_GCA_003492195_1	d__Bacteria;p__Pseudomonadota;c__Gammaproteobacteria;o__Burkholderiales;f__Neisseriaceae;g__Neisseria;s__Neisseria lactamica	Neisseria lactamica	ani_screen	GCF_901482445.1	95	d__Bacteria;p__Pseudomonadota;c__Gammaproteobacteria;o__Burkholderiales;f__Neisseriaceae;g__Neisseria;s__Neisseria lactamica	97.63	0.948	classification based on ANI only	N/A
G_0220	N_lactamica_str_M37073_id_GCA_003492345_1	d__Bacteria;p__Pseudomonadota;c__Gammaproteobacteria;o__Burkholderiales;f__Neisseriaceae;g__Neisseria;s__Neisseria lactamica	Neisseria lactamica	ani_screen	GCF_901482445.1	95	d__Bacteria;p__Pseudomonadota;c__Gammaproteobacteria;o__Burkholderiales;f__Neisseriaceae;g__Neisseria;s__Neisseria lactamica	97.49	0.902	classification based on ANI only	N/A
G_0221	N_lactamica_str_M37155_id_GCA_003492385_1	d__Bacteria;p__Pseudomonadota;c__Gammaproteobacteria;o__Burkholderiales;f__Neisseriaceae;g__Neisseria;s__Neisseria lactamica	Neisseria lactamica	ani_screen	GCF_901482445.1	95	d__Bacteria;p__Pseudomonadota;c__Gammaproteobacteria;o__Burkholderiales;f__Neisseriaceae;g__Neisseria;s__Neisseria lactamica	97.69	0.916	classification based on ANI only	N/A
G_0222	N_lactamica_str_M37130_id_GCA_003492425_1	d__Bacteria;p__Pseudomonadota;c__Gammaproteobacteria;o__Burkholderiales;f__Neisseriaceae;g__Neisseria;s__Neisseria lactamica	Neisseria lactamica	ani_screen	GCF_901482445.1	95	d__Bacteria;p__Pseudomonadota;c__Gammaproteobacteria;o__Burkholderiales;f__Neisseriaceae;g__Neisseria;s__Neisseria lactamica	97.45	0.893	classification based on ANI only	N/A
G_0223	N_lactamica_str_M37094_id_GCA_003492465_1	d__Bacteria;p__Pseudomonadota;c__Gammaproteobacteria;o__Burkholderiales;f__Neisseriaceae;g__Neisseria;s__Neisseria lactamica	Neisseria lactamica	ani_screen	GCF_901482445.1	95	d__Bacteria;p__Pseudomonadota;c__Gammaproteobacteria;o__Burkholderiales;f__Neisseriaceae;g__Neisseria;s__Neisseria lactamica	97.56	0.924	classification based on ANI only	N/A
G_0224	N_lactamica_str_M37157_id_GCA_003492555_1	d__Bacteria;p__Pseudomonadota;c__Gammaproteobacteria;o__Burkholderiales;f__Neisseriaceae;g__Neisseria;s__Neisseria lactamica	Neisseria lactamica	ani_screen	GCF_901482445.1	95	d__Bacteria;p__Pseudomonadota;c__Gammaproteobacteria;o__Burkholderiales;f__Neisseriaceae;g__Neisseria;s__Neisseria lactamica	97.49	0.914	classification based on ANI only	N/A
G_0225	N_lactamica_str_M37137_id_GCA_003492625_1	d__Bacteria;p__Pseudomonadota;c__Gammaproteobacteria;o__Burkholderiales;f__Neisseriaceae;g__Neisseria;s__Neisseria lactamica	Neisseria lactamica	ani_screen	GCF_901482445.1	95	d__Bacteria;p__Pseudomonadota;c__Gammaproteobacteria;o__Burkholderiales;f__Neisseriaceae;g__Neisseria;s__Neisseria lactamica	97.63	0.891	classification based on ANI only	N/A
G_0226	N_lactamica_str_M37078_id_GCA_003492765_1	d__Bacteria;p__Pseudomonadota;c__Gammaproteobacteria;o__Burkholderiales;f__Neisseriaceae;g__Neisseria;s__Neisseria lactamica	Neisseria lactamica	ani_screen	GCF_901482445.1	95	d__Bacteria;p__Pseudomonadota;c__Gammaproteobacteria;o__Burkholderiales;f__Neisseriaceae;g__Neisseria;s__Neisseria lactamica	97.43	0.918	classification based on ANI only	N/A
G_0227	N_lactamica_str_M37136_id_GCA_003492775_1	d__Bacteria;p__Pseudomonadota;c__Gammaproteobacteria;o__Burkholderiales;f__Neisseriaceae;g__Neisseria;s__Neisseria lactamica	Neisseria lactamica	ani_screen	GCF_901482445.1	95	d__Bacteria;p__Pseudomonadota;c__Gammaproteobacteria;o__Burkholderiales;f__Neisseriaceae;g__Neisseria;s__Neisseria lactamica	97.67	0.904	classification based on ANI only	N/A
G_0228	N_lactamica_str_M37131_id_GCA_003492845_1	d__Bacteria;p__Pseudomonadota;c__Gammaproteobacteria;o__Burkholderiales;f__Neisseriaceae;g__Neisseria;s__Neisseria lactamica	Neisseria lactamica	ani_screen	GCF_901482445.1	95	d__Bacteria;p__Pseudomonadota;c__Gammaproteobacteria;o__Burkholderiales;f__Neisseriaceae;g__Neisseria;s__Neisseria lactamica	97.63	0.945	classification based on ANI only	N/A
G_0229	N_lactamica_str_M37101_id_GCA_003492865_1	d__Bacteria;p__Pseudomonadota;c__Gammaproteobacteria;o__Burkholderiales;f__Neisseriaceae;g__Neisseria;s__Neisseria lactamica	Neisseria lactamica	ani_screen	GCF_901482445.1	95	d__Bacteria;p__Pseudomonadota;c__Gammaproteobacteria;o__Burkholderiales;f__Neisseriaceae;g__Neisseria;s__Neisseria lactamica	97.75	0.918	classification based on ANI only	N/A
G_0230	N_lactamica_str_M37119_id_GCA_003492955_1	d__Bacteria;p__Pseudomonadota;c__Gammaproteobacteria;o__Burkholderiales;f__Neisseriaceae;g__Neisseria;s__Neisseria lactamica	Neisseria lactamica	ani_screen	GCF_901482445.1	95	d__Bacteria;p__Pseudomonadota;c__Gammaproteobacteria;o__Burkholderiales;f__Neisseriaceae;g__Neisseria;s__Neisseria lactamica	97.77	0.918	classification based on ANI only	N/A
G_0231	N_lactamica_str_M37107_id_GCA_003493045_1	d__Bacteria;p__Pseudomonadota;c__Gammaproteobacteria;o__Burkholderiales;f__Neisseriaceae;g__Neisseria;s__Neisseria lactamica	Neisseria lactamica	ani_screen	GCF_901482445.1	95	d__Bacteria;p__Pseudomonadota;c__Gammaproteobacteria;o__Burkholderiales;f__Neisseriaceae;g__Neisseria;s__Neisseria lactamica	97.76	0.925	classification based on ANI only	N/A
G_0232	N_lactamica_str_M37132_id_GCA_003493185_1	d__Bacteria;p__Pseudomonadota;c__Gammaproteobacteria;o__Burkholderiales;f__Neisseriaceae;g__Neisseria;s__Neisseria lactamica	Neisseria lactamica	ani_screen	GCF_901482445.1	95	d__Bacteria;p__Pseudomonadota;c__Gammaproteobacteria;o__Burkholderiales;f__Neisseriaceae;g__Neisseria;s__Neisseria lactamica	97.58	0.922	classification based on ANI only	N/A
G_0233	N_lactamica_str_M37079_id_GCA_003493215_1	d__Bacteria;p__Pseudomonadota;c__Gammaproteobacteria;o__Burkholderiales;f__Neisseriaceae;g__Neisseria;s__Neisseria lactamica	Neisseria lactamica	ani_screen	GCF_901482445.1	95	d__Bacteria;p__Pseudomonadota;c__Gammaproteobacteria;o__Burkholderiales;f__Neisseriaceae;g__Neisseria;s__Neisseria lactamica	97.48	0.921	classification based on ANI only	N/A
G_0234	N_lactamica_str_M37146_id_GCA_003493855_1	d__Bacteria;p__Pseudomonadota;c__Gammaproteobacteria;o__Burkholderiales;f__Neisseriaceae;g__Neisseria;s__Neisseria lactamica	Neisseria lactamica	ani_screen	GCF_901482445.1	95	d__Bacteria;p__Pseudomonadota;c__Gammaproteobacteria;o__Burkholderiales;f__Neisseriaceae;g__Neisseria;s__Neisseria lactamica	97.63	0.927	classification based on ANI only	N/A
G_0235	N_lactamica_str_M37179_id_GCA_003495405_1	d__Bacteria;p__Pseudomonadota;c__Gammaproteobacteria;o__Burkholderiales;f__Neisseriaceae;g__Neisseria;s__Neisseria lactamica	Neisseria lactamica	ani_screen	GCF_901482445.1	95	d__Bacteria;p__Pseudomonadota;c__Gammaproteobacteria;o__Burkholderiales;f__Neisseriaceae;g__Neisseria;s__Neisseria lactamica	97.5	0.907	classification based on ANI only	N/A
G_0236	N_lactamica_str_M37177_id_GCA_003495565_1	d__Bacteria;p__Pseudomonadota;c__Gammaproteobacteria;o__Burkholderiales;f__Neisseriaceae;g__Neisseria;s__Neisseria lactamica	Neisseria lactamica	ani_screen	GCF_901482445.1	95	d__Bacteria;p__Pseudomonadota;c__Gammaproteobacteria;o__Burkholderiales;f__Neisseriaceae;g__Neisseria;s__Neisseria lactamica	97.45	0.937	classification based on ANI only	N/A
G_0237	N_lactamica_str_M37164_id_GCA_003495575_1	d__Bacteria;p__Pseudomonadota;c__Gammaproteobacteria;o__Burkholderiales;f__Neisseriaceae;g__Neisseria;s__Neisseria lactamica	Neisseria lactamica	ani_screen	GCF_901482445.1	95	d__Bacteria;p__Pseudomonadota;c__Gammaproteobacteria;o__Burkholderiales;f__Neisseriaceae;g__Neisseria;s__Neisseria lactamica	97.4	0.947	classification based on ANI only	N/A
G_0238	N_lactamica_str_M37163_id_GCA_003495835_1	d__Bacteria;p__Pseudomonadota;c__Gammaproteobacteria;o__Burkholderiales;f__Neisseriaceae;g__Neisseria;s__Neisseria lactamica	Neisseria lactamica	ani_screen	GCF_901482445.1	95	d__Bacteria;p__Pseudomonadota;c__Gammaproteobacteria;o__Burkholderiales;f__Neisseriaceae;g__Neisseria;s__Neisseria lactamica	97.46	0.912	classification based on ANI only	N/A
G_0239	N_lactamica_str_M37167_id_GCA_003496195_1	d__Bacteria;p__Pseudomonadota;c__Gammaproteobacteria;o__Burkholderiales;f__Neisseriaceae;g__Neisseria;s__Neisseria lactamica	Neisseria lactamica	ani_screen	GCF_901482445.1	95	d__Bacteria;p__Pseudomonadota;c__Gammaproteobacteria;o__Burkholderiales;f__Neisseriaceae;g__Neisseria;s__Neisseria lactamica	98.02	0.964	classification based on ANI only	N/A
G_0240	N_lactamica_str_M37140_id_GCA_003496425_1	d__Bacteria;p__Pseudomonadota;c__Gammaproteobacteria;o__Burkholderiales;f__Neisseriaceae;g__Neisseria;s__Neisseria lactamica	Neisseria lactamica	ani_screen	GCF_901482445.1	95	d__Bacteria;p__Pseudomonadota;c__Gammaproteobacteria;o__Burkholderiales;f__Neisseriaceae;g__Neisseria;s__Neisseria lactamica	97.53	0.91	classification based on ANI only	N/A
G_0241	N_lactamica_str_M37084_id_GCA_003496485_1	d__Bacteria;p__Pseudomonadota;c__Gammaproteobacteria;o__Burkholderiales;f__Neisseriaceae;g__Neisseria;s__Neisseria lactamica	Neisseria lactamica	ani_screen	GCF_901482445.1	95	d__Bacteria;p__Pseudomonadota;c__Gammaproteobacteria;o__Burkholderiales;f__Neisseriaceae;g__Neisseria;s__Neisseria lactamica	97.47	0.918	classification based on ANI only	N/A
G_0242	N_lactamica_str_M17105_id_GCA_003496665_1	d__Bacteria;p__Pseudomonadota;c__Gammaproteobacteria;o__Burkholderiales;f__Neisseriaceae;g__Neisseria;s__Neisseria lactamica	Neisseria lactamica	ani_screen	GCF_901482445.1	95	d__Bacteria;p__Pseudomonadota;c__Gammaproteobacteria;o__Burkholderiales;f__Neisseriaceae;g__Neisseria;s__Neisseria lactamica	97.66	0.918	classification based on ANI only	N/A
G_0243	N_chenwenguii_str_10010_id_GCA_003790445_1	d__Bacteria;p__Pseudomonadota;c__Gammaproteobacteria;o__Burkholderiales;f__Neisseriaceae;g__Neisseria;s__Neisseria chenwenguii	Neisseria chenwenguii	ani_screen	GCF_002216145.1	95	d__Bacteria;p__Pseudomonadota;c__Gammaproteobacteria;o__Burkholderiales;f__Neisseriaceae;g__Neisseria;s__Neisseria chenwenguii	99.73	0.965	classification based on ANI only	N/A
G_0244	N_animalis_str_DSM_23392_id_GCA_003795365_1	d__Bacteria;p__Pseudomonadota;c__Gammaproteobacteria;o__Burkholderiales;f__Neisseriaceae;g__Neisseria;s__Neisseria animalis	Neisseria animalis	ani_screen	GCF_900636515.1	95	d__Bacteria;p__Pseudomonadota;c__Gammaproteobacteria;o__Burkholderiales;f__Neisseriaceae;g__Neisseria;s__Neisseria animalis	99.99	0.999	classification based on ANI only	N/A
G_0245	N_weixii_str_10009_id_GCA_003813805_1	d__Bacteria;p__Pseudomonadota;c__Gammaproteobacteria;o__Burkholderiales;f__Neisseriaceae;g__Neisseria;s__Neisseria weixii	Neisseria weixii	ani_screen	GCF_002327085.1	95	d__Bacteria;p__Pseudomonadota;c__Gammaproteobacteria;o__Burkholderiales;f__Neisseriaceae;g__Neisseria;s__Neisseria weixii	99.33	0.86	classification based on ANI only	N/A
G_0246	N_weixii_str_10011_id_GCA_003813885_1	d__Bacteria;p__Pseudomonadota;c__Gammaproteobacteria;o__Burkholderiales;f__Neisseriaceae;g__Neisseria;s__Neisseria weixii	Neisseria weixii	ani_screen	GCF_002327085.1	95	d__Bacteria;p__Pseudomonadota;c__Gammaproteobacteria;o__Burkholderiales;f__Neisseriaceae;g__Neisseria;s__Neisseria weixii	99.31	0.859	classification based on ANI only	N/A
G_0247	E_corrodens_str_KCOM_3110_id_GCA_003990355_1	d__Bacteria;p__Pseudomonadota;c__Gammaproteobacteria;o__Burkholderiales;f__Neisseriaceae;g__Eikenella;s__Eikenella corrodens_B	Eikenella corrodens_B	ani_screen	GCF_003990355.1	95	d__Bacteria;p__Pseudomonadota;c__Gammaproteobacteria;o__Burkholderiales;f__Neisseriaceae;g__Eikenella;s__Eikenella corrodens_B	100	0.999	classification based on ANI only	N/A
G_0248	N_sp_str_WF04_id_GCA_004569405_1	d__Bacteria;p__Pseudomonadota;c__Gammaproteobacteria;o__Burkholderiales;f__Neisseriaceae;g__Neisseria;s__Neisseria musculi	Neisseria musculi	ani_screen	GCF_014297595.1	95	d__Bacteria;p__Pseudomonadota;c__Gammaproteobacteria;o__Burkholderiales;f__Neisseriaceae;g__Neisseria;s__Neisseria musculi	98.59	0.958	classification based on ANI only	N/A
G_0249	N_flavescens_str_ATCC_13120_id_GCA_005221285_1	d__Bacteria;p__Pseudomonadota;c__Gammaproteobacteria;o__Burkholderiales;f__Neisseriaceae;g__Neisseria;s__Neisseria flavescens	Neisseria flavescens	ani_screen	GCF_005221285.1	95	d__Bacteria;p__Pseudomonadota;c__Gammaproteobacteria;o__Burkholderiales;f__Neisseriaceae;g__Neisseria;s__Neisseria flavescens	100	0.992	classification based on ANI only	N/A
G_0250	N_subflava_str_ATCC_49275_id_GCA_005221305_1	d__Bacteria;p__Pseudomonadota;c__Gammaproteobacteria;o__Burkholderiales;f__Neisseriaceae;g__Neisseria;s__Neisseria subflava	Neisseria subflava	ani_screen	GCF_005221305.1	95.3277	d__Bacteria;p__Pseudomonadota;c__Gammaproteobacteria;o__Burkholderiales;f__Neisseriaceae;g__Neisseria;s__Neisseria subflava	100	0.996	classification based on ANI only	GCA_024205745.1, s__Neisseria flavescens_B, 95.3277, 95.33, 0.867
G_0251	N_sp_str_F0314_id_GCA_005886145_1	d__Bacteria;p__Pseudomonadota;c__Gammaproteobacteria;o__Burkholderiales;f__Neisseriaceae;g__Neisseria;s__Neisseria sp000090875	Neisseria sp000090875	ani_screen	GCF_005886145.1	95	d__Bacteria;p__Pseudomonadota;c__Gammaproteobacteria;o__Burkholderiales;f__Neisseriaceae;g__Neisseria;s__Neisseria sp000090875	100	0.995	classification based on ANI only	N/A
G_0252	N_sicca_str_DE0496_id_GCA_007667085_1	d__Bacteria;p__Pseudomonadota;c__Gammaproteobacteria;o__Burkholderiales;f__Neisseriaceae;g__Neisseria;s__Neisseria mucosa_A	Neisseria mucosa_A	ani_screen	GCF_003044445.1	95.2415	d__Bacteria;p__Pseudomonadota;c__Gammaproteobacteria;o__Burkholderiales;f__Neisseriaceae;g__Neisseria;s__Neisseria mucosa_A	95.97	0.897	classification based on ANI only	GCF_017753665.1, s__Neisseria flava, 95.2415, 95.67, 0.917
G_0253	N_sicca_str_DE0493_id_GCA_007667125_1	d__Bacteria;p__Pseudomonadota;c__Gammaproteobacteria;o__Burkholderiales;f__Neisseriaceae;g__Neisseria;s__Neisseria mucosa_A	Neisseria mucosa_A	ani_screen	GCF_003044445.1	95.2415	d__Bacteria;p__Pseudomonadota;c__Gammaproteobacteria;o__Burkholderiales;f__Neisseriaceae;g__Neisseria;s__Neisseria mucosa_A	96.01	0.898	classification based on ANI only	GCF_017753665.1, s__Neisseria flava, 95.2415, 95.67, 0.907
G_0254	E_exigua_str_PXX_id_GCA_008805035_1	d__Bacteria;p__Pseudomonadota;c__Gammaproteobacteria;o__Burkholderiales;f__Neisseriaceae;g__Eikenella;s__Eikenella exigua	Eikenella exigua	ani_screen	GCF_008805035.1	95	d__Bacteria;p__Pseudomonadota;c__Gammaproteobacteria;o__Burkholderiales;f__Neisseriaceae;g__Eikenella;s__Eikenella exigua	100	0.995	classification based on ANI only	N/A
G_0255	N_animalis_str_ATCC_49930_id_GCA_008806995_1	d__Bacteria;p__Pseudomonadota;c__Gammaproteobacteria;o__Burkholderiales;f__Neisseriaceae;g__Neisseria;s__Neisseria animalis	Neisseria animalis	ani_screen	GCF_900636515.1	95	d__Bacteria;p__Pseudomonadota;c__Gammaproteobacteria;o__Burkholderiales;f__Neisseriaceae;g__Neisseria;s__Neisseria animalis	100	0.991	classification based on ANI only	N/A
G_0256	N_zalophi_str_ATCC_BAA_2455_id_GCA_008807015_1	d__Bacteria;p__Pseudomonadota;c__Gammaproteobacteria;o__Burkholderiales;f__Neisseriaceae;g__Neisseria;s__Neisseria zalophi	Neisseria zalophi	ani_screen	GCF_008807015.1	95	d__Bacteria;p__Pseudomonadota;c__Gammaproteobacteria;o__Burkholderiales;f__Neisseriaceae;g__Neisseria;s__Neisseria zalophi	100	0.996	classification based on ANI only	N/A
G_0257	E_corrodens_str_EI_07_id_GCA_009650805_1	d__Bacteria;p__Pseudomonadota;c__Gammaproteobacteria;o__Burkholderiales;f__Neisseriaceae;g__Eikenella;s__Eikenella corrodens	Eikenella corrodens	ani_screen	GCF_900187105.1	95	d__Bacteria;p__Pseudomonadota;c__Gammaproteobacteria;o__Burkholderiales;f__Neisseriaceae;g__Eikenella;s__Eikenella corrodens	97.75	0.896	classification based on ANI only	N/A
G_0258	E_corrodens_str_EI_09_id_GCA_009650815_1	d__Bacteria;p__Pseudomonadota;c__Gammaproteobacteria;o__Burkholderiales;f__Neisseriaceae;g__Eikenella;s__Eikenella corrodens	Eikenella corrodens	ani_screen	GCF_900187105.1	95	d__Bacteria;p__Pseudomonadota;c__Gammaproteobacteria;o__Burkholderiales;f__Neisseriaceae;g__Eikenella;s__Eikenella corrodens	96	0.901	classification based on ANI only	N/A
G_0259	E_corrodens_str_EI_05_id_GCA_009650825_1	d__Bacteria;p__Pseudomonadota;c__Gammaproteobacteria;o__Burkholderiales;f__Neisseriaceae;g__Eikenella;s__Eikenella corrodens	Eikenella corrodens	ani_screen	GCF_900187105.1	95	d__Bacteria;p__Pseudomonadota;c__Gammaproteobacteria;o__Burkholderiales;f__Neisseriaceae;g__Eikenella;s__Eikenella corrodens	96.79	0.873	classification based on ANI only	N/A
G_0260	E_corrodens_str_EI_06_id_GCA_009650835_1	d__Bacteria;p__Pseudomonadota;c__Gammaproteobacteria;o__Burkholderiales;f__Neisseriaceae;g__Eikenella;s__Eikenella corrodens	Eikenella corrodens	ani_screen	GCF_900187105.1	95	d__Bacteria;p__Pseudomonadota;c__Gammaproteobacteria;o__Burkholderiales;f__Neisseriaceae;g__Eikenella;s__Eikenella corrodens	97.37	0.874	classification based on ANI only	N/A
G_0261	E_corrodens_str_EI_08_id_GCA_009650845_1	d__Bacteria;p__Pseudomonadota;c__Gammaproteobacteria;o__Burkholderiales;f__Neisseriaceae;g__Eikenella;s__Eikenella corrodens	Eikenella corrodens	ani_screen	GCF_900187105.1	95	d__Bacteria;p__Pseudomonadota;c__Gammaproteobacteria;o__Burkholderiales;f__Neisseriaceae;g__Eikenella;s__Eikenella corrodens	97.44	0.879	classification based on ANI only	N/A
G_0262	E_corrodens_str_EI_03_id_GCA_009650905_1	d__Bacteria;p__Pseudomonadota;c__Gammaproteobacteria;o__Burkholderiales;f__Neisseriaceae;g__Eikenella;s__Eikenella corrodens	Eikenella corrodens	ani_screen	GCF_900187105.1	95	d__Bacteria;p__Pseudomonadota;c__Gammaproteobacteria;o__Burkholderiales;f__Neisseriaceae;g__Eikenella;s__Eikenella corrodens	96.99	0.926	classification based on ANI only	N/A
G_0263	E_corrodens_str_EI_04_id_GCA_009650925_1	d__Bacteria;p__Pseudomonadota;c__Gammaproteobacteria;o__Burkholderiales;f__Neisseriaceae;g__Eikenella;s__Eikenella corrodens	Eikenella corrodens	ani_screen	GCF_900187105.1	95	d__Bacteria;p__Pseudomonadota;c__Gammaproteobacteria;o__Burkholderiales;f__Neisseriaceae;g__Eikenella;s__Eikenella corrodens	97.57	0.918	classification based on ANI only	N/A
G_0264	E_exigua_str_EI_02_id_GCA_009650935_1	d__Bacteria;p__Pseudomonadota;c__Gammaproteobacteria;o__Burkholderiales;f__Neisseriaceae;g__Eikenella;s__Eikenella exigua	Eikenella exigua	ani_screen	GCF_008805035.1	95	d__Bacteria;p__Pseudomonadota;c__Gammaproteobacteria;o__Burkholderiales;f__Neisseriaceae;g__Eikenella;s__Eikenella exigua	95.99	0.954	classification based on ANI only	N/A
G_0265	E_corrodens_str_EI_01_id_GCA_009650945_1	d__Bacteria;p__Pseudomonadota;c__Gammaproteobacteria;o__Burkholderiales;f__Neisseriaceae;g__Eikenella;s__Eikenella corrodens	Eikenella corrodens	ani_screen	GCF_900187105.1	95	d__Bacteria;p__Pseudomonadota;c__Gammaproteobacteria;o__Burkholderiales;f__Neisseriaceae;g__Eikenella;s__Eikenella corrodens	96.6	0.899	classification based on ANI only	N/A
G_0266	N_brasiliensis_str_N_95_16_id_GCA_009665055_1	d__Bacteria;p__Pseudomonadota;c__Gammaproteobacteria;o__Burkholderiales;f__Neisseriaceae;g__Neisseria;s__Neisseria brasiliensis	Neisseria brasiliensis	ani_screen	GCF_009671065.1	95	d__Bacteria;p__Pseudomonadota;c__Gammaproteobacteria;o__Burkholderiales;f__Neisseriaceae;g__Neisseria;s__Neisseria brasiliensis	99.1	0.898	classification based on ANI only	N/A
G_0267	N_brasiliensis_str_N_177_16_id_GCA_009671065_1	d__Bacteria;p__Pseudomonadota;c__Gammaproteobacteria;o__Burkholderiales;f__Neisseriaceae;g__Neisseria;s__Neisseria brasiliensis	Neisseria brasiliensis	ani_screen	GCF_009671065.1	95	d__Bacteria;p__Pseudomonadota;c__Gammaproteobacteria;o__Burkholderiales;f__Neisseriaceae;g__Neisseria;s__Neisseria brasiliensis	100	0.997	classification based on ANI only	N/A
G_0268	N_sp_str_ZJ785_id_GCA_011038745_1	d__Bacteria;p__Pseudomonadota;c__Gammaproteobacteria;o__Burkholderiales;f__Neisseriaceae;g__Neisseria;s__Neisseria sp011038745	Neisseria sp011038745	ani_screen	GCF_014898075.1	95	d__Bacteria;p__Pseudomonadota;c__Gammaproteobacteria;o__Burkholderiales;f__Neisseriaceae;g__Neisseria;s__Neisseria sp011038745	100	1	classification based on ANI only	N/A
G_0269	N_sp_str_ZJ930_id_GCA_011038775_1	d__Bacteria;p__Pseudomonadota;c__Gammaproteobacteria;o__Burkholderiales;f__Neisseriaceae;g__Neisseria;s__Neisseria sp011038745	Neisseria sp011038745	ani_screen	GCF_014898075.1	95	d__Bacteria;p__Pseudomonadota;c__Gammaproteobacteria;o__Burkholderiales;f__Neisseriaceae;g__Neisseria;s__Neisseria sp011038745	98.87	0.972	classification based on ANI only	N/A
G_0270	K_kingae_str_F41215CHC_id_GCA_011045755_1	d__Bacteria;p__Pseudomonadota;c__Gammaproteobacteria;o__Burkholderiales;f__Neisseriaceae;g__Kingella;s__Kingella kingae	Kingella kingae	ani_screen	GCF_900111845.1	95	d__Bacteria;p__Pseudomonadota;c__Gammaproteobacteria;o__Burkholderiales;f__Neisseriaceae;g__Kingella;s__Kingella kingae	98.46	0.969	classification based on ANI only	N/A
G_0271	K_kingae_str_ATCC_23332_id_GCA_011612385_1	d__Bacteria;p__Pseudomonadota;c__Gammaproteobacteria;o__Burkholderiales;f__Neisseriaceae;g__Kingella;s__Kingella kingae	Kingella kingae	ani_screen	GCF_900111845.1	95	d__Bacteria;p__Pseudomonadota;c__Gammaproteobacteria;o__Burkholderiales;f__Neisseriaceae;g__Kingella;s__Kingella kingae	98.37	0.961	classification based on ANI only	N/A
G_0272	K_kingae_str_ATCC_23331_id_GCA_011612705_1	d__Bacteria;p__Pseudomonadota;c__Gammaproteobacteria;o__Burkholderiales;f__Neisseriaceae;g__Kingella;s__Kingella kingae	Kingella kingae	ani_screen	GCF_900111845.1	95	d__Bacteria;p__Pseudomonadota;c__Gammaproteobacteria;o__Burkholderiales;f__Neisseriaceae;g__Kingella;s__Kingella kingae	98.32	0.966	classification based on ANI only	N/A
G_0273	N_mucosa_str_FDAARGOS_758_id_GCA_013267835_1	d__Bacteria;p__Pseudomonadota;c__Gammaproteobacteria;o__Burkholderiales;f__Neisseriaceae;g__Neisseria;s__Neisseria sp000186165	Neisseria sp000186165	ani_screen	GCF_013267835.1	95.0169	d__Bacteria;p__Pseudomonadota;c__Gammaproteobacteria;o__Burkholderiales;f__Neisseriaceae;g__Neisseria;s__Neisseria sp000186165	100	0.988	classification based on ANI only	N/A
G_0274	N_wadsworthii_str_DSM_22245_id_GCA_014054885_1	d__Bacteria;p__Pseudomonadota;c__Gammaproteobacteria;o__Burkholderiales;f__Neisseriaceae;g__Neisseria;s__Neisseria wadsworthii	Neisseria wadsworthii	ani_screen	GCF_000227765.1	95	d__Bacteria;p__Pseudomonadota;c__Gammaproteobacteria;o__Burkholderiales;f__Neisseriaceae;g__Neisseria;s__Neisseria wadsworthii	99.67	0.977	classification based on ANI only	N/A
G_0275	N_sicca_str_DSM_17713_id_GCA_014054945_1	d__Bacteria;p__Pseudomonadota;c__Gammaproteobacteria;o__Burkholderiales;f__Neisseriaceae;g__Neisseria;s__Neisseria sicca	Neisseria sicca	ani_screen	GCF_014054945.1	96.5569	d__Bacteria;p__Pseudomonadota;c__Gammaproteobacteria;o__Burkholderiales;f__Neisseriaceae;g__Neisseria;s__Neisseria sicca	100	0.996	classification based on ANI only	N/A
G_0276	N_shayeganii_str_DSM_22244_id_GCA_014054965_1	d__Bacteria;p__Pseudomonadota;c__Gammaproteobacteria;o__Burkholderiales;f__Neisseriaceae;g__Eikenella;s__Eikenella shayeganii	Eikenella shayeganii	ani_screen	GCF_000226875.1	95	d__Bacteria;p__Pseudomonadota;c__Gammaproteobacteria;o__Burkholderiales;f__Neisseriaceae;g__Eikenella;s__Eikenella shayeganii	96.47	0.85	classification based on ANI only	N/A
G_0277	K_oralis_str_DSM_18271_id_GCA_014054985_1	d__Bacteria;p__Pseudomonadota;c__Gammaproteobacteria;o__Burkholderiales;f__Neisseriaceae;g__Kingella_B;s__Kingella_B oralis	Kingella_B oralis	ani_screen	GCF_014054985.1	95	d__Bacteria;p__Pseudomonadota;c__Gammaproteobacteria;o__Burkholderiales;f__Neisseriaceae;g__Kingella_B;s__Kingella_B oralis	100	0.996	classification based on ANI only	N/A
G_0278	N_dentiae_str_DSM_19151_id_GCA_014055005_1	d__Bacteria;p__Pseudomonadota;c__Gammaproteobacteria;o__Burkholderiales;f__Neisseriaceae;g__Neisseria;s__Neisseria dentiae	Neisseria dentiae	ani_screen	GCF_014055005.1	95	d__Bacteria;p__Pseudomonadota;c__Gammaproteobacteria;o__Burkholderiales;f__Neisseriaceae;g__Neisseria;s__Neisseria dentiae	100	0.997	classification based on ANI only	N/A
G_0279	N_bacilliformis_str_DSM_23338_id_GCA_014055025_1	d__Bacteria;p__Pseudomonadota;c__Gammaproteobacteria;o__Burkholderiales;f__Neisseriaceae;g__Neisseria;s__Neisseria bacilliformis	Neisseria bacilliformis	ani_screen	GCF_014055025.1	95	d__Bacteria;p__Pseudomonadota;c__Gammaproteobacteria;o__Burkholderiales;f__Neisseriaceae;g__Neisseria;s__Neisseria bacilliformis	100	0.995	classification based on ANI only	N/A
G_0280	N_musculi_str_NW831_id_GCA_014297595_1	d__Bacteria;p__Pseudomonadota;c__Gammaproteobacteria;o__Burkholderiales;f__Neisseriaceae;g__Neisseria;s__Neisseria musculi	Neisseria musculi	ani_screen	GCF_014297595.1	95	d__Bacteria;p__Pseudomonadota;c__Gammaproteobacteria;o__Burkholderiales;f__Neisseriaceae;g__Neisseria;s__Neisseria musculi	100	0.989	classification based on ANI only	N/A
G_0281	N_sp_str_KH1003_01_id_GCA_014596365_2	d__Bacteria;p__Pseudomonadota;c__Gammaproteobacteria;o__Burkholderiales;f__Neisseriaceae;g__Neisseria;s__Neisseria flavescens_B	Neisseria flavescens_B	ani_screen	GCA_024205745.1	95.3277	d__Bacteria;p__Pseudomonadota;c__Gammaproteobacteria;o__Burkholderiales;f__Neisseriaceae;g__Neisseria;s__Neisseria flavescens_B	95.86	0.923	classification based on ANI only	N/A
G_0282	N_sp_str_RH3002v2f_id_GCA_014596375_1	d__Bacteria;p__Pseudomonadota;c__Gammaproteobacteria;o__Burkholderiales;f__Neisseriaceae;g__Neisseria;s__Neisseria cinerea	Neisseria cinerea	ani_screen	GCF_900475315.1	95	d__Bacteria;p__Pseudomonadota;c__Gammaproteobacteria;o__Burkholderiales;f__Neisseriaceae;g__Neisseria;s__Neisseria cinerea	96.97	0.936	classification based on ANI only	N/A
G_0283	N_subflava_str_KH1003_02_id_GCA_014596395_2	d__Bacteria;p__Pseudomonadota;c__Gammaproteobacteria;o__Burkholderiales;f__Neisseriaceae;g__Neisseria;s__Neisseria sp000186165	Neisseria sp000186165	ani_screen	GCF_013267835.1	95.0169	d__Bacteria;p__Pseudomonadota;c__Gammaproteobacteria;o__Burkholderiales;f__Neisseriaceae;g__Neisseria;s__Neisseria sp000186165	96.24	0.906	classification based on ANI only	N/A
G_0284	N_sp_str_RH3002v2g_id_GCA_014596425_2	d__Bacteria;p__Pseudomonadota;c__Gammaproteobacteria;o__Burkholderiales;f__Neisseriaceae;g__Neisseria;s__Neisseria sp000186165	Neisseria sp000186165	ani_screen	GCF_013267835.1	95.0169	d__Bacteria;p__Pseudomonadota;c__Gammaproteobacteria;o__Burkholderiales;f__Neisseriaceae;g__Neisseria;s__Neisseria sp000186165	96.36	0.912	classification based on ANI only	N/A
G_0285	K_kingae_str_chl4475_id_GCA_014762905_1	d__Bacteria;p__Pseudomonadota;c__Gammaproteobacteria;o__Burkholderiales;f__Neisseriaceae;g__Kingella;s__Kingella kingae	Kingella kingae	ani_screen	GCF_900111845.1	95	d__Bacteria;p__Pseudomonadota;c__Gammaproteobacteria;o__Burkholderiales;f__Neisseriaceae;g__Kingella;s__Kingella kingae	98.51	0.94	classification based on ANI only	N/A
G_0286	K_kingae_str_chl2764_id_GCA_014762915_1	d__Bacteria;p__Pseudomonadota;c__Gammaproteobacteria;o__Burkholderiales;f__Neisseriaceae;g__Kingella;s__Kingella kingae	Kingella kingae	ani_screen	GCF_900111845.1	95	d__Bacteria;p__Pseudomonadota;c__Gammaproteobacteria;o__Burkholderiales;f__Neisseriaceae;g__Kingella;s__Kingella kingae	98.49	0.947	classification based on ANI only	N/A
G_0287	K_kingae_str_chl3548_id_GCA_014762925_1	d__Bacteria;p__Pseudomonadota;c__Gammaproteobacteria;o__Burkholderiales;f__Neisseriaceae;g__Kingella;s__Kingella kingae	Kingella kingae	ani_screen	GCF_900111845.1	95	d__Bacteria;p__Pseudomonadota;c__Gammaproteobacteria;o__Burkholderiales;f__Neisseriaceae;g__Kingella;s__Kingella kingae	98.46	0.945	classification based on ANI only	N/A
G_0288	N_sp_str_ZJ785_id_GCA_014898075_1	d__Bacteria;p__Pseudomonadota;c__Gammaproteobacteria;o__Burkholderiales;f__Neisseriaceae;g__Neisseria;s__Neisseria sp011038745	Neisseria sp011038745	ani_screen	GCF_014898075.1	95	d__Bacteria;p__Pseudomonadota;c__Gammaproteobacteria;o__Burkholderiales;f__Neisseriaceae;g__Neisseria;s__Neisseria sp011038745	100	0.992	classification based on ANI only	N/A
G_0289	N_sp_str_19428wB4_WF04_id_GCA_015235335_1	d__Bacteria;p__Pseudomonadota;c__Gammaproteobacteria;o__Burkholderiales;f__Neisseriaceae;g__Neisseria;s__Neisseria musculi	Neisseria musculi	ani_screen	GCF_014297595.1	95	d__Bacteria;p__Pseudomonadota;c__Gammaproteobacteria;o__Burkholderiales;f__Neisseriaceae;g__Neisseria;s__Neisseria musculi	98.59	0.958	classification based on ANI only	N/A
G_0290	E_glucosivorans_str_S3360_id_GCA_016025525_2	d__Bacteria;p__Pseudomonadota;c__Gammaproteobacteria;o__Burkholderiales;f__Neisseriaceae;g__Eikenella;s__Eikenella glucosivorans	Eikenella glucosivorans	ani_screen	GCF_016025525.2	95	d__Bacteria;p__Pseudomonadota;c__Gammaproteobacteria;o__Burkholderiales;f__Neisseriaceae;g__Eikenella;s__Eikenella glucosivorans	100	0.996	classification based on ANI only	N/A
G_0291	N_meningitidis_str_FDAARGOS_914_id_GCA_016026895_1	d__Bacteria;p__Pseudomonadota;c__Gammaproteobacteria;o__Burkholderiales;f__Neisseriaceae;g__Neisseria;s__Neisseria meningitidis	Neisseria meningitidis	ani_screen	GCF_900638555.1	95.0389	d__Bacteria;p__Pseudomonadota;c__Gammaproteobacteria;o__Burkholderiales;f__Neisseriaceae;g__Neisseria;s__Neisseria meningitidis	99.98	0.999	classification based on ANI only	GCF_003315235.1, s__Neisseria gonorrhoeae, 95.0389, 95.05, 0.876
G_0292	N_cinerea_str_FDAARGOS_871_id_GCA_016028715_1	d__Bacteria;p__Pseudomonadota;c__Gammaproteobacteria;o__Burkholderiales;f__Neisseriaceae;g__Neisseria;s__Neisseria cinerea	Neisseria cinerea	ani_screen	GCF_900475315.1	95	d__Bacteria;p__Pseudomonadota;c__Gammaproteobacteria;o__Burkholderiales;f__Neisseriaceae;g__Neisseria;s__Neisseria cinerea	100	0.995	classification based on ANI only	N/A
G_0293	K_denitrificans_str_FDAARGOS_1060_id_GCA_016127355_1	d__Bacteria;p__Pseudomonadota;c__Gammaproteobacteria;o__Burkholderiales;f__Neisseriaceae;g__Kingella_A;s__Kingella_A denitrificans	Kingella_A denitrificans	ani_screen	GCF_000190695.1	95	d__Bacteria;p__Pseudomonadota;c__Gammaproteobacteria;o__Burkholderiales;f__Neisseriaceae;g__Kingella_A;s__Kingella_A denitrificans	99.93	0.982	classification based on ANI only	N/A
G_0294	K_bonacorsii_str_Marseille_Q4569_id_GCA_016623605_1	d__Bacteria;p__Pseudomonadota;c__Gammaproteobacteria;o__Burkholderiales;f__Neisseriaceae;g__Kingella_B;s__Kingella_B oralis	Kingella_B oralis	ani_screen	GCF_014054985.1	95	d__Bacteria;p__Pseudomonadota;c__Gammaproteobacteria;o__Burkholderiales;f__Neisseriaceae;g__Kingella_B;s__Kingella_B oralis	96.45	0.906	classification based on ANI only	N/A
G_0295	N_gonorrhoeae_str_ATCC_49226_id_GCA_016803895_1	d__Bacteria;p__Pseudomonadota;c__Gammaproteobacteria;o__Burkholderiales;f__Neisseriaceae;g__Neisseria;s__Neisseria gonorrhoeae	Neisseria gonorrhoeae	ani_screen	GCF_003315235.1	95.0389	d__Bacteria;p__Pseudomonadota;c__Gammaproteobacteria;o__Burkholderiales;f__Neisseriaceae;g__Neisseria;s__Neisseria gonorrhoeae	99.49	0.951	classification based on ANI only	N/A
G_0296	N_elongata_str_AR_0945_id_GCA_016900855_1	d__Bacteria;p__Pseudomonadota;c__Gammaproteobacteria;o__Burkholderiales;f__Neisseriaceae;g__Neisseria;s__Neisseria elongata	Neisseria elongata	ani_screen	GCF_900113545.1	95	d__Bacteria;p__Pseudomonadota;c__Gammaproteobacteria;o__Burkholderiales;f__Neisseriaceae;g__Neisseria;s__Neisseria elongata	96.19	0.892	classification based on ANI only	N/A
G_0297	N_sicca_str_NS20201025_id_GCA_017753665_1	d__Bacteria;p__Pseudomonadota;c__Gammaproteobacteria;o__Burkholderiales;f__Neisseriaceae;g__Neisseria;s__Neisseria flava	Neisseria flava	ani_screen	GCF_017753665.1	95.2415	d__Bacteria;p__Pseudomonadota;c__Gammaproteobacteria;o__Burkholderiales;f__Neisseriaceae;g__Neisseria;s__Neisseria flava	100	0.996	classification based on ANI only	GCF_003044445.1, s__Neisseria mucosa_A, 95.2415, 95.24, 0.89
G_0298	N_sp_str_ZJ930_id_GCA_017811745_1	d__Bacteria;p__Pseudomonadota;c__Gammaproteobacteria;o__Burkholderiales;f__Neisseriaceae;g__Neisseria;s__Neisseria sp011038745	Neisseria sp011038745	ani_screen	GCF_014898075.1	95	d__Bacteria;p__Pseudomonadota;c__Gammaproteobacteria;o__Burkholderiales;f__Neisseriaceae;g__Neisseria;s__Neisseria sp011038745	98.87	0.972	classification based on ANI only	N/A
G_0299	N_elongata_str_Nel_M001_id_GCA_018437425_1	d__Bacteria;p__Pseudomonadota;c__Gammaproteobacteria;o__Burkholderiales;f__Neisseriaceae;g__Neisseria;s__Neisseria elongata	Neisseria elongata	ani_screen	GCF_900113545.1	95	d__Bacteria;p__Pseudomonadota;c__Gammaproteobacteria;o__Burkholderiales;f__Neisseriaceae;g__Neisseria;s__Neisseria elongata	96.16	0.872	classification based on ANI only	N/A
G_0300	N_perflava_str_LPB0400_id_GCA_019334725_1	d__Bacteria;p__Pseudomonadota;c__Gammaproteobacteria;o__Burkholderiales;f__Neisseriaceae;g__Neisseria;s__Neisseria subflava_A	Neisseria subflava_A	ani_screen	GCA_019334725.1	95.2941	d__Bacteria;p__Pseudomonadota;c__Gammaproteobacteria;o__Burkholderiales;f__Neisseriaceae;g__Neisseria;s__Neisseria subflava_A	100	0.995	classification based on ANI only	N/A
G_0301	N_sicca_str_ATCC_29256_id_GCA_019334765_1	d__Bacteria;p__Pseudomonadota;c__Gammaproteobacteria;o__Burkholderiales;f__Neisseriaceae;g__Neisseria;s__Neisseria subflava_A	Neisseria subflava_A	ani_screen	GCA_019334725.1	95.2941	d__Bacteria;p__Pseudomonadota;c__Gammaproteobacteria;o__Burkholderiales;f__Neisseriaceae;g__Neisseria;s__Neisseria subflava_A	99.98	0.989	classification based on ANI only	N/A
G_0302	N_subflava_str_MA3_1_id_GCA_019815145_1	d__Bacteria;p__Pseudomonadota;c__Gammaproteobacteria;o__Burkholderiales;f__Neisseriaceae;g__Neisseria;s__Neisseria sp000186165	Neisseria sp000186165	ani_screen	GCF_013267835.1	95.0169	d__Bacteria;p__Pseudomonadota;c__Gammaproteobacteria;o__Burkholderiales;f__Neisseriaceae;g__Neisseria;s__Neisseria sp000186165	95.92	0.904	classification based on ANI only	N/A
G_0303	E_corrodens_str_FDAARGOS_1474_id_GCA_019930845_1	d__Bacteria;p__Pseudomonadota;c__Gammaproteobacteria;o__Burkholderiales;f__Neisseriaceae;g__Eikenella;s__Eikenella corrodens	Eikenella corrodens	ani_screen	GCF_900187105.1	95	d__Bacteria;p__Pseudomonadota;c__Gammaproteobacteria;o__Burkholderiales;f__Neisseriaceae;g__Eikenella;s__Eikenella corrodens	100	0.995	classification based on ANI only	N/A
G_0304	S_muelleri_str_DSM_2579_id_GCA_020162275_1	d__Bacteria;p__Pseudomonadota;c__Gammaproteobacteria;o__Burkholderiales;f__Neisseriaceae;g__Simonsiella;s__Simonsiella muelleri	Simonsiella muelleri	ani_screen	GCF_002951835.1	95	d__Bacteria;p__Pseudomonadota;c__Gammaproteobacteria;o__Burkholderiales;f__Neisseriaceae;g__Simonsiella;s__Simonsiella muelleri	99.99	0.967	classification based on ANI only	N/A
G_0305	N_cinerea_str_CCUG_2156_id_GCA_021025975_1	d__Bacteria;p__Pseudomonadota;c__Gammaproteobacteria;o__Burkholderiales;f__Neisseriaceae;g__Neisseria;s__Neisseria cinerea	Neisseria cinerea	ani_screen	GCF_900475315.1	95	d__Bacteria;p__Pseudomonadota;c__Gammaproteobacteria;o__Burkholderiales;f__Neisseriaceae;g__Neisseria;s__Neisseria cinerea	97.06	0.932	classification based on ANI only	N/A
G_0306	N_sp_str_ZJ104_id_GCA_021728505_1	d__Bacteria;p__Pseudomonadota;c__Gammaproteobacteria;o__Burkholderiales;f__Neisseriaceae;g__Neisseria;s__Neisseria sp021728675	Neisseria sp021728675	ani_screen	GCF_021728675.1	95	d__Bacteria;p__Pseudomonadota;c__Gammaproteobacteria;o__Burkholderiales;f__Neisseriaceae;g__Neisseria;s__Neisseria sp021728675	97.54	0.888	classification based on ANI only	N/A
G_0307	N_sp_str_ZJ106_id_GCA_021728675_1	d__Bacteria;p__Pseudomonadota;c__Gammaproteobacteria;o__Burkholderiales;f__Neisseriaceae;g__Neisseria;s__Neisseria sp021728675	Neisseria sp021728675	ani_screen	GCF_021728675.1	95	d__Bacteria;p__Pseudomonadota;c__Gammaproteobacteria;o__Burkholderiales;f__Neisseriaceae;g__Neisseria;s__Neisseria sp021728675	100	0.992	classification based on ANI only	N/A
G_0308	K_sp_str_CICC_24913_id_GCA_022288825_1	d__Bacteria;p__Pseudomonadota;c__Gammaproteobacteria;o__Burkholderiales;f__Neisseriaceae;g__CAJPNX01;s__CAJPNX01 sp905372165	CAJPNX01 sp905372165	ani_screen	GCF_022288825.1	95	d__Bacteria;p__Pseudomonadota;c__Gammaproteobacteria;o__Burkholderiales;f__Neisseriaceae;g__CAJPNX01;s__CAJPNX01 sp905372165	100	0.996	classification based on ANI only	N/A
G_0309	N_macacae_str_ATCC_33926_id_GCA_022749495_1	d__Bacteria;p__Pseudomonadota;c__Gammaproteobacteria;o__Burkholderiales;f__Neisseriaceae;g__Neisseria;s__Neisseria macacae	Neisseria macacae	ani_screen	GCF_022749495.1	96.5642	d__Bacteria;p__Pseudomonadota;c__Gammaproteobacteria;o__Burkholderiales;f__Neisseriaceae;g__Neisseria;s__Neisseria macacae	100	0.995	classification based on ANI only	GCF_000260655.1, s__Neisseria sicca_B, 96.5642, 96.56, 0.955; GCA_915066515.1, s__Neisseria sp915066515, 96.4106, 96.41, 0.919; GCA_001815675.1, s__Neisseria sp001815675, 96.3583, 96.36, 0.907
G_0310	N_sp_str_Dent_CA1_247_id_GCA_022870825_1	d__Bacteria;p__Pseudomonadota;c__Gammaproteobacteria;o__Burkholderiales;f__Neisseriaceae;g__Neisseria;s__Neisseria zoodegmatis	Neisseria zoodegmatis	ani_screen	GCF_900187305.1	95	d__Bacteria;p__Pseudomonadota;c__Gammaproteobacteria;o__Burkholderiales;f__Neisseriaceae;g__Neisseria;s__Neisseria zoodegmatis	95.42	0.914	classification based on ANI only	N/A
G_0311	N_dumasiana_str_LMG_30012_id_GCA_022870885_1	d__Bacteria;p__Pseudomonadota;c__Gammaproteobacteria;o__Burkholderiales;f__Neisseriaceae;g__Neisseria;s__Neisseria dumasiana	Neisseria dumasiana	ani_screen	GCF_022870885.1	95	d__Bacteria;p__Pseudomonadota;c__Gammaproteobacteria;o__Burkholderiales;f__Neisseriaceae;g__Neisseria;s__Neisseria dumasiana	100	0.994	classification based on ANI only	N/A
G_0312	N_arctica_str_KH1503_id_GCA_022870905_1	d__Bacteria;p__Pseudomonadota;c__Gammaproteobacteria;o__Burkholderiales;f__Neisseriaceae;g__Neisseria;s__Neisseria arctica	Neisseria arctica	ani_screen	GCF_022870905.1	95	d__Bacteria;p__Pseudomonadota;c__Gammaproteobacteria;o__Burkholderiales;f__Neisseriaceae;g__Neisseria;s__Neisseria arctica	100	0.996	classification based on ANI only	N/A
G_0313	K_potus_str_3_SID_1128_id_GCA_022870985_1	d__Bacteria;p__Pseudomonadota;c__Gammaproteobacteria;o__Burkholderiales;f__Neisseriaceae;g__Neisseria;s__Neisseria potus	Neisseria potus	ani_screen	GCF_900451175.1	95	d__Bacteria;p__Pseudomonadota;c__Gammaproteobacteria;o__Burkholderiales;f__Neisseriaceae;g__Neisseria;s__Neisseria potus	99.9	0.978	classification based on ANI only	N/A
G_0314	K_kingae_str_4177_66_id_GCA_022871005_1	d__Bacteria;p__Pseudomonadota;c__Gammaproteobacteria;o__Burkholderiales;f__Neisseriaceae;g__Kingella;s__Kingella kingae	Kingella kingae	ani_screen	GCF_900111845.1	95	d__Bacteria;p__Pseudomonadota;c__Gammaproteobacteria;o__Burkholderiales;f__Neisseriaceae;g__Kingella;s__Kingella kingae	99.99	1	classification based on ANI only	N/A
G_0315	N_perflava_str_CCUG_17915_id_GCA_023472875_1	d__Bacteria;p__Pseudomonadota;c__Gammaproteobacteria;o__Burkholderiales;f__Neisseriaceae;g__Neisseria;s__Neisseria perflava	Neisseria perflava	ani_screen	GCF_023472875.1	95.668	d__Bacteria;p__Pseudomonadota;c__Gammaproteobacteria;o__Burkholderiales;f__Neisseriaceae;g__Neisseria;s__Neisseria perflava	100	0.994	classification based on ANI only	GCA_003044645.1, s__Neisseria subflava_B, 95.668, 95.67, 0.896; GCA_001618065.1, s__Neisseria flavescens_A, 95.6387, 95.64, 0.88; GCA_002847985.1, s__Neisseria perflava_A, 95.5758, 95.58, 0.896; GCA_001618085.1, s__Neisseria flavescens_C, 95.4943, 95.49, 0.891
G_0316	N_subflava_str_HP0076_id_GCA_023635035_1	d__Bacteria;p__Pseudomonadota;c__Gammaproteobacteria;o__Burkholderiales;f__Neisseriaceae;g__Neisseria;s__Neisseria sp000186165	Neisseria sp000186165	ani_screen	GCF_013267835.1	95.0169	d__Bacteria;p__Pseudomonadota;c__Gammaproteobacteria;o__Burkholderiales;f__Neisseriaceae;g__Neisseria;s__Neisseria sp000186165	96.22	0.918	classification based on ANI only	N/A
G_0317	N_subflava_str_TT0074_id_GCA_023635065_1	d__Bacteria;p__Pseudomonadota;c__Gammaproteobacteria;o__Burkholderiales;f__Neisseriaceae;g__Neisseria;s__Neisseria subflava	Neisseria subflava	ani_screen	GCF_005221305.1	95.3277	d__Bacteria;p__Pseudomonadota;c__Gammaproteobacteria;o__Burkholderiales;f__Neisseriaceae;g__Neisseria;s__Neisseria subflava	96.72	0.94	classification based on ANI only	N/A
G_0318	N_subflava_str_SG0010_id_GCA_023635085_1	d__Bacteria;p__Pseudomonadota;c__Gammaproteobacteria;o__Burkholderiales;f__Neisseriaceae;g__Neisseria;s__Neisseria flavescens_B	Neisseria flavescens_B	ani_screen	GCA_024205745.1	95.3277	d__Bacteria;p__Pseudomonadota;c__Gammaproteobacteria;o__Burkholderiales;f__Neisseriaceae;g__Neisseria;s__Neisseria flavescens_B	95.87	0.912	classification based on ANI only	GCA_019334725.1, s__Neisseria subflava_A, 95.2941, 95.3, 0.867
G_0319	N_subflava_str_HP0001_id_GCA_023635105_1	d__Bacteria;p__Pseudomonadota;c__Gammaproteobacteria;o__Burkholderiales;f__Neisseriaceae;g__Neisseria;s__Neisseria subflava	Neisseria subflava	ani_screen	GCF_005221305.1	95.3277	d__Bacteria;p__Pseudomonadota;c__Gammaproteobacteria;o__Burkholderiales;f__Neisseriaceae;g__Neisseria;s__Neisseria subflava	96.74	0.966	classification based on ANI only	N/A
G_0320	N_perflava_str_327A_id_GCA_024170405_1	d__Bacteria;p__Pseudomonadota;c__Gammaproteobacteria;o__Burkholderiales;f__Neisseriaceae;g__Neisseria;s__Neisseria perflava_B	Neisseria perflava_B	ani_screen	GCF_024170405.1	95	d__Bacteria;p__Pseudomonadota;c__Gammaproteobacteria;o__Burkholderiales;f__Neisseriaceae;g__Neisseria;s__Neisseria perflava_B	100	0.996	classification based on ANI only	N/A
G_0321	N_perflava_str_3324A_id_GCA_024170765_1	d__Bacteria;p__Pseudomonadota;c__Gammaproteobacteria;o__Burkholderiales;f__Neisseriaceae;g__Neisseria;s__Neisseria perflava_B	Neisseria perflava_B	ani_screen	GCF_024170405.1	95	d__Bacteria;p__Pseudomonadota;c__Gammaproteobacteria;o__Burkholderiales;f__Neisseriaceae;g__Neisseria;s__Neisseria perflava_B	99.37	0.972	classification based on ANI only	N/A
G_0322	N_sp_str_HSC_16F19_id_GCA_024171525_1	d__Bacteria;p__Pseudomonadota;c__Gammaproteobacteria;o__Burkholderiales;f__Neisseriaceae;g__JALJZY01;s__JALJZY01 sp024171525	JALJZY01 sp024171525	ani_screen	GCF_024171525.1	95	d__Bacteria;p__Pseudomonadota;c__Gammaproteobacteria;o__Burkholderiales;f__Neisseriaceae;g__JALJZY01;s__JALJZY01 sp024171525	100	0.997	classification based on ANI only	N/A
G_0323	N_subflava_str_HP0048_id_GCA_024205685_1	d__Bacteria;p__Pseudomonadota;c__Gammaproteobacteria;o__Burkholderiales;f__Neisseriaceae;g__Neisseria;s__Neisseria sp000186165	Neisseria sp000186165	ani_screen	GCF_013267835.1	95.0169	d__Bacteria;p__Pseudomonadota;c__Gammaproteobacteria;o__Burkholderiales;f__Neisseriaceae;g__Neisseria;s__Neisseria sp000186165	96.36	0.906	classification based on ANI only	N/A
G_0324	N_subflava_str_TT0077_id_GCA_024205705_1	d__Bacteria;p__Pseudomonadota;c__Gammaproteobacteria;o__Burkholderiales;f__Neisseriaceae;g__Neisseria;s__Neisseria subflava_D	Neisseria subflava_D	ani_screen	GCA_024205705.1	95.4941	d__Bacteria;p__Pseudomonadota;c__Gammaproteobacteria;o__Burkholderiales;f__Neisseriaceae;g__Neisseria;s__Neisseria subflava_D	100	0.993	classification based on ANI only	GCA_019334725.1, s__Neisseria subflava_A, 95.2941, 95.41, 0.894
G_0325	N_subflava_str_TT0073_id_GCA_024205725_1	d__Bacteria;p__Pseudomonadota;c__Gammaproteobacteria;o__Burkholderiales;f__Neisseriaceae;g__Neisseria;s__Neisseria flavescens_B	Neisseria flavescens_B	ani_screen	GCA_024205745.1	95.3277	d__Bacteria;p__Pseudomonadota;c__Gammaproteobacteria;o__Burkholderiales;f__Neisseriaceae;g__Neisseria;s__Neisseria flavescens_B	95.83	0.9	classification based on ANI only	GCF_005221305.1, s__Neisseria subflava, 95.3277, 95.39, 0.911
G_0326	N_subflava_str_HP0015_id_GCA_024205745_1	d__Bacteria;p__Pseudomonadota;c__Gammaproteobacteria;o__Burkholderiales;f__Neisseriaceae;g__Neisseria;s__Neisseria flavescens_B	Neisseria flavescens_B	ani_screen	GCA_024205745.1	95.3277	d__Bacteria;p__Pseudomonadota;c__Gammaproteobacteria;o__Burkholderiales;f__Neisseriaceae;g__Neisseria;s__Neisseria flavescens_B	100	1	classification based on ANI only	GCF_005221305.1, s__Neisseria subflava, 95.3277, 95.33, 0.867; GCA_019334725.1, s__Neisseria subflava_A, 95.2941, 95.29, 0.905
G_0327	N_subflava_str_HP0069_id_GCA_024205785_1	d__Bacteria;p__Pseudomonadota;c__Gammaproteobacteria;o__Burkholderiales;f__Neisseriaceae;g__Neisseria;s__Neisseria flavescens_B	Neisseria flavescens_B	ani_screen	GCA_024205745.1	95.3277	d__Bacteria;p__Pseudomonadota;c__Gammaproteobacteria;o__Burkholderiales;f__Neisseriaceae;g__Neisseria;s__Neisseria flavescens_B	95.98	0.901	classification based on ANI only	GCA_019334725.1, s__Neisseria subflava_A, 95.2941, 95.36, 0.87
G_0328	N_dentiae_str_1292RC1_id_GCA_024580525_1	d__Bacteria;p__Pseudomonadota;c__Gammaproteobacteria;o__Burkholderiales;f__Neisseriaceae;g__Neisseria;s__Neisseria dentiae_A	Neisseria dentiae_A	ani_screen	GCF_024580525.1	95	d__Bacteria;p__Pseudomonadota;c__Gammaproteobacteria;o__Burkholderiales;f__Neisseriaceae;g__Neisseria;s__Neisseria dentiae_A	100	0.996	classification based on ANI only	N/A
G_0329	N_montereyensis_str_CSL10203_ORH2_id_GCA_024834045_1	d__Bacteria;p__Pseudomonadota;c__Gammaproteobacteria;o__Burkholderiales;f__Neisseriaceae;g__Neisseria;s__Neisseria sp024834045	Neisseria sp024834045	ani_screen	GCF_024834045.1	95	d__Bacteria;p__Pseudomonadota;c__Gammaproteobacteria;o__Burkholderiales;f__Neisseriaceae;g__Neisseria;s__Neisseria sp024834045	100	0.997	classification based on ANI only	N/A
G_0330	N_gonorrhoeae_str_ATCC_49226_id_GCA_025171215_2	d__Bacteria;p__Pseudomonadota;c__Gammaproteobacteria;o__Burkholderiales;f__Neisseriaceae;g__Neisseria;s__Neisseria gonorrhoeae	Neisseria gonorrhoeae	ani_screen	GCF_003315235.1	95.0389	d__Bacteria;p__Pseudomonadota;c__Gammaproteobacteria;o__Burkholderiales;f__Neisseriaceae;g__Neisseria;s__Neisseria gonorrhoeae	99.51	0.963	classification based on ANI only	N/A
G_0331	N_sp_str_ZJ106_id_GCA_028463985_1	d__Bacteria;p__Pseudomonadota;c__Gammaproteobacteria;o__Burkholderiales;f__Neisseriaceae;g__Neisseria;s__Neisseria sp021728675	Neisseria sp021728675	ani_screen	GCF_021728675.1	95	d__Bacteria;p__Pseudomonadota;c__Gammaproteobacteria;o__Burkholderiales;f__Neisseriaceae;g__Neisseria;s__Neisseria sp021728675	100	0.998	classification based on ANI only	N/A
G_0332	N_sp_str_3986_id_GCA_028776105_1	d__Bacteria;p__Pseudomonadota;c__Gammaproteobacteria;o__Burkholderiales;f__Neisseriaceae;g__Neisseria;s__		taxonomic classification defined by topology and ANI	N/A	N/A	N/A	N/A	N/A	classification based on placement in class-level tree	GCF_014055005.1, s__Neisseria dentiae, 95.0, 80.24, 0.555; GCF_024580525.1, s__Neisseria dentiae_A, 95.0, 80.12, 0.554; GCF_014297595.1, s__Neisseria musculi, 95.0, 79.21, 0.506; GCF_002237445.1, s__Neisseria sp002237445, 95.0, 79.2, 0.491; GCF_900451175.1, s__Neisseria potus, 95.0, 79.19, 0.501; GCF_900636515.1, s__Neisseria animalis, 95.0, 79.11, 0.386; GCF_001592185.1, s__Neisseria denitrifica…
G_0333	N_sp_str_51_81_id_GCA_028776585_1	d__Bacteria;p__Pseudomonadota;c__Gammaproteobacteria;o__Burkholderiales;f__Neisseriaceae;g__Neisseria;s__		taxonomic classification defined by topology and ANI	N/A	N/A	N/A	N/A	N/A	classification based on placement in class-level tree	GCF_024580525.1, s__Neisseria dentiae_A, 95.0, 80.23, 0.54; GCF_014055005.1, s__Neisseria dentiae, 95.0, 80.22, 0.549; GCF_001592185.1, s__Neisseria denitrificans, 95.0, 79.42, 0.489; GCF_014055025.1, s__Neisseria bacilliformis, 95.0, 79.31, 0.452; GCF_002237445.1, s__Neisseria sp002237445, 95.0, 79.26, 0.496; GCF_014297595.1, s__Neisseria musculi, 95.0, 79.19, 0.507; GCF_900451175.1, s__Neisseri…
G_0334	K_negevensis_str_D2292_id_GCA_030177875_1	d__Bacteria;p__Pseudomonadota;c__Gammaproteobacteria;o__Burkholderiales;f__Neisseriaceae;g__Kingella_C;s__Kingella_C negevensis	Kingella_C negevensis	ani_screen	GCF_000751855.1	95	d__Bacteria;p__Pseudomonadota;c__Gammaproteobacteria;o__Burkholderiales;f__Neisseriaceae;g__Kingella_C;s__Kingella_C negevensis	98.27	0.947	classification based on ANI only	N/A
G_0335	K_negevensis_str_SW7208426_id_GCA_030177895_1	d__Bacteria;p__Pseudomonadota;c__Gammaproteobacteria;o__Burkholderiales;f__Neisseriaceae;g__Kingella_C;s__Kingella_C negevensis	Kingella_C negevensis	ani_screen	GCF_000751855.1	95	d__Bacteria;p__Pseudomonadota;c__Gammaproteobacteria;o__Burkholderiales;f__Neisseriaceae;g__Kingella_C;s__Kingella_C negevensis	99.79	0.968	classification based on ANI only	N/A
G_0336	K_kingae_str_BB149_id_GCA_030180205_1	d__Bacteria;p__Pseudomonadota;c__Gammaproteobacteria;o__Burkholderiales;f__Neisseriaceae;g__Kingella;s__Kingella kingae	Kingella kingae	ani_screen	GCF_900111845.1	95	d__Bacteria;p__Pseudomonadota;c__Gammaproteobacteria;o__Burkholderiales;f__Neisseriaceae;g__Kingella;s__Kingella kingae	98.36	0.913	classification based on ANI only	N/A
G_0337	K_kingae_str_AA393_id_GCA_030180215_1	d__Bacteria;p__Pseudomonadota;c__Gammaproteobacteria;o__Burkholderiales;f__Neisseriaceae;g__Kingella;s__Kingella kingae	Kingella kingae	ani_screen	GCF_900111845.1	95	d__Bacteria;p__Pseudomonadota;c__Gammaproteobacteria;o__Burkholderiales;f__Neisseriaceae;g__Kingella;s__Kingella kingae	98.46	0.906	classification based on ANI only	N/A
G_0338	K_kingae_str_AA478_id_GCA_030180225_1	d__Bacteria;p__Pseudomonadota;c__Gammaproteobacteria;o__Burkholderiales;f__Neisseriaceae;g__Kingella;s__Kingella kingae	Kingella kingae	ani_screen	GCF_900111845.1	95	d__Bacteria;p__Pseudomonadota;c__Gammaproteobacteria;o__Burkholderiales;f__Neisseriaceae;g__Kingella;s__Kingella kingae	99.78	0.991	classification based on ANI only	N/A
G_0339	K_kingae_str_BB270_id_GCA_030180265_1	d__Bacteria;p__Pseudomonadota;c__Gammaproteobacteria;o__Burkholderiales;f__Neisseriaceae;g__Kingella;s__Kingella kingae	Kingella kingae	ani_screen	GCF_900111845.1	95	d__Bacteria;p__Pseudomonadota;c__Gammaproteobacteria;o__Burkholderiales;f__Neisseriaceae;g__Kingella;s__Kingella kingae	98.43	0.956	classification based on ANI only	N/A
G_0340	K_kingae_str_AA392U8_id_GCA_030180275_1	d__Bacteria;p__Pseudomonadota;c__Gammaproteobacteria;o__Burkholderiales;f__Neisseriaceae;g__Kingella;s__Kingella kingae	Kingella kingae	ani_screen	GCF_900111845.1	95	d__Bacteria;p__Pseudomonadota;c__Gammaproteobacteria;o__Burkholderiales;f__Neisseriaceae;g__Kingella;s__Kingella kingae	98.51	0.955	classification based on ANI only	N/A
G_0341	K_kingae_str_AA392C5_id_GCA_030180305_1	d__Bacteria;p__Pseudomonadota;c__Gammaproteobacteria;o__Burkholderiales;f__Neisseriaceae;g__Kingella;s__Kingella kingae	Kingella kingae	ani_screen	GCF_900111845.1	95	d__Bacteria;p__Pseudomonadota;c__Gammaproteobacteria;o__Burkholderiales;f__Neisseriaceae;g__Kingella;s__Kingella kingae	98.19	0.931	classification based on ANI only	N/A
G_0342	K_kingae_str_AA392D9_id_GCA_030180315_1	d__Bacteria;p__Pseudomonadota;c__Gammaproteobacteria;o__Burkholderiales;f__Neisseriaceae;g__Kingella;s__Kingella kingae	Kingella kingae	ani_screen	GCF_900111845.1	95	d__Bacteria;p__Pseudomonadota;c__Gammaproteobacteria;o__Burkholderiales;f__Neisseriaceae;g__Kingella;s__Kingella kingae	99.78	0.991	classification based on ANI only	N/A
G_0343	K_kingae_str_AA392_id_GCA_030180345_1	d__Bacteria;p__Pseudomonadota;c__Gammaproteobacteria;o__Burkholderiales;f__Neisseriaceae;g__Kingella;s__Kingella kingae	Kingella kingae	ani_screen	GCF_900111845.1	95	d__Bacteria;p__Pseudomonadota;c__Gammaproteobacteria;o__Burkholderiales;f__Neisseriaceae;g__Kingella;s__Kingella kingae	98	0.919	classification based on ANI only	N/A
G_0344	K_kingae_str_AA038_id_GCA_030180365_1	d__Bacteria;p__Pseudomonadota;c__Gammaproteobacteria;o__Burkholderiales;f__Neisseriaceae;g__Kingella;s__Kingella kingae	Kingella kingae	ani_screen	GCF_900111845.1	95	d__Bacteria;p__Pseudomonadota;c__Gammaproteobacteria;o__Burkholderiales;f__Neisseriaceae;g__Kingella;s__Kingella kingae	98.81	0.973	classification based on ANI only	N/A
G_0345	K_kingae_str_AA080_id_GCA_030180375_1	d__Bacteria;p__Pseudomonadota;c__Gammaproteobacteria;o__Burkholderiales;f__Neisseriaceae;g__Kingella;s__Kingella kingae	Kingella kingae	ani_screen	GCF_900111845.1	95	d__Bacteria;p__Pseudomonadota;c__Gammaproteobacteria;o__Burkholderiales;f__Neisseriaceae;g__Kingella;s__Kingella kingae	98.32	0.931	classification based on ANI only	N/A
G_0346	K_negevensis_str_CC443_id_GCA_030180945_1	d__Bacteria;p__Pseudomonadota;c__Gammaproteobacteria;o__Burkholderiales;f__Neisseriaceae;g__Kingella_C;s__Kingella_C negevensis	Kingella_C negevensis	ani_screen	GCF_000751855.1	95	d__Bacteria;p__Pseudomonadota;c__Gammaproteobacteria;o__Burkholderiales;f__Neisseriaceae;g__Kingella_C;s__Kingella_C negevensis	98.38	0.95	classification based on ANI only	N/A
G_0347	K_negevensis_str_CC132_id_GCA_030180955_1	d__Bacteria;p__Pseudomonadota;c__Gammaproteobacteria;o__Burkholderiales;f__Neisseriaceae;g__Kingella_C;s__Kingella_C negevensis	Kingella_C negevensis	ani_screen	GCF_000751855.1	95	d__Bacteria;p__Pseudomonadota;c__Gammaproteobacteria;o__Burkholderiales;f__Neisseriaceae;g__Kingella_C;s__Kingella_C negevensis	99.8	0.956	classification based on ANI only	N/A
G_0348	K_negevensis_str_AA267_id_GCA_030180965_1	d__Bacteria;p__Pseudomonadota;c__Gammaproteobacteria;o__Burkholderiales;f__Neisseriaceae;g__Kingella_C;s__Kingella_C negevensis	Kingella_C negevensis	ani_screen	GCF_000751855.1	95	d__Bacteria;p__Pseudomonadota;c__Gammaproteobacteria;o__Burkholderiales;f__Neisseriaceae;g__Kingella_C;s__Kingella_C negevensis	98.45	0.936	classification based on ANI only	N/A
G_0349	K_negevensis_str_BB331_id_GCA_030180985_1	d__Bacteria;p__Pseudomonadota;c__Gammaproteobacteria;o__Burkholderiales;f__Neisseriaceae;g__Kingella_C;s__Kingella_C negevensis	Kingella_C negevensis	ani_screen	GCF_000751855.1	95	d__Bacteria;p__Pseudomonadota;c__Gammaproteobacteria;o__Burkholderiales;f__Neisseriaceae;g__Kingella_C;s__Kingella_C negevensis	98.35	0.951	classification based on ANI only	N/A
G_0350	K_negevensis_str_BB526_id_GCA_030180995_1	d__Bacteria;p__Pseudomonadota;c__Gammaproteobacteria;o__Burkholderiales;f__Neisseriaceae;g__Kingella_C;s__Kingella_C negevensis	Kingella_C negevensis	ani_screen	GCF_000751855.1	95	d__Bacteria;p__Pseudomonadota;c__Gammaproteobacteria;o__Burkholderiales;f__Neisseriaceae;g__Kingella_C;s__Kingella_C negevensis	98.32	0.96	classification based on ANI only	N/A
G_0351	K_negevensis_str_CC505b_id_GCA_030181045_1	d__Bacteria;p__Pseudomonadota;c__Gammaproteobacteria;o__Burkholderiales;f__Neisseriaceae;g__Kingella_C;s__Kingella_C negevensis	Kingella_C negevensis	ani_screen	GCF_000751855.1	95	d__Bacteria;p__Pseudomonadota;c__Gammaproteobacteria;o__Burkholderiales;f__Neisseriaceae;g__Kingella_C;s__Kingella_C negevensis	98.44	0.942	classification based on ANI only	N/A
G_0352	K_negevensis_str_EPA014_id_GCA_030181055_1	d__Bacteria;p__Pseudomonadota;c__Gammaproteobacteria;o__Burkholderiales;f__Neisseriaceae;g__Kingella_C;s__Kingella_C negevensis	Kingella_C negevensis	ani_screen	GCF_000751855.1	95	d__Bacteria;p__Pseudomonadota;c__Gammaproteobacteria;o__Burkholderiales;f__Neisseriaceae;g__Kingella_C;s__Kingella_C negevensis	98.33	0.962	classification based on ANI only	N/A
G_0353	K_negevensis_str_PED555_id_GCA_030181065_1	d__Bacteria;p__Pseudomonadota;c__Gammaproteobacteria;o__Burkholderiales;f__Neisseriaceae;g__Kingella_C;s__Kingella_C negevensis	Kingella_C negevensis	ani_screen	GCF_000751855.1	95	d__Bacteria;p__Pseudomonadota;c__Gammaproteobacteria;o__Burkholderiales;f__Neisseriaceae;g__Kingella_C;s__Kingella_C negevensis	98.34	0.941	classification based on ANI only	N/A
G_0354	K_negevensis_str_D7641_id_GCA_030181105_1	d__Bacteria;p__Pseudomonadota;c__Gammaproteobacteria;o__Burkholderiales;f__Neisseriaceae;g__Kingella_C;s__Kingella_C negevensis	Kingella_C negevensis	ani_screen	GCF_000751855.1	95	d__Bacteria;p__Pseudomonadota;c__Gammaproteobacteria;o__Burkholderiales;f__Neisseriaceae;g__Kingella_C;s__Kingella_C negevensis	98.34	0.95	classification based on ANI only	N/A
G_0355	K_negevensis_str_PVC1712_id_GCA_030181115_1	d__Bacteria;p__Pseudomonadota;c__Gammaproteobacteria;o__Burkholderiales;f__Neisseriaceae;g__Kingella_C;s__Kingella_C negevensis	Kingella_C negevensis	ani_screen	GCF_000751855.1	95	d__Bacteria;p__Pseudomonadota;c__Gammaproteobacteria;o__Burkholderiales;f__Neisseriaceae;g__Kingella_C;s__Kingella_C negevensis	98.36	0.953	classification based on ANI only	N/A
G_0356	K_kingae_str_UnkB_id_GCA_030181145_1	d__Bacteria;p__Pseudomonadota;c__Gammaproteobacteria;o__Burkholderiales;f__Neisseriaceae;g__Kingella;s__Kingella kingae	Kingella kingae	ani_screen	GCF_900111845.1	95	d__Bacteria;p__Pseudomonadota;c__Gammaproteobacteria;o__Burkholderiales;f__Neisseriaceae;g__Kingella;s__Kingella kingae	98.4	0.947	classification based on ANI only	N/A
G_0357	K_kingae_str_Sch187_id_GCA_030181155_1	d__Bacteria;p__Pseudomonadota;c__Gammaproteobacteria;o__Burkholderiales;f__Neisseriaceae;g__Kingella;s__Kingella kingae	Kingella kingae	ani_screen	GCF_900111845.1	95	d__Bacteria;p__Pseudomonadota;c__Gammaproteobacteria;o__Burkholderiales;f__Neisseriaceae;g__Kingella;s__Kingella kingae	98.43	0.956	classification based on ANI only	N/A
G_0358	K_kingae_str_UnkA_id_GCA_030181185_1	d__Bacteria;p__Pseudomonadota;c__Gammaproteobacteria;o__Burkholderiales;f__Neisseriaceae;g__Kingella;s__Kingella kingae	Kingella kingae	ani_screen	GCF_900111845.1	95	d__Bacteria;p__Pseudomonadota;c__Gammaproteobacteria;o__Burkholderiales;f__Neisseriaceae;g__Kingella;s__Kingella kingae	98.39	0.943	classification based on ANI only	N/A
G_0359	K_kingae_str_PYHERBlood_id_GCA_030181195_1	d__Bacteria;p__Pseudomonadota;c__Gammaproteobacteria;o__Burkholderiales;f__Neisseriaceae;g__Kingella;s__Kingella kingae	Kingella kingae	ani_screen	GCF_900111845.1	95	d__Bacteria;p__Pseudomonadota;c__Gammaproteobacteria;o__Burkholderiales;f__Neisseriaceae;g__Kingella;s__Kingella kingae	98.37	0.921	classification based on ANI only	N/A
G_0360	K_kingae_str_PYP8_id_GCA_030181205_1	d__Bacteria;p__Pseudomonadota;c__Gammaproteobacteria;o__Burkholderiales;f__Neisseriaceae;g__Kingella;s__Kingella kingae	Kingella kingae	ani_screen	GCF_900111845.1	95	d__Bacteria;p__Pseudomonadota;c__Gammaproteobacteria;o__Burkholderiales;f__Neisseriaceae;g__Kingella;s__Kingella kingae	98.37	0.931	classification based on ANI only	N/A
G_0361	K_kingae_str_KK97_id_GCA_030181245_1	d__Bacteria;p__Pseudomonadota;c__Gammaproteobacteria;o__Burkholderiales;f__Neisseriaceae;g__Kingella;s__Kingella kingae	Kingella kingae	ani_screen	GCF_900111845.1	95	d__Bacteria;p__Pseudomonadota;c__Gammaproteobacteria;o__Burkholderiales;f__Neisseriaceae;g__Kingella;s__Kingella kingae	98.43	0.96	classification based on ANI only	N/A
G_0362	K_kingae_str_KK96_id_GCA_030181255_1	d__Bacteria;p__Pseudomonadota;c__Gammaproteobacteria;o__Burkholderiales;f__Neisseriaceae;g__Kingella;s__Kingella kingae	Kingella kingae	ani_screen	GCF_900111845.1	95	d__Bacteria;p__Pseudomonadota;c__Gammaproteobacteria;o__Burkholderiales;f__Neisseriaceae;g__Kingella;s__Kingella kingae	98.35	0.954	classification based on ANI only	N/A
G_0363	K_kingae_str_KK93_id_GCA_030181285_1	d__Bacteria;p__Pseudomonadota;c__Gammaproteobacteria;o__Burkholderiales;f__Neisseriaceae;g__Kingella;s__Kingella kingae	Kingella kingae	ani_screen	GCF_900111845.1	95	d__Bacteria;p__Pseudomonadota;c__Gammaproteobacteria;o__Burkholderiales;f__Neisseriaceae;g__Kingella;s__Kingella kingae	98.45	0.96	classification based on ANI only	N/A
G_0364	K_kingae_str_KK92_id_GCA_030181305_1	d__Bacteria;p__Pseudomonadota;c__Gammaproteobacteria;o__Burkholderiales;f__Neisseriaceae;g__Kingella;s__Kingella kingae	Kingella kingae	ani_screen	GCF_900111845.1	95	d__Bacteria;p__Pseudomonadota;c__Gammaproteobacteria;o__Burkholderiales;f__Neisseriaceae;g__Kingella;s__Kingella kingae	98.43	0.928	classification based on ANI only	N/A
G_0365	K_kingae_str_KK94_id_GCA_030181325_1	d__Bacteria;p__Pseudomonadota;c__Gammaproteobacteria;o__Burkholderiales;f__Neisseriaceae;g__Kingella;s__Kingella kingae	Kingella kingae	ani_screen	GCF_900111845.1	95	d__Bacteria;p__Pseudomonadota;c__Gammaproteobacteria;o__Burkholderiales;f__Neisseriaceae;g__Kingella;s__Kingella kingae	98.36	0.949	classification based on ANI only	N/A
G_0366	K_kingae_str_KK86_id_GCA_030181345_1	d__Bacteria;p__Pseudomonadota;c__Gammaproteobacteria;o__Burkholderiales;f__Neisseriaceae;g__Kingella;s__Kingella kingae	Kingella kingae	ani_screen	GCF_900111845.1	95	d__Bacteria;p__Pseudomonadota;c__Gammaproteobacteria;o__Burkholderiales;f__Neisseriaceae;g__Kingella;s__Kingella kingae	98.41	0.93	classification based on ANI only	N/A
G_0367	K_kingae_str_KK80_id_GCA_030181355_1	d__Bacteria;p__Pseudomonadota;c__Gammaproteobacteria;o__Burkholderiales;f__Neisseriaceae;g__Kingella;s__Kingella kingae	Kingella kingae	ani_screen	GCF_900111845.1	95	d__Bacteria;p__Pseudomonadota;c__Gammaproteobacteria;o__Burkholderiales;f__Neisseriaceae;g__Kingella;s__Kingella kingae	98.45	0.927	classification based on ANI only	N/A
G_0368	K_kingae_str_KK82_id_GCA_030181365_1	d__Bacteria;p__Pseudomonadota;c__Gammaproteobacteria;o__Burkholderiales;f__Neisseriaceae;g__Kingella;s__Kingella kingae	Kingella kingae	ani_screen	GCF_900111845.1	95	d__Bacteria;p__Pseudomonadota;c__Gammaproteobacteria;o__Burkholderiales;f__Neisseriaceae;g__Kingella;s__Kingella kingae	98.42	0.945	classification based on ANI only	N/A
G_0369	K_kingae_str_KK79_id_GCA_030181405_1	d__Bacteria;p__Pseudomonadota;c__Gammaproteobacteria;o__Burkholderiales;f__Neisseriaceae;g__Kingella;s__Kingella kingae	Kingella kingae	ani_screen	GCF_900111845.1	95	d__Bacteria;p__Pseudomonadota;c__Gammaproteobacteria;o__Burkholderiales;f__Neisseriaceae;g__Kingella;s__Kingella kingae	98.36	0.944	classification based on ANI only	N/A
G_0370	K_kingae_str_KK70_id_GCA_030181425_1	d__Bacteria;p__Pseudomonadota;c__Gammaproteobacteria;o__Burkholderiales;f__Neisseriaceae;g__Kingella;s__Kingella kingae	Kingella kingae	ani_screen	GCF_900111845.1	95	d__Bacteria;p__Pseudomonadota;c__Gammaproteobacteria;o__Burkholderiales;f__Neisseriaceae;g__Kingella;s__Kingella kingae	98.41	0.944	classification based on ANI only	N/A
G_0371	K_kingae_str_KK69_id_GCA_030181445_1	d__Bacteria;p__Pseudomonadota;c__Gammaproteobacteria;o__Burkholderiales;f__Neisseriaceae;g__Kingella;s__Kingella kingae	Kingella kingae	ani_screen	GCF_900111845.1	95	d__Bacteria;p__Pseudomonadota;c__Gammaproteobacteria;o__Burkholderiales;f__Neisseriaceae;g__Kingella;s__Kingella kingae	98.47	0.956	classification based on ANI only	N/A
G_0372	K_kingae_str_KK65_id_GCA_030181465_1	d__Bacteria;p__Pseudomonadota;c__Gammaproteobacteria;o__Burkholderiales;f__Neisseriaceae;g__Kingella;s__Kingella kingae	Kingella kingae	ani_screen	GCF_900111845.1	95	d__Bacteria;p__Pseudomonadota;c__Gammaproteobacteria;o__Burkholderiales;f__Neisseriaceae;g__Kingella;s__Kingella kingae	98.34	0.94	classification based on ANI only	N/A
G_0373	K_kingae_str_KK68_id_GCA_030181475_1	d__Bacteria;p__Pseudomonadota;c__Gammaproteobacteria;o__Burkholderiales;f__Neisseriaceae;g__Kingella;s__Kingella kingae	Kingella kingae	ani_screen	GCF_900111845.1	95	d__Bacteria;p__Pseudomonadota;c__Gammaproteobacteria;o__Burkholderiales;f__Neisseriaceae;g__Kingella;s__Kingella kingae	98.36	0.938	classification based on ANI only	N/A
G_0374	K_kingae_str_KK64_id_GCA_030181505_1	d__Bacteria;p__Pseudomonadota;c__Gammaproteobacteria;o__Burkholderiales;f__Neisseriaceae;g__Kingella;s__Kingella kingae	Kingella kingae	ani_screen	GCF_900111845.1	95	d__Bacteria;p__Pseudomonadota;c__Gammaproteobacteria;o__Burkholderiales;f__Neisseriaceae;g__Kingella;s__Kingella kingae	98.38	0.951	classification based on ANI only	N/A
G_0375	K_kingae_str_KK63_id_GCA_030181525_1	d__Bacteria;p__Pseudomonadota;c__Gammaproteobacteria;o__Burkholderiales;f__Neisseriaceae;g__Kingella;s__Kingella kingae	Kingella kingae	ani_screen	GCF_900111845.1	95	d__Bacteria;p__Pseudomonadota;c__Gammaproteobacteria;o__Burkholderiales;f__Neisseriaceae;g__Kingella;s__Kingella kingae	98.44	0.952	classification based on ANI only	N/A
G_0376	K_kingae_str_KK61_id_GCA_030181545_1	d__Bacteria;p__Pseudomonadota;c__Gammaproteobacteria;o__Burkholderiales;f__Neisseriaceae;g__Kingella;s__Kingella kingae	Kingella kingae	ani_screen	GCF_900111845.1	95	d__Bacteria;p__Pseudomonadota;c__Gammaproteobacteria;o__Burkholderiales;f__Neisseriaceae;g__Kingella;s__Kingella kingae	98.4	0.957	classification based on ANI only	N/A
G_0377	K_kingae_str_KK6_id_GCA_030181565_1	d__Bacteria;p__Pseudomonadota;c__Gammaproteobacteria;o__Burkholderiales;f__Neisseriaceae;g__Kingella;s__Kingella kingae	Kingella kingae	ani_screen	GCF_900111845.1	95	d__Bacteria;p__Pseudomonadota;c__Gammaproteobacteria;o__Burkholderiales;f__Neisseriaceae;g__Kingella;s__Kingella kingae	98.4	0.935	classification based on ANI only	N/A
G_0378	K_kingae_str_KK57_id_GCA_030181575_1	d__Bacteria;p__Pseudomonadota;c__Gammaproteobacteria;o__Burkholderiales;f__Neisseriaceae;g__Kingella;s__Kingella kingae	Kingella kingae	ani_screen	GCF_900111845.1	95	d__Bacteria;p__Pseudomonadota;c__Gammaproteobacteria;o__Burkholderiales;f__Neisseriaceae;g__Kingella;s__Kingella kingae	98.4	0.954	classification based on ANI only	N/A
G_0379	K_kingae_str_KK56_id_GCA_030181595_1	d__Bacteria;p__Pseudomonadota;c__Gammaproteobacteria;o__Burkholderiales;f__Neisseriaceae;g__Kingella;s__Kingella kingae	Kingella kingae	ani_screen	GCF_900111845.1	95	d__Bacteria;p__Pseudomonadota;c__Gammaproteobacteria;o__Burkholderiales;f__Neisseriaceae;g__Kingella;s__Kingella kingae	98.42	0.956	classification based on ANI only	N/A
G_0380	K_kingae_str_KK48_id_GCA_030181625_1	d__Bacteria;p__Pseudomonadota;c__Gammaproteobacteria;o__Burkholderiales;f__Neisseriaceae;g__Kingella;s__Kingella kingae	Kingella kingae	ani_screen	GCF_900111845.1	95	d__Bacteria;p__Pseudomonadota;c__Gammaproteobacteria;o__Burkholderiales;f__Neisseriaceae;g__Kingella;s__Kingella kingae	98.44	0.951	classification based on ANI only	N/A
G_0381	K_kingae_str_KK29_id_GCA_030181645_1	d__Bacteria;p__Pseudomonadota;c__Gammaproteobacteria;o__Burkholderiales;f__Neisseriaceae;g__Kingella;s__Kingella kingae	Kingella kingae	ani_screen	GCF_900111845.1	95	d__Bacteria;p__Pseudomonadota;c__Gammaproteobacteria;o__Burkholderiales;f__Neisseriaceae;g__Kingella;s__Kingella kingae	98.43	0.961	classification based on ANI only	N/A
G_0382	K_kingae_str_KK243_id_GCA_030181665_1	d__Bacteria;p__Pseudomonadota;c__Gammaproteobacteria;o__Burkholderiales;f__Neisseriaceae;g__Kingella;s__Kingella kingae	Kingella kingae	ani_screen	GCF_900111845.1	95	d__Bacteria;p__Pseudomonadota;c__Gammaproteobacteria;o__Burkholderiales;f__Neisseriaceae;g__Kingella;s__Kingella kingae	98.5	0.964	classification based on ANI only	N/A
G_0383	K_kingae_str_KK21_id_GCA_030181675_1	d__Bacteria;p__Pseudomonadota;c__Gammaproteobacteria;o__Burkholderiales;f__Neisseriaceae;g__Kingella;s__Kingella kingae	Kingella kingae	ani_screen	GCF_900111845.1	95	d__Bacteria;p__Pseudomonadota;c__Gammaproteobacteria;o__Burkholderiales;f__Neisseriaceae;g__Kingella;s__Kingella kingae	98.47	0.958	classification based on ANI only	N/A
G_0384	K_kingae_str_KK200_id_GCA_030181705_1	d__Bacteria;p__Pseudomonadota;c__Gammaproteobacteria;o__Burkholderiales;f__Neisseriaceae;g__Kingella;s__Kingella kingae	Kingella kingae	ani_screen	GCF_900111845.1	95	d__Bacteria;p__Pseudomonadota;c__Gammaproteobacteria;o__Burkholderiales;f__Neisseriaceae;g__Kingella;s__Kingella kingae	98.43	0.947	classification based on ANI only	N/A
G_0385	K_kingae_str_KK2_id_GCA_030181715_1	d__Bacteria;p__Pseudomonadota;c__Gammaproteobacteria;o__Burkholderiales;f__Neisseriaceae;g__Kingella;s__Kingella kingae	Kingella kingae	ani_screen	GCF_900111845.1	95	d__Bacteria;p__Pseudomonadota;c__Gammaproteobacteria;o__Burkholderiales;f__Neisseriaceae;g__Kingella;s__Kingella kingae	98.42	0.938	classification based on ANI only	N/A
G_0386	K_kingae_str_KK197_id_GCA_030181745_1	d__Bacteria;p__Pseudomonadota;c__Gammaproteobacteria;o__Burkholderiales;f__Neisseriaceae;g__Kingella;s__Kingella kingae	Kingella kingae	ani_screen	GCF_900111845.1	95	d__Bacteria;p__Pseudomonadota;c__Gammaproteobacteria;o__Burkholderiales;f__Neisseriaceae;g__Kingella;s__Kingella kingae	98.32	0.939	classification based on ANI only	N/A
G_0387	K_kingae_str_KK181_id_GCA_030181765_1	d__Bacteria;p__Pseudomonadota;c__Gammaproteobacteria;o__Burkholderiales;f__Neisseriaceae;g__Kingella;s__Kingella kingae	Kingella kingae	ani_screen	GCF_900111845.1	95	d__Bacteria;p__Pseudomonadota;c__Gammaproteobacteria;o__Burkholderiales;f__Neisseriaceae;g__Kingella;s__Kingella kingae	98.44	0.954	classification based on ANI only	N/A
G_0388	K_kingae_str_KK19_id_GCA_030181785_1	d__Bacteria;p__Pseudomonadota;c__Gammaproteobacteria;o__Burkholderiales;f__Neisseriaceae;g__Kingella;s__Kingella kingae	Kingella kingae	ani_screen	GCF_900111845.1	95	d__Bacteria;p__Pseudomonadota;c__Gammaproteobacteria;o__Burkholderiales;f__Neisseriaceae;g__Kingella;s__Kingella kingae	98.44	0.958	classification based on ANI only	N/A
G_0389	K_kingae_str_KK16_id_GCA_030181805_1	d__Bacteria;p__Pseudomonadota;c__Gammaproteobacteria;o__Burkholderiales;f__Neisseriaceae;g__Kingella;s__Kingella kingae	Kingella kingae	ani_screen	GCF_900111845.1	95	d__Bacteria;p__Pseudomonadota;c__Gammaproteobacteria;o__Burkholderiales;f__Neisseriaceae;g__Kingella;s__Kingella kingae	98.42	0.956	classification based on ANI only	N/A
G_0390	K_kingae_str_KK171_id_GCA_030181815_1	d__Bacteria;p__Pseudomonadota;c__Gammaproteobacteria;o__Burkholderiales;f__Neisseriaceae;g__Kingella;s__Kingella kingae	Kingella kingae	ani_screen	GCF_900111845.1	95	d__Bacteria;p__Pseudomonadota;c__Gammaproteobacteria;o__Burkholderiales;f__Neisseriaceae;g__Kingella;s__Kingella kingae	98.42	0.96	classification based on ANI only	N/A
G_0391	K_kingae_str_KK138_id_GCA_030181845_1	d__Bacteria;p__Pseudomonadota;c__Gammaproteobacteria;o__Burkholderiales;f__Neisseriaceae;g__Kingella;s__Kingella kingae	Kingella kingae	ani_screen	GCF_900111845.1	95	d__Bacteria;p__Pseudomonadota;c__Gammaproteobacteria;o__Burkholderiales;f__Neisseriaceae;g__Kingella;s__Kingella kingae	98.36	0.95	classification based on ANI only	N/A
G_0392	K_kingae_str_PYKK125_id_GCA_030181865_1	d__Bacteria;p__Pseudomonadota;c__Gammaproteobacteria;o__Burkholderiales;f__Neisseriaceae;g__Kingella;s__Kingella kingae	Kingella kingae	ani_screen	GCF_900111845.1	95	d__Bacteria;p__Pseudomonadota;c__Gammaproteobacteria;o__Burkholderiales;f__Neisseriaceae;g__Kingella;s__Kingella kingae	98.4	0.923	classification based on ANI only	N/A
G_0393	K_kingae_str_KK124_id_GCA_030181885_1	d__Bacteria;p__Pseudomonadota;c__Gammaproteobacteria;o__Burkholderiales;f__Neisseriaceae;g__Kingella;s__Kingella kingae	Kingella kingae	ani_screen	GCF_900111845.1	95	d__Bacteria;p__Pseudomonadota;c__Gammaproteobacteria;o__Burkholderiales;f__Neisseriaceae;g__Kingella;s__Kingella kingae	98.41	0.929	classification based on ANI only	N/A
G_0394	K_kingae_str_KK123_id_GCA_030181915_1	d__Bacteria;p__Pseudomonadota;c__Gammaproteobacteria;o__Burkholderiales;f__Neisseriaceae;g__Kingella;s__Kingella kingae	Kingella kingae	ani_screen	GCF_900111845.1	95	d__Bacteria;p__Pseudomonadota;c__Gammaproteobacteria;o__Burkholderiales;f__Neisseriaceae;g__Kingella;s__Kingella kingae	98.4	0.931	classification based on ANI only	N/A
G_0395	K_kingae_str_KK119_id_GCA_030181925_1	d__Bacteria;p__Pseudomonadota;c__Gammaproteobacteria;o__Burkholderiales;f__Neisseriaceae;g__Kingella;s__Kingella kingae	Kingella kingae	ani_screen	GCF_900111845.1	95	d__Bacteria;p__Pseudomonadota;c__Gammaproteobacteria;o__Burkholderiales;f__Neisseriaceae;g__Kingella;s__Kingella kingae	98.46	0.946	classification based on ANI only	N/A
G_0396	K_kingae_str_KK104_id_GCA_030181965_1	d__Bacteria;p__Pseudomonadota;c__Gammaproteobacteria;o__Burkholderiales;f__Neisseriaceae;g__Kingella;s__Kingella kingae	Kingella kingae	ani_screen	GCF_900111845.1	95	d__Bacteria;p__Pseudomonadota;c__Gammaproteobacteria;o__Burkholderiales;f__Neisseriaceae;g__Kingella;s__Kingella kingae	98.33	0.931	classification based on ANI only	N/A
G_0397	K_kingae_str_KK103_id_GCA_030181985_1	d__Bacteria;p__Pseudomonadota;c__Gammaproteobacteria;o__Burkholderiales;f__Neisseriaceae;g__Kingella;s__Kingella kingae	Kingella kingae	ani_screen	GCF_900111845.1	95	d__Bacteria;p__Pseudomonadota;c__Gammaproteobacteria;o__Burkholderiales;f__Neisseriaceae;g__Kingella;s__Kingella kingae	98.44	0.942	classification based on ANI only	N/A
G_0398	K_kingae_str_KK03_id_GCA_030182005_1	d__Bacteria;p__Pseudomonadota;c__Gammaproteobacteria;o__Burkholderiales;f__Neisseriaceae;g__Kingella;s__Kingella kingae	Kingella kingae	ani_screen	GCF_900111845.1	95	d__Bacteria;p__Pseudomonadota;c__Gammaproteobacteria;o__Burkholderiales;f__Neisseriaceae;g__Kingella;s__Kingella kingae	98.44	0.933	classification based on ANI only	N/A
G_0399	K_kingae_str_KK101_id_GCA_030182015_1	d__Bacteria;p__Pseudomonadota;c__Gammaproteobacteria;o__Burkholderiales;f__Neisseriaceae;g__Kingella;s__Kingella kingae	Kingella kingae	ani_screen	GCF_900111845.1	95	d__Bacteria;p__Pseudomonadota;c__Gammaproteobacteria;o__Burkholderiales;f__Neisseriaceae;g__Kingella;s__Kingella kingae	98.42	0.935	classification based on ANI only	N/A
G_0400	K_kingae_str_KK100_id_GCA_030182025_1	d__Bacteria;p__Pseudomonadota;c__Gammaproteobacteria;o__Burkholderiales;f__Neisseriaceae;g__Kingella;s__Kingella kingae	Kingella kingae	ani_screen	GCF_900111845.1	95	d__Bacteria;p__Pseudomonadota;c__Gammaproteobacteria;o__Burkholderiales;f__Neisseriaceae;g__Kingella;s__Kingella kingae	98.49	0.95	classification based on ANI only	N/A
G_0401	K_kingae_str_KK01_id_GCA_030182065_1	d__Bacteria;p__Pseudomonadota;c__Gammaproteobacteria;o__Burkholderiales;f__Neisseriaceae;g__Kingella;s__Kingella kingae	Kingella kingae	ani_screen	GCF_900111845.1	95	d__Bacteria;p__Pseudomonadota;c__Gammaproteobacteria;o__Burkholderiales;f__Neisseriaceae;g__Kingella;s__Kingella kingae	98.44	0.942	classification based on ANI only	N/A
G_0402	K_kingae_str_KahiriBlood_id_GCA_030182085_1	d__Bacteria;p__Pseudomonadota;c__Gammaproteobacteria;o__Burkholderiales;f__Neisseriaceae;g__Kingella;s__Kingella kingae	Kingella kingae	ani_screen	GCF_900111845.1	95	d__Bacteria;p__Pseudomonadota;c__Gammaproteobacteria;o__Burkholderiales;f__Neisseriaceae;g__Kingella;s__Kingella kingae	98.38	0.939	classification based on ANI only	N/A
G_0403	K_kingae_str_KahiriPH1_id_GCA_030182105_1	d__Bacteria;p__Pseudomonadota;c__Gammaproteobacteria;o__Burkholderiales;f__Neisseriaceae;g__Kingella;s__Kingella kingae	Kingella kingae	ani_screen	GCF_900111845.1	95	d__Bacteria;p__Pseudomonadota;c__Gammaproteobacteria;o__Burkholderiales;f__Neisseriaceae;g__Kingella;s__Kingella kingae	98.37	0.949	classification based on ANI only	N/A
G_0404	K_kingae_str_KK129_id_GCA_030182125_1	d__Bacteria;p__Pseudomonadota;c__Gammaproteobacteria;o__Burkholderiales;f__Neisseriaceae;g__Kingella;s__Kingella kingae	Kingella kingae	ani_screen	GCF_900111845.1	95	d__Bacteria;p__Pseudomonadota;c__Gammaproteobacteria;o__Burkholderiales;f__Neisseriaceae;g__Kingella;s__Kingella kingae	98.35	0.943	classification based on ANI only	N/A
G_0405	K_kingae_str_ItzPH1_id_GCA_030182145_1	d__Bacteria;p__Pseudomonadota;c__Gammaproteobacteria;o__Burkholderiales;f__Neisseriaceae;g__Kingella;s__Kingella kingae	Kingella kingae	ani_screen	GCF_900111845.1	95	d__Bacteria;p__Pseudomonadota;c__Gammaproteobacteria;o__Burkholderiales;f__Neisseriaceae;g__Kingella;s__Kingella kingae	98.37	0.942	classification based on ANI only	N/A
G_0406	K_kingae_str_ItzBlood_id_GCA_030182155_1	d__Bacteria;p__Pseudomonadota;c__Gammaproteobacteria;o__Burkholderiales;f__Neisseriaceae;g__Kingella;s__Kingella kingae	Kingella kingae	ani_screen	GCF_900111845.1	95	d__Bacteria;p__Pseudomonadota;c__Gammaproteobacteria;o__Burkholderiales;f__Neisseriaceae;g__Kingella;s__Kingella kingae	98.33	0.945	classification based on ANI only	N/A
G_0407	K_kingae_str_IDOPH2_id_GCA_030182185_1	d__Bacteria;p__Pseudomonadota;c__Gammaproteobacteria;o__Burkholderiales;f__Neisseriaceae;g__Kingella;s__Kingella kingae	Kingella kingae	ani_screen	GCF_900111845.1	95	d__Bacteria;p__Pseudomonadota;c__Gammaproteobacteria;o__Burkholderiales;f__Neisseriaceae;g__Kingella;s__Kingella kingae	98.38	0.945	classification based on ANI only	N/A
G_0408	K_kingae_str_IDOPH1_id_GCA_030182205_1	d__Bacteria;p__Pseudomonadota;c__Gammaproteobacteria;o__Burkholderiales;f__Neisseriaceae;g__Kingella;s__Kingella kingae	Kingella kingae	ani_screen	GCF_900111845.1	95	d__Bacteria;p__Pseudomonadota;c__Gammaproteobacteria;o__Burkholderiales;f__Neisseriaceae;g__Kingella;s__Kingella kingae	98.37	0.954	classification based on ANI only	N/A
G_0409	K_kingae_str_CC062_id_GCA_030182225_1	d__Bacteria;p__Pseudomonadota;c__Gammaproteobacteria;o__Burkholderiales;f__Neisseriaceae;g__Kingella;s__Kingella kingae	Kingella kingae	ani_screen	GCF_900111845.1	95	d__Bacteria;p__Pseudomonadota;c__Gammaproteobacteria;o__Burkholderiales;f__Neisseriaceae;g__Kingella;s__Kingella kingae	98.84	0.96	classification based on ANI only	N/A
G_0410	K_kingae_str_IDOBlood_id_GCA_030182245_1	d__Bacteria;p__Pseudomonadota;c__Gammaproteobacteria;o__Burkholderiales;f__Neisseriaceae;g__Kingella;s__Kingella kingae	Kingella kingae	ani_screen	GCF_900111845.1	95	d__Bacteria;p__Pseudomonadota;c__Gammaproteobacteria;o__Burkholderiales;f__Neisseriaceae;g__Kingella;s__Kingella kingae	98.37	0.943	classification based on ANI only	N/A
G_0411	K_kingae_str_D7453_id_GCA_030182255_1	d__Bacteria;p__Pseudomonadota;c__Gammaproteobacteria;o__Burkholderiales;f__Neisseriaceae;g__Kingella;s__Kingella kingae	Kingella kingae	ani_screen	GCF_900111845.1	95	d__Bacteria;p__Pseudomonadota;c__Gammaproteobacteria;o__Burkholderiales;f__Neisseriaceae;g__Kingella;s__Kingella kingae	98.45	0.953	classification based on ANI only	N/A
G_0412	K_kingae_str_BB300_id_GCA_030182285_1	d__Bacteria;p__Pseudomonadota;c__Gammaproteobacteria;o__Burkholderiales;f__Neisseriaceae;g__Kingella;s__Kingella kingae	Kingella kingae	ani_screen	GCF_900111845.1	95	d__Bacteria;p__Pseudomonadota;c__Gammaproteobacteria;o__Burkholderiales;f__Neisseriaceae;g__Kingella;s__Kingella kingae	98.48	0.951	classification based on ANI only	N/A
G_0413	K_kingae_str_AA574_id_GCA_030182305_1	d__Bacteria;p__Pseudomonadota;c__Gammaproteobacteria;o__Burkholderiales;f__Neisseriaceae;g__Kingella;s__Kingella kingae	Kingella kingae	ani_screen	GCF_900111845.1	95	d__Bacteria;p__Pseudomonadota;c__Gammaproteobacteria;o__Burkholderiales;f__Neisseriaceae;g__Kingella;s__Kingella kingae	98.48	0.953	classification based on ANI only	N/A
G_0414	K_kingae_str_BB285_id_GCA_030182315_1	d__Bacteria;p__Pseudomonadota;c__Gammaproteobacteria;o__Burkholderiales;f__Neisseriaceae;g__Kingella;s__Kingella kingae	Kingella kingae	ani_screen	GCF_900111845.1	95	d__Bacteria;p__Pseudomonadota;c__Gammaproteobacteria;o__Burkholderiales;f__Neisseriaceae;g__Kingella;s__Kingella kingae	98.51	0.947	classification based on ANI only	N/A
G_0415	K_kingae_str_BB237_id_GCA_030182345_1	d__Bacteria;p__Pseudomonadota;c__Gammaproteobacteria;o__Burkholderiales;f__Neisseriaceae;g__Kingella;s__Kingella kingae	Kingella kingae	ani_screen	GCF_900111845.1	95	d__Bacteria;p__Pseudomonadota;c__Gammaproteobacteria;o__Burkholderiales;f__Neisseriaceae;g__Kingella;s__Kingella kingae	98.37	0.943	classification based on ANI only	N/A
G_0416	K_kingae_str_AA026_id_GCA_030182365_1	d__Bacteria;p__Pseudomonadota;c__Gammaproteobacteria;o__Burkholderiales;f__Neisseriaceae;g__Kingella;s__Kingella kingae	Kingella kingae	ani_screen	GCF_900111845.1	95	d__Bacteria;p__Pseudomonadota;c__Gammaproteobacteria;o__Burkholderiales;f__Neisseriaceae;g__Kingella;s__Kingella kingae	98.33	0.947	classification based on ANI only	N/A
G_0417	K_kingae_str_AA097_id_GCA_030182385_1	d__Bacteria;p__Pseudomonadota;c__Gammaproteobacteria;o__Burkholderiales;f__Neisseriaceae;g__Kingella;s__Kingella kingae	Kingella kingae	ani_screen	GCF_900111845.1	95	d__Bacteria;p__Pseudomonadota;c__Gammaproteobacteria;o__Burkholderiales;f__Neisseriaceae;g__Kingella;s__Kingella kingae	99.79	0.991	classification based on ANI only	N/A
G_0418	K_kingae_str_AA010_id_GCA_030182405_1	d__Bacteria;p__Pseudomonadota;c__Gammaproteobacteria;o__Burkholderiales;f__Neisseriaceae;g__Kingella;s__Kingella kingae	Kingella kingae	ani_screen	GCF_900111845.1	95	d__Bacteria;p__Pseudomonadota;c__Gammaproteobacteria;o__Burkholderiales;f__Neisseriaceae;g__Kingella;s__Kingella kingae	98.39	0.945	classification based on ANI only	N/A
G_0419	N_mucosa_str_UMB7973A_id_GCA_030215065_1	d__Bacteria;p__Pseudomonadota;c__Gammaproteobacteria;o__Burkholderiales;f__Neisseriaceae;g__Neisseria;s__Neisseria mucosa	Neisseria mucosa	ani_screen	GCA_003028315.1	96.4916	d__Bacteria;p__Pseudomonadota;c__Gammaproteobacteria;o__Burkholderiales;f__Neisseriaceae;g__Neisseria;s__Neisseria mucosa	97.02	0.926	classification based on ANI only	GCA_000952795.1, s__Neisseria sp000952795, 96.4916, 96.54, 0.854; GCF_003044425.1, s__Neisseria sicca_C, 95.8064, 95.9, 0.845
G_0420	N_mucosa_str_UMB7974A_id_GCA_030216405_1	d__Bacteria;p__Pseudomonadota;c__Gammaproteobacteria;o__Burkholderiales;f__Neisseriaceae;g__Neisseria;s__Neisseria mucosa	Neisseria mucosa	ani_screen	GCA_003028315.1	96.4916	d__Bacteria;p__Pseudomonadota;c__Gammaproteobacteria;o__Burkholderiales;f__Neisseriaceae;g__Neisseria;s__Neisseria mucosa	96.93	0.927	classification based on ANI only	GCA_000952795.1, s__Neisseria sp000952795, 96.4916, 96.55, 0.851; GCF_003044425.1, s__Neisseria sicca_C, 95.8064, 95.89, 0.848
G_0421	N_subflava_str_UMB1050_id_GCA_030218065_1	d__Bacteria;p__Pseudomonadota;c__Gammaproteobacteria;o__Burkholderiales;f__Neisseriaceae;g__Neisseria;s__Neisseria subflava_A	Neisseria subflava_A	ani_screen	GCA_019334725.1	95.2941	d__Bacteria;p__Pseudomonadota;c__Gammaproteobacteria;o__Burkholderiales;f__Neisseriaceae;g__Neisseria;s__Neisseria subflava_A	95.98	0.909	classification based on ANI only	N/A
G_0422	N_mucosa_str_UMB7973B_id_GCA_030226275_1	d__Bacteria;p__Pseudomonadota;c__Gammaproteobacteria;o__Burkholderiales;f__Neisseriaceae;g__Neisseria;s__Neisseria mucosa	Neisseria mucosa	ani_screen	GCA_003028315.1	96.4916	d__Bacteria;p__Pseudomonadota;c__Gammaproteobacteria;o__Burkholderiales;f__Neisseriaceae;g__Neisseria;s__Neisseria mucosa	96.96	0.922	classification based on ANI only	GCA_000952795.1, s__Neisseria sp000952795, 96.4916, 96.51, 0.856; GCF_003044425.1, s__Neisseria sicca_C, 95.8064, 95.87, 0.843
G_0423	N_mucosa_str_UMB7974B_id_GCA_030228165_1	d__Bacteria;p__Pseudomonadota;c__Gammaproteobacteria;o__Burkholderiales;f__Neisseriaceae;g__Neisseria;s__Neisseria mucosa	Neisseria mucosa	ani_screen	GCA_003028315.1	96.4916	d__Bacteria;p__Pseudomonadota;c__Gammaproteobacteria;o__Burkholderiales;f__Neisseriaceae;g__Neisseria;s__Neisseria mucosa	96.97	0.924	classification based on ANI only	GCA_000952795.1, s__Neisseria sp000952795, 96.4916, 96.62, 0.84; GCF_003044425.1, s__Neisseria sicca_C, 95.8064, 95.93, 0.843
G_0424	N_weaveri_str_NCTC13585_id_GCA_900086555_1	d__Bacteria;p__Pseudomonadota;c__Gammaproteobacteria;o__Burkholderiales;f__Neisseriaceae;g__Neisseria;s__Neisseria weaveri	Neisseria weaveri	ani_screen	GCF_900638685.1	95	d__Bacteria;p__Pseudomonadota;c__Gammaproteobacteria;o__Burkholderiales;f__Neisseriaceae;g__Neisseria;s__Neisseria weaveri	98.86	0.971	classification based on ANI only	N/A
G_0425	K_kingae_str_ATCC_23330_id_GCA_900111845_1	d__Bacteria;p__Pseudomonadota;c__Gammaproteobacteria;o__Burkholderiales;f__Neisseriaceae;g__Kingella;s__Kingella kingae	Kingella kingae	ani_screen	GCF_900111845.1	95	d__Bacteria;p__Pseudomonadota;c__Gammaproteobacteria;o__Burkholderiales;f__Neisseriaceae;g__Kingella;s__Kingella kingae	100	0.998	classification based on ANI only	N/A
G_0426	N_elongata_str_ATCC_25295_id_GCA_900113545_1	d__Bacteria;p__Pseudomonadota;c__Gammaproteobacteria;o__Burkholderiales;f__Neisseriaceae;g__Neisseria;s__Neisseria elongata	Neisseria elongata	ani_screen	GCF_900113545.1	95	d__Bacteria;p__Pseudomonadota;c__Gammaproteobacteria;o__Burkholderiales;f__Neisseriaceae;g__Neisseria;s__Neisseria elongata	100	0.997	classification based on ANI only	N/A
G_0427	K_denitrificans_str_GC77_id_GCA_900169325_1	d__Bacteria;p__Pseudomonadota;c__Gammaproteobacteria;o__Burkholderiales;f__Neisseriaceae;g__Kingella_A;s__Kingella_A denitrificans	Kingella_A denitrificans	ani_screen	GCF_000190695.1	95	d__Bacteria;p__Pseudomonadota;c__Gammaproteobacteria;o__Burkholderiales;f__Neisseriaceae;g__Kingella_A;s__Kingella_A denitrificans	96.04	0.929	classification based on ANI only	N/A
G_0428	K_negevensis_str_SW7208426_id_GCA_900177895_1	d__Bacteria;p__Pseudomonadota;c__Gammaproteobacteria;o__Burkholderiales;f__Neisseriaceae;g__Kingella_C;s__Kingella_C negevensis	Kingella_C negevensis	ani_screen	GCF_000751855.1	95	d__Bacteria;p__Pseudomonadota;c__Gammaproteobacteria;o__Burkholderiales;f__Neisseriaceae;g__Kingella_C;s__Kingella_C negevensis	99.7	0.969	classification based on ANI only	N/A
G_0429	K_negevensis_str_kingella_eburonensis_id_GCA_900182485_2	d__Bacteria;p__Pseudomonadota;c__Gammaproteobacteria;o__Burkholderiales;f__Neisseriaceae;g__Kingella_C;s__Kingella_C negevensis	Kingella_C negevensis	ani_screen	GCF_000751855.1	95	d__Bacteria;p__Pseudomonadota;c__Gammaproteobacteria;o__Burkholderiales;f__Neisseriaceae;g__Kingella_C;s__Kingella_C negevensis	98.48	0.942	classification based on ANI only	N/A
G_0430	N_gonorrhoeae_str_NCTC13798_id_GCA_900186875_1	d__Bacteria;p__Pseudomonadota;c__Gammaproteobacteria;o__Burkholderiales;f__Neisseriaceae;g__Neisseria;s__Neisseria gonorrhoeae	Neisseria gonorrhoeae	ani_screen	GCF_003315235.1	95.0389	d__Bacteria;p__Pseudomonadota;c__Gammaproteobacteria;o__Burkholderiales;f__Neisseriaceae;g__Neisseria;s__Neisseria gonorrhoeae	99.49	0.987	classification based on ANI only	N/A
G_0431	N_gonorrhoeae_str_NCTC13800_id_GCA_900186915_1	d__Bacteria;p__Pseudomonadota;c__Gammaproteobacteria;o__Burkholderiales;f__Neisseriaceae;g__Neisseria;s__Neisseria gonorrhoeae	Neisseria gonorrhoeae	ani_screen	GCF_003315235.1	95.0389	d__Bacteria;p__Pseudomonadota;c__Gammaproteobacteria;o__Burkholderiales;f__Neisseriaceae;g__Neisseria;s__Neisseria gonorrhoeae	99.52	0.985	classification based on ANI only	N/A
G_0432	N_gonorrhoeae_str_NCTC13799_id_GCA_900186935_1	d__Bacteria;p__Pseudomonadota;c__Gammaproteobacteria;o__Burkholderiales;f__Neisseriaceae;g__Neisseria;s__Neisseria gonorrhoeae	Neisseria gonorrhoeae	ani_screen	GCF_003315235.1	95.0389	d__Bacteria;p__Pseudomonadota;c__Gammaproteobacteria;o__Burkholderiales;f__Neisseriaceae;g__Neisseria;s__Neisseria gonorrhoeae	99.48	0.966	classification based on ANI only	N/A
G_0433	E_corrodens_str_NCTC10596_id_GCA_900187105_1	d__Bacteria;p__Pseudomonadota;c__Gammaproteobacteria;o__Burkholderiales;f__Neisseriaceae;g__Eikenella;s__Eikenella corrodens	Eikenella corrodens	ani_screen	GCF_900187105.1	95	d__Bacteria;p__Pseudomonadota;c__Gammaproteobacteria;o__Burkholderiales;f__Neisseriaceae;g__Eikenella;s__Eikenella corrodens	100	0.996	classification based on ANI only	N/A
G_0434	N_zoodegmatis_str_NCTC12230_id_GCA_900187305_1	d__Bacteria;p__Pseudomonadota;c__Gammaproteobacteria;o__Burkholderiales;f__Neisseriaceae;g__Neisseria;s__Neisseria zoodegmatis	Neisseria zoodegmatis	ani_screen	GCF_900187305.1	95	d__Bacteria;p__Pseudomonadota;c__Gammaproteobacteria;o__Burkholderiales;f__Neisseriaceae;g__Neisseria;s__Neisseria zoodegmatis	100	0.996	classification based on ANI only	N/A
G_0435	K_kingae_str_NCTC10746_id_GCA_900451155_1	d__Bacteria;p__Pseudomonadota;c__Gammaproteobacteria;o__Burkholderiales;f__Neisseriaceae;g__Kingella;s__Kingella kingae	Kingella kingae	ani_screen	GCF_900111845.1	95	d__Bacteria;p__Pseudomonadota;c__Gammaproteobacteria;o__Burkholderiales;f__Neisseriaceae;g__Kingella;s__Kingella kingae	98.37	0.963	classification based on ANI only	N/A
G_0436	K_potus_str_NCTC13336_id_GCA_900451175_1	d__Bacteria;p__Pseudomonadota;c__Gammaproteobacteria;o__Burkholderiales;f__Neisseriaceae;g__Neisseria;s__Neisseria potus	Neisseria potus	ani_screen	GCF_900451175.1	95	d__Bacteria;p__Pseudomonadota;c__Gammaproteobacteria;o__Burkholderiales;f__Neisseriaceae;g__Neisseria;s__Neisseria potus	100	0.988	classification based on ANI only	N/A
G_0437	K_denitrificans_str_NCTC10995_id_GCA_900451365_1	d__Bacteria;p__Pseudomonadota;c__Gammaproteobacteria;o__Burkholderiales;f__Neisseriaceae;g__Kingella_A;s__Kingella_A denitrificans	Kingella_A denitrificans	ani_screen	GCF_000190695.1	95	d__Bacteria;p__Pseudomonadota;c__Gammaproteobacteria;o__Burkholderiales;f__Neisseriaceae;g__Kingella_A;s__Kingella_A denitrificans	99.93	0.989	classification based on ANI only	N/A
G_0438	N_dentiae_str_NCTC13012_id_GCA_900453685_1	d__Bacteria;p__Pseudomonadota;c__Gammaproteobacteria;o__Burkholderiales;f__Neisseriaceae;g__Neisseria;s__Neisseria dentiae	Neisseria dentiae	ani_screen	GCF_014055005.1	95	d__Bacteria;p__Pseudomonadota;c__Gammaproteobacteria;o__Burkholderiales;f__Neisseriaceae;g__Neisseria;s__Neisseria dentiae	100	0.996	classification based on ANI only	GCF_024580525.1, s__Neisseria dentiae_A, 95.0, 95.01, 0.851
G_0439	N_gonorrhoeae_str_NCTC13801_id_GCA_900453795_1	d__Bacteria;p__Pseudomonadota;c__Gammaproteobacteria;o__Burkholderiales;f__Neisseriaceae;g__Neisseria;s__Neisseria gonorrhoeae	Neisseria gonorrhoeae	ani_screen	GCF_003315235.1	95.0389	d__Bacteria;p__Pseudomonadota;c__Gammaproteobacteria;o__Burkholderiales;f__Neisseriaceae;g__Neisseria;s__Neisseria gonorrhoeae	99.54	0.994	classification based on ANI only	N/A
G_0440	N_flavescens_str_NCTC8263_id_GCA_900453805_1	d__Bacteria;p__Pseudomonadota;c__Gammaproteobacteria;o__Burkholderiales;f__Neisseriaceae;g__Neisseria;s__Neisseria flavescens	Neisseria flavescens	ani_screen	GCF_005221285.1	95	d__Bacteria;p__Pseudomonadota;c__Gammaproteobacteria;o__Burkholderiales;f__Neisseriaceae;g__Neisseria;s__Neisseria flavescens	100	0.993	classification based on ANI only	N/A
G_0441	N_gonorrhoeae_str_NCTC13795_id_GCA_900453825_1	d__Bacteria;p__Pseudomonadota;c__Gammaproteobacteria;o__Burkholderiales;f__Neisseriaceae;g__Neisseria;s__Neisseria gonorrhoeae	Neisseria gonorrhoeae	ani_screen	GCF_003315235.1	95.0389	d__Bacteria;p__Pseudomonadota;c__Gammaproteobacteria;o__Burkholderiales;f__Neisseriaceae;g__Neisseria;s__Neisseria gonorrhoeae	99.55	0.966	classification based on ANI only	N/A
G_0442	N_elongata_str_NCTC10660_id_GCA_900453895_1	d__Bacteria;p__Pseudomonadota;c__Gammaproteobacteria;o__Burkholderiales;f__Neisseriaceae;g__Neisseria;s__Neisseria elongata	Neisseria elongata	ani_screen	GCF_900113545.1	95	d__Bacteria;p__Pseudomonadota;c__Gammaproteobacteria;o__Burkholderiales;f__Neisseriaceae;g__Neisseria;s__Neisseria elongata	100	0.999	classification based on ANI only	N/A
G_0443	N_gonorrhoeae_str_NCTC13821_id_GCA_900453925_1	d__Bacteria;p__Pseudomonadota;c__Gammaproteobacteria;o__Burkholderiales;f__Neisseriaceae;g__Neisseria;s__Neisseria gonorrhoeae	Neisseria gonorrhoeae	ani_screen	GCF_003315235.1	95.0389	d__Bacteria;p__Pseudomonadota;c__Gammaproteobacteria;o__Burkholderiales;f__Neisseriaceae;g__Neisseria;s__Neisseria gonorrhoeae	99.54	0.985	classification based on ANI only	N/A
G_0444	N_meningitidis_str_NCTC8554_id_GCA_900453955_1	d__Bacteria;p__Pseudomonadota;c__Gammaproteobacteria;o__Burkholderiales;f__Neisseriaceae;g__Neisseria;s__Neisseria meningitidis	Neisseria meningitidis	ani_screen	GCF_900638555.1	95.0389	d__Bacteria;p__Pseudomonadota;c__Gammaproteobacteria;o__Burkholderiales;f__Neisseriaceae;g__Neisseria;s__Neisseria meningitidis	97.65	0.923	classification based on ANI only	GCF_003315235.1, s__Neisseria gonorrhoeae, 95.0389, 95.07, 0.901
G_0445	N_gonorrhoeae_str_NCTC13818_id_GCA_900453965_1	d__Bacteria;p__Pseudomonadota;c__Gammaproteobacteria;o__Burkholderiales;f__Neisseriaceae;g__Neisseria;s__Neisseria gonorrhoeae	Neisseria gonorrhoeae	ani_screen	GCF_003315235.1	95.0389	d__Bacteria;p__Pseudomonadota;c__Gammaproteobacteria;o__Burkholderiales;f__Neisseriaceae;g__Neisseria;s__Neisseria gonorrhoeae	99.56	0.994	classification based on ANI only	N/A
G_0446	N_meningitidis_str_NCTC8249_id_GCA_900453975_1	d__Bacteria;p__Pseudomonadota;c__Gammaproteobacteria;o__Burkholderiales;f__Neisseriaceae;g__Neisseria;s__Neisseria meningitidis	Neisseria meningitidis	ani_screen	GCF_900638555.1	95.0389	d__Bacteria;p__Pseudomonadota;c__Gammaproteobacteria;o__Burkholderiales;f__Neisseriaceae;g__Neisseria;s__Neisseria meningitidis	97.74	0.923	classification based on ANI only	N/A
G_0447	N_gonorrhoeae_str_NCTC13483_id_GCA_900453985_1	d__Bacteria;p__Pseudomonadota;c__Gammaproteobacteria;o__Burkholderiales;f__Neisseriaceae;g__Neisseria;s__Neisseria gonorrhoeae	Neisseria gonorrhoeae	ani_screen	GCF_003315235.1	95.0389	d__Bacteria;p__Pseudomonadota;c__Gammaproteobacteria;o__Burkholderiales;f__Neisseriaceae;g__Neisseria;s__Neisseria gonorrhoeae	99.58	0.963	classification based on ANI only	N/A
G_0448	N_gonorrhoeae_str_NCTC13820_id_GCA_900453995_1	d__Bacteria;p__Pseudomonadota;c__Gammaproteobacteria;o__Burkholderiales;f__Neisseriaceae;g__Neisseria;s__Neisseria gonorrhoeae	Neisseria gonorrhoeae	ani_screen	GCF_003315235.1	95.0389	d__Bacteria;p__Pseudomonadota;c__Gammaproteobacteria;o__Burkholderiales;f__Neisseriaceae;g__Neisseria;s__Neisseria gonorrhoeae	99.54	0.963	classification based on ANI only	N/A
G_0449	N_gonorrhoeae_str_NCTC10928_id_GCA_900454035_1	d__Bacteria;p__Pseudomonadota;c__Gammaproteobacteria;o__Burkholderiales;f__Neisseriaceae;g__Neisseria;s__Neisseria gonorrhoeae	Neisseria gonorrhoeae	ani_screen	GCF_003315235.1	95.0389	d__Bacteria;p__Pseudomonadota;c__Gammaproteobacteria;o__Burkholderiales;f__Neisseriaceae;g__Neisseria;s__Neisseria gonorrhoeae	99.57	0.993	classification based on ANI only	N/A
G_0450	N_meningitidis_str_NCTC9714_id_GCA_900454045_1	d__Bacteria;p__Pseudomonadota;c__Gammaproteobacteria;o__Burkholderiales;f__Neisseriaceae;g__Neisseria;s__Neisseria meningitidis	Neisseria meningitidis	ani_screen	GCF_900638555.1	95.0389	d__Bacteria;p__Pseudomonadota;c__Gammaproteobacteria;o__Burkholderiales;f__Neisseriaceae;g__Neisseria;s__Neisseria meningitidis	97.71	0.923	classification based on ANI only	GCF_003315235.1, s__Neisseria gonorrhoeae, 95.0389, 95.07, 0.888
G_0451	N_gonorrhoeae_str_NCTC10931_id_GCA_900454055_1	d__Bacteria;p__Pseudomonadota;c__Gammaproteobacteria;o__Burkholderiales;f__Neisseriaceae;g__Neisseria;s__Neisseria gonorrhoeae	Neisseria gonorrhoeae	ani_screen	GCF_003315235.1	95.0389	d__Bacteria;p__Pseudomonadota;c__Gammaproteobacteria;o__Burkholderiales;f__Neisseriaceae;g__Neisseria;s__Neisseria gonorrhoeae	99.47	0.978	classification based on ANI only	N/A
G_0452	N_gonorrhoeae_str_NCTC12700_id_GCA_900454065_1	d__Bacteria;p__Pseudomonadota;c__Gammaproteobacteria;o__Burkholderiales;f__Neisseriaceae;g__Neisseria;s__Neisseria gonorrhoeae	Neisseria gonorrhoeae	ani_screen	GCF_003315235.1	95.0389	d__Bacteria;p__Pseudomonadota;c__Gammaproteobacteria;o__Burkholderiales;f__Neisseriaceae;g__Neisseria;s__Neisseria gonorrhoeae	99.51	0.963	classification based on ANI only	N/A
G_0453	N_gonorrhoeae_str_NCTC8254_id_GCA_900454085_1	d__Bacteria;p__Pseudomonadota;c__Gammaproteobacteria;o__Burkholderiales;f__Neisseriaceae;g__Neisseria;s__Neisseria gonorrhoeae	Neisseria gonorrhoeae	ani_screen	GCF_003315235.1	95.0389	d__Bacteria;p__Pseudomonadota;c__Gammaproteobacteria;o__Burkholderiales;f__Neisseriaceae;g__Neisseria;s__Neisseria gonorrhoeae	99.49	0.982	classification based on ANI only	N/A
G_0454	N_lactamica_str_NCTC10618_id_GCA_900454095_1	d__Bacteria;p__Pseudomonadota;c__Gammaproteobacteria;o__Burkholderiales;f__Neisseriaceae;g__Neisseria;s__Neisseria lactamica	Neisseria lactamica	ani_screen	GCF_901482445.1	95	d__Bacteria;p__Pseudomonadota;c__Gammaproteobacteria;o__Burkholderiales;f__Neisseriaceae;g__Neisseria;s__Neisseria lactamica	97.74	0.934	classification based on ANI only	N/A
G_0455	N_gonorrhoeae_str_NCTC13802_id_GCA_900454105_1	d__Bacteria;p__Pseudomonadota;c__Gammaproteobacteria;o__Burkholderiales;f__Neisseriaceae;g__Neisseria;s__Neisseria gonorrhoeae	Neisseria gonorrhoeae	ani_screen	GCF_003315235.1	95.0389	d__Bacteria;p__Pseudomonadota;c__Gammaproteobacteria;o__Burkholderiales;f__Neisseriaceae;g__Neisseria;s__Neisseria gonorrhoeae	99.57	0.993	classification based on ANI only	N/A
G_0456	N_meningitidis_str_NCTC6455_id_GCA_900454135_1	d__Bacteria;p__Pseudomonadota;c__Gammaproteobacteria;o__Burkholderiales;f__Neisseriaceae;g__Neisseria;s__Neisseria meningitidis	Neisseria meningitidis	ani_screen	GCF_900638555.1	95.0389	d__Bacteria;p__Pseudomonadota;c__Gammaproteobacteria;o__Burkholderiales;f__Neisseriaceae;g__Neisseria;s__Neisseria meningitidis	97.7	0.908	classification based on ANI only	GCA_923184405.1, s__Neisseria meningitidis_C, 95.0, 95.23, 0.889; GCF_003315235.1, s__Neisseria gonorrhoeae, 95.0389, 95.11, 0.904
G_0457	N_lactamica_str_NCTC10616_id_GCA_900454145_1	d__Bacteria;p__Pseudomonadota;c__Gammaproteobacteria;o__Burkholderiales;f__Neisseriaceae;g__Neisseria;s__Neisseria lactamica	Neisseria lactamica	ani_screen	GCF_901482445.1	95	d__Bacteria;p__Pseudomonadota;c__Gammaproteobacteria;o__Burkholderiales;f__Neisseriaceae;g__Neisseria;s__Neisseria lactamica	98.12	0.962	classification based on ANI only	N/A
G_0458	N_gonorrhoeae_str_NCTC13479_id_GCA_900454155_1	d__Bacteria;p__Pseudomonadota;c__Gammaproteobacteria;o__Burkholderiales;f__Neisseriaceae;g__Neisseria;s__Neisseria gonorrhoeae	Neisseria gonorrhoeae	ani_screen	GCF_003315235.1	95.0389	d__Bacteria;p__Pseudomonadota;c__Gammaproteobacteria;o__Burkholderiales;f__Neisseriaceae;g__Neisseria;s__Neisseria gonorrhoeae	99.55	0.963	classification based on ANI only	N/A
G_0459	N_gonorrhoeae_str_NCTC13481_id_GCA_900454165_1	d__Bacteria;p__Pseudomonadota;c__Gammaproteobacteria;o__Burkholderiales;f__Neisseriaceae;g__Neisseria;s__Neisseria gonorrhoeae	Neisseria gonorrhoeae	ani_screen	GCF_003315235.1	95.0389	d__Bacteria;p__Pseudomonadota;c__Gammaproteobacteria;o__Burkholderiales;f__Neisseriaceae;g__Neisseria;s__Neisseria gonorrhoeae	99.58	0.966	classification based on ANI only	N/A
G_0460	N_meningitidis_str_NCTC13280_id_GCA_900454175_1	d__Bacteria;p__Pseudomonadota;c__Gammaproteobacteria;o__Burkholderiales;f__Neisseriaceae;g__Neisseria;s__Neisseria meningitidis	Neisseria meningitidis	ani_screen	GCF_900638555.1	95.0389	d__Bacteria;p__Pseudomonadota;c__Gammaproteobacteria;o__Burkholderiales;f__Neisseriaceae;g__Neisseria;s__Neisseria meningitidis	97.7	0.907	classification based on ANI only	GCF_003315235.1, s__Neisseria gonorrhoeae, 95.0389, 95.09, 0.865
G_0461	N_gonorrhoeae_str_NCTC13477_id_GCA_900454185_1	d__Bacteria;p__Pseudomonadota;c__Gammaproteobacteria;o__Burkholderiales;f__Neisseriaceae;g__Neisseria;s__Neisseria gonorrhoeae	Neisseria gonorrhoeae	ani_screen	GCF_003315235.1	95.0389	d__Bacteria;p__Pseudomonadota;c__Gammaproteobacteria;o__Burkholderiales;f__Neisseriaceae;g__Neisseria;s__Neisseria gonorrhoeae	99.58	0.997	classification based on ANI only	N/A
G_0462	N_zoodegmatis_str_NCTC12229_id_GCA_900454205_1	d__Bacteria;p__Pseudomonadota;c__Gammaproteobacteria;o__Burkholderiales;f__Neisseriaceae;g__Neisseria;s__Neisseria zoodegmatis	Neisseria zoodegmatis	ani_screen	GCF_900187305.1	95	d__Bacteria;p__Pseudomonadota;c__Gammaproteobacteria;o__Burkholderiales;f__Neisseriaceae;g__Neisseria;s__Neisseria zoodegmatis	96.58	0.904	classification based on ANI only	N/A
G_0463	N_mucosa_str_NCTC_10774_id_GCA_900454435_1	d__Bacteria;p__Pseudomonadota;c__Gammaproteobacteria;o__Burkholderiales;f__Neisseriaceae;g__Neisseria;s__Neisseria mucosa_A	Neisseria mucosa_A	ani_screen	GCF_003044445.1	95.2415	d__Bacteria;p__Pseudomonadota;c__Gammaproteobacteria;o__Burkholderiales;f__Neisseriaceae;g__Neisseria;s__Neisseria mucosa_A	96.1	0.921	classification based on ANI only	N/A
G_0464	N_cinerea_str_NCTC10294_id_GCA_900475315_1	d__Bacteria;p__Pseudomonadota;c__Gammaproteobacteria;o__Burkholderiales;f__Neisseriaceae;g__Neisseria;s__Neisseria cinerea	Neisseria cinerea	ani_screen	GCF_900475315.1	95	d__Bacteria;p__Pseudomonadota;c__Gammaproteobacteria;o__Burkholderiales;f__Neisseriaceae;g__Neisseria;s__Neisseria cinerea	100	0.995	classification based on ANI only	N/A
G_0465	N_elongata_str_NCTC11050_id_GCA_900475815_1	d__Bacteria;p__Pseudomonadota;c__Gammaproteobacteria;o__Burkholderiales;f__Neisseriaceae;g__Neisseria;s__Neisseria elongata	Neisseria elongata	ani_screen	GCF_900113545.1	95	d__Bacteria;p__Pseudomonadota;c__Gammaproteobacteria;o__Burkholderiales;f__Neisseriaceae;g__Neisseria;s__Neisseria elongata	96.17	0.903	classification based on ANI only	N/A
G_0466	K_kingae_str_NCTC10529_id_GCA_900475905_1	d__Bacteria;p__Pseudomonadota;c__Gammaproteobacteria;o__Burkholderiales;f__Neisseriaceae;g__Kingella;s__Kingella kingae	Kingella kingae	ani_screen	GCF_900111845.1	95	d__Bacteria;p__Pseudomonadota;c__Gammaproteobacteria;o__Burkholderiales;f__Neisseriaceae;g__Kingella;s__Kingella kingae	99.99	1	classification based on ANI only	N/A
G_0467	N_animalis_str_NCTC10212_id_GCA_900636515_1	d__Bacteria;p__Pseudomonadota;c__Gammaproteobacteria;o__Burkholderiales;f__Neisseriaceae;g__Neisseria;s__Neisseria animalis	Neisseria animalis	ani_screen	GCF_900636515.1	95	d__Bacteria;p__Pseudomonadota;c__Gammaproteobacteria;o__Burkholderiales;f__Neisseriaceae;g__Neisseria;s__Neisseria animalis	100	0.995	classification based on ANI only	N/A
G_0468	N_canis_str_NCTC10296_id_GCA_900636765_1	d__Bacteria;p__Pseudomonadota;c__Gammaproteobacteria;o__Burkholderiales;f__Neisseriaceae;g__Neisseria;s__Neisseria canis	Neisseria canis	ani_screen	GCF_900636765.1	95	d__Bacteria;p__Pseudomonadota;c__Gammaproteobacteria;o__Burkholderiales;f__Neisseriaceae;g__Neisseria;s__Neisseria canis	100	0.994	classification based on ANI only	N/A
G_0469	N_gonorrhoeae_str_NCTC13484_id_GCA_900637245_1	d__Bacteria;p__Pseudomonadota;c__Gammaproteobacteria;o__Burkholderiales;f__Neisseriaceae;g__Neisseria;s__Neisseria gonorrhoeae	Neisseria gonorrhoeae	ani_screen	GCF_003315235.1	95.0389	d__Bacteria;p__Pseudomonadota;c__Gammaproteobacteria;o__Burkholderiales;f__Neisseriaceae;g__Neisseria;s__Neisseria gonorrhoeae	99.55	0.966	classification based on ANI only	N/A
G_0470	N_animaloris_str_NCTC12228_id_GCA_900637855_1	d__Bacteria;p__Pseudomonadota;c__Gammaproteobacteria;o__Burkholderiales;f__Neisseriaceae;g__Neisseria;s__Neisseria animaloris	Neisseria animaloris	ani_screen	GCF_900637855.1	95	d__Bacteria;p__Pseudomonadota;c__Gammaproteobacteria;o__Burkholderiales;f__Neisseriaceae;g__Neisseria;s__Neisseria animaloris	100	0.997	classification based on ANI only	N/A
G_0471	N_animaloris_str_NCTC12227_id_GCA_900638345_1	d__Bacteria;p__Pseudomonadota;c__Gammaproteobacteria;o__Burkholderiales;f__Neisseriaceae;g__Neisseria;s__Neisseria animaloris	Neisseria animaloris	ani_screen	GCF_900637855.1	95	d__Bacteria;p__Pseudomonadota;c__Gammaproteobacteria;o__Burkholderiales;f__Neisseriaceae;g__Neisseria;s__Neisseria animaloris	98.11	0.957	classification based on ANI only	N/A
G_0472	N_meningitidis_str_NCTC10025_id_GCA_900638555_1	d__Bacteria;p__Pseudomonadota;c__Gammaproteobacteria;o__Burkholderiales;f__Neisseriaceae;g__Neisseria;s__Neisseria meningitidis	Neisseria meningitidis	ani_screen	GCF_900638555.1	95.0389	d__Bacteria;p__Pseudomonadota;c__Gammaproteobacteria;o__Burkholderiales;f__Neisseriaceae;g__Neisseria;s__Neisseria meningitidis	100	1	classification based on ANI only	GCF_003315235.1, s__Neisseria gonorrhoeae, 95.0389, 95.04, 0.879
G_0473	N_meningitidis_str_NCTC3372_id_GCA_900638575_1	d__Bacteria;p__Pseudomonadota;c__Gammaproteobacteria;o__Burkholderiales;f__Neisseriaceae;g__Neisseria;s__Neisseria meningitidis	Neisseria meningitidis	ani_screen	GCF_900638555.1	95.0389	d__Bacteria;p__Pseudomonadota;c__Gammaproteobacteria;o__Burkholderiales;f__Neisseriaceae;g__Neisseria;s__Neisseria meningitidis	99.59	0.988	classification based on ANI only	GCF_003315235.1, s__Neisseria gonorrhoeae, 95.0389, 95.07, 0.87
G_0474	N_meningitidis_str_NCTC12163_id_GCA_900638595_1	d__Bacteria;p__Pseudomonadota;c__Gammaproteobacteria;o__Burkholderiales;f__Neisseriaceae;g__Neisseria;s__Neisseria meningitidis	Neisseria meningitidis	ani_screen	GCF_900638555.1	95.0389	d__Bacteria;p__Pseudomonadota;c__Gammaproteobacteria;o__Burkholderiales;f__Neisseriaceae;g__Neisseria;s__Neisseria meningitidis	98.34	0.966	classification based on ANI only	GCF_003315235.1, s__Neisseria gonorrhoeae, 95.0389, 95.09, 0.869
G_0475	N_meningitidis_str_NCTC10026_id_GCA_900638605_1	d__Bacteria;p__Pseudomonadota;c__Gammaproteobacteria;o__Burkholderiales;f__Neisseriaceae;g__Neisseria;s__Neisseria meningitidis	Neisseria meningitidis	ani_screen	GCF_900638555.1	95.0389	d__Bacteria;p__Pseudomonadota;c__Gammaproteobacteria;o__Burkholderiales;f__Neisseriaceae;g__Neisseria;s__Neisseria meningitidis	97.62	0.924	classification based on ANI only	GCF_003315235.1, s__Neisseria gonorrhoeae, 95.0389, 95.1, 0.895
G_0476	N_weaveri_str_NCTC12742_id_GCA_900638685_1	d__Bacteria;p__Pseudomonadota;c__Gammaproteobacteria;o__Burkholderiales;f__Neisseriaceae;g__Neisseria;s__Neisseria weaveri	Neisseria weaveri	ani_screen	GCF_900638685.1	95	d__Bacteria;p__Pseudomonadota;c__Gammaproteobacteria;o__Burkholderiales;f__Neisseriaceae;g__Neisseria;s__Neisseria weaveri	100	0.995	classification based on ANI only	N/A
G_0477	N_flavescens_str_N13_id_GCA_900654165_1	d__Bacteria;p__Pseudomonadota;c__Gammaproteobacteria;o__Burkholderiales;f__Neisseriaceae;g__Neisseria;s__Neisseria perflava	Neisseria perflava	ani_screen	GCF_023472875.1	95.668	d__Bacteria;p__Pseudomonadota;c__Gammaproteobacteria;o__Burkholderiales;f__Neisseriaceae;g__Neisseria;s__Neisseria perflava	98.18	0.923	classification based on ANI only	GCA_002847985.1, s__Neisseria perflava_A, 95.5758, 95.59, 0.92; GCA_024205705.1, s__Neisseria subflava_D, 95.4941, 95.5, 0.901
G_0478	N_mucosa_str_N32_id_GCA_900654175_1	d__Bacteria;p__Pseudomonadota;c__Gammaproteobacteria;o__Burkholderiales;f__Neisseriaceae;g__Neisseria;s__Neisseria mucosa_A	Neisseria mucosa_A	ani_screen	GCF_003044445.1	95.2415	d__Bacteria;p__Pseudomonadota;c__Gammaproteobacteria;o__Burkholderiales;f__Neisseriaceae;g__Neisseria;s__Neisseria mucosa_A	96.05	0.881	classification based on ANI only	GCF_017753665.1, s__Neisseria flava, 95.2415, 95.25, 0.9
G_0479	N_flavescens_str_N57_id_GCA_900654185_1	d__Bacteria;p__Pseudomonadota;c__Gammaproteobacteria;o__Burkholderiales;f__Neisseriaceae;g__Neisseria;s__Neisseria perflava	Neisseria perflava	ani_screen	GCF_023472875.1	95.668	d__Bacteria;p__Pseudomonadota;c__Gammaproteobacteria;o__Burkholderiales;f__Neisseriaceae;g__Neisseria;s__Neisseria perflava	95.77	0.93	classification based on ANI only	GCA_001618065.1, s__Neisseria flavescens_A, 95.6387, 95.64, 0.883
G_0480	N_flavescens_str_N78_id_GCA_900654195_1	d__Bacteria;p__Pseudomonadota;c__Gammaproteobacteria;o__Burkholderiales;f__Neisseriaceae;g__Neisseria;s__Neisseria subflava	Neisseria subflava	ani_screen	GCF_005221305.1	95.3277	d__Bacteria;p__Pseudomonadota;c__Gammaproteobacteria;o__Burkholderiales;f__Neisseriaceae;g__Neisseria;s__Neisseria subflava	96.48	0.943	classification based on ANI only	N/A
G_0481	N_lactamica_str_NCTC10617_id_GCA_901482445_1	d__Bacteria;p__Pseudomonadota;c__Gammaproteobacteria;o__Burkholderiales;f__Neisseriaceae;g__Neisseria;s__Neisseria lactamica	Neisseria lactamica	ani_screen	GCF_901482445.1	95	d__Bacteria;p__Pseudomonadota;c__Gammaproteobacteria;o__Burkholderiales;f__Neisseriaceae;g__Neisseria;s__Neisseria lactamica	100	0.989	classification based on ANI only	N/A
G_0482	N_sicca_str_Neisseria_sicca_BgEED21_id_GCA_901873385_1	d__Bacteria;p__Pseudomonadota;c__Gammaproteobacteria;o__Burkholderiales;f__Neisseriaceae;g__Neisseria;s__Neisseria sicca_C	Neisseria sicca_C	ani_screen	GCF_003044425.1	95.8064	d__Bacteria;p__Pseudomonadota;c__Gammaproteobacteria;o__Burkholderiales;f__Neisseriaceae;g__Neisseria;s__Neisseria sicca_C	96.78	0.919	classification based on ANI only	N/A
G_0483	N_subflava_str_Neisseria_subflava_BgEED23_id_GCA_901875325_1	d__Bacteria;p__Pseudomonadota;c__Gammaproteobacteria;o__Burkholderiales;f__Neisseriaceae;g__Neisseria;s__Neisseria sp000186165	Neisseria sp000186165	ani_screen	GCF_013267835.1	95.0169	d__Bacteria;p__Pseudomonadota;c__Gammaproteobacteria;o__Burkholderiales;f__Neisseriaceae;g__Neisseria;s__Neisseria sp000186165	96.09	0.883	classification based on ANI only	N/A
G_0484	N_macacae_str_MGYG_HGUT_01381_id_GCA_902374455_1	d__Bacteria;p__Pseudomonadota;c__Gammaproteobacteria;o__Burkholderiales;f__Neisseriaceae;g__Neisseria;s__Neisseria macacae	Neisseria macacae	ani_screen	GCF_022749495.1	96.5642	d__Bacteria;p__Pseudomonadota;c__Gammaproteobacteria;o__Burkholderiales;f__Neisseriaceae;g__Neisseria;s__Neisseria macacae	99.84	0.986	classification based on ANI only	GCA_001815675.1, s__Neisseria sp001815675, 96.3583, 96.45, 0.897; GCA_915066515.1, s__Neisseria sp915066515, 96.4106, 96.44, 0.903
G_0485	E_sp_str_Marseille_P7795_id_GCA_916618725_1	d__Bacteria;p__Pseudomonadota;c__Gammaproteobacteria;o__Burkholderiales;f__Neisseriaceae;g__Eikenella;s__Eikenella longinqua	Eikenella longinqua	ani_screen	GCF_001648355.1	95	d__Bacteria;p__Pseudomonadota;c__Gammaproteobacteria;o__Burkholderiales;f__Neisseriaceae;g__Eikenella;s__Eikenella longinqua	99.34	0.935	classification based on ANI only	N/A
G_0486	N_sp_str_Marseille_Q2251_id_GCA_940793045_1	d__Bacteria;p__Pseudomonadota;c__Gammaproteobacteria;o__Burkholderiales;f__Neisseriaceae;g__Neisseria;s__Neisseria sp001809325	Neisseria sp001809325	ani_screen	GCA_001809325.1	95.406	d__Bacteria;p__Pseudomonadota;c__Gammaproteobacteria;o__Burkholderiales;f__Neisseriaceae;g__Neisseria;s__Neisseria sp001809325	96.25	0.901	classification based on ANI only	N/A
G_0487	N_sp_str_Marseille_Q6792_id_GCA_943181435_1	d__Bacteria;p__Pseudomonadota;c__Gammaproteobacteria;o__Burkholderiales;f__Neisseriaceae;g__Neisseria;s__Neisseria sp943181435	Neisseria sp943181435	ani_screen	GCA_943181435.1	95	d__Bacteria;p__Pseudomonadota;c__Gammaproteobacteria;o__Burkholderiales;f__Neisseriaceae;g__Neisseria;s__Neisseria sp943181435	100	0.996	classification based on ANI only	N/A
G_0488	N_sp_str_Marseille_Q5346_id_GCA_946902045_1	d__Bacteria;p__Pseudomonadota;c__Gammaproteobacteria;o__Burkholderiales;f__Neisseriaceae;g__Neisseria;s__Neisseria perflava	Neisseria perflava	ani_screen	GCF_023472875.1	95.668	d__Bacteria;p__Pseudomonadota;c__Gammaproteobacteria;o__Burkholderiales;f__Neisseriaceae;g__Neisseria;s__Neisseria perflava	95.71	0.924	classification based on ANI only	GCA_001618085.1, s__Neisseria flavescens_C, 95.4943, 95.54, 0.894

## Sheet: Table S6
Pangenome_ID	Group_ID
E_corrodens_str_491_NMEN_id_GCA_001076785_1	E_corrodens
E_corrodens_str_CC92I_id_GCA_000504685_1	E_corrodens
E_corrodens_str_EI_01_id_GCA_009650945_1	E_corrodens
E_corrodens_str_EI_03_id_GCA_009650905_1	E_corrodens
E_corrodens_str_EI_04_id_GCA_009650925_1	E_corrodens
E_corrodens_str_EI_05_id_GCA_009650825_1	E_corrodens
E_corrodens_str_EI_08_id_GCA_009650845_1	E_corrodens
E_corrodens_str_EI_09_id_GCA_009650815_1	E_corrodens
E_corrodens_str_FDAARGOS_1474_id_GCA_019930845_1	E_corrodens
E_corrodens_str_KCOM_3110_id_GCA_003990355_1	E_corrodens
E_corrodens_str_NML04_0072_id_GCA_001648245_1	E_corrodens
E_corrodens_str_NML120819_id_GCA_001648265_1	E_corrodens
E_corrodens_str_NML130388_id_GCA_001648315_1	E_corrodens
E_corrodens_str_NML140207_id_GCA_001648335_1	E_corrodens
E_exigua_str_EI_02_id_GCA_009650935_1	E_exigua
E_exigua_str_PXX_id_GCA_008805035_1	E_exigua
E_glucosivorans_str_S3360_id_GCA_016025525_2	E_glucosivorans
E_halliae_str_NML130454_id_GCA_001648475_1	E_halliae
E_sp_str_HMSC073A11_id_GCA_001815545_1	E_corrodens
E_sp_str_Marseille_P7795_id_GCA_916618725_1	E_glucosivorans
E_sp_str_NML03_A_027_id_GCA_001648395_1	E_exigua
E_sp_str_NML96_A_049_id_GCA_001648495_1	E_exigua
K_bonacorsii_str_Marseille_Q4569_id_GCA_016623605_1	K_bonacorsii_oralis
K_denitrificans_str_FDAARGOS_1060_id_GCA_016127355_1	K_denitrificans
K_denitrificans_str_GC77_id_GCA_900169325_1	K_denitrificans
K_kingae_str_ATCC_23330_id_GCA_900111845_1	K_kingae
K_negevensis_str_CC443_id_GCA_030180945_1	K_negevensis
K_oralis_str_ATCC_51147_id_GCA_000160435_1	K_bonacorsii_oralis
K_potus_str_NCTC13336_id_GCA_900451175_1	K_potus
K_sp_str_SNUBH_2017_id_GCA_028680565_1	K_sp_str_SNUBH_2017
N_bacilliformis_str_203_NMEN_id_GCA_001063965_1	N_bacilliformis
N_bacilliformis_str_ATCC_BAA_1200_id_GCA_000194925_1	N_bacilliformis
N_basseii_str_X_278102_id_GCA_955412805_1	N_basseii
N_benedictiae_str_X65_id_GCA_958267435_1	N_benedictiae
N_bergeri_str_CCUG_18163_id_GCA_958267465_1	N_bergeri
N_bergeri_str_X20_id_GCA_962724985_1	N_bergeri
N_bergeri_str_X77_id_GCA_963393135_1	N_bergeri
N_blantyrii_str_X76_id_GCA_962748015_1	N_blantyrii
N_brasiliensis_str_N_177_16_id_GCA_009671065_1	N_brasiliensis
N_cinerea_str_C2012028592_id_GCA_003044675_1	N_cinerea
N_cinerea_str_C2013024221_id_GCA_003044745_1	N_cinerea
N_cinerea_str_C2014013859_id_GCA_003044825_1	N_cinerea
N_cinerea_str_C2014019557_id_GCA_003044855_1	N_cinerea
N_cinerea_str_CCUG_2156_id_GCA_021025975_1	N_cinerea
N_cinerea_str_CCUG_25879_id_GCA_963394945_1	N_cinerea
N_cinerea_str_CCUG_28662_id_GCA_963395045_1	N_cinerea
N_cinerea_str_CCUG_346_id_GCA_963394925_1	N_cinerea
N_cinerea_str_CCUG_5746_id_GCA_963394885_1	N_cinerea
N_cinerea_str_NCTC10294_id_GCA_900475315_1	N_cinerea
N_dentiae_str_CCUG_53898_id_GCA_963395035_1	N_dentiae
N_dumasiana_str_114725_id_GCA_002108535_1	N_dumasiana
N_dumasiana_str_124861_id_GCA_002108545_1	N_dumasiana
N_dumasiana_str_93087_id_GCA_002108505_1	N_dumasiana
N_elongata_str_1279_NMEN_id_GCA_001061435_1	N_elongata
N_elongata_str_431_NMEN_id_GCA_001064935_1	N_elongata
N_elongata_str_AR_0945_id_GCA_016900855_1	N_elongata
N_elongata_str_ATCC_25295_id_GCA_900113545_1	N_elongata
N_elongata_str_ATCC_29315_id_GCA_000818035_1	N_elongata
N_elongata_str_C2010010207_id_GCA_003044605_1	N_elongata
N_elongata_str_C2011003085_id_GCA_003044625_1	N_elongata
N_elongata_str_C2013010062_id_GCA_003044985_1	N_elongata
N_elongata_str_C2013018262_id_GCA_003044725_1	N_elongata
N_elongata_str_C2014003241_id_GCA_003044785_1	N_elongata
N_elongata_str_M15910_id_GCA_003351685_1	N_elongata
N_flavescens_str_ATCC_13120_id_GCA_005221285_1	N_subflava_VI
N_flavescens_str_CD_NF1_id_GCA_001618015_1	N_subflava_III
N_flavescens_str_CD_NF2_id_GCA_001618065_1	N_subflava_IV
N_flavescens_str_CD_NF3_id_GCA_001618075_1	N_subflava_IV
N_flavescens_str_CNF_id_GCA_001618085_1	N_subflava_IV
N_flavescens_str_N57_id_GCA_900654185_1	N_subflava_IV
N_flavescens_str_N78_id_GCA_900654195_1	N_subflava_V
N_gonorrhoeae_str_NCTC13799_id_GCA_900186935_1	N_gonorrhoeae
N_lactamica_str_020_06_id_GCA_000196295_1	N_lactamica
N_lactamica_str_338_rep1_NLAC_id_GCA_001064605_1	N_subflava_VII
N_lactamica_str_ATCC_23970_id_GCA_000741965_1	N_lactamica
N_lactamica_str_M17106_id_GCA_003351565_1	N_lactamica
N_lactamica_str_M37078_id_GCA_003492765_1	N_lactamica
N_lactamica_str_M37079_id_GCA_003493215_1	N_lactamica
N_lactamica_str_M37131_id_GCA_003492845_1	N_lactamica
N_lactamica_str_M37140_id_GCA_003496425_1	N_lactamica
N_lactamica_str_M37177_id_GCA_003495565_1	N_lactamica
N_lactamica_str_NCTC10618_id_GCA_900454095_1	N_lactamica
N_lactamica_str_NlUS07x1_id_GCA_002318615_1	N_lactamica
N_lactamica_str_NS19_id_GCA_000193795_2	N_lactamica_str_NS19
N_maigaei_str_X14_id_GCA_958267405_1	N_maigaei
N_meningitidis_str_108096_id_GCA_019350075_1	N_meningitidis
N_meningitidis_str_11059_id_GCA_003994965_1	N_meningitidis
N_meningitidis_str_34279_id_GCA_003994995_1	N_meningitidis
N_meningitidis_str_420718_id_GCA_001183325_1	N_meningitidis
N_meningitidis_str_93003_id_GCA_000293265_1	N_meningitidis
N_meningitidis_str_93004_id_GCA_000293245_1	N_meningitidis
N_meningitidis_str_ATCC_13091_id_GCA_000146655_1	N_meningitidis
N_meningitidis_str_M22425_id_GCA_003355395_1	N_meningitidis
N_meningitidis_str_M38799_id_GCA_003490745_1	N_meningitidis
N_meningitidis_str_M40525_id_GCA_003493885_1	N_meningitidis
N_meningitidis_str_M40549_id_GCA_003492885_1	N_meningitidis
N_meningitidis_str_N_61_16_id_GCA_015828755_1	N_meningitidis
N_meningitidis_str_NCTC10025_id_GCA_900638555_1	N_meningitidis
N_meningitidis_str_Neisseria_meningitidis_id_GCA_900200365_1	N_meningitidis
N_meningitidis_str_Neisseria_meningitidis_id_GCA_900200375_1	N_meningitidis
N_meningitidis_str_Neisseria_meningitidis_id_GCA_900202155_1	N_meningitidis
N_meningitidis_str_Nm360527_id_GCA_003995995_1	N_meningitidis
N_meningitidis_str_NmJX80281_id_GCA_003996495_1	N_meningitidis
N_meningitidis_str_NmLN16_id_GCA_003996475_1	N_meningitidis
N_meningitidis_str_NmLN95_id_GCA_003996235_1	N_meningitidis
N_mucosa_str_ATCC_25996_id_GCA_000173875_1	N_mucosa_III
N_mucosa_str_C2004002444_id_GCA_003044395_1	N_mucosa_III
N_mucosa_str_C2008000159_id_GCA_003044445_1	N_mucosa_III
N_mucosa_str_C6A_id_GCA_000763635_1	N_subflava_VII
N_mucosa_str_CCH7_A10_id_GCA_001556335_1	N_mucosa_V
N_mucosa_str_CCUG_24847_id_GCA_963396195_1	N_mucosa_V
N_mucosa_str_CCUG_32036_id_GCA_963394975_1	N_mucosa_III
N_mucosa_str_CCUG_32112_id_GCA_963394835_1	N_mucosa_III
N_mucosa_str_CCUG_41451_id_GCA_963394935_1	N_mucosa_VII
N_mucosa_str_CCUG_431_id_GCA_963396235_1	N_mucosa_IV
N_mucosa_str_FDAARGOS_260_id_GCA_002073715_2	N_mucosa_V
N_mucosa_str_FDAARGOS_758_id_GCA_013267835_1	N_subflava_VII
N_mucosa_str_N32_id_GCA_900654175_1	N_mucosa_III
N_mucosa_str_UMB7973A_id_GCA_030215065_1	N_mucosa_V
N_oralis_str_CCUG_26878_id_GCA_963394915_1	N_oralis
N_perflava_str_327A_id_GCA_024170405_1	N_brasiliensis
N_perflava_str_CCUG_17915_id_GCA_023472875_1	N_subflava_IV
N_perflava_str_UMB0210_id_GCA_002847985_1	N_subflava_IV
N_polysaccharea_str_C2013011231_id_GCA_003045035_1	N_polysaccharea
N_polysaccharea_str_CCUG_18031_id_GCA_963394855_1	N_polysaccharea
N_polysaccharea_str_CCUG_24845_id_GCA_963394875_1	N_polysaccharea
N_polysaccharea_str_CCUG_24846_id_GCA_963394865_1	N_polysaccharea
N_polysaccharea_str_CCUG_27182_id_GCA_963394905_1	N_polysaccharea
N_polysaccharea_str_ind_11_id_GCA_015711285_1	N_polysaccharea
N_polysaccharea_str_M38962_id_GCA_003495225_1	N_polysaccharea
N_polysaccharea_str_NS342_id_GCA_000193775_2	N_polysaccharea
N_polysaccharea_str_X_286102_id_GCA_962746765_1	N_polysaccharea
N_polysaccharea_str_X6_id_GCA_962713235_1	N_polysaccharea
N_polysaccharea_str_X70_id_GCA_963393145_1	N_polysaccharea
N_shayeganii_str_871_id_GCA_000226875_1	N_shayeganii
N_shayeganii_str_DSM_22244_id_GCA_014054965_1	N_shayeganii
N_sicca_str_4320_id_GCA_000193735_2	N_mucosa_II
N_sicca_str_ATCC_29256_id_GCA_000174655_1	N_mucosa_VII
N_sicca_str_ATCC_29256_id_GCA_019334765_1	N_subflava_II
N_sicca_str_BgEED21_id_GCA_901873385_1	N_mucosa_IV
N_sicca_str_C2006001571_id_GCA_003044345_1	N_mucosa_I
N_sicca_str_C2007003584_id_GCA_003044425_1	N_mucosa_IV
N_sicca_str_C2010005502_id_GCA_003044565_1	N_mucosa_VI
N_sicca_str_C2014002478_id_GCA_003044765_1	N_mucosa_V
N_sicca_str_DE0367_id_GCA_007673275_1	N_mucosa_I
N_sicca_str_DE0493_id_GCA_007667125_1	N_mucosa_III
N_sicca_str_DS1_id_GCA_000193755_2	N_mucosa_I
N_sicca_str_NS20201025_id_GCA_017753665_1	N_mucosa_I
N_sicca_str_UMB0321_id_GCA_002863285_1	N_mucosa_I
N_sicca_str_VK64_id_GCA_000260655_1	N_mucosa_VII
N_sp_HMT_020_str_F0370_id_GCA_000318235_2	N_sp_HMT_020
N_sp_str_3986_id_GCA_028776105_1	N_sp_str_3986_and_str_51_81
N_sp_str_51_81_id_GCA_028776585_1	N_sp_str_3986_and_str_51_81
N_sp_str_DTU_2021_id_GCA_032342915_1	N_subflava_VII
N_sp_str_F0314_id_GCA_005886145_1	N_oralis
N_sp_str_GCGS211_id_GCA_001308005_1	N_dumasiana
N_sp_str_GCGS229_id_GCA_001308015_1	N_wadsworthii
N_sp_str_HMSC056A03_id_GCA_001815685_1	N_subflava_V
N_sp_str_HMSC061H08_id_GCA_001836795_1	N_subflava_VIII
N_sp_str_HMSC064D07_id_GCA_001837185_1	N_subflava_IV
N_sp_str_HMSC064E01_id_GCA_001808875_1	N_mucosa_VI
N_sp_str_HMSC065C04_id_GCA_001815375_1	N_subflava_IV
N_sp_str_HMSC065D04_id_GCA_001815675_1	N_mucosa_VII
N_sp_str_HMSC066F04_id_GCA_001837365_1	N_subflava_IV
N_sp_str_HMSC066H01_id_GCA_001837375_1	N_subflava_VII
N_sp_str_HMSC068C04_id_GCA_001810105_1	N_subflava_III
N_sp_str_HMSC069H12_id_GCA_001812735_1	N_subflava_V
N_sp_str_HMSC070F02_id_GCA_001814225_1	N_meningitidis
N_sp_str_HMSC072C05_id_GCA_001809585_1	N_subflava_I
N_sp_str_HMSC073G10_id_GCA_001812605_1	N_subflava_I
N_sp_str_HMSC074B07_id_GCA_001810355_1	N_mucosa_VII
N_sp_str_HMSC075C10_id_GCA_001815615_1	N_subflava_I
N_sp_str_HMSC077D05_id_GCA_001809325_1	N_mucosa_VI
N_sp_str_HMSC078C12_id_GCA_001838065_1	N_subflava_VII
N_sp_str_HMSC31F04_id_GCA_001807735_1	N_elongata
N_sp_str_HMSC70E02_id_GCA_001838645_1	N_mucosa_VII
N_sp_str_HSC_16F19_id_GCA_024171525_1	N_sp_str_HSC_16F19
N_sp_str_KH1003_01_id_GCA_014596365_2	N_subflava_III
N_sp_str_Marseille_Q5346_id_GCA_946902045_1	N_subflava_IV
N_sp_str_Marseille_Q6792_id_GCA_943181435_1	N_cinerea_str_CCUG_5746
N_sp_str_MVDL20_010259_id_GCA_030504595_1	N_sp_str_MVDL20_010259
N_sp_str_RH3002v2g_id_GCA_014596425_2	N_subflava_VII
N_subflava_str_ATCC_49275_id_GCA_005221305_1	N_subflava_V
N_subflava_str_BgEED23_id_GCA_901875325_1	N_subflava_VII
N_subflava_str_C2007002879_id_GCA_003044385_1	N_subflava_II
N_subflava_str_C2008001664_id_GCA_003044505_1	N_subflava_VII
N_subflava_str_C2008002238_id_GCA_003044845_1	N_subflava_II
N_subflava_str_C2011009653_id_GCA_003044645_1	N_subflava_IV
N_subflava_str_C2011020199_id_GCA_003044965_1	N_subflava_II
N_subflava_str_C2011033015_id_GCA_003044665_1	N_subflava_I
N_subflava_str_C2012011976_id_GCA_003044935_1	N_subflava_IV
N_subflava_str_C2014021188_id_GCA_003045025_1	N_subflava_II
N_subflava_str_CCUG_24918_id_GCA_963396215_1	N_subflava_IV
N_subflava_str_CCUG_25198_id_GCA_963396245_1	N_subflava_V
N_subflava_str_CCUG_29761_id_GCA_963395055_1	N_subflava_V
N_subflava_str_CCUG_4788_id_GCA_963395005_1	N_subflava_V
N_subflava_str_CCUG_800_id_GCA_963396265_1	N_subflava_IX
N_subflava_str_HP0001_id_GCA_023635105_1	N_subflava_V
N_subflava_str_HP0015_id_GCA_024205745_1	N_subflava_III
N_subflava_str_HP0048_id_GCA_024205685_1	N_subflava_VII
N_subflava_str_HP0069_id_GCA_024205785_1	N_subflava_III
N_subflava_str_KH1003_02_id_GCA_014596395_2	N_subflava_VII
N_subflava_str_MA3_1_id_GCA_019815145_1	N_subflava_VII
N_subflava_str_TT0073_id_GCA_024205725_1	N_subflava_III
N_subflava_str_TT0074_id_GCA_023635065_1	N_subflava_V
N_subflava_str_TT0077_id_GCA_024205705_1	N_subflava_IV
N_subflava_str_UMB1050_id_GCA_030218065_1	N_subflava_I
N_uirgultaei_str_X51_id_GCA_962707345_1	N_uirgultaei
N_viridiae_str_X88_id_GCA_962709495_1	N_viridiae
N_wadsworthii_str_9715_id_GCA_000227765_1	N_wadsworthii
N_wadsworthii_str_C2008000421_id_GCA_003044805_1	N_wadsworthii
N_weaveri_str_NCTC12742_id_GCA_900638685_1	N_weaveri
S_muelleri_str_DSM_2579_id_GCA_020162275_1	S_muelleri

## Sheet: Table S7
key	E_corrodens_str_491_NMEN_id_GCA_001076785_1	E_corrodens_str_ATCC_23834_id_GCA_000158615_1	E_corrodens_str_CC92I_id_GCA_000504685_1	E_corrodens_str_EI_01_id_GCA_009650945_1	E_corrodens_str_EI_03_id_GCA_009650905_1	E_corrodens_str_EI_04_id_GCA_009650925_1	E_corrodens_str_EI_05_id_GCA_009650825_1	E_corrodens_str_EI_06_id_GCA_009650835_1	E_corrodens_str_EI_07_id_GCA_009650805_1	E_corrodens_str_EI_08_id_GCA_009650845_1	E_corrodens_str_EI_09_id_GCA_009650815_1	E_corrodens_str_FDAARGOS_1474_id_GCA_019930845_1	E_corrodens_str_KCOM_1378_id_GCA_002204395_1	E_corrodens_str_KCOM_3110_id_GCA_003990355_1	E_corrodens_str_NCTC10596_id_GCA_900187105_1	E_corrodens_str_NML01_0040_id_GCA_001648255_1	E_corrodens_str_NML01_0328_id_GCA_001648235_1	E_corrodens_str_NML04_0072_id_GCA_001648245_1	E_corrodens_str_NML120819_id_GCA_001648265_1	E_corrodens_str_NML130388_id_GCA_001648315_1	E_corrodens_str_NML140207_id_GCA_001648335_1	E_exigua_str_EI_02_id_GCA_009650935_1	E_exigua_str_PXX_id_GCA_008805035_1	E_glucosivorans_str_S3360_id_GCA_016025525_2	E_halliae_str_NML130454_id_GCA_001648475_1	E_sp_str_HMSC061C02_id_GCA_001809035_1	E_sp_str_HMSC071B05_id_GCA_001811325_1	E_sp_str_HMSC073A11_id_GCA_001815545_1	E_sp_str_Marseille_P7795_id_GCA_916618725_1	E_sp_str_NML01_A_086_id_GCA_001648345_1	E_sp_str_NML02_A_017_id_GCA_001648355_1	E_sp_str_NML03_A_027_id_GCA_001648395_1	E_sp_str_NML070372_id_GCA_001648415_1	E_sp_str_NML080894_id_GCA_001648425_1	E_sp_str_NML120348_id_GCA_001648435_1	E_sp_str_NML96_A_049_id_GCA_001648495_1	E_sp_str_NML97_A_109_id_GCA_001648505_1	E_sp_str_NML99_0057_id_GCA_001648535_1	K_bonacorsii_str_Marseille_Q4569_id_GCA_016623605_1	K_denitrificans_str_ATCC_33394_id_GCA_000190695_1	K_denitrificans_str_FDAARGOS_1060_id_GCA_016127355_1	K_denitrificans_str_GC77_id_GCA_900169325_1	K_denitrificans_str_NCTC10995_id_GCA_900451365_1	K_kingae_str_11220434_id_GCA_000283375_1	K_kingae_str_4177_66_id_GCA_022871005_1	K_kingae_str_AA010_id_GCA_030182405_1	K_kingae_str_AA026_id_GCA_030182365_1	K_kingae_str_AA038_id_GCA_030180365_1	K_kingae_str_AA068_id_GCA_000469845_1
E_corrodens_str_491_NMEN_id_GCA_001076785_1	1	0.968753	0.955913	0.974459	0.979406	0.971155	0.979704	0.970269	0.967563	0.969966	0.959497	0.96918	0.96896	0.931917	0.969183	0.969775	0.960767	0.978635	0.9557	0.959313	0.975304	0.924042	0.922016	0.854743	0.931715	0.970713	0.953152	0.953283	0.856579	0.922628	0.851784	0.924078	0.922795	0.922771	0.924065	0.92213	0.922867	0.924054	0.777073	0.803389	0.804715	0.795345	0.804519	0.751706	0.752109	0.749707	0.749051	0.754272	0.747777
E_corrodens_str_ATCC_23834_id_GCA_000158615_1	0.968479	1	0.955287	0.965386	0.969785	0.976128	0.968578	0.975101	0.978694	0.975079	0.960058	0.999949	0.980925	0.932563	0.999959	0.991659	0.960107	0.973091	0.956606	0.960312	0.97268	0.923992	0.921253	0.845317	0.932471	0.980555	0.951684	0.951981	0.849745	0.921049	0.85025	0.922729	0.920877	0.924078	0.923755	0.920803	0.920972	0.923367	0.763204	0.786855	0.788211	0.782935	0.787906	0.737438	0.739097	0.737725	0.737687	0.73876	0.737844
E_corrodens_str_CC92I_id_GCA_000504685_1	0.95532	0.955771	1	0.955289	0.955207	0.95634	0.955381	0.955189	0.954819	0.955013	0.954263	0.955817	0.956162	0.933521	0.955818	0.955322	0.955117	0.954908	0.953831	0.955407	0.955283	0.922348	0.921316	0.847507	0.929368	0.956389	0.95174	0.951846	0.850608	0.921374	0.850823	0.923384	0.92055	0.922498	0.922121	0.920036	0.921257	0.922969	0.768642	0.788936	0.789183	0.787864	0.789053	0.741259	0.742025	0.739984	0.739217	0.74284	0.740156
E_corrodens_str_EI_01_id_GCA_009650945_1	0.973341	0.965073	0.954189	1	0.970575	0.966432	0.969055	0.968133	0.964705	0.966624	0.957572	0.965059	0.965273	0.931865	0.965062	0.965291	0.960011	0.967598	0.956003	0.958717	0.970227	0.923029	0.920065	0.848618	0.931902	0.966085	0.951544	0.951602	0.8503	0.921027	0.850906	0.923512	0.921987	0.923002	0.922802	0.921198	0.920734	0.922361	0.766435	0.79168	0.792863	0.787958	0.792666	0.736455	0.738448	0.737233	0.737076	0.739176	0.736012
E_corrodens_str_EI_03_id_GCA_009650905_1	0.978748	0.969921	0.954366	0.970891	1	0.971578	0.978091	0.970613	0.969012	0.970452	0.958644	0.970043	0.970693	0.931567	0.970059	0.969576	0.958607	0.97513	0.95442	0.959241	0.974235	0.921679	0.920155	0.847302	0.931468	0.969359	0.952301	0.952317	0.850613	0.920839	0.850474	0.921891	0.920645	0.9215	0.92175	0.919659	0.921205	0.922012	0.767243	0.790567	0.791916	0.790221	0.791982	0.738302	0.737799	0.73685	0.737494	0.736704	0.735497
E_corrodens_str_EI_04_id_GCA_009650925_1	0.97042	0.975342	0.956376	0.966674	0.971481	1	0.970319	0.975109	0.978434	0.975582	0.95909	0.975477	0.979438	0.932085	0.975494	0.976247	0.960583	0.974867	0.956437	0.960425	0.972591	0.922055	0.921393	0.845396	0.931266	0.975256	0.952216	0.952172	0.852358	0.921388	0.851095	0.923046	0.92089	0.922196	0.922089	0.920909	0.921483	0.92188	0.77153	0.793408	0.795498	0.78677	0.795353	0.737749	0.737345	0.737074	0.736757	0.73751	0.735757
E_corrodens_str_EI_05_id_GCA_009650825_1	0.979289	0.968586	0.955271	0.969095	0.978742	0.970695	1	0.969597	0.968389	0.96967	0.959672	0.968434	0.969844	0.931448	0.968436	0.969434	0.960058	0.973551	0.956381	0.959288	0.976055	0.923185	0.920747	0.853272	0.930282	0.969521	0.952198	0.95226	0.857141	0.920896	0.85227	0.922946	0.920859	0.922875	0.922878	0.92002	0.922015	0.923283	0.768117	0.789323	0.793827	0.792576	0.793703	0.736574	0.737446	0.736924	0.736713	0.738097	0.735435
E_corrodens_str_EI_06_id_GCA_009650835_1	0.967805	0.974021	0.953629	0.967647	0.969102	0.974857	0.967491	1	0.974332	0.996956	0.957405	0.974041	0.976815	0.930308	0.974029	0.972115	0.957701	0.970377	0.955182	0.957109	0.97149	0.922348	0.919948	0.856644	0.929183	0.974596	0.950866	0.951084	0.856394	0.920177	0.851433	0.920568	0.919895	0.922649	0.92143	0.919377	0.920163	0.921166	0.767611	0.791734	0.793529	0.788363	0.793405	0.736633	0.738076	0.737388	0.736986	0.736801	0.73527
E_corrodens_str_EI_07_id_GCA_009650805_1	0.965994	0.977953	0.954223	0.964872	0.968986	0.978509	0.967601	0.97499	1	0.976339	0.958477	0.977862	0.992745	0.932088	0.977859	0.974624	0.958217	0.97164	0.954501	0.958591	0.97082	0.923294	0.921759	0.84871	0.93153	0.980213	0.951671	0.951748	0.852182	0.921949	0.851246	0.924186	0.922423	0.923829	0.923337	0.921733	0.922007	0.922061	0.769681	0.789147	0.791593	0.786411	0.791436	0.735724	0.737753	0.736161	0.735454	0.737338	0.736248
E_corrodens_str_EI_08_id_GCA_009650845_1	0.968386	0.97418	0.954006	0.966034	0.970226	0.97471	0.968714	0.996455	0.976237	1	0.95788	0.974425	0.977113	0.930273	0.974426	0.973261	0.958781	0.971337	0.956752	0.957475	0.972143	0.922341	0.920759	0.851967	0.930754	0.97621	0.951316	0.951269	0.856926	0.920451	0.852577	0.92269	0.920031	0.922252	0.92224	0.920057	0.92065	0.922401	0.764612	0.792216	0.79438	0.784308	0.794404	0.735014	0.73536	0.73518	0.735179	0.735498	0.73423
E_corrodens_str_EI_09_id_GCA_009650815_1	0.958494	0.959838	0.954103	0.95796	0.959087	0.959337	0.959512	0.958547	0.958836	0.958765	1	0.959873	0.959691	0.931479	0.959887	0.959934	0.958763	0.958301	0.955869	0.958305	0.959254	0.923272	0.92064	0.8458	0.930256	0.959318	0.949992	0.949921	0.851493	0.920739	0.851295	0.923332	0.920204	0.923394	0.923261	0.920016	0.920575	0.923578	0.76688	0.789162	0.789836	0.788734	0.789886	0.737055	0.738211	0.737481	0.737075	0.738837	0.737779
E_corrodens_str_FDAARGOS_1474_id_GCA_019930845_1	0.968453	0.999936	0.955501	0.965171	0.970083	0.975907	0.968675	0.975029	0.978366	0.975352	0.960521	1	0.980668	0.933279	0.99999	0.991577	0.960426	0.973342	0.956818	0.960471	0.972433	0.924234	0.921692	0.846651	0.932722	0.980418	0.952313	0.952409	0.850194	0.921885	0.851086	0.924028	0.921486	0.923732	0.924315	0.921473	0.921642	0.923879	0.768675	0.792237	0.794722	0.789591	0.794572	0.741542	0.74351	0.742008	0.741075	0.743134	0.741236
E_corrodens_str_KCOM_1378_id_GCA_002204395_1	0.968901	0.981051	0.956342	0.966431	0.970903	0.979595	0.970348	0.977893	0.99354	0.977661	0.960338	0.980832	1	0.933576	0.980847	0.977091	0.960891	0.973948	0.957796	0.960676	0.971928	0.92411	0.923351	0.847193	0.932676	0.985097	0.952778	0.953025	0.852121	0.923304	0.851591	0.924243	0.922674	0.923456	0.924142	0.922867	0.923394	0.924137	0.773064	0.793114	0.794699	0.790737	0.79454	0.742364	0.743575	0.742417	0.740789	0.743225	0.740633
E_corrodens_str_KCOM_3110_id_GCA_003990355_1	0.932076	0.932991	0.932681	0.932154	0.93288	0.932307	0.931991	0.93165	0.932248	0.931422	0.931353	0.932998	0.932769	1	0.932995	0.93165	0.931977	0.931945	0.932048	0.931631	0.933054	0.916656	0.915039	0.855073	0.941369	0.932916	0.93156	0.931615	0.857816	0.915263	0.85848	0.916742	0.915948	0.915962	0.916636	0.915504	0.915291	0.916635	0.770039	0.798504	0.799423	0.795611	0.798745	0.739578	0.743014	0.741219	0.73947	0.742644	0.737791
E_corrodens_str_NCTC10596_id_GCA_900187105_1	0.968321	0.999944	0.95545	0.965204	0.969926	0.976052	0.968201	0.975035	0.978389	0.975253	0.959889	0.99999	0.980462	0.933347	1	0.991494	0.960089	0.973384	0.956832	0.960251	0.972424	0.923555	0.921387	0.847631	0.933041	0.980419	0.952432	0.952406	0.851026	0.921454	0.852248	0.923247	0.921184	0.923142	0.923734	0.921345	0.92116	0.922953	0.770465	0.795503	0.798288	0.791912	0.79799	0.744836	0.745967	0.744764	0.742643	0.745633	0.742638
E_corrodens_str_NML01_0040_id_GCA_001648255_1	0.969139	0.991297	0.954804	0.965558	0.970322	0.976944	0.969538	0.973192	0.975994	0.973879	0.960465	0.991343	0.976547	0.931506	0.991352	1	0.960483	0.972843	0.955948	0.959719	0.971786	0.921767	0.920353	0.846466	0.931316	0.975748	0.951927	0.951816	0.850798	0.920265	0.849513	0.922343	0.919459	0.922459	0.922048	0.919193	0.920361	0.922236	0.769505	0.788318	0.788895	0.785172	0.788726	0.736606	0.736906	0.736518	0.736044	0.736762	0.735804
E_corrodens_str_NML01_0328_id_GCA_001648235_1	0.960391	0.959981	0.954007	0.960386	0.959625	0.960746	0.960191	0.959222	0.959364	0.959361	0.958682	0.959897	0.960174	0.931268	0.959906	0.959726	1	0.959072	0.955015	0.98777	0.960153	0.922889	0.921055	0.849305	0.931065	0.959828	0.951528	0.951544	0.850981	0.920852	0.84991	0.923247	0.921081	0.923739	0.922024	0.920314	0.920847	0.923526	0.773389	0.78842	0.788265	0.788207	0.788318	0.738013	0.738568	0.737134	0.737597	0.739434	0.738557
E_corrodens_str_NML04_0072_id_GCA_001648245_1	0.978219	0.972839	0.95408	0.968168	0.975294	0.975173	0.973734	0.972444	0.972066	0.972517	0.95814	0.973042	0.973649	0.931123	0.973039	0.972096	0.958825	1	0.955892	0.958691	0.976057	0.922505	0.921176	0.857464	0.930134	0.972793	0.952493	0.952508	0.857824	0.922146	0.852717	0.922991	0.922266	0.923373	0.922951	0.920176	0.921881	0.923319	0.768429	0.79491	0.796291	0.786858	0.796093	0.736321	0.737345	0.735788	0.736453	0.736238	0.734743
E_corrodens_str_NML120819_id_GCA_001648265_1	0.95516	0.956597	0.95283	0.956196	0.954421	0.95656	0.956184	0.956019	0.95542	0.957011	0.955352	0.956267	0.956702	0.931473	0.956257	0.956084	0.954474	0.955132	1	0.955992	0.95599	0.923649	0.920345	0.856396	0.930064	0.955604	0.95108	0.95121	0.856996	0.920339	0.852205	0.923311	0.921642	0.923623	0.922739	0.920835	0.921079	0.923377	0.764398	0.78864	0.789343	0.785596	0.788986	0.735195	0.735322	0.734872	0.735425	0.736893	0.734873
E_corrodens_str_NML130388_id_GCA_001648315_1	0.959027	0.960267	0.955293	0.959391	0.959769	0.960773	0.959748	0.958239	0.959324	0.958212	0.95923	0.960122	0.960003	0.931306	0.960122	0.959659	0.987941	0.959032	0.956356	1	0.95966	0.923003	0.919305	0.849015	0.930644	0.959838	0.95123	0.951319	0.851807	0.920175	0.851236	0.923632	0.920774	0.922874	0.922806	0.919922	0.92022	0.922124	0.762934	0.784305	0.784677	0.783528	0.784498	0.735711	0.736286	0.735549	0.735202	0.736873	0.735495
E_corrodens_str_NML140207_id_GCA_001648335_1	0.975191	0.972107	0.954596	0.970412	0.974908	0.97292	0.976015	0.972545	0.971051	0.97245	0.958529	0.972311	0.971285	0.932772	0.97231	0.97166	0.959239	0.975799	0.955941	0.958792	1	0.922466	0.920726	0.848777	0.932537	0.971828	0.951753	0.951836	0.851484	0.921019	0.85196	0.922823	0.920611	0.922321	0.922212	0.919952	0.920804	0.922313	0.764258	0.789533	0.792298	0.787103	0.791778	0.737031	0.73673	0.736117	0.736495	0.736377	0.735521
E_exigua_str_EI_02_id_GCA_009650935_1	0.924188	0.924877	0.924056	0.924256	0.92393	0.924254	0.924014	0.925456	0.924538	0.924613	0.924237	0.924638	0.923909	0.917063	0.924619	0.923791	0.923889	0.923647	0.925394	0.924812	0.924169	1	0.955749	0.843593	0.916442	0.92431	0.921845	0.922234	0.850058	0.956066	0.849804	0.95826	0.954357	0.998338	0.995119	0.95428	0.955224	0.993244	0.76905	0.781007	0.78096	0.780068	0.78098	0.735052	0.735829	0.735211	0.735203	0.736565	0.734884
E_exigua_str_PXX_id_GCA_008805035_1	0.921289	0.92155	0.92058	0.921007	0.922132	0.922138	0.921115	0.921634	0.922468	0.921228	0.920553	0.92114	0.921903	0.915291	0.921112	0.921008	0.921119	0.921777	0.920677	0.919837	0.921318	0.955406	1	0.843958	0.913741	0.921493	0.921354	0.921291	0.848107	0.993585	0.848074	0.951316	0.94993	0.954888	0.954558	0.949532	0.9975	0.955461	0.769473	0.783873	0.784027	0.781215	0.784034	0.73876	0.742183	0.739704	0.739274	0.741982	0.738274
E_glucosivorans_str_S3360_id_GCA_016025525_2	0.853046	0.845886	0.846839	0.848827	0.847812	0.845669	0.852866	0.853465	0.849853	0.852108	0.845759	0.845909	0.846081	0.854298	0.845815	0.847236	0.850282	0.857397	0.855921	0.849514	0.848575	0.842983	0.844023	1	0.853498	0.850971	0.847738	0.847851	0.906467	0.845845	0.904548	0.848964	0.847756	0.844984	0.842971	0.843878	0.842655	0.845318	0.763384	0.77317	0.773327	0.770899	0.773332	0.734914	0.73575	0.734696	0.734311	0.736245	0.734666
E_halliae_str_NML130454_id_GCA_001648475_1	0.930011	0.932461	0.929283	0.932208	0.932243	0.932367	0.93027	0.930428	0.931398	0.931013	0.931086	0.931972	0.931879	0.941701	0.931965	0.932158	0.931476	0.930392	0.930556	0.931423	0.93291	0.91522	0.912569	0.854424	1	0.931647	0.928847	0.929055	0.857602	0.911491	0.857531	0.91574	0.916476	0.915485	0.91509	0.916174	0.911645	0.914244	0.766624	0.803787	0.805498	0.791942	0.805488	0.738043	0.738298	0.737443	0.737318	0.738604	0.737819
E_sp_str_HMSC061C02_id_GCA_001809035_1	0.969762	0.980394	0.956061	0.966527	0.969705	0.975657	0.96902	0.975905	0.98062	0.976432	0.959625	0.980258	0.98488	0.932185	0.980268	0.975274	0.959777	0.972628	0.954334	0.959145	0.972175	0.921898	0.919645	0.850401	0.931175	1	0.952044	0.951909	0.850479	0.920728	0.851486	0.922401	0.9213	0.922334	0.921816	0.919931	0.920356	0.921828	0.762893	0.787255	0.787962	0.783911	0.787775	0.73679	0.737383	0.735781	0.735909	0.737233	0.735879
E_sp_str_HMSC071B05_id_GCA_001811325_1	0.953077	0.95224	0.951122	0.952483	0.953413	0.9526	0.953118	0.952418	0.951962	0.952723	0.950325	0.952318	0.952849	0.931633	0.952328	0.952842	0.951785	0.953588	0.951056	0.951524	0.952754	0.920799	0.920452	0.848003	0.929052	0.952897	1	0.999775	0.852084	0.920476	0.851103	0.920084	0.918805	0.920419	0.920464	0.918712	0.920846	0.920397	0.764318	0.786856	0.78785	0.78605	0.787722	0.73817	0.738084	0.738006	0.737586	0.738091	0.736511
E_sp_str_HMSC073A11_id_GCA_001815545_1	0.953117	0.952061	0.950791	0.951806	0.953179	0.952564	0.953072	0.952358	0.951669	0.9524	0.949944	0.952109	0.952531	0.93153	0.952096	0.952504	0.951487	0.953294	0.950716	0.95106	0.952398	0.921164	0.921095	0.847937	0.928445	0.952261	0.999855	1	0.852388	0.921093	0.851474	0.920495	0.919801	0.920683	0.920783	0.919704	0.921393	0.920585	0.762096	0.788674	0.789575	0.785053	0.789439	0.735856	0.736701	0.736041	0.735377	0.73687	0.735041
E_sp_str_Marseille_P7795_id_GCA_916618725_1	0.856264	0.851106	0.851292	0.851926	0.852098	0.853164	0.857762	0.857524	0.853652	0.857851	0.852223	0.850882	0.852347	0.857455	0.850875	0.852928	0.852686	0.858095	0.858355	0.852437	0.852044	0.851088	0.849619	0.906411	0.857629	0.850821	0.852918	0.852864	1	0.849733	0.994216	0.851734	0.853001	0.849442	0.850328	0.853116	0.849507	0.851272	0.772263	0.77813	0.778672	0.778255	0.778553	0.736434	0.737566	0.736739	0.73765	0.73746	0.736365
E_sp_str_NML01_A_086_id_GCA_001648345_1	0.921541	0.921824	0.920423	0.921687	0.921644	0.921947	0.920855	0.921431	0.921964	0.92155	0.919696	0.921434	0.921417	0.915787	0.921431	0.921098	0.920355	0.921616	0.920966	0.920732	0.921489	0.955916	0.993577	0.846893	0.912828	0.921812	0.921144	0.921289	0.849826	1	0.849553	0.953608	0.950667	0.955669	0.955953	0.949629	0.994223	0.955899	0.764226	0.782755	0.782795	0.778277	0.782604	0.73661	0.737091	0.736489	0.735631	0.73648	0.735845
E_sp_str_NML02_A_017_id_GCA_001648355_1	0.849718	0.850969	0.851339	0.851574	0.851071	0.850389	0.851182	0.85111	0.851832	0.852059	0.85068	0.850964	0.850848	0.857812	0.850901	0.850853	0.851198	0.850754	0.852475	0.851416	0.851762	0.849	0.848219	0.904078	0.857248	0.851381	0.851415	0.851357	0.993776	0.847961	1	0.849458	0.850975	0.848853	0.848714	0.850837	0.847919	0.848918	0.767038	0.776934	0.778101	0.775926	0.777977	0.73388	0.734569	0.733667	0.733711	0.734911	0.733531
E_sp_str_NML03_A_027_id_GCA_001648395_1	0.923533	0.923319	0.922873	0.923888	0.923488	0.924122	0.923475	0.922972	0.924023	0.923478	0.923195	0.922939	0.923286	0.918075	0.922858	0.922383	0.924343	0.923531	0.923931	0.924275	0.923234	0.958024	0.950977	0.85118	0.917635	0.923981	0.920807	0.920856	0.850727	0.953072	0.850924	1	0.958555	0.957971	0.957723	0.956583	0.951486	0.958318	0.764095	0.778956	0.779093	0.778222	0.779096	0.735312	0.73396	0.734276	0.734383	0.73439	0.734981
E_sp_str_NML070372_id_GCA_001648415_1	0.922025	0.921551	0.920269	0.922223	0.921831	0.92186	0.921787	0.92215	0.922879	0.921786	0.919899	0.921434	0.921581	0.916785	0.921408	0.921242	0.921238	0.922311	0.922128	0.921729	0.921308	0.954031	0.948889	0.847369	0.915819	0.923204	0.919251	0.919328	0.850349	0.950156	0.849682	0.959042	1	0.953903	0.953667	0.99933	0.948997	0.953668	0.767097	0.783261	0.784159	0.780187	0.784151	0.734607	0.736179	0.73504	0.734594	0.735513	0.734988
E_sp_str_NML080894_id_GCA_001648425_1	0.923615	0.924233	0.923155	0.923972	0.92261	0.923492	0.922973	0.924014	0.924294	0.923634	0.923302	0.923994	0.923325	0.915997	0.923966	0.923047	0.923347	0.923304	0.924171	0.923743	0.923713	0.997842	0.954945	0.845196	0.916147	0.92316	0.9212	0.921299	0.849611	0.955411	0.849402	0.957688	0.953816	1	0.994484	0.953665	0.954558	0.991723	0.764435	0.776571	0.776787	0.77609	0.776562	0.731787	0.730973	0.731636	0.731829	0.731827	0.732036
E_sp_str_NML120348_id_GCA_001648435_1	0.92353	0.923542	0.92241	0.92266	0.922415	0.922543	0.922729	0.923192	0.923442	0.922904	0.922612	0.92314	0.922512	0.917168	0.923154	0.922479	0.922346	0.921978	0.923531	0.922845	0.922492	0.995014	0.954924	0.843096	0.915719	0.923186	0.921317	0.92132	0.848376	0.955897	0.847914	0.957758	0.953924	0.995108	1	0.953736	0.955271	0.991959	0.768105	0.78059	0.780626	0.779415	0.780831	0.736296	0.736719	0.736375	0.736442	0.736771	0.736465
E_sp_str_NML96_A_049_id_GCA_001648495_1	0.921301	0.921714	0.920247	0.921543	0.921101	0.921659	0.920869	0.922663	0.922351	0.921369	0.919455	0.921491	0.921548	0.915862	0.921468	0.921266	0.92023	0.920921	0.921888	0.92042	0.920959	0.953938	0.948642	0.844533	0.916111	0.922212	0.919335	0.919436	0.851474	0.949078	0.850592	0.957467	0.999331	0.953715	0.953092	1	0.948644	0.953203	0.766689	0.783673	0.784556	0.78073	0.784547	0.734962	0.736842	0.735635	0.734704	0.73729	0.735874
E_sp_str_NML97_A_109_id_GCA_001648505_1	0.922243	0.921248	0.920204	0.921373	0.922858	0.92201	0.921664	0.921515	0.922203	0.921505	0.920155	0.921058	0.921946	0.914821	0.921029	0.92139	0.920928	0.921767	0.920311	0.920471	0.921183	0.955341	0.997308	0.842078	0.910688	0.92151	0.920852	0.920788	0.847084	0.994321	0.847529	0.952192	0.949415	0.955073	0.955401	0.949339	1	0.955329	0.762631	0.77834	0.778736	0.775695	0.778317	0.734637	0.736154	0.734959	0.734748	0.736131	0.734253
E_sp_str_NML99_0057_id_GCA_001648535_1	0.923724	0.923446	0.923809	0.923153	0.924155	0.923583	0.923794	0.923349	0.923213	0.923919	0.923813	0.923117	0.923569	0.917307	0.923096	0.923025	0.924773	0.923699	0.924118	0.923287	0.923396	0.992477	0.955684	0.846232	0.915232	0.923264	0.922065	0.922197	0.849872	0.955757	0.849077	0.958332	0.954077	0.992265	0.991513	0.953736	0.955144	1	0.768108	0.779264	0.779637	0.779631	0.779213	0.734187	0.734568	0.734011	0.734131	0.735253	0.73445
K_bonacorsii_str_Marseille_Q4569_id_GCA_016623605_1	0.770839	0.770364	0.770799	0.769913	0.771074	0.774104	0.770885	0.76949	0.77394	0.769725	0.771733	0.770757	0.773439	0.770093	0.770757	0.774625	0.775902	0.775373	0.769865	0.771171	0.770297	0.771429	0.768288	0.767261	0.771314	0.768073	0.768527	0.768521	0.773112	0.768637	0.769225	0.769254	0.770669	0.765754	0.771753	0.770618	0.768667	0.771288	1	0.780744	0.781133	0.779677	0.78097	0.764692	0.766442	0.766658	0.76419	0.767472	0.76534
K_denitrificans_str_ATCC_33394_id_GCA_000190695_1	0.78784	0.788808	0.788698	0.790008	0.789181	0.791401	0.787643	0.788959	0.786701	0.790445	0.78874	0.78912	0.78717	0.792727	0.789118	0.786071	0.783542	0.793101	0.790737	0.784469	0.787357	0.77924	0.779479	0.77414	0.799365	0.786831	0.786478	0.786564	0.774713	0.780751	0.776638	0.779047	0.783347	0.778069	0.779497	0.783369	0.77988	0.77974	0.779298	1	0.9999	0.961966	0.999886	0.763699	0.764429	0.76472	0.763811	0.764988	0.763721
K_denitrificans_str_FDAARGOS_1060_id_GCA_016127355_1	0.791541	0.795276	0.789763	0.796382	0.792986	0.794906	0.793284	0.794498	0.7945	0.795721	0.793572	0.795836	0.795255	0.796303	0.796027	0.790517	0.786888	0.799621	0.7929	0.788012	0.793892	0.780718	0.779987	0.772408	0.805565	0.790806	0.793107	0.793342	0.773724	0.780435	0.775918	0.782639	0.786223	0.775624	0.780237	0.786265	0.780055	0.781075	0.781463	0.999766	1	0.961779	0.999983	0.765715	0.766955	0.765854	0.7653	0.767382	0.765105
K_denitrificans_str_GC77_id_GCA_900169325_1	0.786335	0.784099	0.785945	0.787459	0.787413	0.785381	0.785776	0.785502	0.783753	0.785581	0.786985	0.784198	0.784679	0.792067	0.784198	0.784861	0.782754	0.784084	0.784295	0.78259	0.785403	0.77751	0.776038	0.770889	0.79129	0.783538	0.784049	0.784057	0.772866	0.777099	0.773607	0.779214	0.780719	0.776041	0.777631	0.780563	0.777037	0.777684	0.779199	0.961528	0.961516	1	0.961533	0.762489	0.764254	0.763364	0.76207	0.763945	0.762486
K_denitrificans_str_NCTC10995_id_GCA_900451365_1	0.795889	0.796989	0.795359	0.800283	0.796447	0.799156	0.797109	0.796827	0.79647	0.797681	0.795509	0.79857	0.797003	0.7989	0.798028	0.793179	0.788823	0.802054	0.794471	0.790803	0.796759	0.783673	0.7831	0.775505	0.807095	0.792547	0.795527	0.795355	0.777541	0.783366	0.780243	0.784612	0.789155	0.779122	0.783815	0.789177	0.783082	0.783705	0.783423	0.999813	0.99997	0.962035	1	0.765594	0.766816	0.766172	0.765453	0.766787	0.765363
K_kingae_str_11220434_id_GCA_000283375_1	0.740307	0.740057	0.738395	0.738826	0.740065	0.739137	0.740118	0.739728	0.737977	0.739774	0.739277	0.740034	0.73902	0.737787	0.740034	0.739401	0.737917	0.739378	0.738402	0.738799	0.741412	0.736826	0.736019	0.735318	0.737947	0.738514	0.739461	0.73947	0.73738	0.736588	0.736878	0.735837	0.736129	0.73401	0.736947	0.735974	0.736797	0.736544	0.761085	0.762739	0.762789	0.762639	0.76278	1	0.983836	0.984166	0.999272	0.984776	0.977222
K_kingae_str_4177_66_id_GCA_022871005_1	0.743651	0.743126	0.743062	0.743125	0.743741	0.742229	0.743911	0.74335	0.741547	0.742114	0.743389	0.743184	0.742498	0.743571	0.743186	0.742987	0.7421	0.743517	0.742424	0.743103	0.743456	0.74044	0.741865	0.740137	0.743124	0.742365	0.743635	0.743536	0.738084	0.741115	0.737632	0.740178	0.741053	0.732153	0.740802	0.74103	0.741623	0.740101	0.765736	0.767368	0.767491	0.767315	0.767574	0.983728	1	0.984042	0.983891	0.986778	0.982332
K_kingae_str_AA010_id_GCA_030182405_1	0.739708	0.739307	0.737894	0.738239	0.74027	0.738615	0.739154	0.739355	0.737601	0.738734	0.738487	0.739046	0.738856	0.739008	0.738997	0.737453	0.73731	0.738957	0.739949	0.73878	0.739562	0.734565	0.733955	0.733798	0.737865	0.738136	0.73859	0.738635	0.734412	0.735036	0.734666	0.734901	0.736318	0.731744	0.735079	0.736369	0.734203	0.733978	0.762594	0.766035	0.766132	0.765601	0.766131	0.983981	0.983459	1	0.98415	0.984264	0.982852
K_kingae_str_AA026_id_GCA_030182365_1	0.741262	0.73989	0.739299	0.740223	0.741545	0.739713	0.741098	0.740242	0.739244	0.740309	0.73962	0.739944	0.739796	0.739563	0.740292	0.739145	0.739596	0.740741	0.739854	0.740898	0.741739	0.737342	0.736581	0.734507	0.739937	0.739963	0.740345	0.740403	0.736422	0.73813	0.735233	0.736468	0.737953	0.734144	0.737785	0.73783	0.737687	0.737124	0.761018	0.762872	0.763075	0.762555	0.762964	0.998718	0.983208	0.983596	1	0.98442	0.976535
K_kingae_str_AA038_id_GCA_030180365_1	0.739234	0.738706	0.738064	0.738083	0.739754	0.738019	0.738885	0.738262	0.737326	0.737415	0.73793	0.738818	0.738437	0.738564	0.738845	0.737666	0.736947	0.738204	0.73759	0.73795	0.739673	0.735136	0.734022	0.733878	0.736696	0.737367	0.737624	0.737454	0.734745	0.734961	0.734423	0.733873	0.735645	0.733189	0.735213	0.735634	0.73521	0.734398	0.763802	0.764825	0.765271	0.764793	0.765103	0.984094	0.985867	0.984066	0.984166	1	0.981058
K_kingae_str_AA068_id_GCA_000469845_1	0.736189	0.736269	0.735776	0.735438	0.736284	0.735637	0.735999	0.736624	0.735548	0.736777	0.736542	0.736012	0.735722	0.736081	0.736015	0.735926	0.736284	0.735609	0.736814	0.73593	0.736107	0.734486	0.733454	0.73434	0.736253	0.73614	0.736758	0.736663	0.73394	0.733901	0.733359	0.734417	0.73426	0.732424	0.734141	0.734119	0.733568	0.733969	0.763337	0.762821	0.762935	0.762834	0.762914	0.978137	0.982079	0.983689	0.97865	0.98241	1
K_kingae_str_AA080_id_GCA_030180375_1	0.739541	0.73901	0.739032	0.739441	0.740313	0.740259	0.740392	0.739115	0.738872	0.739513	0.739829	0.738915	0.739041	0.740126	0.738916	0.738361	0.739002	0.739814	0.738762	0.739226	0.740601	0.735931	0.735488	0.734794	0.738725	0.739287	0.73833	0.738137	0.734806	0.736225	0.734977	0.735433	0.736951	0.733217	0.736064	0.736793	0.736151	0.73516	0.761365	0.763893	0.764029	0.764235	0.764077	0.981347	0.9835	0.98299	0.981169	0.983753	0.977962
K_kingae_str_AA097_id_GCA_030182385_1	0.738535	0.73861	0.737879	0.73795	0.739803	0.739437	0.739298	0.739202	0.738722	0.738968	0.739362	0.738311	0.738673	0.740528	0.738523	0.738099	0.737874	0.738825	0.739322	0.738485	0.740032	0.736185	0.7349	0.735396	0.73808	0.738812	0.739127	0.739056	0.733813	0.735331	0.733942	0.735375	0.73615	0.733131	0.736578	0.736147	0.73478	0.73659	0.763764	0.766423	0.76651	0.765945	0.766471	0.983859	0.997604	0.984341	0.983989	0.986475	0.981254
K_kingae_str_AA105_id_GCA_000469865_1	0.736169	0.736715	0.737018	0.735252	0.737133	0.735672	0.736466	0.736635	0.73626	0.736693	0.736993	0.736579	0.736249	0.736937	0.736582	0.736368	0.736682	0.735985	0.737134	0.736521	0.735607	0.732871	0.734089	0.734176	0.736553	0.736712	0.736534	0.736356	0.73399	0.734233	0.733684	0.733812	0.73442	0.731098	0.733416	0.734421	0.73379	0.733141	0.763384	0.764308	0.764417	0.764106	0.764369	0.976778	0.982704	0.996524	0.976813	0.983316	0.981653
K_kingae_str_AA255_id_GCA_000469825_1	0.736457	0.73772	0.736683	0.736233	0.738362	0.737294	0.737589	0.737616	0.737019	0.737515	0.737209	0.737565	0.737829	0.735389	0.737565	0.736443	0.736209	0.737918	0.737266	0.736489	0.738039	0.734492	0.733645	0.734789	0.736679	0.73684	0.737668	0.737776	0.734763	0.733985	0.734598	0.733652	0.735151	0.732176	0.734383	0.735161	0.733641	0.733575	0.764286	0.764034	0.764153	0.764127	0.764123	0.978603	0.983044	0.996561	0.979015	0.983575	0.978723
K_kingae_str_AA392C5_id_GCA_030180305_1	0.741899	0.741213	0.740468	0.741368	0.741259	0.741127	0.741742	0.740825	0.74029	0.741427	0.740471	0.741236	0.741067	0.740813	0.741286	0.740345	0.740424	0.741003	0.741132	0.740564	0.741656	0.737938	0.737899	0.736302	0.740399	0.740725	0.740723	0.740444	0.738455	0.737869	0.738777	0.738274	0.738974	0.736314	0.738003	0.738849	0.738123	0.73784	0.766102	0.767488	0.767625	0.766481	0.76761	0.981717	0.983474	0.983057	0.981925	0.984206	0.977875
K_kingae_str_AA392D9_id_GCA_030180315_1	0.740101	0.739187	0.738795	0.738654	0.740531	0.739721	0.739884	0.740058	0.738641	0.739533	0.740047	0.739199	0.738686	0.740944	0.739176	0.739117	0.737664	0.739413	0.740849	0.738387	0.739781	0.736822	0.735601	0.735665	0.737911	0.738667	0.740217	0.740119	0.73514	0.735874	0.735953	0.736531	0.736071	0.735032	0.737075	0.736071	0.735645	0.737596	0.763843	0.765265	0.765408	0.765193	0.765445	0.984002	0.997565	0.984046	0.984207	0.987097	0.98199
K_kingae_str_AA392U8_id_GCA_030180275_1	0.739946	0.739342	0.738652	0.738799	0.740286	0.738719	0.740634	0.74053	0.739347	0.740436	0.739675	0.739466	0.738943	0.739517	0.739469	0.739725	0.738519	0.739498	0.740377	0.739126	0.740748	0.737658	0.736273	0.73541	0.738217	0.739138	0.739555	0.73955	0.735966	0.736355	0.736679	0.737616	0.737067	0.733163	0.737505	0.737077	0.736147	0.737953	0.764745	0.764047	0.764225	0.764397	0.764258	0.983955	0.983512	0.9841	0.983941	0.984459	0.981821
K_kingae_str_AA393_id_GCA_030180215_1	0.740691	0.738421	0.738508	0.73912	0.740984	0.738962	0.740318	0.739092	0.737875	0.739178	0.739033	0.738632	0.738758	0.739284	0.7386	0.738347	0.738675	0.739503	0.737939	0.7389	0.739474	0.734922	0.735406	0.733279	0.737497	0.738264	0.739135	0.739193	0.733577	0.735299	0.733631	0.734504	0.734924	0.731801	0.73474	0.734914	0.736052	0.735033	0.766947	0.770709	0.77088	0.764455	0.770798	0.981005	0.984252	0.983788	0.981075	0.985147	0.977812
K_kingae_str_AA417_id_GCA_000469905_1	0.736631	0.736522	0.735297	0.736006	0.736708	0.736799	0.73624	0.736743	0.736081	0.736686	0.736802	0.736359	0.736026	0.736646	0.73636	0.735921	0.735473	0.735863	0.736658	0.735368	0.736619	0.734796	0.734032	0.733403	0.736153	0.736397	0.73628	0.736078	0.733597	0.734271	0.733403	0.733964	0.735494	0.732919	0.735088	0.735325	0.734338	0.735007	0.763358	0.763763	0.763878	0.763664	0.763987	0.988747	0.983372	0.983459	0.989419	0.983952	0.978497
K_kingae_str_AA478_id_GCA_030180225_1	0.740857	0.73908	0.739674	0.738911	0.741071	0.740625	0.740592	0.741049	0.73945	0.740652	0.740926	0.739114	0.738954	0.741888	0.739117	0.739251	0.739304	0.740942	0.740524	0.739198	0.740113	0.737546	0.737353	0.736983	0.739399	0.738858	0.741167	0.741091	0.736974	0.737058	0.737611	0.7373	0.736882	0.734264	0.737743	0.736838	0.737133	0.738515	0.764484	0.765478	0.765557	0.765693	0.765595	0.983558	0.997459	0.983993	0.983679	0.98626	0.981316
K_kingae_str_AA574_id_GCA_030182305_1	0.738886	0.736951	0.73747	0.737234	0.73867	0.736874	0.737917	0.737722	0.736315	0.737463	0.736706	0.737096	0.736229	0.738358	0.737105	0.736938	0.736541	0.737989	0.737781	0.737106	0.73724	0.734069	0.734669	0.73435	0.73611	0.736484	0.736674	0.736622	0.734383	0.734884	0.735134	0.734248	0.735591	0.732185	0.733889	0.735599	0.73489	0.734029	0.76256	0.764008	0.76417	0.764262	0.764095	0.983666	0.983992	0.983995	0.983695	0.984313	0.981822
K_kingae_str_ATCC_23330_id_GCA_000213535_1	0.735483	0.736145	0.737091	0.736092	0.736476	0.736581	0.736774	0.736201	0.735522	0.735854	0.737582	0.736	0.736299	0.736729	0.73597	0.735324	0.734402	0.736176	0.735261	0.735299	0.737146	0.732163	0.73376	0.732422	0.735842	0.735185	0.737081	0.737182	0.733845	0.733962	0.733693	0.731703	0.733431	0.729927	0.732226	0.733423	0.734109	0.731829	0.762745	0.763733	0.763813	0.764066	0.763829	0.983925	0.999826	0.984137	0.984101	0.986592	0.982207
K_kingae_str_ATCC_23330_id_GCA_900111845_1	0.73688	0.736353	0.736297	0.735819	0.73696	0.73732	0.736436	0.736862	0.735038	0.736322	0.736904	0.736029	0.735208	0.73656	0.736278	0.735815	0.735526	0.736637	0.736101	0.736641	0.73768	0.734119	0.733086	0.735052	0.735689	0.735622	0.736991	0.736877	0.735212	0.733503	0.734953	0.732673	0.735153	0.731444	0.734075	0.735122	0.733225	0.733874	0.762339	0.765069	0.765173	0.7649	0.765154	0.984254	0.999927	0.983755	0.984454	0.986857	0.981969
K_kingae_str_ATCC_23331_id_GCA_011612705_1	0.744214	0.744376	0.7441	0.744378	0.743941	0.744402	0.744945	0.744062	0.743257	0.743613	0.744242	0.74461	0.743752	0.74155	0.744384	0.744351	0.743278	0.744989	0.743198	0.743507	0.744918	0.741928	0.740771	0.739676	0.743491	0.744331	0.744198	0.744198	0.738029	0.740704	0.738443	0.741338	0.742601	0.732752	0.741948	0.742434	0.741056	0.742237	0.764819	0.766093	0.766243	0.766006	0.766205	0.982625	0.984218	0.986656	0.982609	0.985515	0.982189
K_kingae_str_ATCC_23332_id_GCA_011612385_1	0.743304	0.743257	0.742524	0.742771	0.745302	0.743105	0.744495	0.74328	0.741682	0.743239	0.743544	0.743141	0.742705	0.743981	0.743144	0.742185	0.741922	0.744405	0.743559	0.74263	0.745878	0.739562	0.739541	0.739281	0.741851	0.742828	0.742915	0.742935	0.738187	0.739935	0.737653	0.739677	0.740715	0.730644	0.739767	0.740529	0.740433	0.738423	0.763843	0.767187	0.767425	0.766388	0.767613	0.99463	0.983309	0.983325	0.99483	0.984504	0.976547
K_kingae_str_BB016_id_GCA_000469885_1	0.738075	0.737915	0.738376	0.738055	0.737787	0.738241	0.738694	0.739151	0.73742	0.739234	0.739155	0.73798	0.738531	0.737765	0.737984	0.73807	0.738204	0.73823	0.738461	0.738321	0.738302	0.735495	0.734422	0.734443	0.738259	0.738323	0.738219	0.737986	0.735212	0.734868	0.73474	0.735993	0.735475	0.733334	0.735734	0.73547	0.734543	0.735273	0.7618	0.764004	0.764059	0.764087	0.76405	0.978747	0.983183	0.985555	0.979075	0.984218	0.982572
K_kingae_str_BB060_id_GCA_000469925_1	0.737716	0.737185	0.737132	0.736752	0.738261	0.737616	0.737923	0.738407	0.737594	0.738418	0.737944	0.737164	0.738043	0.737587	0.737168	0.736525	0.737073	0.737632	0.737089	0.737191	0.737385	0.734612	0.734935	0.734869	0.737035	0.737369	0.737137	0.73695	0.735185	0.734745	0.734825	0.73442	0.734924	0.732825	0.734957	0.73492	0.734764	0.734745	0.762046	0.763725	0.763827	0.764421	0.763824	0.978858	0.994168	0.983366	0.979203	0.98564	0.980327
K_kingae_str_BB114_id_GCA_000455465_1	0.738797	0.738407	0.737096	0.737662	0.737942	0.738174	0.738086	0.738118	0.737656	0.73809	0.738343	0.738301	0.738192	0.738057	0.73864	0.737965	0.737105	0.738247	0.737809	0.736871	0.737756	0.736324	0.735032	0.734293	0.737942	0.737675	0.738215	0.738234	0.734518	0.735056	0.734387	0.734789	0.735866	0.734236	0.735837	0.735797	0.734891	0.735853	0.762991	0.763286	0.76336	0.762984	0.763367	0.98205	0.982573	0.983404	0.982476	0.984115	0.97927
K_kingae_str_BB149_id_GCA_030180205_1	0.740478	0.738854	0.73853	0.739089	0.741043	0.739417	0.74035	0.739716	0.738544	0.740025	0.739804	0.738765	0.739019	0.740374	0.738737	0.73821	0.738338	0.740043	0.739706	0.739185	0.740389	0.736745	0.73534	0.734372	0.738267	0.737939	0.739554	0.739356	0.735792	0.736429	0.736089	0.736343	0.73701	0.733859	0.736315	0.736986	0.736102	0.736501	0.767766	0.771437	0.771578	0.764516	0.77154	0.98134	0.984242	0.983755	0.981404	0.985419	0.978107
K_kingae_str_BB237_id_GCA_030182345_1	0.743076	0.74267	0.743341	0.743433	0.743852	0.741722	0.742704	0.743514	0.741521	0.742946	0.743101	0.742711	0.742261	0.743164	0.742714	0.741648	0.742088	0.742158	0.744251	0.741904	0.741923	0.740697	0.741832	0.73853	0.74301	0.742436	0.742835	0.74283	0.739461	0.741097	0.739064	0.74045	0.74116	0.738582	0.740745	0.74116	0.741803	0.740298	0.767011	0.765723	0.765979	0.764906	0.765815	0.983361	0.98463	0.984223	0.983808	0.985002	0.982143
K_kingae_str_BB270_id_GCA_030180265_1	0.739672	0.738743	0.738584	0.738434	0.739144	0.737906	0.73951	0.73964	0.738376	0.739553	0.738684	0.738807	0.738385	0.738378	0.738788	0.738803	0.738836	0.738055	0.739305	0.738511	0.739265	0.735882	0.736129	0.734644	0.736601	0.738305	0.738469	0.738407	0.73502	0.736468	0.735134	0.736806	0.736755	0.733068	0.736263	0.736835	0.736229	0.736745	0.762519	0.763933	0.764101	0.764945	0.764164	0.983345	0.983571	0.984042	0.983368	0.984295	0.981928
K_kingae_str_BB285_id_GCA_030182315_1	0.738938	0.737781	0.738356	0.737431	0.739605	0.738261	0.739588	0.738243	0.737173	0.737454	0.738313	0.737912	0.737665	0.737671	0.737764	0.737674	0.736071	0.739519	0.73669	0.736591	0.738745	0.734956	0.734329	0.732751	0.737412	0.73758	0.738909	0.738834	0.734741	0.734431	0.734951	0.734862	0.735802	0.731993	0.735002	0.735787	0.7343	0.734718	0.764041	0.764089	0.764161	0.764169	0.764015	0.983112	0.983688	0.984084	0.983284	0.984844	0.981975
K_kingae_str_BB300_id_GCA_030182285_1	0.740993	0.739512	0.737347	0.739001	0.740442	0.738525	0.740205	0.739034	0.737665	0.738823	0.738741	0.739182	0.738726	0.738164	0.739138	0.737915	0.736661	0.738864	0.738288	0.737722	0.739869	0.735387	0.734632	0.734472	0.737535	0.737895	0.738035	0.738293	0.734805	0.735777	0.735079	0.734173	0.736899	0.732303	0.735552	0.737092	0.734966	0.735155	0.76197	0.764916	0.765018	0.764297	0.765024	0.984243	0.983868	0.99824	0.984554	0.984202	0.982665
K_kingae_str_BB631_id_GCA_000477295_1	0.736707	0.736731	0.737323	0.736204	0.736863	0.736427	0.736996	0.737722	0.736238	0.737887	0.737109	0.736846	0.73706	0.736592	0.736828	0.736552	0.737491	0.73675	0.737056	0.737357	0.737051	0.734324	0.734666	0.733713	0.736527	0.735952	0.736536	0.736357	0.7354	0.734156	0.735003	0.734467	0.734828	0.732595	0.734143	0.734822	0.734649	0.73446	0.762187	0.762303	0.762359	0.763031	0.762361	0.982954	0.983346	0.983377	0.983248	0.984466	0.982545
K_kingae_str_CC062_id_GCA_030182225_1	0.741881	0.741899	0.740758	0.741158	0.742879	0.742397	0.743066	0.743159	0.741831	0.743044	0.74258	0.742196	0.742434	0.742967	0.742188	0.741335	0.739951	0.742008	0.741523	0.741193	0.742794	0.737917	0.735977	0.738204	0.740868	0.740632	0.742721	0.742546	0.738147	0.735647	0.738502	0.737339	0.738602	0.73527	0.737985	0.73873	0.736587	0.737505	0.763114	0.765055	0.765893	0.766183	0.765875	0.982272	0.98618	0.984324	0.982393	0.996347	0.981085
K_kingae_str_CC254_id_GCA_000470095_1	0.736852	0.737391	0.737194	0.737192	0.736968	0.736992	0.736956	0.737189	0.737222	0.737257	0.737404	0.737665	0.738087	0.735818	0.737483	0.736895	0.736333	0.737685	0.735812	0.736016	0.737403	0.734099	0.732974	0.733753	0.736641	0.737589	0.737213	0.737055	0.734416	0.733616	0.733989	0.734409	0.734026	0.732127	0.734137	0.734018	0.733401	0.734178	0.761302	0.762347	0.762399	0.763108	0.762448	0.984623	0.982377	0.983073	0.985058	0.983495	0.981896
K_kingae_str_D2363_id_GCA_000469965_1	0.736966	0.73729	0.737672	0.736253	0.737488	0.737324	0.73692	0.737389	0.737454	0.737436	0.737805	0.737239	0.737649	0.736653	0.737242	0.736972	0.737431	0.737002	0.737233	0.737082	0.736838	0.734366	0.734288	0.733867	0.735891	0.737575	0.737234	0.737066	0.734676	0.734266	0.734526	0.733712	0.734111	0.73243	0.734389	0.73411	0.734273	0.734598	0.762116	0.763036	0.763144	0.763741	0.763217	0.982998	0.985354	0.984003	0.98353	0.994515	0.982331
K_kingae_str_D7330_id_GCA_000470035_1	0.736812	0.736942	0.73734	0.736524	0.737713	0.736769	0.737103	0.737213	0.736788	0.737594	0.736956	0.736719	0.736758	0.735925	0.736829	0.736585	0.73665	0.737613	0.73689	0.736192	0.737226	0.733713	0.733941	0.73418	0.737834	0.736784	0.737292	0.73729	0.735402	0.734211	0.734733	0.735297	0.735462	0.732176	0.734093	0.735468	0.73402	0.734318	0.763757	0.764574	0.764679	0.764025	0.764686	0.977778	0.98255	0.984158	0.978227	0.982896	0.981631
K_kingae_str_D7453_id_GCA_030182255_1	0.739499	0.739412	0.739147	0.738594	0.740266	0.739935	0.739105	0.739255	0.738538	0.738989	0.739876	0.739112	0.739299	0.740259	0.739113	0.739207	0.739898	0.738435	0.740178	0.73962	0.740381	0.737346	0.737381	0.736029	0.740281	0.740119	0.73961	0.739599	0.736108	0.736194	0.736452	0.736738	0.736437	0.734288	0.73758	0.736781	0.736759	0.737211	0.763924	0.764062	0.764329	0.76471	0.764333	0.984022	0.983754	0.984217	0.984222	0.985297	0.98201
K_kingae_str_F41215CHC_id_GCA_011045755_1	0.742719	0.742009	0.742823	0.742264	0.741833	0.742224	0.742563	0.741779	0.740749	0.742222	0.743221	0.742391	0.742283	0.741251	0.742192	0.741597	0.741985	0.742105	0.740921	0.742018	0.743649	0.740111	0.740893	0.738882	0.742286	0.741139	0.741629	0.741524	0.737806	0.741255	0.737073	0.741323	0.740584	0.731578	0.740269	0.740606	0.741229	0.740467	0.765887	0.767104	0.767298	0.767071	0.767174	0.983768	0.983906	0.985695	0.984138	0.985793	0.982901
K_kingae_str_IDOBlood_id_GCA_030182245_1	0.738364	0.738563	0.739498	0.738136	0.739007	0.738291	0.738465	0.737841	0.737213	0.737949	0.738771	0.738374	0.737353	0.738826	0.738377	0.738234	0.73776	0.738637	0.738391	0.7384	0.739284	0.735632	0.736567	0.73478	0.738427	0.737359	0.739318	0.738944	0.734548	0.737146	0.734672	0.738156	0.738076	0.732627	0.735743	0.73796	0.737147	0.735881	0.762412	0.765341	0.765395	0.764563	0.76544	0.982308	0.984125	0.986789	0.982705	0.985043	0.981318
K_kingae_str_IDOPH1_id_GCA_030182205_1	0.739657	0.739375	0.73879	0.739013	0.738953	0.73935	0.739021	0.739626	0.738668	0.739527	0.740124	0.739215	0.738476	0.739376	0.7392	0.739284	0.738299	0.739066	0.738458	0.739218	0.739825	0.736683	0.735896	0.735779	0.738528	0.739505	0.739583	0.739644	0.736368	0.736552	0.736037	0.737674	0.738195	0.734472	0.736658	0.738051	0.735871	0.737204	0.762306	0.765221	0.765255	0.764302	0.76521	0.982004	0.984073	0.986705	0.982368	0.984854	0.981995
K_kingae_str_IDOPH2_id_GCA_030182185_1	0.740274	0.740169	0.740438	0.740543	0.740406	0.739417	0.740025	0.739623	0.73972	0.739525	0.741269	0.740008	0.739452	0.741128	0.740011	0.739846	0.739045	0.740265	0.740174	0.740208	0.740961	0.737278	0.737787	0.736486	0.740209	0.7396	0.739842	0.739854	0.736651	0.738233	0.736502	0.73862	0.738816	0.735318	0.73752	0.738687	0.737796	0.737726	0.763209	0.765589	0.765689	0.765144	0.765767	0.982174	0.984273	0.986625	0.982555	0.985123	0.981928
K_kingae_str_ItzBlood_id_GCA_030182155_1	0.737547	0.735919	0.736729	0.736776	0.737448	0.737261	0.737951	0.736872	0.735911	0.736732	0.737085	0.735914	0.736597	0.737067	0.735917	0.735464	0.736221	0.737958	0.735667	0.736718	0.738906	0.733924	0.733744	0.73222	0.736015	0.735529	0.737753	0.737619	0.733208	0.734148	0.732771	0.73305	0.733602	0.731664	0.734351	0.733538	0.734662	0.73416	0.760866	0.764797	0.765145	0.763932	0.765117	0.988502	0.982944	0.983423	0.98851	0.984001	0.975301
K_kingae_str_ItzPH1_id_GCA_030182145_1	0.739987	0.738565	0.739153	0.738408	0.739599	0.739467	0.740198	0.739501	0.738606	0.73961	0.739662	0.738836	0.739173	0.737411	0.738766	0.738206	0.737697	0.740168	0.738834	0.738757	0.740741	0.735962	0.737285	0.73469	0.737871	0.737848	0.740178	0.739874	0.735511	0.73764	0.735253	0.737013	0.736773	0.733145	0.736041	0.736611	0.737247	0.736124	0.759493	0.764729	0.765076	0.764275	0.76502	0.988792	0.983364	0.983589	0.988694	0.984185	0.975542
K_kingae_str_KK01_id_GCA_030182065_1	0.741455	0.739501	0.738958	0.740031	0.741212	0.739168	0.740951	0.73946	0.738886	0.740239	0.73981	0.739057	0.739868	0.739893	0.739357	0.739129	0.73903	0.741183	0.739108	0.739813	0.741137	0.736256	0.73626	0.73337	0.737318	0.739502	0.740187	0.739978	0.736453	0.736434	0.736077	0.735599	0.737177	0.732976	0.736537	0.737043	0.736964	0.735703	0.762614	0.762701	0.762818	0.763752	0.762621	0.996603	0.983056	0.983403	0.99688	0.984487	0.976906
K_kingae_str_KK03_id_GCA_030182005_1	0.742794	0.740221	0.739137	0.740877	0.742745	0.741121	0.74187	0.740783	0.739819	0.741474	0.740381	0.740377	0.740409	0.74045	0.740719	0.740424	0.739248	0.741613	0.739793	0.740332	0.742181	0.737364	0.737383	0.735502	0.739178	0.740052	0.741663	0.741375	0.736942	0.738262	0.736402	0.736912	0.739082	0.734064	0.737798	0.738937	0.737797	0.73707	0.762857	0.764216	0.764301	0.763936	0.764268	0.995961	0.982287	0.982607	0.99631	0.983911	0.976011
K_kingae_str_KK100_id_GCA_030182025_1	0.740823	0.739285	0.739495	0.73971	0.741043	0.738715	0.740466	0.738767	0.738381	0.73885	0.738907	0.739466	0.73873	0.739314	0.739244	0.73866	0.738214	0.739665	0.740006	0.739435	0.741113	0.736825	0.736664	0.734221	0.737852	0.739164	0.739737	0.739804	0.734591	0.737567	0.735055	0.736181	0.737114	0.734988	0.736555	0.737106	0.736916	0.736706	0.760655	0.764688	0.764832	0.763684	0.764801	0.983374	0.9827	0.985227	0.983671	0.984264	0.973965
K_kingae_str_KK101_id_GCA_000477375_1	0.73767	0.737333	0.73656	0.737057	0.737091	0.737079	0.737087	0.737677	0.73652	0.737489	0.736628	0.737218	0.736745	0.736682	0.737218	0.736778	0.735685	0.736888	0.737445	0.735955	0.73655	0.733746	0.733087	0.732747	0.736751	0.736787	0.736493	0.736276	0.734258	0.733646	0.733792	0.733806	0.734628	0.732058	0.733918	0.734453	0.733354	0.733745	0.762115	0.764475	0.764557	0.76389	0.764527	0.988333	0.982367	0.982771	0.988766	0.982796	0.97721
K_kingae_str_KK101_id_GCA_030182015_1	0.738202	0.737867	0.737188	0.737534	0.738737	0.736761	0.738432	0.73782	0.735672	0.737598	0.737232	0.737906	0.737172	0.736891	0.737929	0.73622	0.736079	0.73809	0.736496	0.737579	0.738891	0.733618	0.732824	0.73243	0.736181	0.735501	0.737606	0.737606	0.734824	0.734078	0.734313	0.733493	0.733735	0.729902	0.733929	0.733592	0.733746	0.733317	0.761497	0.764234	0.764532	0.763714	0.764682	0.988818	0.983185	0.983695	0.988764	0.983708	0.975078
K_kingae_str_KK103_id_GCA_030181985_1	0.740684	0.739777	0.739836	0.739308	0.740114	0.73879	0.740182	0.739772	0.739228	0.739266	0.740928	0.7396	0.739036	0.740281	0.739607	0.739426	0.739239	0.740218	0.73984	0.739679	0.740818	0.737184	0.735792	0.735423	0.738755	0.739366	0.739987	0.73973	0.73646	0.736424	0.736501	0.73825	0.738447	0.734236	0.737182	0.738308	0.735991	0.737688	0.763039	0.765591	0.765703	0.764355	0.76575	0.982753	0.984258	0.986688	0.98295	0.985127	0.981858
K_kingae_str_KK104_id_GCA_030181965_1	0.73942	0.740103	0.739227	0.739439	0.739531	0.740384	0.740167	0.739744	0.740408	0.73973	0.740873	0.739936	0.740612	0.739529	0.739936	0.740159	0.737968	0.739736	0.738188	0.739403	0.740201	0.737602	0.738387	0.735076	0.740997	0.740317	0.738832	0.73885	0.737163	0.738238	0.736168	0.738728	0.739095	0.735231	0.737702	0.738974	0.738398	0.73792	0.761651	0.766417	0.766576	0.764872	0.766481	0.98412	0.984389	0.987206	0.984152	0.985055	0.981618
K_kingae_str_KK107_id_GCA_000470415_1	0.736847	0.736701	0.736621	0.736516	0.736536	0.737571	0.736482	0.737523	0.736233	0.737337	0.736793	0.736614	0.736771	0.737777	0.736614	0.736178	0.735596	0.736191	0.736489	0.735855	0.736694	0.73495	0.734102	0.733353	0.736449	0.736715	0.736407	0.736193	0.734506	0.734512	0.734443	0.734583	0.73544	0.733252	0.735357	0.735283	0.734553	0.735102	0.763392	0.76432	0.764379	0.764255	0.764417	0.989228	0.983243	0.98362	0.989429	0.984016	0.978281
K_kingae_str_KK113_id_GCA_000470005_1	0.736821	0.736746	0.735496	0.736787	0.737167	0.736216	0.737146	0.736766	0.736398	0.736906	0.736951	0.736731	0.736604	0.734385	0.736574	0.736383	0.736408	0.736478	0.736198	0.737011	0.737377	0.73463	0.733662	0.734137	0.736546	0.735917	0.736455	0.736564	0.733967	0.733721	0.734208	0.733637	0.735143	0.732433	0.73424	0.73491	0.733981	0.733943	0.762962	0.763102	0.763229	0.763242	0.763244	0.980702	0.981917	0.982581	0.981012	0.983635	0.978303
K_kingae_str_KK119_id_GCA_030181925_1	0.739924	0.74061	0.740219	0.739339	0.739936	0.739777	0.739541	0.739611	0.738348	0.739491	0.740664	0.740394	0.73876	0.738924	0.740441	0.739827	0.738287	0.740305	0.739495	0.739175	0.740881	0.736941	0.736896	0.735134	0.739617	0.739501	0.739591	0.739823	0.735495	0.736853	0.73554	0.737712	0.737684	0.73443	0.737108	0.737684	0.736991	0.737033	0.764462	0.766109	0.766281	0.765593	0.766253	0.984241	0.984207	0.986957	0.984356	0.985262	0.983558
K_kingae_str_KK123_id_GCA_030181915_1	0.739616	0.739813	0.740948	0.740121	0.740172	0.739667	0.740137	0.74015	0.738757	0.739865	0.740477	0.739588	0.73896	0.740795	0.739591	0.739875	0.738555	0.739578	0.740168	0.739432	0.740507	0.735512	0.736426	0.736035	0.739165	0.739344	0.740359	0.740637	0.735878	0.736602	0.736215	0.736208	0.73686	0.733827	0.735385	0.736738	0.736366	0.736348	0.763294	0.76522	0.76524	0.764148	0.765406	0.982244	0.984071	0.986599	0.982399	0.984702	0.981369
K_kingae_str_KK124_id_GCA_030181885_1	0.74096	0.740584	0.73997	0.739994	0.741025	0.740551	0.740737	0.740745	0.740621	0.740857	0.74102	0.740374	0.740339	0.741142	0.740376	0.740595	0.739632	0.740081	0.740649	0.740791	0.741388	0.738158	0.737851	0.736351	0.740305	0.740448	0.740059	0.739839	0.737346	0.737907	0.736827	0.739155	0.738971	0.734001	0.7381	0.738851	0.737942	0.739224	0.763773	0.765224	0.765249	0.76406	0.765348	0.982545	0.984327	0.986855	0.982697	0.984958	0.981522
K_kingae_str_KK128_id_GCA_000470515_1	0.737675	0.737513	0.737735	0.736808	0.738185	0.737414	0.737714	0.737762	0.737445	0.737847	0.737493	0.737415	0.738017	0.736811	0.737401	0.736971	0.737494	0.737594	0.738112	0.737088	0.738454	0.734554	0.734434	0.73361	0.737142	0.737951	0.737777	0.737601	0.735069	0.734956	0.734926	0.735023	0.73523	0.732828	0.73475	0.735219	0.734358	0.734841	0.761922	0.764189	0.764247	0.763617	0.764107	0.982836	0.98289	0.985595	0.983807	0.983532	0.983707
K_kingae_str_KK129_id_GCA_030182125_1	0.739951	0.739775	0.737559	0.738928	0.741106	0.73886	0.738598	0.739699	0.739156	0.740203	0.738388	0.73932	0.739108	0.738897	0.739768	0.739116	0.738873	0.739541	0.738841	0.73992	0.740138	0.735757	0.734405	0.73373	0.735034	0.738473	0.738232	0.738203	0.734338	0.735116	0.734715	0.734548	0.736047	0.733636	0.73555	0.73592	0.735087	0.735087	0.761501	0.763368	0.76354	0.763529	0.763539	0.998607	0.983293	0.984312	0.998937	0.984972	0.976373
K_kingae_str_KK12_id_GCA_000470255_1	0.735672	0.73643	0.735687	0.736303	0.736654	0.736555	0.736326	0.736356	0.734931	0.736302	0.736774	0.736057	0.73591	0.735547	0.736061	0.735917	0.73514	0.735507	0.736808	0.735837	0.73702	0.733156	0.733381	0.730912	0.734486	0.736166	0.736563	0.736228	0.73231	0.734051	0.732783	0.732876	0.734625	0.730915	0.733548	0.734502	0.734062	0.732913	0.763192	0.763621	0.763744	0.763618	0.76374	0.998707	0.983713	0.984199	0.999417	0.984987	0.977869
K_kingae_str_KK138_id_GCA_030181845_1	0.73985	0.739476	0.739438	0.73941	0.74024	0.738588	0.739461	0.739857	0.737703	0.739809	0.738979	0.739263	0.73832	0.739251	0.739266	0.738678	0.738385	0.73974	0.739205	0.739375	0.740526	0.737121	0.736595	0.735472	0.737802	0.739511	0.739492	0.739261	0.734764	0.737143	0.735233	0.737782	0.738335	0.735144	0.737258	0.738331	0.736803	0.73689	0.762206	0.765195	0.76541	0.764531	0.765384	0.98386	0.984072	0.987286	0.984208	0.98561	0.983336
K_kingae_str_KK145_id_GCA_000470155_1	0.73527	0.736018	0.735064	0.735184	0.736256	0.735658	0.735489	0.736507	0.735389	0.736436	0.735833	0.735915	0.735778	0.73643	0.735916	0.735439	0.734828	0.735301	0.735456	0.735789	0.73572	0.734311	0.733349	0.732502	0.735179	0.735749	0.735551	0.73535	0.732481	0.733776	0.7325	0.733359	0.735529	0.732208	0.734671	0.735392	0.733797	0.734355	0.764219	0.763331	0.763443	0.763379	0.763454	0.989134	0.983673	0.983142	0.989121	0.983785	0.977482
K_kingae_str_KK156_id_GCA_000470275_1	0.737255	0.737597	0.736386	0.736988	0.737362	0.737231	0.736983	0.73798	0.736664	0.737908	0.73706	0.737472	0.737281	0.737589	0.737472	0.736764	0.736479	0.73762	0.737185	0.7366	0.737249	0.734448	0.733223	0.733078	0.736562	0.737076	0.737322	0.737139	0.73413	0.733562	0.733757	0.733413	0.734703	0.732816	0.734444	0.734559	0.73332	0.734666	0.76352	0.763769	0.763835	0.763715	0.763853	0.987991	0.983264	0.983013	0.988398	0.98302	0.978316
K_kingae_str_KK158_id_GCA_000470635_1	0.735876	0.736355	0.73635	0.735079	0.736749	0.735642	0.73598	0.736405	0.735554	0.736976	0.736212	0.736235	0.735769	0.735297	0.736235	0.735802	0.73594	0.735948	0.736111	0.735397	0.736051	0.7332	0.733365	0.733547	0.735444	0.735834	0.736531	0.736438	0.73399	0.7337	0.733399	0.734637	0.735141	0.731289	0.733347	0.735112	0.733032	0.733128	0.764164	0.763989	0.764115	0.763773	0.764078	0.982679	0.983059	0.984373	0.983331	0.983989	0.995908
K_kingae_str_KK16_id_GCA_030181805_1	0.739181	0.739072	0.738344	0.738301	0.73958	0.738588	0.739137	0.737807	0.737708	0.737927	0.738347	0.739098	0.738023	0.737219	0.73905	0.738672	0.736283	0.738347	0.737387	0.736973	0.739231	0.735162	0.734938	0.733549	0.737162	0.738177	0.738413	0.738822	0.733732	0.735303	0.733613	0.736233	0.7359	0.733119	0.735362	0.736113	0.734844	0.734989	0.763198	0.765251	0.765389	0.765029	0.765361	0.984016	0.984002	0.986306	0.98398	0.985212	0.982558
K_kingae_str_KK171_id_GCA_001050895_1	0.737735	0.737761	0.737776	0.737071	0.738037	0.737687	0.73794	0.738328	0.737795	0.73829	0.737227	0.737545	0.738212	0.737253	0.737548	0.737152	0.737695	0.738098	0.738204	0.737497	0.737695	0.734362	0.734471	0.732565	0.737342	0.737428	0.737468	0.737305	0.735139	0.733912	0.734758	0.73509	0.735174	0.732808	0.734949	0.735157	0.734205	0.73446	0.760729	0.763393	0.763443	0.763714	0.763499	0.981914	0.983285	0.983587	0.98254	0.984101	0.982021
K_kingae_str_KK171_id_GCA_030181815_1	0.73865	0.737597	0.737634	0.737927	0.737993	0.737784	0.737872	0.73925	0.738011	0.739267	0.738788	0.737686	0.738133	0.739223	0.737678	0.73798	0.736426	0.737625	0.738633	0.737037	0.738569	0.737083	0.73684	0.735105	0.737795	0.737066	0.738224	0.738226	0.735282	0.737092	0.734551	0.736804	0.737127	0.73472	0.737589	0.737125	0.736739	0.737142	0.76288	0.763025	0.763376	0.763274	0.763285	0.984319	0.984448	0.984253	0.984696	0.985509	0.982105
K_kingae_str_KK181_id_GCA_030181765_1	0.738915	0.737743	0.736809	0.737574	0.739852	0.738157	0.739771	0.739173	0.737186	0.738955	0.737767	0.738066	0.737605	0.737792	0.737909	0.737426	0.73692	0.739291	0.737456	0.737368	0.738674	0.7342	0.733434	0.732233	0.737814	0.737861	0.738464	0.738366	0.734718	0.733808	0.73482	0.734145	0.73459	0.731182	0.734245	0.734574	0.733678	0.733957	0.763827	0.764612	0.764691	0.764747	0.764635	0.982721	0.983628	0.983723	0.982873	0.9845	0.9822
K_kingae_str_KK189_id_GCA_000470295_1	0.736903	0.737592	0.737868	0.736174	0.737289	0.736497	0.737113	0.737047	0.737143	0.737026	0.737649	0.737486	0.737637	0.736333	0.737489	0.736458	0.737345	0.737169	0.737136	0.737509	0.736561	0.733724	0.733858	0.733715	0.736796	0.737589	0.737241	0.737217	0.734336	0.7337	0.733844	0.734527	0.734462	0.731764	0.733798	0.734366	0.733709	0.734027	0.761808	0.7637	0.763763	0.76356	0.763791	0.983048	0.982797	0.983315	0.983574	0.983631	0.995289
K_kingae_str_KK197_id_GCA_030181745_1	0.742719	0.742269	0.742523	0.742382	0.74309	0.741835	0.742125	0.741984	0.741605	0.741823	0.741535	0.742131	0.742363	0.74263	0.742134	0.741031	0.741033	0.742568	0.742527	0.74248	0.743334	0.739643	0.738334	0.738239	0.740057	0.742208	0.741648	0.741911	0.738525	0.738962	0.73815	0.740512	0.740981	0.736243	0.740122	0.740985	0.73884	0.739262	0.764438	0.765986	0.766156	0.765055	0.766112	0.983628	0.984213	0.986405	0.983715	0.986142	0.981843
K_kingae_str_KK199_id_GCA_000470115_1	0.736426	0.73639	0.735643	0.736373	0.736721	0.736913	0.736402	0.737385	0.735762	0.737075	0.73616	0.73629	0.736186	0.736499	0.736291	0.735861	0.735375	0.736286	0.735616	0.735749	0.736816	0.734765	0.733371	0.732887	0.735755	0.736234	0.73604	0.735846	0.734006	0.733842	0.733948	0.734445	0.735747	0.732868	0.73503	0.735585	0.73381	0.734996	0.763692	0.76387	0.763983	0.763554	0.763945	0.989019	0.983431	0.983273	0.989248	0.983765	0.97783
K_kingae_str_KK19_id_GCA_030181785_1	0.741616	0.740522	0.739881	0.74014	0.741478	0.740855	0.741434	0.742098	0.740762	0.741925	0.740939	0.74076	0.741038	0.740344	0.740727	0.741028	0.740753	0.740283	0.741621	0.740979	0.740944	0.738274	0.738231	0.735426	0.737824	0.739695	0.73977	0.739765	0.7355	0.73862	0.735815	0.739393	0.738947	0.734218	0.738142	0.738959	0.738172	0.7386	0.764856	0.764527	0.764703	0.763923	0.764753	0.983857	0.983988	0.983817	0.983947	0.984584	0.980932
K_kingae_str_KK200_id_GCA_030181705_1	0.740296	0.740176	0.739049	0.739068	0.740087	0.740507	0.740326	0.739983	0.738179	0.739505	0.74104	0.739905	0.739196	0.738273	0.739859	0.739405	0.737839	0.73923	0.738525	0.739109	0.740789	0.737238	0.735921	0.735316	0.738684	0.7393	0.73887	0.738892	0.735806	0.736297	0.736681	0.736545	0.73862	0.734033	0.73741	0.738646	0.735761	0.737128	0.764469	0.766458	0.766532	0.765411	0.766539	0.983818	0.983569	0.997363	0.983973	0.983749	0.98217
K_kingae_str_KK21_id_GCA_030181675_1	0.738494	0.738149	0.737427	0.737984	0.738924	0.737992	0.73851	0.739986	0.737768	0.739993	0.73889	0.738333	0.737761	0.73868	0.738172	0.738287	0.738192	0.738521	0.738929	0.738797	0.738049	0.735496	0.735339	0.733746	0.737808	0.737337	0.737155	0.736936	0.734317	0.735357	0.734616	0.735959	0.736773	0.73295	0.735816	0.736775	0.735172	0.736058	0.764169	0.76474	0.76483	0.765288	0.764784	0.984041	0.983545	0.984266	0.983992	0.984486	0.982126
K_kingae_str_KK238_id_GCA_000477315_1	0.736709	0.737109	0.736946	0.736264	0.736804	0.737349	0.736821	0.737914	0.736429	0.737997	0.737719	0.736897	0.737185	0.737184	0.736901	0.736874	0.738034	0.737241	0.736559	0.737159	0.737453	0.733617	0.733464	0.734187	0.737268	0.736911	0.736965	0.736614	0.735139	0.733775	0.734901	0.734359	0.734735	0.731629	0.733469	0.734733	0.733716	0.733767	0.761792	0.763652	0.763701	0.76364	0.763758	0.981241	0.9833	0.985273	0.981898	0.984162	0.984065
K_kingae_str_KK243_id_GCA_030181665_1	0.740409	0.739774	0.738865	0.739363	0.741201	0.739267	0.739724	0.738995	0.738266	0.738551	0.739774	0.73945	0.739073	0.738417	0.739453	0.738712	0.73781	0.739305	0.73933	0.739412	0.740357	0.736325	0.735855	0.73354	0.737658	0.738021	0.739514	0.739537	0.734316	0.736581	0.734108	0.736374	0.738113	0.733592	0.736537	0.738158	0.73608	0.735835	0.763187	0.765166	0.76519	0.763889	0.765148	0.983833	0.983469	0.998228	0.984016	0.983912	0.982509
K_kingae_str_KK260_id_GCA_000470455_1	0.73787	0.738541	0.736887	0.73736	0.737533	0.737454	0.73725	0.738638	0.737731	0.738589	0.737665	0.738438	0.738078	0.737884	0.738438	0.737891	0.736867	0.737919	0.737387	0.737197	0.737468	0.734478	0.733501	0.73375	0.737358	0.737716	0.73783	0.737643	0.734882	0.733597	0.734468	0.734216	0.735429	0.732735	0.734537	0.735274	0.733609	0.734566	0.763096	0.764327	0.764383	0.764381	0.76436	0.988639	0.982995	0.983233	0.98904	0.983322	0.978819
K_kingae_str_KK274_id_GCA_000470595_1	0.738103	0.738146	0.736586	0.737996	0.737568	0.737885	0.737779	0.738091	0.737227	0.738038	0.737532	0.737726	0.737611	0.738561	0.737726	0.737239	0.736376	0.737892	0.737538	0.736836	0.7379	0.735442	0.734494	0.734356	0.737249	0.737664	0.73797	0.737772	0.735882	0.735535	0.735084	0.734895	0.735304	0.733737	0.735597	0.735127	0.735045	0.735742	0.762099	0.763823	0.763891	0.763377	0.763791	0.98854	0.982465	0.982595	0.988818	0.983001	0.977556
K_kingae_str_KK29_id_GCA_030181645_1	0.74071	0.739758	0.739403	0.740272	0.740411	0.740061	0.740155	0.74083	0.739381	0.740552	0.739715	0.739791	0.739292	0.739628	0.739792	0.739884	0.739841	0.739728	0.739572	0.739316	0.740416	0.736711	0.736973	0.735531	0.738972	0.738826	0.739776	0.739734	0.736098	0.73725	0.736032	0.738084	0.738428	0.732513	0.737172	0.738509	0.736847	0.737004	0.76472	0.764971	0.765186	0.765213	0.765315	0.983568	0.983734	0.98401	0.98357	0.984295	0.982214
K_kingae_str_KK2_id_GCA_030181715_1	0.738684	0.73809	0.736948	0.738018	0.738892	0.738314	0.73883	0.738642	0.736717	0.738438	0.738717	0.738385	0.738194	0.737689	0.738588	0.736631	0.736643	0.737599	0.737261	0.737411	0.739043	0.734446	0.734632	0.734413	0.736003	0.737124	0.738742	0.73854	0.7349	0.735547	0.734184	0.735054	0.736481	0.731139	0.734863	0.736336	0.734961	0.73409	0.762421	0.76479	0.765189	0.763793	0.76513	0.98844	0.983098	0.983623	0.988475	0.983458	0.976397
K_kingae_str_KK3_id_GCA_001408935_1	0.735713	0.735531	0.736369	0.735641	0.736612	0.735844	0.736025	0.736516	0.736551	0.736924	0.735886	0.735712	0.736618	0.735775	0.735535	0.735876	0.736743	0.735996	0.736875	0.736623	0.735909	0.734301	0.734216	0.733388	0.736842	0.73607	0.737347	0.737233	0.734346	0.734158	0.734136	0.734547	0.735445	0.732393	0.734361	0.735407	0.734444	0.733687	0.764271	0.763221	0.763309	0.76355	0.763312	0.978246	0.982466	0.983589	0.978889	0.983298	0.981751
K_kingae_str_KK411_id_GCA_000470615_1	0.73768	0.737089	0.737046	0.737625	0.736575	0.737366	0.737509	0.737268	0.736521	0.737221	0.737139	0.736918	0.737014	0.737943	0.736918	0.736564	0.735931	0.736615	0.737407	0.736611	0.736874	0.734485	0.733717	0.733744	0.736859	0.736872	0.737204	0.736782	0.736004	0.734543	0.735346	0.734373	0.734914	0.732561	0.734278	0.734742	0.734112	0.73428	0.762362	0.76377	0.76384	0.763102	0.76396	0.98822	0.982292	0.982292	0.988511	0.982564	0.977316
K_kingae_str_KK48_id_GCA_030181625_1	0.739397	0.737394	0.737812	0.737259	0.739173	0.738022	0.740021	0.7381	0.737927	0.737983	0.738713	0.737449	0.738155	0.739648	0.737297	0.737252	0.738429	0.737843	0.737931	0.738337	0.739042	0.736283	0.735651	0.735088	0.738141	0.737492	0.73835	0.738115	0.735907	0.736067	0.735656	0.73669	0.736854	0.734076	0.73643	0.736833	0.735854	0.736525	0.763515	0.763053	0.763415	0.762962	0.763395	0.984346	0.984152	0.983836	0.984276	0.985235	0.981891
K_kingae_str_KK56_id_GCA_000470395_1	0.736992	0.737395	0.737017	0.736038	0.737244	0.736294	0.737022	0.737413	0.737218	0.737476	0.737903	0.737318	0.737185	0.736971	0.737305	0.737377	0.737186	0.736807	0.737277	0.736575	0.736743	0.7344	0.734749	0.733953	0.736422	0.737511	0.737087	0.736908	0.734255	0.734886	0.733945	0.734744	0.734932	0.732812	0.734587	0.734933	0.734487	0.734762	0.76327	0.764445	0.764552	0.763963	0.7645	0.981122	0.982127	0.994316	0.981606	0.983095	0.982685
K_kingae_str_KK56_id_GCA_030181595_1	0.738296	0.737726	0.736763	0.736957	0.738529	0.737373	0.738129	0.737721	0.736222	0.737441	0.737864	0.737515	0.737275	0.735614	0.737469	0.736577	0.73543	0.737462	0.737051	0.737173	0.73821	0.734994	0.733822	0.732117	0.735464	0.737325	0.736614	0.736638	0.732635	0.735122	0.732815	0.734002	0.735216	0.731948	0.735172	0.735213	0.734495	0.734641	0.762235	0.766022	0.766079	0.764519	0.766023	0.984228	0.983462	0.997874	0.984338	0.984213	0.982626
K_kingae_str_KK57_id_GCA_030181575_1	0.739891	0.738037	0.73837	0.738096	0.739547	0.737897	0.738803	0.737572	0.738061	0.737382	0.739335	0.73822	0.737854	0.738842	0.738246	0.737982	0.73766	0.739587	0.738259	0.738597	0.739582	0.735528	0.735669	0.733867	0.737852	0.737675	0.739153	0.739147	0.735766	0.73609	0.735974	0.735879	0.736153	0.732341	0.735515	0.735997	0.735954	0.735988	0.762512	0.765209	0.765531	0.763935	0.765436	0.98277	0.983753	0.985213	0.983018	0.984323	0.995266
K_kingae_str_KK60_id_GCA_000470575_1	0.737879	0.73793	0.737194	0.73676	0.737836	0.736995	0.737132	0.738371	0.737289	0.738382	0.737395	0.737825	0.737626	0.736673	0.737828	0.736942	0.737359	0.737765	0.73733	0.73752	0.736901	0.73535	0.734135	0.734493	0.736397	0.737612	0.737365	0.737203	0.734731	0.734229	0.734895	0.733864	0.735308	0.733343	0.735866	0.735312	0.734056	0.734901	0.761836	0.764021	0.764129	0.764307	0.764184	0.982034	0.993924	0.983662	0.982428	0.985526	0.981659
K_kingae_str_KK61_id_GCA_030181545_1	0.738687	0.737258	0.73712	0.736909	0.738415	0.737451	0.738767	0.73786	0.736702	0.737318	0.737908	0.736896	0.736827	0.737604	0.736878	0.736952	0.736786	0.738036	0.738096	0.737354	0.738684	0.733908	0.73443	0.734606	0.738031	0.736154	0.737612	0.737591	0.735394	0.734337	0.735324	0.73522	0.735593	0.73131	0.734474	0.735789	0.734586	0.734215	0.763344	0.764719	0.764849	0.764521	0.764826	0.982212	0.98301	0.984246	0.982355	0.98375	0.982056
K_kingae_str_KK63_id_GCA_030181525_1	0.741353	0.741283	0.740308	0.741086	0.74187	0.739748	0.741102	0.739881	0.73914	0.739088	0.741743	0.740901	0.739943	0.739449	0.740903	0.740242	0.739168	0.739999	0.740264	0.740516	0.741572	0.73714	0.736533	0.735526	0.739489	0.740058	0.741067	0.741129	0.737261	0.737108	0.736802	0.737317	0.738476	0.733816	0.73723	0.738441	0.736625	0.736813	0.761696	0.766635	0.766767	0.765877	0.766733	0.983721	0.983248	0.997879	0.983746	0.984057	0.982407
K_kingae_str_KK64_id_GCA_030181505_1	0.741318	0.740662	0.740166	0.740414	0.742055	0.740357	0.742378	0.740623	0.740674	0.740894	0.740181	0.740996	0.740656	0.741033	0.740999	0.740196	0.739756	0.741573	0.739619	0.741121	0.741792	0.73695	0.737268	0.735435	0.739555	0.74028	0.741209	0.740868	0.737301	0.738183	0.736485	0.737277	0.738145	0.734556	0.737375	0.738023	0.737902	0.736631	0.761981	0.764219	0.764472	0.763702	0.764315	0.999243	0.983386	0.984271	0.999873	0.984509	0.976581
K_kingae_str_KK65_id_GCA_030181465_1	0.738446	0.737078	0.737688	0.737258	0.737908	0.73805	0.738433	0.737518	0.736334	0.737678	0.738188	0.73682	0.73739	0.738114	0.73682	0.73615	0.736574	0.737468	0.737302	0.736912	0.738711	0.734598	0.733769	0.734052	0.735744	0.736229	0.737581	0.737577	0.735238	0.734566	0.734844	0.733981	0.734713	0.731831	0.734637	0.734801	0.734086	0.734442	0.762574	0.765008	0.765311	0.764196	0.765271	0.988435	0.983326	0.983269	0.988458	0.983583	0.976029
K_kingae_str_KK68_id_GCA_030181475_1	0.74136	0.741288	0.740831	0.740879	0.74109	0.740808	0.740583	0.7412	0.740168	0.741085	0.74218	0.740991	0.74017	0.740948	0.740941	0.74109	0.739699	0.740957	0.739644	0.739987	0.741896	0.73735	0.737226	0.737879	0.740724	0.740883	0.739785	0.740031	0.739016	0.737692	0.738589	0.739201	0.738373	0.734266	0.737453	0.738245	0.737201	0.738278	0.763115	0.766439	0.766519	0.764951	0.766506	0.981931	0.984079	0.986724	0.982467	0.984636	0.98123
K_kingae_str_KK69_id_GCA_030181445_1	0.737583	0.736551	0.73685	0.736443	0.737695	0.735811	0.738191	0.737753	0.736611	0.737268	0.736975	0.736816	0.736576	0.737979	0.736816	0.737047	0.736703	0.736849	0.737862	0.736911	0.737651	0.735805	0.735609	0.733566	0.735723	0.73615	0.7368	0.736769	0.733274	0.735865	0.733968	0.736045	0.736234	0.732545	0.735873	0.736243	0.735419	0.736187	0.763605	0.765558	0.765727	0.765822	0.765785	0.983809	0.983547	0.984116	0.98372	0.984407	0.981971
K_kingae_str_KK6_id_GCA_000470675_1	0.736535	0.736865	0.735695	0.73617	0.736252	0.737222	0.736237	0.737583	0.736069	0.737392	0.736643	0.736602	0.736506	0.737379	0.736603	0.736215	0.735459	0.736138	0.736094	0.735731	0.736534	0.734437	0.733782	0.733184	0.736652	0.736445	0.736198	0.735997	0.733354	0.734378	0.733441	0.734479	0.735797	0.732761	0.734822	0.735633	0.734218	0.734652	0.763765	0.763798	0.763863	0.763454	0.763819	0.989004	0.98324	0.983548	0.989329	0.983956	0.978545
K_kingae_str_KK6_id_GCA_030181565_1	0.741959	0.740385	0.739586	0.740232	0.742357	0.740827	0.741515	0.740923	0.740434	0.741343	0.740581	0.740128	0.740959	0.740811	0.740131	0.740548	0.739279	0.742228	0.741052	0.740981	0.742372	0.73629	0.736417	0.734696	0.738534	0.740244	0.741147	0.741023	0.737084	0.73749	0.736978	0.737036	0.737872	0.733087	0.736603	0.737734	0.7372	0.735821	0.761838	0.762946	0.763057	0.763098	0.762846	0.996429	0.98303	0.98329	0.996773	0.984582	0.976302
K_kingae_str_KK70_id_GCA_030181425_1	0.738823	0.738073	0.736894	0.738555	0.739843	0.738747	0.738978	0.738695	0.737957	0.738516	0.739624	0.73823	0.738431	0.738398	0.738442	0.737974	0.738119	0.739915	0.73786	0.738366	0.740347	0.73523	0.735541	0.73221	0.736676	0.73749	0.738968	0.738997	0.734076	0.736002	0.733352	0.735401	0.736397	0.733016	0.735833	0.736261	0.735939	0.735057	0.761736	0.762568	0.762725	0.762274	0.762695	0.996704	0.983503	0.983842	0.996857	0.984771	0.976009
K_kingae_str_KK75_id_GCA_000470335_1	0.736392	0.736419	0.737008	0.735636	0.73708	0.73635	0.736456	0.736802	0.73632	0.737078	0.736326	0.736302	0.736368	0.735742	0.736302	0.736079	0.736538	0.735973	0.736453	0.73606	0.736262	0.734153	0.733974	0.734342	0.736224	0.736255	0.736119	0.736027	0.734323	0.734227	0.733773	0.734995	0.735633	0.732231	0.734164	0.735607	0.733874	0.734237	0.76475	0.764155	0.764295	0.763766	0.764235	0.982842	0.982714	0.983893	0.983286	0.983674	0.996279
K_kingae_str_KK79_id_GCA_030181405_1	0.739633	0.73937	0.739498	0.739016	0.740229	0.738289	0.739557	0.739117	0.738493	0.739152	0.73897	0.73928	0.73844	0.739882	0.739282	0.739608	0.737806	0.738725	0.739248	0.73836	0.740423	0.735511	0.736036	0.735721	0.737549	0.738446	0.738865	0.738626	0.735973	0.736385	0.735949	0.736571	0.737095	0.732514	0.735429	0.736983	0.735483	0.735904	0.763498	0.766059	0.766068	0.765478	0.766182	0.982044	0.983387	0.984869	0.98197	0.984173	0.98034
K_kingae_str_KK80_id_GCA_030181355_1	0.73908	0.737431	0.738519	0.73793	0.738488	0.73765	0.738905	0.738664	0.737069	0.738638	0.738626	0.737681	0.737869	0.738003	0.737681	0.736527	0.736802	0.738199	0.737801	0.737481	0.739703	0.73482	0.734809	0.733053	0.735594	0.736852	0.738665	0.738467	0.735169	0.735377	0.734951	0.734275	0.734919	0.732064	0.734841	0.734777	0.735314	0.734992	0.761311	0.764407	0.764855	0.764142	0.764779	0.988634	0.983257	0.9833	0.988562	0.983705	0.975566
K_kingae_str_KK82_id_GCA_030181365_1	0.739579	0.738721	0.737253	0.738867	0.740379	0.738494	0.739383	0.739916	0.737593	0.740082	0.737495	0.738438	0.737626	0.73761	0.738808	0.738554	0.737876	0.739688	0.737599	0.738665	0.740367	0.735369	0.735717	0.733183	0.735985	0.737726	0.738213	0.738058	0.734838	0.736212	0.73439	0.735219	0.73803	0.731494	0.735387	0.737923	0.736594	0.734697	0.761754	0.763275	0.763493	0.763428	0.763416	0.998681	0.983682	0.983902	0.998916	0.984529	0.977041
K_kingae_str_KK83_id_GCA_000470475_1	0.735287	0.735753	0.734827	0.735649	0.73583	0.736107	0.735959	0.735916	0.734696	0.735877	0.736942	0.735359	0.735532	0.735676	0.735363	0.734893	0.734925	0.734488	0.736107	0.735525	0.736366	0.732336	0.732776	0.730786	0.73481	0.735841	0.736491	0.736145	0.731706	0.733238	0.73212	0.732854	0.73404	0.730302	0.732731	0.73392	0.733237	0.73228	0.762943	0.763205	0.763334	0.763288	0.763354	0.998499	0.983393	0.984083	0.999035	0.985039	0.977581
K_kingae_str_KK86_id_GCA_030181345_1	0.738505	0.737053	0.736825	0.736992	0.738768	0.73713	0.738451	0.737953	0.736353	0.737888	0.737391	0.737196	0.737749	0.736888	0.737196	0.736354	0.736475	0.737905	0.73743	0.737137	0.738808	0.73457	0.734161	0.732346	0.735448	0.735554	0.737645	0.737611	0.733291	0.735345	0.73345	0.734397	0.734868	0.731313	0.734894	0.734952	0.734695	0.734412	0.760816	0.764185	0.764587	0.763519	0.764399	0.988581	0.983413	0.983328	0.988495	0.984057	0.976236
K_kingae_str_KK92_id_GCA_030181305_1	0.739631	0.737474	0.737934	0.738114	0.739646	0.738422	0.739872	0.739191	0.737406	0.739028	0.738666	0.737616	0.738873	0.737388	0.737821	0.736253	0.737442	0.738221	0.737709	0.738174	0.739772	0.735655	0.735673	0.733598	0.736244	0.736871	0.739254	0.739028	0.734341	0.736915	0.734015	0.73446	0.736825	0.732696	0.735865	0.736674	0.736678	0.735471	0.762622	0.764404	0.764819	0.764306	0.764782	0.988012	0.983321	0.983733	0.988306	0.98384	0.976349
K_kingae_str_KK93_id_GCA_000477275_1	0.737744	0.737961	0.737655	0.737492	0.737697	0.737391	0.737662	0.737988	0.737226	0.737871	0.737305	0.737748	0.737957	0.737027	0.737752	0.737631	0.737128	0.737843	0.737133	0.73699	0.737808	0.734859	0.733913	0.734042	0.737683	0.737569	0.737312	0.737264	0.735063	0.733596	0.734622	0.734971	0.734794	0.733057	0.73496	0.734788	0.733981	0.734744	0.761221	0.762934	0.762993	0.763101	0.763049	0.982042	0.983356	0.985767	0.982686	0.984352	0.984362
K_kingae_str_KK93_id_GCA_030181285_1	0.740433	0.740016	0.740371	0.739758	0.740389	0.739875	0.740553	0.73962	0.739232	0.739421	0.738903	0.740043	0.739829	0.739596	0.739826	0.739191	0.738984	0.7406	0.740925	0.739104	0.740489	0.737825	0.737713	0.735821	0.739641	0.74028	0.738782	0.738752	0.735463	0.738282	0.736703	0.738193	0.738601	0.735743	0.737863	0.738603	0.737737	0.738007	0.764	0.765383	0.76552	0.76496	0.765567	0.984231	0.983944	0.987167	0.984236	0.985564	0.983449
K_kingae_str_KK94_id_GCA_030181325_1	0.742018	0.740343	0.739981	0.739739	0.742074	0.739889	0.741139	0.739934	0.740099	0.739972	0.741146	0.739773	0.740337	0.740987	0.740225	0.739766	0.739619	0.741971	0.739453	0.74064	0.742289	0.737518	0.73757	0.7365	0.739728	0.739965	0.74053	0.740424	0.737812	0.73757	0.738192	0.738184	0.739038	0.733	0.737284	0.738843	0.737309	0.737824	0.762936	0.765954	0.766263	0.765047	0.766299	0.982625	0.983813	0.985235	0.983013	0.984309	0.995135
K_kingae_str_KK96_id_GCA_030181255_1	0.740004	0.738343	0.738746	0.738245	0.739467	0.73823	0.738934	0.738163	0.738292	0.737999	0.739341	0.738582	0.737883	0.738537	0.738676	0.737944	0.736114	0.739681	0.73784	0.737642	0.739964	0.73516	0.735063	0.734236	0.738472	0.737758	0.738514	0.738504	0.735356	0.734916	0.735246	0.735314	0.734973	0.732892	0.735416	0.734814	0.735125	0.735323	0.763208	0.764041	0.764337	0.763076	0.764096	0.982842	0.983971	0.98519	0.982968	0.984432	0.995207
K_kingae_str_KK97_id_GCA_030181245_1	0.742008	0.74034	0.740809	0.741043	0.741136	0.739904	0.741004	0.741081	0.738917	0.740613	0.740203	0.740431	0.739563	0.739146	0.740204	0.739555	0.738498	0.740766	0.740267	0.739612	0.741917	0.737234	0.737076	0.735621	0.737937	0.739549	0.741038	0.740789	0.736909	0.737723	0.73694	0.737669	0.737933	0.734734	0.737302	0.737931	0.73791	0.736904	0.765083	0.765809	0.765971	0.765207	0.765978	0.983585	0.983885	0.986194	0.983859	0.985346	0.982475
K_kingae_str_KahiriBlood_id_GCA_030182085_1	0.740075	0.739214	0.737295	0.738952	0.740093	0.738489	0.739317	0.738748	0.737764	0.738972	0.738789	0.738937	0.738339	0.738307	0.739156	0.738195	0.737359	0.739187	0.737326	0.738355	0.740499	0.734264	0.73342	0.733164	0.736719	0.737945	0.738506	0.738424	0.734616	0.734652	0.734062	0.734055	0.73519	0.731954	0.734118	0.735076	0.734271	0.733617	0.761039	0.76199	0.762159	0.761683	0.762216	0.998357	0.983585	0.984253	0.998654	0.985052	0.977118
K_kingae_str_KahiriPH1_id_GCA_030182105_1	0.739268	0.738771	0.736744	0.738582	0.739446	0.737864	0.738957	0.738906	0.737829	0.739219	0.738559	0.738159	0.737961	0.738861	0.738162	0.737634	0.737248	0.739081	0.73787	0.738609	0.739767	0.735038	0.732894	0.732554	0.736111	0.737869	0.736962	0.736931	0.734544	0.734561	0.734944	0.733803	0.735975	0.732039	0.73484	0.735863	0.734132	0.734089	0.762539	0.763364	0.763501	0.76286	0.763335	0.998405	0.983476	0.984273	0.998576	0.984967	0.977415
K_kingae_str_NCTC10529_id_GCA_900475905_1	0.743469	0.743441	0.743412	0.743627	0.743506	0.743886	0.74357	0.743844	0.741907	0.742819	0.744186	0.743302	0.742222	0.743187	0.743303	0.742629	0.741417	0.742836	0.742994	0.743174	0.743189	0.742043	0.741087	0.741821	0.74322	0.742518	0.743327	0.74312	0.738772	0.741983	0.739292	0.742906	0.743431	0.733062	0.742341	0.74343	0.742394	0.74215	0.768576	0.767873	0.768037	0.767619	0.768232	0.984049	0.999978	0.983952	0.98446	0.986727	0.981146
K_kingae_str_NCTC10746_id_GCA_900451155_1	0.748252	0.744621	0.743794	0.744328	0.747985	0.74461	0.748135	0.745526	0.744245	0.745883	0.745208	0.744355	0.744657	0.744488	0.744357	0.743878	0.744153	0.746957	0.744099	0.74438	0.74743	0.742904	0.742114	0.741379	0.743912	0.744116	0.744636	0.74472	0.740915	0.743048	0.740097	0.742639	0.744346	0.733971	0.742977	0.744223	0.742778	0.742179	0.765654	0.76777	0.768021	0.768203	0.767945	0.994686	0.983535	0.983717	0.994906	0.985109	0.977407
K_kingae_str_PV1748_id_GCA_000470175_1	0.737529	0.736895	0.735518	0.736776	0.736534	0.735543	0.736865	0.736646	0.735782	0.737102	0.736944	0.736811	0.736121	0.734795	0.736935	0.736606	0.735883	0.736831	0.736483	0.736378	0.737142	0.733766	0.734168	0.733138	0.736398	0.735779	0.735975	0.736117	0.732735	0.733887	0.732426	0.732473	0.734373	0.731624	0.733734	0.734386	0.733902	0.733169	0.763078	0.762847	0.762994	0.763112	0.762834	0.982478	0.982125	0.982537	0.983068	0.983172	0.978938
K_kingae_str_PYHERBlood_id_GCA_030181195_1	0.741492	0.73931	0.74043	0.740257	0.741127	0.740493	0.741408	0.740204	0.738416	0.739697	0.740406	0.740161	0.740145	0.739898	0.740183	0.738695	0.737835	0.740021	0.739914	0.739299	0.741281	0.736193	0.736524	0.734205	0.73674	0.737602	0.74062	0.74043	0.735959	0.737637	0.735105	0.735609	0.737027	0.732829	0.736338	0.736877	0.737553	0.735697	0.761635	0.765063	0.765478	0.764918	0.765395	0.987385	0.983037	0.981922	0.987372	0.983451	0.974621
K_kingae_str_PYKK081_id_GCA_000255635_1	0.738054	0.738062	0.738405	0.737331	0.737735	0.738739	0.738017	0.739383	0.737451	0.738958	0.738478	0.738177	0.737569	0.738098	0.738373	0.737896	0.737566	0.739505	0.737183	0.738238	0.73841	0.734091	0.734645	0.736791	0.739094	0.7383	0.737749	0.737748	0.737507	0.734564	0.735607	0.735201	0.736259	0.73072	0.734057	0.736128	0.734886	0.734433	0.760637	0.765478	0.765743	0.76508	0.765726	0.981556	0.983536	0.985931	0.981812	0.984489	0.981298
K_kingae_str_PYKK125_id_GCA_030181865_1	0.740703	0.739675	0.739301	0.739174	0.740936	0.73883	0.739703	0.739017	0.739099	0.739587	0.740553	0.7398	0.739236	0.739955	0.7398	0.739138	0.738942	0.740425	0.739431	0.739767	0.74032	0.735662	0.736271	0.733366	0.738276	0.738492	0.740263	0.740267	0.736368	0.736578	0.736065	0.73682	0.736546	0.73161	0.735668	0.73642	0.736687	0.735679	0.760725	0.763702	0.763812	0.76362	0.763782	0.981989	0.98367	0.983348	0.98183	0.984171	0.977955
K_kingae_str_PYP8_id_GCA_030181205_1	0.741276	0.738601	0.738523	0.73868	0.739418	0.738689	0.740164	0.740252	0.737771	0.739799	0.739749	0.738913	0.739163	0.73818	0.738721	0.737295	0.736975	0.739117	0.73748	0.738205	0.740432	0.734463	0.734331	0.733785	0.737103	0.736624	0.7398	0.739705	0.736459	0.736085	0.736012	0.735819	0.736518	0.730948	0.734908	0.736372	0.735492	0.733644	0.762218	0.764772	0.765086	0.764455	0.764978	0.987299	0.982528	0.981891	0.987197	0.983272	0.974435
K_kingae_str_Sch187_id_GCA_030181155_1	0.74074	0.739987	0.739705	0.739477	0.740468	0.739841	0.740094	0.740786	0.740234	0.740448	0.740788	0.739846	0.740519	0.740323	0.739842	0.739683	0.739746	0.73962	0.740046	0.73925	0.740803	0.738829	0.736957	0.736646	0.739934	0.739561	0.740001	0.739982	0.738141	0.737027	0.737431	0.73795	0.738861	0.733733	0.739261	0.738853	0.736667	0.739097	0.765798	0.76396	0.76432	0.764535	0.764267	0.984252	0.984463	0.984481	0.984471	0.985534	0.982149
K_kingae_str_UnkA_id_GCA_030181185_1	0.739854	0.738075	0.738099	0.736783	0.740445	0.738094	0.73941	0.737807	0.737926	0.737996	0.739778	0.73817	0.738425	0.737808	0.738398	0.737902	0.736858	0.739668	0.73793	0.737795	0.7399	0.735324	0.733971	0.73356	0.738343	0.737819	0.737955	0.737811	0.735538	0.734379	0.735946	0.735197	0.735947	0.732515	0.734832	0.735752	0.734149	0.735435	0.762357	0.765704	0.766026	0.765259	0.765945	0.983212	0.983949	0.985408	0.98324	0.984173	0.995481
K_kingae_str_UnkB_id_GCA_030181145_1	0.741734	0.741134	0.740103	0.740869	0.74126	0.740501	0.741627	0.741552	0.740394	0.741009	0.741115	0.740772	0.741259	0.739974	0.740724	0.739842	0.739133	0.740618	0.739755	0.740773	0.741876	0.736805	0.736644	0.735794	0.739496	0.740001	0.740201	0.740238	0.7368	0.737175	0.736796	0.73698	0.739263	0.733497	0.737196	0.739266	0.736805	0.736739	0.763383	0.765607	0.765696	0.76458	0.7657	0.983653	0.98328	0.997887	0.983916	0.983797	0.982643
K_kingae_str_Vir5453_id_GCA_000470375_1	0.73765	0.736952	0.736715	0.736988	0.737819	0.736835	0.737297	0.7382	0.737167	0.738538	0.736816	0.736869	0.737096	0.736165	0.736869	0.736994	0.737599	0.737747	0.737625	0.736861	0.737373	0.734683	0.734179	0.733392	0.736985	0.737491	0.738078	0.737978	0.734754	0.733951	0.734717	0.734511	0.735794	0.732767	0.734407	0.735783	0.734172	0.734018	0.763884	0.764174	0.764258	0.763804	0.764328	0.977424	0.98276	0.982301	0.977766	0.982757	0.978269
K_kingae_str_chl2764_id_GCA_014762915_1	0.734086	0.733626	0.735091	0.734565	0.734204	0.734948	0.734452	0.73453	0.732945	0.734082	0.735307	0.733728	0.7331	0.734943	0.733731	0.734104	0.732477	0.7343	0.734162	0.7339	0.734932	0.731323	0.73269	0.730307	0.734537	0.733066	0.734176	0.734204	0.731592	0.732625	0.731904	0.733087	0.732839	0.729726	0.731656	0.732839	0.732827	0.732192	0.761985	0.76427	0.764311	0.764109	0.764394	0.98397	0.983943	0.985718	0.984368	0.985385	0.98262
K_kingae_str_chl3548_id_GCA_014762925_1	0.736241	0.735528	0.737716	0.737048	0.737416	0.736821	0.737371	0.736647	0.735651	0.735967	0.737211	0.735559	0.735858	0.737157	0.735563	0.735838	0.734684	0.736501	0.737103	0.736804	0.736961	0.73459	0.734019	0.732539	0.735568	0.736187	0.73642	0.736228	0.733035	0.734239	0.7339	0.734882	0.735687	0.732583	0.73492	0.735689	0.734404	0.734726	0.762174	0.764379	0.764481	0.764462	0.764516	0.983895	0.984001	0.985981	0.984249	0.985558	0.982378
K_kingae_str_chl4475_id_GCA_014762905_1	0.735442	0.735388	0.734892	0.735794	0.735954	0.735595	0.736642	0.73563	0.734677	0.735338	0.736387	0.735664	0.735024	0.735432	0.735667	0.735686	0.734124	0.735629	0.735681	0.735153	0.736655	0.732929	0.733616	0.733003	0.734788	0.735301	0.735332	0.735228	0.73403	0.733264	0.733915	0.734356	0.735216	0.730743	0.733157	0.735224	0.733767	0.733149	0.76412	0.765476	0.765794	0.764767	0.7657	0.983951	0.983999	0.98571	0.98414	0.985468	0.982303
K_negevensis_str_AA267_id_GCA_030180965_1	0.739316	0.737174	0.736266	0.737966	0.739822	0.736784	0.739935	0.736709	0.736382	0.736885	0.73624	0.736889	0.737108	0.736762	0.737168	0.737082	0.73627	0.738638	0.73723	0.737035	0.739446	0.737153	0.735206	0.734295	0.735605	0.736327	0.736522	0.736516	0.734218	0.735955	0.734621	0.73532	0.735736	0.734565	0.736829	0.73563	0.735991	0.736276	0.764484	0.756523	0.756617	0.755759	0.756499	0.831766	0.834917	0.832943	0.83046	0.834709	0.825419
K_negevensis_str_BB331_id_GCA_030180985_1	0.747053	0.746719	0.745908	0.746294	0.74805	0.746106	0.747619	0.744908	0.744551	0.745519	0.745299	0.746809	0.746602	0.741914	0.746809	0.746443	0.744817	0.747056	0.742699	0.746412	0.747376	0.744521	0.743173	0.740946	0.74411	0.745173	0.744587	0.744529	0.740157	0.74455	0.74004	0.745656	0.744388	0.732936	0.744766	0.74412	0.744034	0.74368	0.768299	0.761276	0.761754	0.761644	0.761445	0.835414	0.842374	0.838367	0.834274	0.838239	0.828032
K_negevensis_str_BB526_id_GCA_030180995_1	0.74359	0.743053	0.740375	0.743277	0.745249	0.742324	0.74534	0.742605	0.741445	0.742989	0.741566	0.742787	0.742841	0.73917	0.742787	0.74251	0.740181	0.744475	0.740494	0.74175	0.745451	0.740997	0.739543	0.73665	0.739335	0.741665	0.74185	0.74172	0.734904	0.741198	0.735548	0.739021	0.741061	0.728616	0.741849	0.740552	0.740434	0.740115	0.770372	0.760634	0.760795	0.760361	0.760649	0.831204	0.839463	0.834006	0.830943	0.835344	0.82477
K_negevensis_str_CC132_id_GCA_030180955_1	0.740066	0.738582	0.739978	0.739793	0.741224	0.737741	0.739721	0.739299	0.738611	0.738965	0.738644	0.739029	0.739183	0.73676	0.739026	0.739282	0.737687	0.740971	0.738739	0.739077	0.741102	0.737742	0.736907	0.735145	0.737341	0.739519	0.739279	0.73909	0.73339	0.736838	0.73383	0.737766	0.735924	0.733308	0.737572	0.735878	0.736967	0.736951	0.763162	0.757271	0.757817	0.75726	0.757735	0.829896	0.837237	0.832438	0.829317	0.83368	0.824038
K_negevensis_str_CC443_id_GCA_030180945_1	0.743269	0.744118	0.742712	0.743192	0.744555	0.743446	0.745634	0.74252	0.74215	0.742951	0.742474	0.743915	0.743562	0.74114	0.743912	0.743735	0.742342	0.745776	0.74239	0.743851	0.744839	0.743361	0.742939	0.740084	0.740728	0.743578	0.742397	0.742415	0.736884	0.74357	0.737247	0.741959	0.74397	0.730417	0.743129	0.743677	0.743661	0.742609	0.766574	0.760149	0.760173	0.760987	0.760213	0.832744	0.841898	0.838446	0.832326	0.837562	0.826757
K_negevensis_str_CC505b_id_GCA_030181045_1	0.740889	0.742294	0.739856	0.741255	0.742967	0.740914	0.742174	0.740981	0.740785	0.741569	0.740483	0.742374	0.742177	0.737888	0.742374	0.741823	0.739998	0.742597	0.738102	0.742372	0.742536	0.738503	0.739057	0.737263	0.740555	0.740872	0.739893	0.739732	0.736511	0.73998	0.736423	0.738478	0.739735	0.729735	0.739111	0.739391	0.739577	0.73849	0.767166	0.7578	0.758176	0.75782	0.757879	0.829542	0.837457	0.833077	0.828734	0.834271	0.823751
K_negevensis_str_D2292_id_GCA_030177875_1	0.744997	0.745298	0.743238	0.743556	0.747969	0.743469	0.746713	0.742451	0.743108	0.742917	0.743194	0.745268	0.744502	0.740131	0.745269	0.744675	0.74351	0.746931	0.742394	0.743338	0.746921	0.740669	0.74126	0.739811	0.742412	0.74446	0.742443	0.742437	0.737372	0.742184	0.737762	0.742888	0.741027	0.730412	0.740863	0.740608	0.741615	0.741499	0.768701	0.760204	0.760615	0.760079	0.760481	0.83209	0.833747	0.834291	0.831216	0.832393	0.825361
K_negevensis_str_D7641_id_GCA_030181105_1	0.743695	0.743447	0.742655	0.742916	0.74583	0.742441	0.745748	0.742458	0.742405	0.74271	0.742732	0.743588	0.743829	0.740249	0.743584	0.743446	0.741813	0.744126	0.741468	0.742856	0.744417	0.742186	0.740649	0.739669	0.740746	0.742497	0.741869	0.741782	0.739538	0.741728	0.740099	0.741946	0.74176	0.730814	0.742074	0.741546	0.741349	0.741903	0.769489	0.759618	0.759973	0.760156	0.759918	0.831382	0.841281	0.834769	0.830102	0.836912	0.82592
K_negevensis_str_EPA014_id_GCA_030181055_1	0.744198	0.743638	0.741211	0.744091	0.745722	0.743343	0.745681	0.742244	0.742027	0.742472	0.742659	0.743425	0.743035	0.739437	0.74318	0.743369	0.741379	0.744577	0.74038	0.742916	0.745271	0.74003	0.739967	0.740148	0.741825	0.742176	0.742254	0.742336	0.736978	0.741183	0.737308	0.739831	0.740338	0.728647	0.740492	0.739935	0.74104	0.739369	0.769493	0.758825	0.758984	0.75852	0.758842	0.830552	0.840014	0.834879	0.831396	0.835883	0.824888
K_negevensis_str_NA_id_GCA_000751855_1	0.735783	0.735347	0.735408	0.735922	0.737763	0.735202	0.73639	0.734889	0.734639	0.7352	0.735387	0.73524	0.735244	0.735077	0.73524	0.735395	0.735029	0.735972	0.735637	0.735329	0.736865	0.73535	0.736536	0.731534	0.736586	0.734822	0.735309	0.735161	0.733954	0.737014	0.734137	0.736037	0.735489	0.732929	0.735473	0.735436	0.737227	0.735232	0.761431	0.755238	0.755322	0.754877	0.755202	0.829892	0.835883	0.832924	0.829296	0.832796	0.825786
K_negevensis_str_NA_id_GCA_900182485_2	0.736059	0.734919	0.734525	0.734314	0.73546	0.734676	0.736773	0.734109	0.733486	0.734642	0.735018	0.735155	0.734877	0.73302	0.735158	0.734883	0.733834	0.735044	0.733752	0.734604	0.736182	0.733853	0.734033	0.730556	0.733588	0.734178	0.734321	0.734369	0.732002	0.734794	0.732241	0.733466	0.73315	0.731487	0.734108	0.733202	0.734746	0.733492	0.763236	0.755006	0.755387	0.754893	0.755248	0.826482	0.834578	0.831879	0.827386	0.836007	0.825308
K_negevensis_str_PED555_id_GCA_030181065_1	0.742558	0.741214	0.740572	0.742296	0.743169	0.740869	0.744406	0.739279	0.739072	0.739836	0.741514	0.741541	0.740696	0.739044	0.741541	0.741751	0.739939	0.743317	0.739562	0.74119	0.743116	0.740893	0.739492	0.737599	0.73997	0.739755	0.740207	0.73971	0.737125	0.740682	0.737718	0.739937	0.739672	0.733316	0.7402	0.739476	0.740322	0.739781	0.766255	0.760704	0.761042	0.759634	0.760932	0.83175	0.837971	0.833515	0.831705	0.835087	0.824195
K_negevensis_str_PVC1712_id_GCA_030181115_1	0.740385	0.740455	0.73871	0.739878	0.741383	0.739902	0.741793	0.738966	0.738707	0.739398	0.740245	0.740462	0.740097	0.736698	0.740221	0.739905	0.738725	0.74148	0.738271	0.740091	0.742305	0.738925	0.737912	0.735784	0.737702	0.739301	0.738696	0.738499	0.736119	0.738962	0.73664	0.738396	0.737851	0.730379	0.739291	0.737374	0.738422	0.738202	0.766747	0.757	0.757185	0.757889	0.756784	0.831462	0.840599	0.835289	0.831161	0.834792	0.824944
K_negevensis_str_SW7208426_id_GCA_030177895_1	0.741327	0.741178	0.742614	0.742124	0.742265	0.740968	0.74272	0.741569	0.741406	0.741703	0.740984	0.74142	0.741514	0.74077	0.74142	0.740919	0.739507	0.743363	0.742267	0.740637	0.74276	0.739668	0.739577	0.739065	0.741066	0.741934	0.739934	0.73995	0.735874	0.740152	0.736022	0.739951	0.738602	0.728834	0.7394	0.738576	0.73961	0.73917	0.765211	0.760277	0.760365	0.760775	0.760271	0.826193	0.834507	0.83129	0.826049	0.830245	0.822467
K_negevensis_str_SW7208426_id_GCA_900177895_1	0.738568	0.737396	0.737901	0.737849	0.740021	0.737295	0.738952	0.736973	0.737359	0.737108	0.735841	0.737411	0.73816	0.73657	0.737408	0.737516	0.736655	0.738885	0.736505	0.737108	0.739474	0.735536	0.735561	0.734003	0.736841	0.737393	0.736019	0.735838	0.734813	0.735466	0.734644	0.736443	0.735683	0.731326	0.735577	0.735629	0.735447	0.735496	0.764913	0.758786	0.758918	0.758708	0.758825	0.828886	0.836389	0.832298	0.828176	0.832232	0.824189
K_oralis_str_ATCC_51147_id_GCA_000160435_1	0.760372	0.760442	0.761709	0.761328	0.761681	0.763845	0.761788	0.764181	0.761345	0.762217	0.763483	0.760909	0.760019	0.763745	0.760763	0.761232	0.760879	0.762281	0.761106	0.762579	0.761678	0.763499	0.762036	0.762182	0.765136	0.75949	0.761746	0.761877	0.761946	0.763104	0.763511	0.761362	0.762073	0.761867	0.763204	0.761938	0.762405	0.763362	0.957424	0.775312	0.775418	0.776092	0.775406	0.761724	0.762053	0.762525	0.761489	0.76342	0.762495
K_oralis_str_DSM_18271_id_GCA_014054985_1	0.768385	0.768674	0.770007	0.769685	0.768812	0.771415	0.770025	0.771147	0.769786	0.769827	0.772085	0.769238	0.768875	0.769585	0.768966	0.768737	0.768839	0.769836	0.76839	0.769028	0.768773	0.768801	0.767402	0.768411	0.773077	0.767611	0.768506	0.768409	0.767915	0.768103	0.768619	0.768299	0.768087	0.763402	0.769047	0.768085	0.76773	0.769309	0.956767	0.781168	0.781521	0.782006	0.781521	0.762848	0.764635	0.764376	0.762385	0.765702	0.763469
K_potus_str_NCTC13336_id_GCA_900451175_1	0.775818	0.776513	0.777334	0.777068	0.775157	0.776158	0.775708	0.775771	0.775102	0.776923	0.775395	0.776301	0.775884	0.775216	0.776685	0.776077	0.774984	0.775469	0.774095	0.776204	0.775774	0.773574	0.773972	0.779336	0.777881	0.776442	0.776066	0.776062	0.779564	0.774278	0.780035	0.775158	0.776146	0.76673	0.773481	0.775753	0.774764	0.774045	0.771267	0.773185	0.773353	0.772759	0.77339	0.737033	0.739707	0.73808	0.738374	0.740912	0.736962
K_sp_str_CICC_24913_id_GCA_022288825_1	0.782632	0.784237	0.782603	0.784677	0.785162	0.784465	0.784736	0.785035	0.78337	0.783542	0.784466	0.784379	0.783112	0.786475	0.784379	0.782828	0.78097	0.784566	0.782994	0.782709	0.78461	0.777965	0.776195	0.781817	0.788052	0.783774	0.782616	0.782534	0.782138	0.776274	0.783659	0.777481	0.779816	0.776574	0.778057	0.779801	0.776252	0.778074	0.769288	0.773884	0.774793	0.776198	0.774307	0.736791	0.736933	0.736572	0.73632	0.737805	0.736606
K_sp_str_SNUBH_2017_id_GCA_028680565_1	0.783023	0.784301	0.783192	0.784959	0.786221	0.784903	0.784367	0.784286	0.783116	0.782627	0.783601	0.784968	0.783823	0.787487	0.784733	0.783602	0.781639	0.784634	0.78328	0.783109	0.784581	0.776829	0.776358	0.783404	0.787992	0.784836	0.782743	0.782703	0.782674	0.776076	0.783439	0.777674	0.779234	0.775482	0.776869	0.779187	0.776108	0.776366	0.768317	0.771242	0.7724	0.771105	0.771908	0.734838	0.734917	0.734757	0.734159	0.735139	0.734647
N_animalis_str_ATCC_49930_id_GCA_008806995_1	0.767375	0.768444	0.767301	0.767826	0.767801	0.768836	0.767759	0.768169	0.766358	0.767755	0.768054	0.768941	0.768734	0.768369	0.768954	0.768207	0.767327	0.76745	0.766746	0.767249	0.768958	0.768531	0.766358	0.767821	0.769391	0.766672	0.767774	0.767676	0.767811	0.766477	0.766997	0.766263	0.768259	0.761982	0.76848	0.768112	0.767277	0.767338	0.762274	0.768438	0.768796	0.769328	0.76865	0.746116	0.747402	0.746549	0.747005	0.747246	0.74751
N_animalis_str_DSM_23392_id_GCA_003795365_1	0.764004	0.764587	0.763914	0.764572	0.76371	0.764532	0.76422	0.764246	0.762698	0.764249	0.765507	0.764628	0.764736	0.763785	0.764632	0.763914	0.763718	0.764279	0.763459	0.76467	0.764553	0.761394	0.760238	0.761578	0.763551	0.763452	0.764423	0.764332	0.762904	0.76064	0.761727	0.761739	0.763105	0.758914	0.760785	0.763348	0.761219	0.760814	0.756947	0.765124	0.765289	0.76537	0.765151	0.742223	0.742068	0.742034	0.742575	0.743848	0.742652
N_animalis_str_NCTC10212_id_GCA_900636515_1	0.767974	0.768782	0.7662	0.768052	0.767329	0.769273	0.768333	0.768578	0.766852	0.767788	0.768928	0.768801	0.769171	0.766419	0.768815	0.767779	0.766818	0.766617	0.765721	0.768048	0.768846	0.76577	0.76498	0.764297	0.766763	0.766729	0.768438	0.768189	0.765644	0.766274	0.764681	0.76557	0.766783	0.758908	0.76596	0.766953	0.76645	0.7652	0.759517	0.768415	0.768483	0.770899	0.768525	0.74725	0.747158	0.746734	0.747154	0.749559	0.746632
N_animaloris_str_C2012029644_id_GCA_003044705_1	0.759358	0.759958	0.758969	0.759124	0.759438	0.760742	0.759935	0.759421	0.759287	0.76015	0.759152	0.760143	0.760321	0.759715	0.760147	0.760061	0.758798	0.760421	0.758407	0.75851	0.759064	0.756562	0.756794	0.758327	0.76035	0.759793	0.75954	0.759676	0.758797	0.756741	0.759628	0.757588	0.758987	0.755089	0.756046	0.758894	0.756523	0.75684	0.75146	0.759652	0.759935	0.759493	0.75979	0.742163	0.741989	0.741198	0.741881	0.741501	0.74145
N_animaloris_str_C2015003240_id_GCA_003045095_1	0.760154	0.759378	0.758648	0.759353	0.760224	0.759266	0.760798	0.759178	0.759575	0.759416	0.75906	0.759504	0.75953	0.759786	0.75963	0.759228	0.759086	0.759991	0.759511	0.758621	0.759261	0.758314	0.757759	0.758384	0.760973	0.759243	0.759586	0.759483	0.759462	0.757812	0.758629	0.75697	0.758861	0.75629	0.758275	0.758843	0.758038	0.757824	0.750055	0.757369	0.757763	0.757798	0.757648	0.738052	0.739056	0.738572	0.737959	0.738467	0.738063
N_animaloris_str_DSM_21642_id_GCA_002108605_1	0.760318	0.761097	0.761202	0.76027	0.760253	0.761045	0.76047	0.760438	0.760315	0.760726	0.761137	0.760945	0.760767	0.760824	0.761095	0.760319	0.760756	0.760874	0.760741	0.760449	0.760382	0.759288	0.757959	0.758523	0.762179	0.759877	0.759653	0.759776	0.759166	0.758387	0.759093	0.758736	0.760563	0.757644	0.759273	0.760558	0.758572	0.758154	0.751233	0.760171	0.760209	0.759297	0.76024	0.741393	0.740863	0.74119	0.741052	0.741999	0.740544
N_animaloris_str_NCTC12227_id_GCA_900638345_1	0.766173	0.766253	0.765841	0.765646	0.766315	0.766534	0.766339	0.765847	0.765319	0.765998	0.765305	0.766237	0.765955	0.764507	0.766239	0.766079	0.766022	0.766456	0.765501	0.76583	0.765426	0.763769	0.765391	0.762497	0.767851	0.765828	0.765943	0.765832	0.764344	0.764961	0.763109	0.764331	0.765932	0.757524	0.763705	0.766149	0.765099	0.763502	0.756083	0.764365	0.764589	0.764152	0.76445	0.745273	0.745494	0.745205	0.742841	0.746351	0.742843
N_animaloris_str_NCTC12228_id_GCA_900637855_1	0.763704	0.764695	0.763524	0.763853	0.764639	0.76385	0.764375	0.763791	0.762778	0.764075	0.763174	0.764757	0.763537	0.764243	0.764759	0.764223	0.764005	0.763065	0.763027	0.76333	0.764282	0.761207	0.760614	0.763258	0.763593	0.763371	0.764586	0.764746	0.762732	0.760887	0.763274	0.761586	0.762336	0.754959	0.760665	0.762316	0.761045	0.760887	0.754246	0.761758	0.761974	0.763702	0.761884	0.742521	0.744118	0.742872	0.742137	0.744877	0.741318
N_arctica_str_KH1503_id_GCA_001027865_1	0.739968	0.73981	0.738506	0.739267	0.74019	0.740331	0.740095	0.739734	0.739171	0.740124	0.739655	0.740021	0.739853	0.739661	0.740009	0.739597	0.739248	0.740365	0.739906	0.73902	0.739971	0.737514	0.738195	0.737809	0.73948	0.739443	0.739638	0.739621	0.735916	0.737462	0.736142	0.737056	0.73764	0.735893	0.737275	0.737646	0.737981	0.737756	0.735815	0.740613	0.741041	0.740614	0.740813	0.732875	0.732668	0.732213	0.733091	0.732118	0.732478
N_arctica_str_KH1503_id_GCA_022870905_1	0.743861	0.743094	0.741602	0.743382	0.744245	0.742866	0.74353	0.742538	0.741448	0.743086	0.742604	0.7432	0.742891	0.740525	0.743337	0.742742	0.74275	0.742914	0.743665	0.742802	0.743036	0.741741	0.741796	0.739219	0.743553	0.743264	0.742891	0.742837	0.738606	0.741962	0.738172	0.74184	0.742427	0.734812	0.741706	0.742428	0.742482	0.741534	0.739922	0.747459	0.747625	0.747223	0.747378	0.737107	0.737346	0.737596	0.736343	0.738266	0.736362
N_bacilliformis_str_203_NMEN_id_GCA_001063965_1	0.792464	0.792223	0.791665	0.792411	0.79393	0.79531	0.79333	0.795094	0.795262	0.79555	0.793541	0.792176	0.794312	0.791454	0.792411	0.789818	0.79025	0.792701	0.789165	0.789375	0.792481	0.785298	0.785413	0.791106	0.793706	0.792725	0.790542	0.790602	0.790332	0.787042	0.792106	0.785642	0.787452	0.776899	0.785593	0.78752	0.786903	0.785936	0.780665	0.78538	0.785966	0.780697	0.786051	0.743698	0.746664	0.745301	0.741807	0.747924	0.743832
N_bacilliformis_str_914_NLAC_id_GCA_001067635_1	0.78264	0.782832	0.782094	0.782763	0.783699	0.783604	0.783296	0.783323	0.782957	0.783323	0.781675	0.78344	0.783134	0.784133	0.783032	0.782319	0.78082	0.782511	0.781199	0.782067	0.783486	0.778716	0.778345	0.784541	0.785261	0.780934	0.781854	0.782127	0.786623	0.779966	0.78484	0.777893	0.780195	0.776843	0.779048	0.780549	0.779682	0.777578	0.776369	0.773456	0.77434	0.775545	0.77415	0.735464	0.736317	0.734782	0.735155	0.737021	0.736222
N_bacilliformis_str_ATCC_BAA_1200_id_GCA_000194925_1	0.776626	0.77945	0.776917	0.778538	0.778709	0.783289	0.776899	0.778631	0.78211	0.777999	0.778199	0.779429	0.781751	0.779771	0.779622	0.780027	0.779756	0.777951	0.774634	0.777959	0.779756	0.777056	0.774118	0.777833	0.779373	0.778291	0.77706	0.777034	0.781933	0.775383	0.780776	0.775399	0.778727	0.774698	0.777501	0.779039	0.775009	0.776913	0.775437	0.771173	0.771174	0.772179	0.770953	0.731641	0.732595	0.731463	0.731287	0.734055	0.731795
N_bacilliformis_str_DSM_23338_id_GCA_014055025_1	0.780071	0.784536	0.780609	0.784652	0.78407	0.78778	0.782723	0.783873	0.786941	0.782414	0.783521	0.785041	0.787144	0.785456	0.785155	0.783721	0.782746	0.78413	0.777517	0.780778	0.786363	0.780582	0.776774	0.781813	0.785903	0.781673	0.784882	0.785112	0.784885	0.777975	0.784301	0.778507	0.781629	0.774491	0.780636	0.781797	0.778237	0.780162	0.778155	0.775981	0.779341	0.779026	0.779246	0.737303	0.738541	0.737492	0.736455	0.73943	0.736728
N_basseii_str_X_278102_id_GCA_955412805_1	0.772752	0.774087	0.782234	0.77451	0.77436	0.775251	0.774037	0.774737	0.783295	0.777463	0.774805	0.77445	0.775052	0.777362	0.774438	0.778992	0.778035	0.780913	0.779133	0.771244	0.773877	0.769497	0.779132	0.775406	0.785079	0.781016	0.773404	0.773335	0.767575	0.771111	0.768513	0.778855	0.770723	0.776533	0.768786	0.770326	0.771618	0.778046	0.759881	0.771103	0.773087	0.77378	0.772944	0.745376	0.744298	0.74307	0.744747	0.74597	0.745061
N_basseii_str_X_279102_id_GCA_962707005_1	0.771463	0.774066	0.781935	0.774713	0.774026	0.774123	0.77448	0.774744	0.782589	0.778021	0.775216	0.774511	0.774884	0.776529	0.774532	0.778632	0.778061	0.78134	0.778843	0.771473	0.774271	0.76823	0.777653	0.773603	0.783384	0.78033	0.773842	0.77385	0.76651	0.77002	0.766616	0.778098	0.769949	0.775062	0.767488	0.769591	0.76969	0.776902	0.75971	0.77046	0.773313	0.775182	0.773163	0.745513	0.745192	0.743932	0.74545	0.745559	0.74451
N_benedictiae_str_X65_id_GCA_958267435_1	0.772766	0.773646	0.770637	0.77277	0.774038	0.774538	0.774113	0.775046	0.773645	0.77499	0.771848	0.773763	0.77497	0.772682	0.773695	0.771507	0.768874	0.77328	0.767992	0.769044	0.773967	0.768328	0.766183	0.764951	0.772696	0.770535	0.771399	0.771373	0.765581	0.766175	0.765154	0.765457	0.767255	0.766305	0.768047	0.767083	0.767134	0.768308	0.759504	0.773478	0.775517	0.774666	0.775525	0.742175	0.743321	0.741597	0.742328	0.743524	0.74141
N_benedictiae_str_X66_id_GCA_962747365_1	0.77303	0.77475	0.772049	0.772664	0.77348	0.774078	0.774096	0.775009	0.77431	0.774789	0.773028	0.774569	0.774824	0.773045	0.774504	0.772942	0.770698	0.773361	0.770403	0.770255	0.774331	0.769932	0.769003	0.766259	0.773498	0.772595	0.772202	0.772135	0.767229	0.769182	0.767119	0.767062	0.7699	0.767689	0.769725	0.769767	0.77009	0.76973	0.75984	0.772106	0.773293	0.773052	0.773301	0.74365	0.7446	0.742513	0.743615	0.743912	0.742167
N_bergeri_str_C2008000328_id_GCA_003044455_1	0.782123	0.774259	0.770095	0.774741	0.776929	0.77479	0.776491	0.773619	0.776093	0.774878	0.771772	0.773952	0.775411	0.770994	0.773954	0.771039	0.770402	0.774636	0.769966	0.771606	0.77629	0.766181	0.767763	0.763706	0.7792	0.773153	0.772471	0.772386	0.766742	0.769683	0.766864	0.768996	0.768504	0.763348	0.766416	0.767841	0.767506	0.766393	0.758683	0.769798	0.771246	0.771662	0.77103	0.741592	0.741204	0.741247	0.741691	0.741198	0.740579
N_bergeri_str_C2008000329_id_GCA_003044485_1	0.7824	0.774049	0.768649	0.773727	0.777559	0.774324	0.776384	0.773463	0.775593	0.774164	0.772608	0.774197	0.775923	0.771178	0.774199	0.769978	0.76943	0.775072	0.768928	0.77104	0.776233	0.76682	0.767286	0.765044	0.779799	0.772666	0.772385	0.772389	0.766541	0.768977	0.766559	0.767127	0.767527	0.763548	0.766636	0.767182	0.767317	0.765498	0.759213	0.771475	0.773472	0.773317	0.773377	0.744785	0.743193	0.743939	0.744258	0.744486	0.74366
N_bergeri_str_CCUG_18163_id_GCA_958267465_1	0.773287	0.772764	0.770237	0.773397	0.774477	0.774185	0.774642	0.772185	0.77362	0.773023	0.774308	0.772776	0.773995	0.771939	0.772775	0.770135	0.769118	0.774053	0.768319	0.769468	0.774931	0.767906	0.765972	0.765166	0.774185	0.772066	0.772223	0.772048	0.767704	0.768087	0.767203	0.76781	0.768681	0.765665	0.768002	0.767979	0.768198	0.766776	0.75766	0.771302	0.772739	0.77081	0.772811	0.744577	0.744276	0.744839	0.745496	0.745356	0.743948
N_bergeri_str_M40463_id_GCA_003490325_1	0.772095	0.771416	0.767483	0.771242	0.773561	0.772988	0.772435	0.77122	0.771822	0.772241	0.769949	0.771797	0.772322	0.769815	0.771743	0.769122	0.768445	0.774747	0.77115	0.768776	0.77051	0.766645	0.765793	0.76453	0.773859	0.771953	0.768769	0.768726	0.766065	0.765875	0.766743	0.766207	0.767846	0.764941	0.766351	0.767712	0.765854	0.766433	0.75774	0.772314	0.774266	0.770507	0.774429	0.742287	0.743659	0.742021	0.742617	0.743094	0.741988
N_bergeri_str_M40553_id_GCA_003493325_1	0.773904	0.7743	0.771902	0.773412	0.775908	0.775572	0.775915	0.77444	0.775836	0.775103	0.775362	0.774803	0.775431	0.772087	0.774805	0.772758	0.771552	0.77791	0.774753	0.77224	0.774656	0.770399	0.770658	0.76868	0.776695	0.774885	0.772693	0.772604	0.768579	0.770918	0.769028	0.770699	0.772447	0.768956	0.770646	0.772204	0.771118	0.770262	0.759122	0.774539	0.776101	0.771713	0.775921	0.743439	0.743941	0.742576	0.743525	0.744463	0.742171
N_bergeri_str_M40559_id_GCA_003492905_1	0.774517	0.774755	0.769893	0.775685	0.776996	0.776921	0.77722	0.774291	0.77483	0.775465	0.773246	0.775422	0.775079	0.773651	0.775418	0.772565	0.7716	0.778852	0.772208	0.771559	0.775507	0.768422	0.767499	0.76631	0.778777	0.774284	0.772288	0.772199	0.766851	0.768086	0.767494	0.767161	0.770622	0.766873	0.768378	0.769989	0.768106	0.768262	0.755614	0.774316	0.777773	0.773549	0.777818	0.743546	0.745281	0.743676	0.743926	0.745636	0.742752
N_bergeri_str_X102_id_GCA_963393015_1	0.777704	0.780733	0.772811	0.778952	0.78179	0.781152	0.781421	0.779782	0.780432	0.77998	0.777769	0.78056	0.780345	0.778922	0.780562	0.774739	0.772632	0.783171	0.776189	0.773781	0.779803	0.77089	0.770821	0.770692	0.782556	0.776543	0.776961	0.777137	0.770228	0.771077	0.771107	0.772092	0.773113	0.768107	0.770807	0.773102	0.771159	0.769872	0.763381	0.778378	0.781851	0.779413	0.78197	0.746118	0.745991	0.744458	0.744544	0.746033	0.744522
N_bergeri_str_X103_id_GCA_963393125_1	0.778043	0.780727	0.772538	0.779089	0.781318	0.782402	0.781948	0.779479	0.781387	0.779989	0.778054	0.781489	0.780874	0.777829	0.781491	0.775272	0.774079	0.783302	0.775295	0.774526	0.779901	0.7717	0.770665	0.770153	0.783813	0.776482	0.776589	0.776837	0.770667	0.771028	0.771409	0.772045	0.772644	0.769367	0.771563	0.772436	0.770971	0.770715	0.760332	0.776529	0.78039	0.778395	0.78049	0.745738	0.745736	0.744285	0.744277	0.745919	0.745134
N_bergeri_str_X10_id_GCA_962747635_1	0.776283	0.778224	0.772274	0.77808	0.779955	0.779679	0.778879	0.77845	0.77926	0.778026	0.776875	0.778525	0.777718	0.775466	0.778527	0.774245	0.77166	0.781922	0.774125	0.771616	0.777887	0.769545	0.77032	0.768506	0.780074	0.775987	0.775082	0.775235	0.768523	0.769711	0.768908	0.769654	0.772189	0.767407	0.76941	0.772166	0.769884	0.768795	0.759789	0.77255	0.776221	0.772383	0.77632	0.743132	0.743611	0.743434	0.742764	0.744117	0.74159
N_bergeri_str_X111_id_GCA_963393035_1	0.777595	0.779917	0.772082	0.778208	0.782209	0.780799	0.781664	0.779574	0.779218	0.779553	0.777613	0.779663	0.780088	0.776215	0.779665	0.773922	0.772984	0.781541	0.775656	0.77286	0.780021	0.771052	0.770367	0.768141	0.782797	0.775566	0.776883	0.77699	0.7689	0.770141	0.770191	0.769517	0.771493	0.769019	0.77084	0.771156	0.770593	0.769986	0.761407	0.77573	0.779402	0.777628	0.779516	0.743506	0.743398	0.742801	0.74304	0.743248	0.742464
N_bergeri_str_X112_id_GCA_963392935_1	0.774899	0.776092	0.76869	0.774887	0.77749	0.776618	0.777141	0.774898	0.775611	0.775006	0.773838	0.775731	0.775563	0.774964	0.775905	0.770327	0.768577	0.778066	0.771819	0.76953	0.775771	0.766688	0.766425	0.765826	0.779104	0.772329	0.772872	0.77305	0.768032	0.766967	0.768029	0.767435	0.769219	0.764557	0.767054	0.768553	0.767196	0.766201	0.759675	0.77639	0.780116	0.776073	0.780161	0.744536	0.744628	0.743169	0.743916	0.744759	0.744027
N_bergeri_str_X11_id_GCA_962722185_1	0.774559	0.777044	0.771538	0.776275	0.778848	0.778819	0.777596	0.776595	0.777918	0.77737	0.77659	0.777927	0.777105	0.775011	0.777929	0.773008	0.771471	0.780942	0.773195	0.771185	0.77748	0.768695	0.769104	0.768224	0.780281	0.775036	0.774602	0.775076	0.769126	0.768968	0.769895	0.769442	0.771329	0.767082	0.768738	0.771155	0.769315	0.768157	0.757553	0.774659	0.778543	0.774187	0.778367	0.74356	0.743649	0.743056	0.743722	0.744543	0.742429
N_bergeri_str_X12_id_GCA_962704355_1	0.772065	0.774377	0.768071	0.773555	0.776457	0.775147	0.775709	0.774487	0.774698	0.774876	0.773085	0.775	0.774603	0.771477	0.774557	0.770951	0.769524	0.777173	0.771119	0.768524	0.774477	0.766542	0.766456	0.765245	0.77551	0.771162	0.770514	0.770879	0.76642	0.766624	0.767429	0.765509	0.767834	0.764901	0.766768	0.767732	0.766598	0.765562	0.757344	0.772919	0.776648	0.773998	0.776705	0.74401	0.744924	0.743498	0.750638	0.744724	0.742752
N_bergeri_str_X13_id_GCA_962704615_1	0.773821	0.775984	0.771618	0.775531	0.778075	0.777459	0.776513	0.776705	0.777085	0.776769	0.774632	0.776079	0.775907	0.773276	0.776081	0.771926	0.77133	0.778491	0.772648	0.770837	0.775088	0.767969	0.76874	0.766083	0.776932	0.773867	0.773042	0.773503	0.766493	0.768402	0.768343	0.769655	0.770195	0.765734	0.767818	0.770009	0.768926	0.767367	0.758725	0.777194	0.779188	0.775063	0.779027	0.744445	0.743983	0.743369	0.744257	0.745261	0.743664
N_bergeri_str_X15_id_GCA_962721855_1	0.773854	0.776562	0.771367	0.775576	0.778659	0.77846	0.778382	0.776916	0.775945	0.777387	0.775418	0.777355	0.77654	0.775309	0.777355	0.773742	0.771468	0.779637	0.77566	0.771803	0.777235	0.768967	0.768576	0.767773	0.779427	0.7749	0.773751	0.77424	0.770003	0.768555	0.770725	0.76972	0.77188	0.766226	0.768884	0.771717	0.768757	0.768145	0.756552	0.774291	0.777248	0.774208	0.777339	0.745834	0.744871	0.744875	0.745486	0.746285	0.743954
N_bergeri_str_X16_id_GCA_962747665_1	0.777283	0.779032	0.7724	0.7782	0.781031	0.780812	0.780314	0.778892	0.780168	0.779229	0.777046	0.779535	0.779416	0.776326	0.779537	0.775503	0.772952	0.782562	0.776041	0.773496	0.778443	0.771512	0.769467	0.769707	0.780059	0.777133	0.774978	0.775207	0.770253	0.768917	0.770042	0.770307	0.772159	0.769735	0.770647	0.772123	0.769403	0.770203	0.759281	0.777752	0.78069	0.775596	0.780529	0.746462	0.745609	0.745562	0.746498	0.747481	0.74549
N_bergeri_str_X17_id_GCA_962747955_1	0.776268	0.777398	0.771504	0.776173	0.778971	0.778424	0.779399	0.777037	0.778022	0.777811	0.775907	0.777681	0.777449	0.77491	0.777683	0.772262	0.771488	0.780604	0.772543	0.771538	0.777484	0.769347	0.76796	0.766794	0.778867	0.775034	0.775031	0.774925	0.767561	0.767875	0.768201	0.76827	0.770941	0.767748	0.769327	0.770878	0.767962	0.768439	0.758937	0.774084	0.778452	0.775275	0.778539	0.742271	0.743121	0.741903	0.743139	0.743138	0.741529
N_bergeri_str_X18_id_GCA_962724885_1	0.776762	0.778836	0.771435	0.777042	0.77949	0.7805	0.780304	0.777236	0.778795	0.778331	0.777193	0.779066	0.778581	0.77495	0.779067	0.774217	0.772165	0.781719	0.77466	0.772132	0.779235	0.770393	0.769662	0.767321	0.780924	0.776273	0.774892	0.775095	0.768768	0.769378	0.769654	0.769917	0.771704	0.769062	0.770068	0.771665	0.769763	0.769008	0.757685	0.773781	0.777732	0.773861	0.777593	0.743518	0.744093	0.742955	0.743492	0.744373	0.743173
N_bergeri_str_X19_id_GCA_962725465_1	0.787748	0.776823	0.771019	0.77586	0.778041	0.778455	0.777071	0.777005	0.780179	0.777267	0.775068	0.777483	0.777146	0.773992	0.777228	0.772723	0.770462	0.779563	0.775903	0.773056	0.776442	0.767328	0.771102	0.767536	0.791243	0.775605	0.775444	0.775382	0.770467	0.770269	0.769575	0.769431	0.769274	0.766142	0.76738	0.769064	0.767466	0.769603	0.759909	0.776583	0.780806	0.776832	0.780871	0.743652	0.745725	0.744092	0.745154	0.745509	0.744089
N_bergeri_str_X20_id_GCA_962724985_1	0.773742	0.775568	0.769761	0.773768	0.776364	0.776091	0.77687	0.774341	0.776422	0.774902	0.774268	0.77583	0.77588	0.772565	0.775855	0.771285	0.769708	0.778869	0.770758	0.769235	0.775483	0.766674	0.767266	0.7649	0.778041	0.772959	0.772605	0.772764	0.767145	0.766144	0.767036	0.766636	0.768719	0.76533	0.766693	0.768547	0.767239	0.765864	0.756503	0.77211	0.775893	0.772813	0.775978	0.742233	0.741811	0.741692	0.742157	0.742809	0.740973
N_bergeri_str_X21_id_GCA_962724945_1	0.773036	0.775738	0.76888	0.772704	0.777157	0.777548	0.777134	0.774486	0.776407	0.775669	0.774238	0.776052	0.776093	0.773412	0.776054	0.771035	0.769998	0.778391	0.770971	0.770202	0.775872	0.767669	0.767298	0.767318	0.777917	0.772764	0.773594	0.773812	0.768111	0.767219	0.768963	0.767371	0.769596	0.766146	0.767754	0.769458	0.767479	0.766741	0.757952	0.772208	0.776037	0.77377	0.776136	0.743085	0.743676	0.742721	0.743017	0.744082	0.742747
N_bergeri_str_X22_id_GCA_962725065_1	0.773986	0.776508	0.771592	0.775865	0.777688	0.777489	0.778068	0.776179	0.776875	0.776232	0.775344	0.776823	0.776562	0.774907	0.776751	0.772688	0.770568	0.778885	0.774172	0.770017	0.776267	0.769135	0.768499	0.767728	0.778214	0.772978	0.772855	0.773034	0.768438	0.76851	0.768939	0.767012	0.770568	0.766555	0.769323	0.770489	0.768638	0.768144	0.761203	0.775353	0.779224	0.775925	0.779084	0.74442	0.745019	0.744724	0.744513	0.746017	0.743404
N_bergeri_str_X23_id_GCA_962717605_1	0.773725	0.77541	0.769772	0.773616	0.775854	0.776927	0.776535	0.774599	0.77566	0.774831	0.774449	0.776083	0.775698	0.774294	0.776085	0.771589	0.770121	0.7782	0.772725	0.770158	0.775319	0.767757	0.767665	0.767067	0.777412	0.773244	0.77376	0.773962	0.768582	0.767518	0.769023	0.767977	0.770136	0.766311	0.76777	0.769998	0.767666	0.766722	0.760946	0.773691	0.777609	0.773099	0.777668	0.744831	0.744263	0.743883	0.744795	0.744744	0.743663
N_bergeri_str_X24_id_GCA_962724805_1	0.771804	0.773999	0.767711	0.77156	0.774552	0.775254	0.77502	0.773809	0.774601	0.774655	0.774241	0.774118	0.774081	0.772383	0.774062	0.76911	0.769047	0.776782	0.770789	0.769002	0.773775	0.766604	0.765915	0.764383	0.776859	0.771413	0.772732	0.773155	0.764817	0.765692	0.765395	0.765551	0.767542	0.764528	0.766544	0.767385	0.765999	0.765936	0.758346	0.773004	0.776621	0.773595	0.77649	0.743548	0.744785	0.743226	0.743535	0.744716	0.742743
N_bergeri_str_X25_id_GCA_962725055_1	0.774131	0.775791	0.771203	0.774417	0.776898	0.7772	0.776818	0.775831	0.776373	0.775977	0.774839	0.776404	0.775368	0.775146	0.776154	0.77128	0.770792	0.77896	0.773084	0.770395	0.776134	0.769251	0.76982	0.767232	0.779087	0.77328	0.7748	0.775031	0.769179	0.769879	0.769441	0.769521	0.77111	0.767813	0.769376	0.770877	0.770095	0.768401	0.759683	0.774693	0.777977	0.77363	0.77807	0.742741	0.74374	0.742399	0.742755	0.743822	0.742273
N_bergeri_str_X26_id_GCA_962725145_1	0.772394	0.775046	0.770176	0.773775	0.776234	0.776189	0.775535	0.774638	0.774845	0.774946	0.773718	0.775495	0.774851	0.773705	0.775497	0.770918	0.768944	0.778133	0.771268	0.769273	0.774356	0.766974	0.767563	0.768607	0.778555	0.771797	0.771865	0.771951	0.770628	0.767453	0.771606	0.767152	0.769963	0.765669	0.767253	0.769915	0.767303	0.766077	0.759245	0.775246	0.778707	0.775031	0.77879	0.743668	0.743592	0.74266	0.744001	0.744348	0.742408
N_bergeri_str_X27_id_GCA_962747975_1	0.773461	0.776758	0.769267	0.774607	0.777244	0.777031	0.776795	0.776251	0.776838	0.776827	0.775054	0.77709	0.776358	0.773372	0.777092	0.771978	0.77099	0.779186	0.772427	0.77149	0.775247	0.768322	0.769572	0.765442	0.778299	0.772711	0.774345	0.774527	0.767317	0.768731	0.768276	0.76735	0.770162	0.76707	0.768474	0.770146	0.769136	0.767727	0.758059	0.775475	0.779871	0.774923	0.779979	0.744353	0.745701	0.743867	0.74459	0.745646	0.743269
N_bergeri_str_X28_id_GCA_962747915_1	0.774965	0.77716	0.771733	0.775254	0.778013	0.777227	0.778073	0.776722	0.776635	0.776867	0.775813	0.776875	0.776293	0.775138	0.777149	0.77213	0.77187	0.779502	0.773849	0.771932	0.777398	0.769077	0.770335	0.767069	0.778734	0.774565	0.775198	0.775401	0.767611	0.7698	0.76856	0.769594	0.771125	0.766728	0.769058	0.771094	0.77011	0.768599	0.758281	0.776233	0.779434	0.775257	0.779295	0.744472	0.744631	0.743608	0.744366	0.745471	0.744027
N_bergeri_str_X29_id_GCA_962747535_1	0.776804	0.778715	0.773391	0.777468	0.780324	0.7801	0.780281	0.778613	0.779466	0.778985	0.778691	0.779118	0.778801	0.776862	0.779113	0.774155	0.773392	0.781323	0.775216	0.773593	0.778606	0.770119	0.76987	0.76752	0.780451	0.775708	0.776076	0.776494	0.7698	0.769761	0.771153	0.769828	0.772231	0.767252	0.769903	0.772086	0.769903	0.769625	0.758529	0.776414	0.779819	0.775235	0.779637	0.746314	0.746282	0.745663	0.74627	0.746889	0.744441
N_bergeri_str_X30_id_GCA_962717885_1	0.775225	0.776031	0.769587	0.774886	0.778727	0.778098	0.778128	0.77647	0.777284	0.777275	0.775489	0.776231	0.776457	0.773632	0.776036	0.771065	0.770279	0.780298	0.771886	0.770282	0.776339	0.76881	0.767713	0.767248	0.778606	0.773076	0.773157	0.77338	0.767419	0.767153	0.768118	0.767836	0.770598	0.767241	0.768577	0.770779	0.767653	0.767899	0.757384	0.772005	0.775573	0.773424	0.775711	0.742089	0.742122	0.741555	0.742087	0.743231	0.741409
N_bergeri_str_X31_id_GCA_962716955_1	0.773837	0.776234	0.769694	0.774524	0.776817	0.777362	0.77711	0.775701	0.776527	0.776756	0.775844	0.776404	0.776531	0.774235	0.776769	0.771737	0.770642	0.779174	0.773185	0.770444	0.776794	0.770425	0.769977	0.767547	0.77882	0.773075	0.774545	0.775002	0.769175	0.770127	0.769862	0.770861	0.771884	0.766971	0.770387	0.771728	0.770019	0.769414	0.759989	0.773296	0.777245	0.774012	0.777317	0.742646	0.743723	0.74212	0.743253	0.743801	0.742349
N_bergeri_str_X32_id_GCA_962712005_1	0.772141	0.775514	0.77087	0.772973	0.775937	0.775079	0.776098	0.774959	0.775365	0.775046	0.773671	0.775947	0.774752	0.77456	0.775918	0.770789	0.76955	0.77759	0.771731	0.769766	0.774633	0.767502	0.767096	0.765774	0.778671	0.771818	0.773796	0.77383	0.767069	0.766411	0.767976	0.767777	0.771295	0.766079	0.76734	0.771258	0.767014	0.766836	0.757295	0.773362	0.777803	0.773539	0.777839	0.741138	0.742256	0.740436	0.74134	0.742177	0.740771
N_bergeri_str_X33_id_GCA_962747735_1	0.774991	0.780948	0.772156	0.777119	0.778859	0.778687	0.778255	0.784135	0.78345	0.778648	0.777211	0.781324	0.777565	0.775341	0.781325	0.774172	0.771522	0.78023	0.781398	0.770928	0.777737	0.778201	0.777185	0.768624	0.787135	0.775075	0.775373	0.775556	0.769423	0.76905	0.770534	0.775409	0.771897	0.776688	0.778912	0.778897	0.769316	0.769235	0.760937	0.774812	0.779163	0.775314	0.778987	0.742758	0.743778	0.742953	0.742952	0.744776	0.742438
N_bergeri_str_X34_id_GCA_962747595_1	0.773558	0.775636	0.769097	0.773036	0.776646	0.776793	0.776239	0.774282	0.775509	0.775622	0.774413	0.776424	0.775219	0.77297	0.776397	0.771986	0.770257	0.778441	0.771881	0.770624	0.7748	0.767481	0.767298	0.766263	0.776801	0.77278	0.772206	0.77236	0.766436	0.766905	0.766574	0.768366	0.768198	0.766282	0.767696	0.768081	0.767559	0.767069	0.75811	0.773895	0.777863	0.773305	0.777963	0.742141	0.742866	0.741486	0.74264	0.74277	0.741444
N_bergeri_str_X35_id_GCA_962747905_1	0.773357	0.774927	0.768231	0.773999	0.775939	0.776493	0.776234	0.774269	0.775311	0.774384	0.774033	0.775255	0.77481	0.771293	0.775208	0.771516	0.768761	0.777953	0.771745	0.770036	0.774492	0.764348	0.766534	0.765638	0.776388	0.773247	0.771907	0.772045	0.765557	0.766049	0.766528	0.76556	0.768564	0.76284	0.764557	0.768392	0.766379	0.763846	0.758446	0.776474	0.779122	0.774561	0.779186	0.743027	0.743671	0.743157	0.743613	0.745104	0.742676
N_bergeri_str_X36_id_GCA_962748005_1	0.772909	0.774971	0.769651	0.775071	0.775541	0.775689	0.775762	0.774644	0.775464	0.774425	0.772594	0.775154	0.774611	0.772066	0.775151	0.771952	0.771268	0.777012	0.771697	0.771235	0.77375	0.768503	0.768783	0.764887	0.77638	0.773104	0.771079	0.771262	0.765496	0.768269	0.766392	0.767915	0.770612	0.766569	0.768196	0.77054	0.768814	0.767677	0.756154	0.774223	0.777272	0.77301	0.777097	0.741582	0.742947	0.741238	0.7421	0.74198	0.740911
N_bergeri_str_X37_id_GCA_962718765_1	0.774731	0.776383	0.770312	0.775166	0.777475	0.778068	0.777159	0.77569	0.776731	0.775966	0.775244	0.776758	0.776682	0.775174	0.776776	0.772521	0.770489	0.779179	0.772824	0.771498	0.776324	0.767837	0.768051	0.765486	0.778101	0.774408	0.775639	0.776076	0.768498	0.767485	0.768266	0.767557	0.769417	0.766378	0.76819	0.769239	0.768458	0.767529	0.75851	0.774359	0.777524	0.77295	0.777606	0.74489	0.7444	0.744141	0.744797	0.746425	0.744099
N_bergeri_str_X38_id_GCA_962712155_1	0.770962	0.775182	0.768263	0.771828	0.774823	0.775491	0.775534	0.773781	0.775014	0.774396	0.773166	0.775156	0.7742	0.772311	0.775157	0.771234	0.769314	0.776343	0.770629	0.769167	0.773874	0.766172	0.767038	0.763574	0.776815	0.773001	0.771309	0.771503	0.765512	0.767272	0.766468	0.767257	0.769204	0.764574	0.766164	0.769289	0.767808	0.765611	0.757732	0.77159	0.774132	0.771399	0.774196	0.742437	0.743341	0.74284	0.74283	0.743204	0.741978
N_bergeri_str_X39_id_GCA_962716925_1	0.776453	0.779023	0.771099	0.777157	0.779934	0.7802	0.78063	0.778532	0.779706	0.779437	0.77668	0.779386	0.779486	0.775333	0.779388	0.774685	0.772769	0.782106	0.774382	0.773166	0.7789	0.769117	0.769798	0.766438	0.778747	0.776096	0.774747	0.77516	0.768469	0.769699	0.768991	0.769831	0.771515	0.767811	0.769354	0.771462	0.769574	0.768788	0.7568	0.772773	0.776609	0.773873	0.776721	0.742638	0.742757	0.742326	0.742794	0.743223	0.742156
N_bergeri_str_X40_id_GCA_962716855_1	0.777702	0.77897	0.771335	0.777345	0.77969	0.780289	0.779486	0.778687	0.779687	0.779126	0.776387	0.779139	0.779107	0.775321	0.77916	0.774018	0.772686	0.782118	0.773322	0.772582	0.778631	0.770046	0.769393	0.767859	0.78138	0.775553	0.773662	0.773857	0.769786	0.769907	0.7697	0.770247	0.772474	0.768392	0.769815	0.772231	0.769345	0.770073	0.758692	0.77512	0.778838	0.775394	0.77895	0.744212	0.74334	0.74335	0.744222	0.744108	0.743203
N_bergeri_str_X41_id_GCA_962747655_1	0.774998	0.776692	0.771296	0.775773	0.778128	0.777796	0.778184	0.777078	0.777111	0.778048	0.775665	0.776939	0.776324	0.775772	0.776893	0.772491	0.771807	0.779339	0.773208	0.77155	0.777213	0.769528	0.769163	0.766349	0.780179	0.774085	0.773588	0.774088	0.768117	0.769043	0.768341	0.768514	0.771646	0.767561	0.769379	0.771522	0.769267	0.76918	0.757525	0.772855	0.776796	0.773881	0.776681	0.742932	0.743475	0.74319	0.74464	0.744934	0.741568
N_bergeri_str_X42_id_GCA_962716865_1	0.772879	0.775734	0.769693	0.773751	0.775938	0.775483	0.775717	0.774868	0.775561	0.77478	0.773012	0.775528	0.774996	0.772747	0.77553	0.770616	0.769507	0.778075	0.770556	0.770189	0.774425	0.766761	0.766522	0.765033	0.776004	0.77211	0.772242	0.772458	0.76662	0.766648	0.767799	0.767418	0.769411	0.765498	0.767	0.769369	0.766451	0.766442	0.757202	0.771633	0.775546	0.772829	0.775647	0.742922	0.743498	0.742303	0.743281	0.743226	0.741983
N_bergeri_str_X43_id_GCA_962747675_1	0.775506	0.778154	0.772962	0.775534	0.779018	0.777721	0.778888	0.77711	0.777662	0.777467	0.77611	0.7785	0.777052	0.775874	0.778451	0.773821	0.772893	0.780386	0.775069	0.773297	0.777481	0.769148	0.768731	0.767523	0.778196	0.775599	0.775451	0.775886	0.76826	0.768487	0.769101	0.768791	0.772653	0.766444	0.769103	0.772574	0.768785	0.768749	0.759753	0.775593	0.779178	0.775415	0.779026	0.745924	0.745169	0.744861	0.745744	0.746765	0.745303
N_bergeri_str_X44_id_GCA_962747625_1	0.771195	0.7743	0.767853	0.773411	0.775475	0.77591	0.775386	0.773704	0.774648	0.773983	0.772802	0.774779	0.774483	0.772478	0.774774	0.769736	0.769728	0.776591	0.770983	0.770413	0.774447	0.766397	0.765687	0.764602	0.776226	0.771272	0.771514	0.77192	0.766118	0.765851	0.766865	0.765381	0.768291	0.764941	0.76654	0.767967	0.766244	0.765666	0.759098	0.774307	0.777853	0.773594	0.777709	0.742146	0.742901	0.742535	0.7424	0.744287	0.741671
N_bergeri_str_X45_id_GCA_962708135_1	0.774469	0.775242	0.771168	0.775388	0.776683	0.77681	0.776859	0.77529	0.776279	0.776232	0.775359	0.775879	0.775767	0.77306	0.775881	0.771949	0.771119	0.778735	0.773118	0.770943	0.775419	0.768733	0.768587	0.765617	0.778784	0.772649	0.772668	0.772715	0.766728	0.7684	0.767477	0.768567	0.770061	0.76726	0.768703	0.770024	0.768053	0.768026	0.756078	0.773231	0.776654	0.77307	0.77677	0.741	0.741552	0.740001	0.741571	0.741634	0.739536
N_bergeri_str_X55_id_GCA_963393155_1	0.774526	0.776955	0.769565	0.776221	0.778246	0.778705	0.777868	0.777414	0.776846	0.777607	0.775302	0.777264	0.776555	0.775937	0.777266	0.771527	0.770785	0.780546	0.771802	0.770701	0.777469	0.769581	0.767192	0.768009	0.781434	0.773065	0.773103	0.773359	0.768771	0.767645	0.76952	0.768752	0.770278	0.767885	0.769384	0.769796	0.767439	0.767979	0.759719	0.774279	0.778157	0.776828	0.778207	0.74343	0.744269	0.742399	0.743421	0.744143	0.742264
N_bergeri_str_X56_id_GCA_963393025_1	0.772353	0.774749	0.766998	0.77367	0.776897	0.775768	0.77649	0.775342	0.774191	0.775591	0.773192	0.775007	0.774694	0.773544	0.775009	0.76915	0.76824	0.777561	0.769826	0.767341	0.774903	0.76818	0.766521	0.765025	0.779331	0.770873	0.770895	0.770902	0.765801	0.766907	0.766859	0.76777	0.768983	0.766647	0.768271	0.768507	0.766625	0.766421	0.758513	0.773377	0.777492	0.775125	0.777629	0.744203	0.744086	0.74159	0.743381	0.74372	0.742517
N_bergeri_str_X59_id_GCA_963393185_1	0.773498	0.776796	0.770626	0.775295	0.777713	0.779176	0.77752	0.777433	0.777171	0.777728	0.774912	0.777346	0.777502	0.773705	0.777346	0.772129	0.77031	0.778904	0.771207	0.770855	0.778159	0.767284	0.767144	0.767084	0.778084	0.772111	0.774152	0.774401	0.767413	0.766328	0.768626	0.768432	0.7689	0.766172	0.767437	0.768837	0.76715	0.767261	0.759875	0.774198	0.77856	0.776471	0.778564	0.744358	0.744557	0.743156	0.744478	0.743904	0.743275
N_bergeri_str_X61_id_GCA_963393215_1	0.777366	0.7802	0.770838	0.77802	0.781534	0.780786	0.78084	0.779575	0.77939	0.779518	0.777113	0.780275	0.779087	0.7767	0.780052	0.771836	0.771769	0.783375	0.773688	0.771751	0.78044	0.770777	0.768932	0.766605	0.782296	0.773975	0.776021	0.776126	0.767499	0.769854	0.768391	0.770357	0.771108	0.768397	0.770554	0.770422	0.770531	0.769319	0.759246	0.778442	0.782986	0.779178	0.783101	0.743743	0.743883	0.742709	0.743075	0.744334	0.743077
N_bergeri_str_X71_id_GCA_963393205_1	0.771906	0.775364	0.767243	0.774068	0.777072	0.776514	0.776437	0.775658	0.775801	0.775502	0.773288	0.775341	0.775434	0.772603	0.775518	0.768956	0.767226	0.778079	0.769417	0.768168	0.77481	0.766666	0.765881	0.765058	0.778104	0.770416	0.772636	0.772798	0.767075	0.765636	0.767487	0.766437	0.768633	0.765139	0.767069	0.768263	0.765909	0.765192	0.757452	0.772761	0.776803	0.775022	0.776918	0.743819	0.743738	0.742944	0.743147	0.744984	0.743116
N_bergeri_str_X72_id_GCA_963393055_1	0.77673	0.780021	0.770041	0.777692	0.779896	0.779811	0.78027	0.778205	0.779315	0.778582	0.776134	0.779714	0.779088	0.775864	0.779914	0.773035	0.771495	0.780924	0.771824	0.771498	0.779243	0.769556	0.767368	0.767115	0.781263	0.774614	0.774623	0.774799	0.767571	0.76828	0.767974	0.768663	0.771605	0.767263	0.76962	0.771059	0.767718	0.767377	0.759432	0.77406	0.778147	0.776534	0.778225	0.743544	0.74258	0.741213	0.742517	0.743072	0.742206
N_bergeri_str_X74_id_GCA_963393105_1	0.775067	0.777242	0.770024	0.775922	0.779583	0.778014	0.779119	0.777587	0.777184	0.777718	0.775011	0.777156	0.77716	0.775044	0.777157	0.771343	0.768993	0.780223	0.772114	0.769963	0.778264	0.769297	0.767676	0.766843	0.780917	0.773237	0.773598	0.773732	0.767325	0.767724	0.768106	0.768583	0.770274	0.767183	0.769302	0.770253	0.767968	0.767931	0.75971	0.773225	0.777503	0.77618	0.777591	0.743576	0.742909	0.741795	0.743157	0.743409	0.742913
N_bergeri_str_X77_id_GCA_963393135_1	0.775943	0.776988	0.769409	0.776305	0.778224	0.778244	0.779197	0.776955	0.777807	0.776623	0.774839	0.776751	0.777471	0.774885	0.776753	0.771604	0.769519	0.779871	0.773828	0.770358	0.777187	0.769154	0.768008	0.769372	0.779998	0.773968	0.774542	0.774378	0.769786	0.768319	0.770505	0.768565	0.771233	0.767175	0.769777	0.770927	0.768374	0.766915	0.759525	0.776539	0.780254	0.776241	0.780565	0.744491	0.745054	0.742454	0.743741	0.744545	0.743929
N_bergeri_str_X82_id_GCA_963392965_1	0.774961	0.778644	0.771055	0.77665	0.778913	0.779984	0.778217	0.778402	0.777716	0.778635	0.776405	0.77904	0.779021	0.776261	0.77895	0.771661	0.770329	0.779212	0.772917	0.770106	0.778378	0.770159	0.769464	0.766323	0.780317	0.770783	0.775557	0.775866	0.766495	0.76979	0.767939	0.769988	0.770358	0.76865	0.770202	0.770329	0.769489	0.769613	0.760275	0.77691	0.781982	0.777491	0.782013	0.745347	0.74468	0.743403	0.744274	0.74471	0.744019
N_bergeri_str_X89_id_GCA_963392975_1	0.777296	0.779523	0.772068	0.778924	0.780969	0.780696	0.781406	0.779461	0.780537	0.779657	0.777997	0.77957	0.780061	0.777321	0.779571	0.773421	0.771742	0.783024	0.775221	0.772711	0.779099	0.769949	0.769727	0.769573	0.782586	0.775509	0.777144	0.777332	0.769523	0.770021	0.769958	0.770314	0.772525	0.768076	0.770126	0.772487	0.77007	0.769127	0.762207	0.774888	0.779079	0.776745	0.779196	0.7434	0.743814	0.741309	0.742802	0.743953	0.743048
N_bergeri_str_X90_id_GCA_963393075_1	0.775012	0.775908	0.768214	0.774879	0.777892	0.776444	0.778293	0.775936	0.777178	0.776065	0.773807	0.775575	0.776402	0.773605	0.775828	0.770717	0.769801	0.778579	0.771995	0.770151	0.775867	0.767434	0.768685	0.767016	0.780018	0.773268	0.772645	0.772689	0.768942	0.769109	0.769835	0.769051	0.770233	0.765075	0.767347	0.769932	0.768857	0.766271	0.758416	0.774472	0.777407	0.776516	0.777444	0.743675	0.743374	0.741128	0.743196	0.743445	0.742434
N_bergeri_str_X91_id_GCA_963392995_1	0.777107	0.779343	0.771399	0.776622	0.77989	0.779623	0.780041	0.778492	0.777918	0.779172	0.777129	0.779177	0.778217	0.775663	0.77937	0.773681	0.771866	0.781144	0.773832	0.77229	0.778913	0.769768	0.769364	0.766622	0.781269	0.775615	0.775225	0.775275	0.76878	0.770141	0.769351	0.769474	0.772045	0.767665	0.770066	0.771534	0.770728	0.768204	0.758323	0.776512	0.780236	0.777135	0.780337	0.745652	0.745744	0.744763	0.744457	0.74696	0.744675
N_bergeri_str_X93_id_GCA_963393095_1	0.775466	0.778066	0.771829	0.776617	0.778764	0.778765	0.778372	0.776577	0.777304	0.77665	0.776743	0.777556	0.777358	0.776462	0.777558	0.772692	0.772472	0.780389	0.774186	0.772623	0.777439	0.770535	0.770478	0.768011	0.781875	0.775146	0.775529	0.775708	0.769098	0.770686	0.769264	0.771191	0.772758	0.768369	0.77061	0.772264	0.771199	0.770031	0.760541	0.776357	0.779825	0.776522	0.779888	0.744779	0.745078	0.743305	0.743496	0.746111	0.743987
N_bergeri_str_X95_id_GCA_963392895_1	0.774958	0.77791	0.769593	0.775211	0.77888	0.777246	0.779125	0.77673	0.778032	0.777175	0.776161	0.777843	0.777109	0.774682	0.777845	0.77237	0.770068	0.779614	0.772437	0.770921	0.777114	0.767397	0.76767	0.766883	0.780588	0.773745	0.773958	0.774108	0.768282	0.768002	0.768907	0.767533	0.769716	0.765407	0.767579	0.769417	0.76801	0.76623	0.757567	0.77609	0.779957	0.776007	0.780274	0.742612	0.742798	0.741345	0.741686	0.743607	0.742062
N_bergeri_str_X97_id_GCA_963392905_1	0.773706	0.776514	0.769811	0.776164	0.778342	0.778122	0.778768	0.776509	0.776651	0.775551	0.775871	0.776354	0.776557	0.774645	0.77654	0.769995	0.770479	0.778889	0.771314	0.770578	0.776934	0.76754	0.766685	0.765634	0.779479	0.77245	0.773527	0.77375	0.76549	0.767706	0.767542	0.767097	0.769175	0.765379	0.767396	0.768634	0.767459	0.765968	0.757289	0.775464	0.779378	0.776837	0.779458	0.74262	0.742051	0.740843	0.741823	0.743207	0.741948
N_bergeri_str_X_220189_id_GCA_963393165_1	0.772199	0.772305	0.768681	0.771993	0.77539	0.772818	0.774571	0.771985	0.772567	0.772425	0.771423	0.772622	0.772815	0.771945	0.772624	0.768916	0.76883	0.7747	0.770755	0.769381	0.772381	0.767177	0.766356	0.765957	0.77583	0.770635	0.770607	0.771107	0.767642	0.766422	0.768373	0.766702	0.768695	0.765035	0.766889	0.768466	0.767354	0.765659	0.756538	0.773527	0.77537	0.772398	0.775296	0.743681	0.743196	0.742801	0.743893	0.742717	0.741904
N_blantyrii_str_X100_id_GCA_962747465_1	0.771889	0.77315	0.772109	0.772872	0.774682	0.776009	0.773888	0.774391	0.775451	0.774102	0.771332	0.772782	0.775945	0.771928	0.772784	0.774125	0.774629	0.775027	0.770209	0.771865	0.77285	0.771286	0.769204	0.766362	0.771042	0.772141	0.770471	0.770008	0.769548	0.769394	0.766795	0.77045	0.770915	0.769529	0.770198	0.770712	0.769327	0.770881	0.761412	0.771995	0.772602	0.770915	0.772602	0.744245	0.744369	0.743118	0.743443	0.744927	0.74348
N_blantyrii_str_X101_id_GCA_962727395_1	0.774714	0.775452	0.773741	0.774072	0.776695	0.777795	0.776262	0.775834	0.776497	0.776216	0.772431	0.775274	0.777648	0.774809	0.775449	0.776125	0.776034	0.776533	0.771898	0.77375	0.775552	0.77341	0.770727	0.768197	0.77418	0.774022	0.772765	0.772734	0.771908	0.770944	0.770782	0.772014	0.774214	0.771564	0.772486	0.773717	0.771264	0.773093	0.761648	0.773173	0.773311	0.772796	0.773352	0.743757	0.745178	0.743843	0.744733	0.745255	0.743802
N_blantyrii_str_X57_id_GCA_958267415_1	0.772227	0.77464	0.771948	0.772132	0.774308	0.776646	0.774454	0.775377	0.776376	0.775336	0.771306	0.774599	0.7767	0.771579	0.774653	0.776178	0.773786	0.776607	0.770917	0.770451	0.77347	0.771319	0.768066	0.767458	0.770704	0.77342	0.771135	0.771164	0.771383	0.767529	0.769768	0.769088	0.769542	0.768703	0.770117	0.769333	0.767506	0.771725	0.762845	0.772393	0.772816	0.773243	0.772852	0.744865	0.745483	0.743468	0.743958	0.746364	0.744516
N_blantyrii_str_X58_id_GCA_962730445_1	0.772203	0.774047	0.771189	0.771084	0.773703	0.776229	0.77366	0.77441	0.776269	0.774025	0.771325	0.773884	0.77697	0.771631	0.773851	0.775473	0.775182	0.77638	0.770438	0.771762	0.773246	0.771234	0.769311	0.766476	0.770342	0.772892	0.771295	0.770892	0.770705	0.768914	0.768986	0.77015	0.771609	0.76949	0.770398	0.771415	0.769528	0.771778	0.762199	0.772794	0.773559	0.773962	0.77364	0.745301	0.746667	0.744359	0.74424	0.745972	0.74485
N_blantyrii_str_X64_id_GCA_962720795_1	0.770724	0.773562	0.7726	0.772629	0.773278	0.776095	0.773278	0.773102	0.775595	0.77306	0.771266	0.773533	0.776558	0.773342	0.773535	0.774798	0.77279	0.775235	0.769181	0.770647	0.772355	0.772857	0.768712	0.765413	0.771766	0.772674	0.770803	0.770726	0.771704	0.769205	0.76877	0.771263	0.773031	0.769713	0.771223	0.772829	0.76902	0.772285	0.760965	0.772412	0.773205	0.772182	0.773226	0.743076	0.743399	0.743046	0.742956	0.744119	0.742553
N_blantyrii_str_X73_id_GCA_962747965_1	0.770925	0.771262	0.770442	0.769986	0.772054	0.77349	0.772705	0.771974	0.773797	0.771869	0.769479	0.771099	0.774385	0.772246	0.771075	0.772609	0.772391	0.773069	0.76929	0.770119	0.770752	0.771246	0.77014	0.768834	0.771433	0.771122	0.768948	0.768806	0.770956	0.769693	0.769566	0.769927	0.770749	0.76864	0.770211	0.770524	0.770213	0.770689	0.760322	0.771704	0.772152	0.770567	0.772154	0.744454	0.745698	0.744425	0.745446	0.745543	0.744209
N_blantyrii_str_X75_id_GCA_962712585_1	0.771546	0.773046	0.771645	0.773218	0.774365	0.7759	0.774773	0.77433	0.775522	0.774571	0.770601	0.772876	0.776384	0.771877	0.772847	0.774403	0.773401	0.775081	0.771675	0.771127	0.773414	0.772776	0.770042	0.768843	0.771552	0.772275	0.77069	0.770616	0.7713	0.769791	0.769049	0.769674	0.77276	0.770252	0.771805	0.772517	0.770138	0.771886	0.760012	0.772173	0.772972	0.771319	0.772707	0.745068	0.745635	0.743858	0.74501	0.745454	0.744437
N_blantyrii_str_X76_id_GCA_962748015_1	0.771113	0.773275	0.771612	0.771356	0.773203	0.776003	0.772615	0.773716	0.77563	0.773664	0.771127	0.772958	0.776677	0.773453	0.772958	0.774925	0.772964	0.774318	0.770323	0.770137	0.7726	0.772727	0.769142	0.767283	0.772037	0.772012	0.770049	0.769973	0.771383	0.768715	0.769301	0.770251	0.773452	0.769919	0.771869	0.77327	0.768388	0.773155	0.762947	0.770428	0.771187	0.771694	0.771241	0.74342	0.744805	0.742895	0.743197	0.744399	0.743351
N_blantyrii_str_X83_id_GCA_962747855_1	0.770324	0.771922	0.771203	0.770097	0.771498	0.774763	0.771476	0.771652	0.773749	0.772088	0.769872	0.771928	0.774363	0.772021	0.771949	0.773353	0.772835	0.774217	0.768473	0.769603	0.77096	0.773517	0.769364	0.769278	0.771238	0.771573	0.769784	0.769713	0.770503	0.76891	0.768132	0.770807	0.771582	0.770963	0.772522	0.771384	0.768836	0.773086	0.761251	0.772523	0.772853	0.771405	0.772855	0.743816	0.745903	0.74368	0.744039	0.744937	0.744266
N_blantyrii_str_X87_id_GCA_962747355_1	0.772988	0.77521	0.773692	0.77327	0.774953	0.777334	0.774395	0.775176	0.77608	0.775537	0.7736	0.775355	0.776948	0.774803	0.775378	0.776487	0.774883	0.775729	0.771099	0.772092	0.774531	0.772149	0.771086	0.767956	0.774324	0.773748	0.772109	0.772096	0.770586	0.770723	0.769254	0.771101	0.773945	0.770486	0.771633	0.773545	0.771335	0.772404	0.760665	0.772263	0.773202	0.772021	0.7728	0.742168	0.743386	0.741303	0.741361	0.743178	0.741562
N_blantyrii_str_X92_id_GCA_962747605_1	0.768045	0.768729	0.767675	0.769219	0.770015	0.77097	0.769269	0.768747	0.770792	0.768978	0.768312	0.768868	0.771207	0.769632	0.768864	0.770424	0.770037	0.770748	0.766777	0.767445	0.769218	0.770299	0.765583	0.764966	0.769527	0.767769	0.767692	0.767934	0.766515	0.765359	0.76419	0.766361	0.768096	0.766646	0.768211	0.767838	0.765315	0.770197	0.75972	0.768943	0.769824	0.769255	0.769826	0.741232	0.7433	0.741749	0.741192	0.742763	0.74168
N_blantyrii_str_X98_id_GCA_962717475_1	0.771567	0.772047	0.771453	0.77163	0.773235	0.77605	0.772225	0.773067	0.775408	0.773206	0.770969	0.771893	0.775413	0.772932	0.771863	0.773874	0.773256	0.774435	0.768978	0.770236	0.77196	0.77006	0.767769	0.765219	0.772025	0.770817	0.771341	0.771182	0.770262	0.768035	0.767175	0.769711	0.772899	0.767219	0.769259	0.772664	0.7683	0.769934	0.760468	0.770756	0.771113	0.769917	0.771019	0.741899	0.744752	0.742507	0.741595	0.743869	0.742691
N_blantyrii_str_X99_id_GCA_962747615_1	0.769345	0.770052	0.769564	0.770462	0.771654	0.774099	0.771118	0.770783	0.773236	0.771103	0.76972	0.770418	0.773574	0.77123	0.770412	0.772218	0.771279	0.772617	0.767337	0.769232	0.770611	0.769797	0.767479	0.766111	0.771149	0.769331	0.768107	0.767959	0.768441	0.767736	0.766432	0.769114	0.770193	0.767189	0.768872	0.769948	0.767746	0.770071	0.761251	0.771321	0.772095	0.770362	0.772152	0.744355	0.744984	0.742931	0.743587	0.744117	0.743362
N_blantyrii_str_X_221189_id_GCA_962706715_1	0.775926	0.775655	0.773901	0.775605	0.777618	0.778451	0.777573	0.7776	0.777791	0.77761	0.774583	0.775967	0.77913	0.775239	0.77567	0.776498	0.77592	0.77938	0.773397	0.773652	0.776477	0.775835	0.772641	0.76973	0.776715	0.774694	0.773492	0.773485	0.773263	0.77287	0.770867	0.772936	0.775275	0.768995	0.774387	0.77501	0.773071	0.775235	0.765117	0.772177	0.772704	0.772224	0.772672	0.744884	0.747073	0.746444	0.746472	0.748525	0.742657
N_brasiliensis_str_N_177_16_id_GCA_009671065_1	0.76328	0.765288	0.762242	0.762741	0.76603	0.763001	0.765943	0.762188	0.763069	0.761947	0.761784	0.764406	0.762919	0.759147	0.764401	0.762817	0.759925	0.764151	0.759321	0.761855	0.765824	0.759598	0.759654	0.757627	0.761446	0.763676	0.762446	0.762652	0.757351	0.760133	0.759102	0.759875	0.758954	0.752168	0.75952	0.759138	0.760486	0.758403	0.756857	0.764234	0.764042	0.763392	0.76404	0.758686	0.757234	0.754884	0.757136	0.758406	0.754308
N_brasiliensis_str_N_95_16_id_GCA_009665055_1	0.757734	0.762291	0.759473	0.760931	0.760025	0.760657	0.759874	0.761233	0.760658	0.761325	0.759752	0.761493	0.760879	0.756072	0.761355	0.760769	0.758241	0.758987	0.758263	0.75868	0.760326	0.758177	0.757043	0.754815	0.759239	0.761479	0.759768	0.75985	0.754409	0.757563	0.755655	0.758686	0.757272	0.752029	0.758315	0.757295	0.757444	0.757796	0.753901	0.761394	0.76126	0.761868	0.7612	0.754293	0.754668	0.754787	0.753196	0.755576	0.752239
N_canis_str_ATCC_14687_id_GCA_002108495_1	0.75875	0.75986	0.758631	0.763559	0.75907	0.759832	0.759473	0.759798	0.759447	0.759715	0.760022	0.760231	0.759099	0.762551	0.760231	0.759434	0.759954	0.759949	0.758645	0.759543	0.759441	0.756491	0.758055	0.757885	0.759504	0.758887	0.759353	0.759406	0.758895	0.757948	0.759149	0.756966	0.757385	0.754515	0.756129	0.757485	0.757751	0.756386	0.753551	0.758601	0.759166	0.759565	0.759089	0.742472	0.743157	0.743035	0.742277	0.743198	0.742542
N_canis_str_CCUG_56775_id_GCA_963395015_1	0.758853	0.758836	0.759064	0.759611	0.759417	0.758599	0.759129	0.759341	0.759103	0.758585	0.758609	0.759263	0.759216	0.75984	0.759259	0.758481	0.759065	0.759034	0.758159	0.759137	0.759227	0.755584	0.755963	0.756775	0.758151	0.75833	0.75913	0.759276	0.756298	0.755901	0.756147	0.755876	0.757178	0.753994	0.755817	0.757286	0.756055	0.755794	0.751973	0.757937	0.758482	0.757865	0.758538	0.741738	0.742336	0.742314	0.741144	0.742528	0.741604
N_canis_str_NCTC10296_id_GCA_900636765_1	0.763598	0.763739	0.762342	0.76562	0.762971	0.763725	0.763299	0.763837	0.763344	0.763266	0.763974	0.763834	0.763237	0.765557	0.763834	0.762996	0.764211	0.763683	0.762501	0.76442	0.763073	0.762018	0.761242	0.761754	0.763377	0.762886	0.762181	0.762265	0.761165	0.76154	0.760979	0.762507	0.762393	0.755741	0.762165	0.762353	0.76129	0.762327	0.755848	0.765024	0.765444	0.765193	0.765403	0.745458	0.746556	0.746719	0.745106	0.747627	0.743341
N_chenwenguii_str_10010_id_GCA_003790445_1	0.767951	0.76765	0.767695	0.767873	0.767275	0.767211	0.767444	0.767035	0.765564	0.766973	0.768362	0.76774	0.767209	0.76873	0.767739	0.767032	0.766905	0.766829	0.766448	0.767956	0.767564	0.76516	0.764063	0.768774	0.768106	0.766287	0.767033	0.767015	0.769416	0.764454	0.769676	0.7651	0.767666	0.763425	0.764911	0.767947	0.765434	0.764289	0.758308	0.767757	0.76816	0.767941	0.76802	0.741359	0.742235	0.741061	0.741662	0.741779	0.741224
N_chenwenguii_str_10023_id_GCA_002216145_1	0.770453	0.771544	0.77178	0.772085	0.771827	0.772091	0.771003	0.769969	0.770271	0.77014	0.77211	0.771689	0.771758	0.771007	0.771785	0.771669	0.772672	0.77071	0.769986	0.772358	0.772153	0.76865	0.768306	0.771458	0.772828	0.771449	0.770423	0.770421	0.77018	0.768208	0.771168	0.769185	0.77025	0.762764	0.768618	0.770535	0.768967	0.768676	0.762496	0.770514	0.770748	0.771484	0.770739	0.74697	0.74795	0.746411	0.744841	0.748084	0.744851
N_cinerea_str_ATCC_14685_id_GCA_000173895_1	0.772238	0.773901	0.776373	0.774081	0.77369	0.774506	0.775895	0.775359	0.773116	0.77582	0.774648	0.773909	0.773902	0.771706	0.773909	0.774448	0.773377	0.774498	0.772298	0.77282	0.773901	0.768157	0.769885	0.767225	0.771943	0.776904	0.774456	0.774195	0.768871	0.772237	0.76885	0.770046	0.771339	0.766168	0.7683	0.771382	0.772879	0.768093	0.754452	0.76637	0.766555	0.769125	0.766557	0.741694	0.742425	0.742606	0.741029	0.743707	0.740866
N_cinerea_str_C2012028592_id_GCA_003044675_1	0.771073	0.77365	0.771999	0.771454	0.772436	0.774756	0.77117	0.773358	0.773809	0.774576	0.773142	0.77385	0.774695	0.768428	0.774129	0.772749	0.770922	0.774217	0.771082	0.771023	0.774811	0.768819	0.766533	0.765306	0.77229	0.772726	0.769694	0.769749	0.766752	0.766869	0.768377	0.768704	0.769646	0.766674	0.768582	0.769598	0.767227	0.768631	0.754031	0.764427	0.766185	0.766923	0.766143	0.742329	0.743297	0.742161	0.742446	0.74464	0.741633
N_cinerea_str_C2013024221_id_GCA_003044745_1	0.771776	0.776476	0.77129	0.772575	0.775033	0.774273	0.772806	0.774979	0.77331	0.774932	0.771161	0.777762	0.775305	0.772521	0.777734	0.774762	0.7707	0.774738	0.76974	0.77131	0.773466	0.768583	0.770459	0.768918	0.775063	0.777475	0.771144	0.771367	0.767348	0.770158	0.769409	0.767838	0.772049	0.766776	0.767995	0.772002	0.770504	0.768344	0.757952	0.766903	0.768856	0.769015	0.768881	0.743009	0.744239	0.743429	0.743534	0.744357	0.743146
N_cinerea_str_C2014013859_id_GCA_003044825_1	0.773356	0.775446	0.775077	0.775349	0.775574	0.774728	0.774707	0.775467	0.774446	0.776656	0.772511	0.77582	0.775713	0.773785	0.775568	0.773884	0.772586	0.774624	0.773434	0.773376	0.776386	0.771399	0.77029	0.768123	0.773472	0.775108	0.77314	0.773363	0.770797	0.773457	0.770451	0.771204	0.773091	0.768034	0.770927	0.773077	0.773399	0.769927	0.756346	0.768995	0.76957	0.770669	0.769622	0.741714	0.743275	0.741596	0.74236	0.744229	0.742428
N_cinerea_str_C2014019557_id_GCA_003044855_1	0.768148	0.771662	0.768414	0.768795	0.770673	0.770108	0.768231	0.770881	0.76988	0.770722	0.768532	0.771682	0.772853	0.768107	0.771683	0.771342	0.767735	0.769747	0.7668	0.768952	0.769918	0.766522	0.76506	0.763902	0.768787	0.77092	0.767884	0.767857	0.764911	0.765857	0.764531	0.76562	0.765844	0.763835	0.766426	0.765764	0.766798	0.765599	0.752209	0.766621	0.766724	0.769228	0.766559	0.739871	0.741409	0.74039	0.740344	0.741818	0.741041
N_cinerea_str_CCUG_2156_id_GCA_021025975_1	0.773126	0.773237	0.775468	0.773454	0.774813	0.772412	0.776432	0.77468	0.772544	0.774965	0.775978	0.773754	0.773208	0.772588	0.773569	0.774054	0.772432	0.774207	0.773855	0.771992	0.772699	0.769122	0.769818	0.768275	0.772697	0.775222	0.776227	0.776188	0.768348	0.771584	0.768257	0.769199	0.769627	0.767592	0.769085	0.769446	0.772304	0.769468	0.751741	0.769352	0.770115	0.771026	0.769911	0.742065	0.743418	0.742048	0.743168	0.744491	0.742248
N_cinerea_str_CCUG_25879_id_GCA_963394945_1	0.774428	0.776259	0.778047	0.77636	0.774895	0.775378	0.775883	0.775138	0.773929	0.774863	0.778261	0.776007	0.773785	0.772964	0.776011	0.775325	0.773984	0.774885	0.773471	0.774639	0.774055	0.767605	0.770459	0.768529	0.773901	0.778299	0.777004	0.776533	0.768439	0.771357	0.769793	0.768901	0.769916	0.764059	0.767357	0.76989	0.771932	0.767298	0.7552	0.770405	0.770714	0.771253	0.770747	0.746461	0.746754	0.746313	0.745369	0.747422	0.746058
N_cinerea_str_CCUG_27178_A_id_GCA_963394825_1	0.770142	0.773049	0.771843	0.771463	0.773699	0.771447	0.772187	0.772459	0.772948	0.772621	0.770428	0.773323	0.77469	0.772017	0.773357	0.77264	0.769726	0.773022	0.768644	0.770842	0.7719	0.765752	0.766973	0.765418	0.771968	0.773606	0.770374	0.770347	0.766418	0.766734	0.766957	0.766733	0.767763	0.763741	0.765923	0.767739	0.76778	0.765451	0.753276	0.766931	0.76768	0.768954	0.767976	0.740215	0.741674	0.739448	0.740199	0.741982	0.739917
N_cinerea_str_CCUG_28662_id_GCA_963395045_1	0.769308	0.773968	0.771363	0.770391	0.77103	0.773923	0.769717	0.773065	0.772988	0.772582	0.770464	0.7738	0.774208	0.769658	0.773972	0.772738	0.769532	0.774205	0.769604	0.76954	0.770078	0.764314	0.765307	0.766154	0.770372	0.774062	0.769798	0.769618	0.765721	0.764992	0.766264	0.766641	0.768276	0.762781	0.764395	0.768255	0.765201	0.764484	0.753064	0.769549	0.770547	0.770554	0.770593	0.744619	0.745695	0.743472	0.743781	0.744985	0.744879
N_cinerea_str_CCUG_346_id_GCA_963394925_1	0.773632	0.77763	0.774752	0.775566	0.776449	0.776488	0.776118	0.777866	0.775075	0.77827	0.773441	0.777678	0.778596	0.775624	0.777681	0.775215	0.771109	0.777249	0.770913	0.772293	0.776695	0.769969	0.767749	0.768529	0.775299	0.775229	0.773626	0.773582	0.768888	0.770776	0.771041	0.768549	0.771156	0.767528	0.769703	0.770653	0.771197	0.769431	0.753406	0.768107	0.770499	0.769008	0.770355	0.741167	0.741148	0.740206	0.741292	0.7428	0.741283
N_cinerea_str_CCUG_5746_id_GCA_963394885_1	0.769933	0.772906	0.769663	0.771171	0.771468	0.772327	0.771268	0.773148	0.772032	0.773962	0.770101	0.772633	0.772625	0.769816	0.772633	0.770914	0.768517	0.773207	0.770884	0.76869	0.772814	0.765956	0.765123	0.763672	0.772128	0.77149	0.769528	0.769025	0.765498	0.765288	0.766835	0.766703	0.768756	0.764435	0.765949	0.768826	0.76509	0.765664	0.752604	0.764813	0.766753	0.765994	0.766823	0.74178	0.741501	0.741556	0.741423	0.744332	0.741095
N_cinerea_str_FDAARGOS_871_id_GCA_016028715_1	0.774468	0.778852	0.774778	0.775866	0.777534	0.776244	0.774455	0.776327	0.776299	0.776453	0.775933	0.779067	0.779244	0.776811	0.779101	0.778207	0.776164	0.77679	0.774095	0.774793	0.77683	0.770535	0.770844	0.772852	0.776119	0.777715	0.776075	0.776071	0.770867	0.770683	0.770336	0.771834	0.772422	0.764189	0.770871	0.772404	0.771544	0.770148	0.75832	0.77136	0.772092	0.772765	0.77193	0.747188	0.749161	0.747123	0.746285	0.748467	0.745883
N_cinerea_str_NCTC10294_id_GCA_900475315_1	0.775139	0.780043	0.777127	0.777401	0.777179	0.778601	0.775464	0.778399	0.777818	0.778191	0.775777	0.780396	0.780524	0.776608	0.780399	0.780038	0.775756	0.777646	0.776653	0.776035	0.776367	0.773151	0.773489	0.771935	0.775194	0.779698	0.775573	0.775032	0.771219	0.77347	0.770311	0.771884	0.773524	0.766969	0.773413	0.773477	0.774008	0.772882	0.760237	0.770119	0.770474	0.771982	0.77053	0.745209	0.746967	0.745359	0.744493	0.748506	0.744826
N_dentiae_str_1292RC1_id_GCA_024580525_1	0.769247	0.769657	0.76983	0.768753	0.769958	0.770303	0.770076	0.768934	0.767542	0.769594	0.769595	0.769819	0.769785	0.771346	0.769819	0.769417	0.770764	0.77054	0.768542	0.770131	0.769725	0.766982	0.766413	0.771843	0.769274	0.769566	0.770095	0.770466	0.773928	0.766682	0.77363	0.766907	0.770002	0.765078	0.766431	0.76851	0.767379	0.76663	0.759105	0.76751	0.768283	0.766854	0.768026	0.739461	0.740413	0.739265	0.738534	0.740137	0.739748
N_dentiae_str_CCUG_53898_id_GCA_963395035_1	0.773584	0.773805	0.771643	0.772745	0.772871	0.772578	0.773884	0.774097	0.772796	0.77375	0.772157	0.77368	0.772795	0.773086	0.77373	0.773338	0.773805	0.77301	0.773434	0.773233	0.772848	0.768705	0.768657	0.773791	0.774922	0.773379	0.772446	0.772439	0.776774	0.769445	0.775049	0.769566	0.7713	0.767085	0.768738	0.771504	0.769093	0.768248	0.764324	0.770503	0.770767	0.770905	0.770384	0.742682	0.74264	0.742397	0.742501	0.743405	0.742176
N_dentiae_str_DSM_19151_id_GCA_002108595_1	0.771194	0.77295	0.77165	0.771697	0.772381	0.770003	0.771431	0.772508	0.772071	0.772546	0.771558	0.772993	0.771772	0.772352	0.772996	0.772815	0.77238	0.772328	0.771165	0.771994	0.77141	0.769926	0.768378	0.774267	0.773951	0.77239	0.771397	0.771282	0.77582	0.768759	0.774812	0.769367	0.771072	0.768322	0.769912	0.771138	0.768463	0.769726	0.760044	0.767063	0.767211	0.767909	0.766739	0.739768	0.740369	0.739932	0.739444	0.741474	0.73892
N_dentiae_str_DSM_19151_id_GCA_014055005_1	0.775741	0.775966	0.775351	0.775534	0.775736	0.774708	0.776069	0.775718	0.774528	0.775566	0.775874	0.775528	0.774606	0.776117	0.775941	0.775441	0.776239	0.77591	0.775235	0.775874	0.774979	0.774013	0.773202	0.777994	0.778087	0.776195	0.775675	0.77562	0.77939	0.773654	0.778327	0.774271	0.77469	0.769431	0.773872	0.774659	0.773619	0.773613	0.765393	0.774528	0.774235	0.774764	0.773933	0.745789	0.747065	0.745491	0.74588	0.746727	0.744392
N_dentiae_str_NCTC13012_id_GCA_900453685_1	0.774422	0.774719	0.774478	0.77484	0.774265	0.773017	0.774901	0.773816	0.773451	0.773661	0.774353	0.774728	0.773877	0.774536	0.774585	0.774803	0.775834	0.77438	0.77529	0.774822	0.774586	0.773062	0.772145	0.77823	0.777114	0.775043	0.774319	0.774269	0.779052	0.772635	0.777067	0.772775	0.775103	0.7682	0.773062	0.774901	0.772567	0.772965	0.764812	0.773614	0.773378	0.773288	0.773134	0.746856	0.747194	0.746812	0.746505	0.74821	0.746353
N_dumasiana_str_114725_id_GCA_002108535_1	0.762642	0.76288	0.763251	0.762881	0.763937	0.763292	0.763813	0.763253	0.763044	0.763027	0.763065	0.763612	0.76333	0.763481	0.763614	0.76335	0.762505	0.763779	0.760891	0.762937	0.762783	0.760664	0.760661	0.7615	0.763659	0.761154	0.761959	0.761775	0.76233	0.760169	0.761895	0.76027	0.762241	0.759579	0.76068	0.762232	0.760443	0.760465	0.756148	0.761003	0.762171	0.762055	0.762009	0.743715	0.744976	0.744445	0.744026	0.744356	0.742903
N_dumasiana_str_124861_id_GCA_002108545_1	0.762772	0.763858	0.763723	0.763185	0.76432	0.764766	0.764775	0.762998	0.761255	0.762708	0.764651	0.764149	0.763019	0.766176	0.764158	0.763986	0.763339	0.763844	0.762244	0.763207	0.763838	0.760447	0.760783	0.762173	0.765825	0.763389	0.76383	0.764097	0.76236	0.760045	0.761814	0.758822	0.760587	0.759065	0.760393	0.760862	0.761259	0.761443	0.758761	0.762912	0.763297	0.764576	0.763407	0.744907	0.743971	0.744284	0.74451	0.743871	0.744305
N_dumasiana_str_93087_id_GCA_002108505_1	0.763787	0.765875	0.762604	0.76604	0.764744	0.763067	0.764618	0.765538	0.765127	0.765631	0.76444	0.766468	0.765502	0.766656	0.766669	0.764214	0.763954	0.764726	0.762733	0.763997	0.765424	0.761239	0.760705	0.762574	0.766813	0.763953	0.764013	0.764246	0.763813	0.760909	0.763048	0.760837	0.762031	0.759895	0.761551	0.761925	0.760789	0.761744	0.758166	0.764396	0.765617	0.765518	0.76549	0.742986	0.743582	0.743893	0.742183	0.743972	0.742119
N_dumasiana_str_LMG_30012_id_GCA_022870885_1	0.767634	0.769667	0.769117	0.770004	0.768514	0.767985	0.768988	0.769972	0.769894	0.770484	0.768636	0.769795	0.769875	0.76972	0.769793	0.768132	0.768482	0.768803	0.767514	0.767898	0.768235	0.766797	0.767101	0.765743	0.77087	0.768615	0.769412	0.769371	0.766669	0.767244	0.765859	0.767407	0.767316	0.760793	0.766215	0.767106	0.767118	0.766876	0.760015	0.767307	0.768112	0.768342	0.76798	0.746837	0.748453	0.747452	0.746492	0.748967	0.746084
N_elongata_str_1279_NMEN_id_GCA_001061435_1	0.798085	0.798617	0.797509	0.800603	0.799481	0.800675	0.798257	0.804243	0.803966	0.798369	0.798906	0.798475	0.798484	0.793358	0.798371	0.798134	0.798494	0.800514	0.799207	0.795367	0.798156	0.794384	0.793074	0.780576	0.803516	0.796074	0.795146	0.795391	0.783991	0.785961	0.782874	0.792632	0.787778	0.791756	0.794787	0.793729	0.785955	0.788279	0.769647	0.788947	0.789012	0.786505	0.789032	0.745315	0.746457	0.744141	0.743688	0.746099	0.74373
N_elongata_str_404_NMEN_id_GCA_001064875_1	0.796856	0.798629	0.797848	0.801279	0.801758	0.800649	0.800381	0.799629	0.795945	0.797679	0.797737	0.798624	0.799157	0.803959	0.798619	0.799446	0.793468	0.802692	0.796917	0.795891	0.797182	0.785445	0.784955	0.784041	0.798829	0.79932	0.801273	0.800979	0.780873	0.785137	0.78352	0.785066	0.785736	0.780389	0.784942	0.785414	0.785027	0.785246	0.767792	0.790315	0.791092	0.787111	0.791164	0.745497	0.746041	0.744873	0.744118	0.747505	0.744602
N_elongata_str_431_NMEN_id_GCA_001064935_1	0.794587	0.798716	0.79779	0.800114	0.802804	0.799548	0.799999	0.79888	0.795761	0.796722	0.795879	0.799432	0.800812	0.80215	0.799505	0.798443	0.791606	0.799996	0.796529	0.793591	0.796623	0.782767	0.782542	0.782951	0.797297	0.800004	0.799142	0.799092	0.780266	0.782837	0.781891	0.782255	0.78369	0.779332	0.781947	0.783545	0.782688	0.782099	0.766514	0.79257	0.793521	0.789139	0.793341	0.7464	0.746791	0.746192	0.745054	0.748034	0.745255
N_elongata_str_AR_0945_id_GCA_016900855_1	0.79626	0.800193	0.795118	0.794865	0.798627	0.796834	0.79784	0.80394	0.800893	0.800636	0.79762	0.800286	0.797546	0.792466	0.800216	0.793751	0.793092	0.797416	0.797678	0.792659	0.79729	0.788996	0.787192	0.776713	0.802542	0.795388	0.797257	0.797301	0.781317	0.782596	0.781866	0.786628	0.782918	0.787566	0.788896	0.788647	0.782638	0.781127	0.760923	0.787278	0.788976	0.784389	0.789071	0.742649	0.742878	0.742541	0.742046	0.742222	0.742418
N_elongata_str_ATCC_25295_id_GCA_900113545_1	0.79481	0.796181	0.798535	0.796633	0.7991	0.797209	0.797531	0.797211	0.797562	0.797388	0.798569	0.796886	0.797683	0.795333	0.796774	0.794256	0.792801	0.798465	0.794481	0.794235	0.797765	0.781569	0.781378	0.777127	0.798578	0.796524	0.796791	0.797228	0.781371	0.782113	0.783433	0.781338	0.781123	0.779955	0.781273	0.78151	0.782365	0.781884	0.762698	0.792888	0.793697	0.78589	0.793509	0.7429	0.743044	0.742748	0.742709	0.74413	0.741737
N_elongata_str_ATCC_29315_id_GCA_000818035_1	0.795499	0.801167	0.797707	0.796962	0.800242	0.800129	0.799204	0.802878	0.799358	0.800748	0.798209	0.801674	0.800136	0.796667	0.801676	0.797184	0.795208	0.799445	0.793818	0.794142	0.797651	0.783903	0.785562	0.780612	0.7988	0.797875	0.796287	0.796313	0.779911	0.78544	0.782772	0.783259	0.785319	0.780079	0.784164	0.786336	0.785654	0.783276	0.765385	0.785941	0.787761	0.784266	0.787822	0.744275	0.746702	0.744184	0.744157	0.746528	0.743714
N_elongata_str_C2010010207_id_GCA_003044605_1	0.792597	0.797653	0.795304	0.795256	0.798516	0.799979	0.796335	0.802726	0.8034	0.79866	0.798222	0.798063	0.800764	0.79239	0.798222	0.79496	0.797158	0.799763	0.79963	0.794412	0.794771	0.789802	0.786752	0.776269	0.803462	0.793361	0.794781	0.794661	0.781636	0.780916	0.779937	0.786593	0.783775	0.78814	0.789601	0.79026	0.780487	0.782866	0.76185	0.785627	0.787822	0.782312	0.787888	0.739571	0.739847	0.738265	0.738466	0.741767	0.739457
N_elongata_str_C2011003085_id_GCA_003044625_1	0.800034	0.800152	0.801143	0.799976	0.804014	0.80368	0.802653	0.802307	0.804209	0.802679	0.80282	0.800412	0.803316	0.800891	0.800414	0.799146	0.799688	0.804224	0.799035	0.796625	0.800643	0.789723	0.788957	0.779879	0.798806	0.800005	0.798865	0.798875	0.784326	0.78803	0.785592	0.787457	0.789368	0.789517	0.789518	0.790233	0.787524	0.789645	0.766238	0.788134	0.789103	0.784438	0.789111	0.743783	0.744009	0.743153	0.74338	0.744912	0.74242
N_elongata_str_C2013010062_id_GCA_003044985_1	0.788071	0.792029	0.791803	0.79142	0.793561	0.793596	0.791813	0.793027	0.791557	0.793586	0.791763	0.793396	0.793689	0.790212	0.793385	0.790363	0.788552	0.793581	0.788553	0.789481	0.790759	0.778305	0.777755	0.773735	0.793587	0.789875	0.79189	0.791754	0.77868	0.778788	0.778737	0.779504	0.780639	0.776306	0.778269	0.781015	0.779062	0.777115	0.763672	0.784917	0.786933	0.784553	0.786944	0.741252	0.742116	0.74095	0.740516	0.741558	0.741101
N_elongata_str_C2013018262_id_GCA_003044725_1	0.796109	0.79822	0.793886	0.796772	0.79641	0.797638	0.798996	0.801928	0.797544	0.802275	0.796953	0.798445	0.796911	0.795061	0.798651	0.794541	0.791192	0.79951	0.791086	0.790345	0.797766	0.780407	0.780736	0.775662	0.798418	0.797097	0.794745	0.794736	0.780637	0.782149	0.781776	0.780184	0.78284	0.779604	0.780028	0.782843	0.781722	0.780526	0.761818	0.786117	0.787862	0.785246	0.78765	0.742722	0.743944	0.742461	0.742065	0.744533	0.741825
N_elongata_str_C2014003241_id_GCA_003044785_1	0.793384	0.795813	0.792515	0.794984	0.796951	0.796658	0.796388	0.797359	0.796721	0.796889	0.794087	0.795897	0.795566	0.793385	0.795879	0.793315	0.790728	0.796119	0.793843	0.791736	0.79588	0.781593	0.781126	0.775984	0.798772	0.795089	0.795461	0.795058	0.780954	0.78295	0.781027	0.78352	0.783101	0.780712	0.781728	0.783322	0.782706	0.782004	0.759672	0.787148	0.789181	0.783051	0.789224	0.740777	0.740989	0.739386	0.740388	0.741415	0.739638
N_elongata_str_M15910_id_GCA_003351685_1	0.793472	0.79787	0.796879	0.795417	0.798155	0.798308	0.796272	0.796933	0.798094	0.797213	0.795896	0.798488	0.800196	0.797641	0.798689	0.795202	0.794982	0.798783	0.793245	0.794223	0.795996	0.784743	0.781797	0.778832	0.799249	0.794298	0.796868	0.79688	0.785951	0.783704	0.782824	0.782686	0.786447	0.778845	0.784444	0.786714	0.783618	0.782867	0.767721	0.792889	0.79535	0.791042	0.795231	0.74535	0.7468	0.745666	0.743337	0.747729	0.744684
N_elongata_str_M15911_id_GCA_003351545_1	0.796281	0.79835	0.798762	0.797468	0.799582	0.797269	0.798196	0.796336	0.797603	0.796314	0.798604	0.798489	0.798138	0.795927	0.79868	0.794846	0.794066	0.79986	0.79505	0.794452	0.798139	0.784525	0.784789	0.778716	0.798285	0.797846	0.798741	0.79858	0.783754	0.785913	0.785602	0.784252	0.784568	0.780252	0.783884	0.785145	0.786295	0.784365	0.765523	0.790848	0.793513	0.787136	0.79334	0.743513	0.745809	0.74439	0.742945	0.746382	0.743045
N_elongata_str_NCTC10660_id_GCA_900453895_1	0.798465	0.800386	0.800901	0.79932	0.80115	0.80012	0.799733	0.799598	0.799236	0.80025	0.80051	0.800277	0.800107	0.796057	0.800279	0.797692	0.797389	0.80206	0.796937	0.798042	0.80074	0.786608	0.785909	0.782521	0.800326	0.800886	0.801916	0.801603	0.785692	0.788188	0.786778	0.785468	0.787271	0.78049	0.786469	0.787422	0.78749	0.786168	0.767374	0.791408	0.793167	0.789628	0.793191	0.7449	0.747276	0.746546	0.745831	0.748133	0.744785
N_elongata_str_NCTC11050_id_GCA_900475815_1	0.795095	0.799226	0.796947	0.796067	0.800575	0.799895	0.798519	0.802373	0.799133	0.800867	0.798091	0.799545	0.799048	0.795861	0.799548	0.795751	0.795572	0.799452	0.793458	0.795428	0.797887	0.784852	0.786823	0.78141	0.798574	0.798432	0.797579	0.796986	0.781678	0.786776	0.784502	0.784795	0.78727	0.780276	0.784581	0.788089	0.787198	0.784525	0.767404	0.786637	0.788478	0.78545	0.788522	0.743653	0.745656	0.74365	0.742884	0.746591	0.743069
N_flavescens_str_ATCC_13120_id_GCA_005221285_1	0.77236	0.77224	0.771481	0.771441	0.772927	0.775575	0.773997	0.773949	0.77249	0.774413	0.77232	0.772397	0.772407	0.771515	0.772457	0.772453	0.771587	0.773438	0.774046	0.771702	0.771926	0.769402	0.768038	0.766397	0.773636	0.771363	0.771576	0.77163	0.764953	0.768427	0.764988	0.769133	0.768614	0.764775	0.769333	0.768764	0.768471	0.769873	0.758124	0.772529	0.773151	0.772705	0.772944	0.747459	0.755374	0.748297	0.747131	0.749519	0.746661
N_flavescens_str_CD_NF1_id_GCA_001618015_1	0.767034	0.766387	0.765743	0.767075	0.76842	0.766304	0.767786	0.765788	0.766776	0.766769	0.765743	0.766408	0.76604	0.76515	0.766408	0.765862	0.764559	0.768901	0.766069	0.765475	0.767492	0.760351	0.760631	0.760206	0.767165	0.76744	0.765225	0.764832	0.761401	0.761927	0.761013	0.760835	0.762127	0.7587	0.760406	0.761603	0.761909	0.761189	0.751487	0.762164	0.762132	0.762865	0.761859	0.742815	0.742715	0.742718	0.742358	0.743709	0.741862
N_flavescens_str_CD_NF2_id_GCA_001618065_1	0.767305	0.770059	0.768476	0.768339	0.769701	0.771036	0.768384	0.770688	0.771132	0.770567	0.767367	0.770201	0.771185	0.766709	0.770201	0.767923	0.765612	0.76949	0.766532	0.766326	0.770213	0.76332	0.761876	0.761743	0.767416	0.76793	0.769065	0.769127	0.762249	0.762507	0.761762	0.761395	0.762757	0.761485	0.762772	0.762919	0.76233	0.762345	0.752853	0.763582	0.76491	0.767152	0.76494	0.741909	0.742315	0.74152	0.742008	0.743513	0.741704
N_flavescens_str_CD_NF3_id_GCA_001618075_1	0.766629	0.770004	0.768369	0.770149	0.769811	0.767735	0.769312	0.769334	0.767911	0.769698	0.767414	0.770058	0.76974	0.76834	0.77006	0.76685	0.765415	0.768122	0.765486	0.766122	0.769924	0.763776	0.761634	0.759387	0.769039	0.767573	0.768569	0.768578	0.760549	0.762344	0.759877	0.761866	0.76393	0.761065	0.763437	0.763687	0.763159	0.763222	0.752803	0.76126	0.763294	0.766752	0.763044	0.743821	0.744474	0.742875	0.743176	0.743735	0.744507
N_flavescens_str_CNF_id_GCA_001618085_1	0.769608	0.774083	0.767516	0.771823	0.771464	0.773261	0.771065	0.772126	0.773027	0.772401	0.767244	0.774086	0.773322	0.768154	0.774087	0.76963	0.767001	0.772287	0.766029	0.767448	0.771551	0.763034	0.760785	0.762242	0.769337	0.769686	0.769054	0.768671	0.762574	0.761783	0.762903	0.762061	0.762581	0.761674	0.762654	0.762407	0.761206	0.762936	0.754047	0.762141	0.764582	0.76821	0.764506	0.741562	0.742461	0.74209	0.741665	0.743732	0.741654
N_flavescens_str_N13_id_GCA_900654165_1	0.767927	0.766619	0.76645	0.766843	0.769311	0.767386	0.770073	0.768604	0.76777	0.768504	0.764771	0.766852	0.767019	0.763249	0.767026	0.766039	0.765944	0.769198	0.767248	0.764958	0.766001	0.760814	0.759446	0.758233	0.766997	0.767903	0.763933	0.763984	0.758194	0.759417	0.758273	0.759335	0.759868	0.759536	0.760548	0.759844	0.759266	0.760848	0.750666	0.762563	0.762983	0.763622	0.763076	0.740916	0.741573	0.740819	0.740377	0.741726	0.740316
N_flavescens_str_N57_id_GCA_900654185_1	0.76748	0.767424	0.768864	0.767126	0.770045	0.768884	0.768803	0.769776	0.767519	0.769762	0.767506	0.767812	0.767514	0.766209	0.767784	0.768761	0.767601	0.770816	0.766371	0.766934	0.769114	0.762112	0.761566	0.758322	0.766984	0.767246	0.76722	0.767242	0.759834	0.761803	0.759812	0.761788	0.763295	0.760476	0.761608	0.763451	0.761875	0.762228	0.749589	0.761808	0.762659	0.763671	0.762675	0.741389	0.741497	0.741756	0.74137	0.742485	0.741121
N_flavescens_str_N78_id_GCA_900654195_1	0.772317	0.776778	0.770976	0.775998	0.776626	0.778117	0.778177	0.774142	0.775339	0.776841	0.775907	0.777371	0.775824	0.777903	0.777181	0.774104	0.769856	0.774063	0.770721	0.769283	0.775717	0.764786	0.765196	0.762555	0.77495	0.773074	0.775375	0.77534	0.765987	0.765592	0.766854	0.765324	0.763838	0.763364	0.763888	0.763817	0.764878	0.76511	0.754451	0.765693	0.769402	0.768964	0.769439	0.740387	0.742616	0.741387	0.741081	0.742902	0.74064
N_flavescens_str_NCTC8263_id_GCA_900453805_1	0.77489	0.774031	0.772647	0.773261	0.774909	0.778612	0.776131	0.776399	0.774053	0.776545	0.772015	0.774574	0.774542	0.771248	0.774673	0.774256	0.772625	0.775417	0.774302	0.771951	0.773032	0.770261	0.768446	0.766438	0.774595	0.773372	0.772133	0.77209	0.76569	0.768791	0.765225	0.769149	0.7691	0.765157	0.769867	0.769285	0.768901	0.768871	0.758707	0.77066	0.771235	0.770052	0.771284	0.746186	0.750913	0.747352	0.745667	0.748463	0.745826
N_flavescens_str_NRL30031_H210_id_GCA_000173935_1	0.768877	0.769792	0.768565	0.768232	0.769265	0.770913	0.770944	0.769841	0.76831	0.770205	0.768568	0.769775	0.769074	0.768846	0.769777	0.76921	0.768239	0.769258	0.77094	0.767978	0.769032	0.765431	0.762328	0.762888	0.771141	0.768485	0.769051	0.768769	0.763042	0.762784	0.763341	0.764836	0.765013	0.763609	0.765128	0.764974	0.763275	0.763935	0.755206	0.768643	0.768646	0.767634	0.768471	0.744593	0.745324	0.744892	0.744289	0.745106	0.744084
N_iguanae_str_ATCC_51483_id_GCA_003013245_1	0.75079	0.751212	0.751932	0.750203	0.751676	0.751103	0.751242	0.751086	0.75002	0.75056	0.750371	0.749931	0.750384	0.750552	0.749933	0.751294	0.751535	0.750028	0.751412	0.752052	0.750621	0.749877	0.750246	0.748397	0.751239	0.751587	0.750427	0.750381	0.750349	0.750425	0.749337	0.749608	0.750863	0.748154	0.749948	0.751096	0.750626	0.749983	0.746084	0.75287	0.752339	0.75285	0.752694	0.742371	0.74406	0.744684	0.742999	0.745342	0.74371
N_lactamica_str_014_24_id_GCA_963394895_1	0.771856	0.774317	0.770733	0.773619	0.773175	0.776298	0.774291	0.774893	0.775773	0.774425	0.77142	0.774803	0.77677	0.773589	0.774805	0.774369	0.772185	0.775503	0.770823	0.770296	0.773984	0.770052	0.767259	0.766792	0.773292	0.77185	0.771761	0.771777	0.771919	0.768175	0.770834	0.768133	0.771284	0.768087	0.769991	0.771204	0.768091	0.768471	0.760589	0.773159	0.774205	0.77342	0.773688	0.744255	0.744233	0.743795	0.744182	0.744726	0.743384
N_lactamica_str_020_06_id_GCA_000196295_1	0.777725	0.780998	0.774695	0.777475	0.779952	0.779321	0.779881	0.777565	0.776913	0.77809	0.776735	0.78113	0.780254	0.775227	0.781114	0.776812	0.773725	0.779194	0.775899	0.774169	0.780376	0.772657	0.770918	0.772971	0.776999	0.779578	0.774722	0.774611	0.77177	0.772922	0.773313	0.771518	0.775325	0.766081	0.77264	0.775288	0.773389	0.771402	0.762975	0.780088	0.78169	0.777006	0.781469	0.748369	0.749347	0.748147	0.747402	0.748582	0.747564
N_lactamica_str_030_24_id_GCA_963395025_1	0.772193	0.776239	0.772068	0.773237	0.774033	0.778751	0.775615	0.774514	0.777269	0.774911	0.771836	0.776155	0.778714	0.773564	0.776381	0.778867	0.775015	0.777554	0.771488	0.77039	0.776576	0.771953	0.768909	0.769241	0.774973	0.774942	0.769409	0.769352	0.774045	0.769728	0.76943	0.770506	0.773305	0.770102	0.77147	0.773354	0.770976	0.771499	0.763485	0.772776	0.77337	0.77185	0.773426	0.743461	0.743302	0.742961	0.74295	0.743439	0.743137
N_lactamica_str_09002S1_id_GCA_963394845_1	0.776308	0.777387	0.773514	0.776698	0.778494	0.781353	0.778998	0.777001	0.780536	0.777779	0.77605	0.777808	0.782492	0.775002	0.77781	0.777578	0.774896	0.779827	0.774679	0.773312	0.776397	0.7739	0.771253	0.771029	0.777152	0.775284	0.774086	0.773901	0.775303	0.773687	0.774224	0.771684	0.775269	0.770146	0.773661	0.774841	0.773747	0.773726	0.762875	0.775338	0.776441	0.774985	0.776274	0.74524	0.744667	0.744522	0.746135	0.744633	0.744043
N_lactamica_str_338_rep1_NLAC_id_GCA_001064605_1	0.771528	0.772819	0.772148	0.771516	0.772988	0.772642	0.77171	0.772353	0.773135	0.77234	0.771545	0.77269	0.773052	0.771779	0.77269	0.772008	0.771759	0.772644	0.770057	0.771463	0.772111	0.768942	0.768528	0.766857	0.770603	0.773105	0.769884	0.769888	0.765878	0.768134	0.765993	0.766979	0.769154	0.763136	0.768614	0.769296	0.768609	0.768647	0.761784	0.768573	0.768649	0.77037	0.768687	0.746658	0.74848	0.747148	0.745708	0.749313	0.74484
N_lactamica_str_8206_id_GCA_963394815_1	0.772876	0.774682	0.768663	0.77386	0.774742	0.779144	0.773751	0.772576	0.776018	0.771805	0.7719	0.774636	0.779244	0.772484	0.774618	0.775957	0.773363	0.775712	0.770849	0.77187	0.774753	0.773095	0.767322	0.767505	0.772703	0.772711	0.769273	0.769234	0.77259	0.769015	0.770427	0.767939	0.774683	0.769845	0.772864	0.774657	0.76982	0.771103	0.763638	0.775997	0.776619	0.774833	0.776432	0.744274	0.745183	0.745289	0.74456	0.746733	0.744775
N_lactamica_str_ATCC_23970_id_GCA_000173995_1	0.772705	0.772305	0.771705	0.77433	0.776321	0.776606	0.778249	0.775394	0.77801	0.776476	0.772039	0.774727	0.777498	0.771955	0.774835	0.775047	0.77093	0.777952	0.773004	0.768611	0.775274	0.770341	0.768029	0.766319	0.776459	0.773785	0.768046	0.767942	0.771181	0.769362	0.77102	0.76709	0.771074	0.770041	0.770323	0.771028	0.769017	0.770381	0.759996	0.776974	0.777707	0.775393	0.778005	0.742194	0.742137	0.742364	0.742213	0.743502	0.741418
N_lactamica_str_ATCC_23970_id_GCA_000741965_1	0.777602	0.775874	0.775352	0.776109	0.777702	0.779663	0.780983	0.777049	0.778998	0.778255	0.775233	0.776028	0.779263	0.773557	0.775956	0.776445	0.775731	0.780398	0.776051	0.774468	0.778943	0.774928	0.772781	0.768111	0.778237	0.778419	0.773359	0.77336	0.772031	0.774344	0.772642	0.772171	0.775166	0.768843	0.774271	0.775117	0.774825	0.774292	0.764815	0.778433	0.779632	0.775381	0.779615	0.750746	0.750388	0.749846	0.748979	0.751326	0.747551
N_lactamica_str_M17105_id_GCA_003496665_1	0.774391	0.777724	0.773813	0.774201	0.777244	0.77615	0.777724	0.77596	0.7753	0.777398	0.774815	0.778747	0.776706	0.775141	0.778631	0.775185	0.772624	0.777452	0.775196	0.772359	0.778158	0.771083	0.769857	0.768496	0.778003	0.777212	0.772765	0.773219	0.769038	0.771769	0.770873	0.770378	0.773255	0.769621	0.771199	0.772962	0.771598	0.770635	0.757485	0.775079	0.775859	0.772473	0.775842	0.743009	0.743477	0.744152	0.743583	0.743497	0.742802
N_lactamica_str_M17106_id_GCA_003351565_1	0.772893	0.776676	0.770909	0.773386	0.775173	0.779098	0.775308	0.772792	0.774443	0.773326	0.772506	0.776977	0.778622	0.773961	0.776998	0.77947	0.776426	0.777005	0.770745	0.773467	0.773343	0.773347	0.76942	0.771944	0.773537	0.773643	0.771927	0.771921	0.774341	0.772465	0.769751	0.771495	0.775799	0.766955	0.7733	0.774962	0.772038	0.772217	0.765379	0.774719	0.775118	0.773187	0.775138	0.746069	0.747137	0.74678	0.745559	0.748105	0.746539
N_lactamica_str_M37058_id_GCA_003492195_1	0.77447	0.777127	0.773724	0.77573	0.777672	0.776107	0.776628	0.775404	0.776781	0.776153	0.774445	0.778286	0.777255	0.776551	0.778201	0.775098	0.772401	0.777173	0.773394	0.771631	0.778118	0.770372	0.770055	0.769749	0.776561	0.777237	0.772712	0.772622	0.769716	0.772136	0.772434	0.77046	0.771779	0.768735	0.770466	0.771309	0.771575	0.769904	0.759571	0.775877	0.776817	0.773572	0.7768	0.744705	0.744151	0.743916	0.744174	0.745109	0.743545
N_lactamica_str_M37073_id_GCA_003492345_1	0.772534	0.776031	0.770243	0.773608	0.773545	0.776634	0.773857	0.77286	0.775147	0.772745	0.77233	0.776382	0.779859	0.771451	0.776355	0.776879	0.774438	0.775516	0.770912	0.771919	0.775673	0.77414	0.76826	0.771026	0.77112	0.774504	0.771665	0.77134	0.774553	0.769851	0.771894	0.769536	0.774092	0.771296	0.774353	0.773771	0.770393	0.772448	0.760812	0.771229	0.772502	0.77102	0.772728	0.740681	0.741442	0.742113	0.740785	0.742662	0.740434
N_lactamica_str_M37078_id_GCA_003492765_1	0.769514	0.772408	0.766729	0.770585	0.771729	0.77503	0.771479	0.77094	0.773271	0.770841	0.769002	0.772498	0.776867	0.769271	0.772476	0.773472	0.770909	0.773819	0.767237	0.767444	0.771194	0.768955	0.764867	0.764532	0.769007	0.770581	0.769447	0.769332	0.770649	0.767463	0.767888	0.765401	0.770487	0.766178	0.769106	0.770496	0.767739	0.767671	0.761209	0.770598	0.771346	0.770976	0.771208	0.742891	0.741588	0.741592	0.742264	0.742807	0.741922
N_lactamica_str_M37079_id_GCA_003493215_1	0.772314	0.773596	0.769503	0.773695	0.774896	0.775963	0.774323	0.773171	0.774186	0.773355	0.773406	0.774175	0.775539	0.771762	0.77399	0.772227	0.77031	0.773766	0.772097	0.771625	0.774815	0.770427	0.76854	0.76547	0.772525	0.772808	0.772162	0.772056	0.768229	0.77108	0.770538	0.771202	0.772691	0.767777	0.770295	0.772431	0.770705	0.768455	0.756914	0.772369	0.773096	0.771358	0.772833	0.74268	0.742679	0.743675	0.742803	0.743161	0.743302
N_lactamica_str_M37084_id_GCA_003496485_1	0.770514	0.773357	0.769059	0.772194	0.773344	0.776362	0.772493	0.771167	0.774367	0.772167	0.771194	0.774346	0.777344	0.771758	0.774265	0.776256	0.773975	0.775276	0.771237	0.770021	0.773593	0.771877	0.768695	0.76715	0.771504	0.772663	0.769828	0.76973	0.772284	0.769178	0.768945	0.768247	0.771456	0.770694	0.772289	0.771026	0.768914	0.772748	0.762075	0.77408	0.775391	0.772688	0.775407	0.745271	0.745446	0.746047	0.74588	0.745829	0.743678
N_lactamica_str_M37094_id_GCA_003492465_1	0.773579	0.77561	0.771054	0.773939	0.775119	0.77776	0.776348	0.772585	0.777796	0.773452	0.771783	0.775738	0.778361	0.77282	0.775954	0.777919	0.775791	0.778713	0.773224	0.771728	0.776195	0.773542	0.769142	0.770045	0.7721	0.775492	0.770885	0.770664	0.774434	0.769893	0.772009	0.769671	0.773563	0.772084	0.773992	0.773364	0.769866	0.773412	0.763628	0.773774	0.774689	0.773166	0.774424	0.742188	0.74331	0.743819	0.742453	0.744749	0.74164
N_lactamica_str_M37101_id_GCA_003492865_1	0.772284	0.774201	0.771827	0.772525	0.775999	0.772973	0.776483	0.772345	0.771914	0.772996	0.772634	0.774987	0.774228	0.773511	0.774989	0.77106	0.769365	0.772467	0.769732	0.77037	0.773658	0.768772	0.767745	0.76716	0.772264	0.77352	0.771734	0.771644	0.768296	0.772139	0.771027	0.768544	0.769692	0.766443	0.768466	0.76965	0.772089	0.767226	0.761354	0.773851	0.774935	0.77465	0.77489	0.745382	0.745363	0.745167	0.745305	0.746326	0.744775
N_lactamica_str_M37107_id_GCA_003493045_1	0.772755	0.774197	0.771622	0.774293	0.775116	0.777023	0.776091	0.773646	0.777626	0.773933	0.773357	0.774825	0.779114	0.775629	0.774634	0.775975	0.774817	0.777379	0.772228	0.770981	0.772632	0.771725	0.769885	0.769315	0.774236	0.774997	0.77051	0.770498	0.771735	0.772712	0.770234	0.770023	0.773531	0.769941	0.771293	0.773473	0.772342	0.771526	0.76287	0.7712	0.772812	0.773032	0.773013	0.743852	0.744908	0.744241	0.743311	0.744513	0.743251
N_lactamica_str_M37110_id_GCA_003492155_1	0.774374	0.777846	0.772889	0.775481	0.778848	0.780604	0.77911	0.77664	0.778124	0.777242	0.775216	0.778576	0.780815	0.775485	0.778575	0.776888	0.775329	0.78073	0.771299	0.772358	0.776691	0.772378	0.76789	0.768429	0.775114	0.776754	0.772734	0.772839	0.772128	0.770269	0.770605	0.770536	0.776711	0.770112	0.772581	0.776663	0.770397	0.771917	0.762386	0.772028	0.774576	0.771288	0.774381	0.743466	0.74414	0.744888	0.743176	0.744397	0.743002
N_lactamica_str_M37119_id_GCA_003492955_1	0.772515	0.77574	0.770122	0.772597	0.777236	0.773328	0.776953	0.772679	0.772293	0.774618	0.773442	0.775924	0.774827	0.77372	0.775949	0.773003	0.768276	0.773888	0.770114	0.769025	0.7752	0.768809	0.768259	0.767272	0.773286	0.775531	0.771382	0.771471	0.768257	0.77063	0.771024	0.768283	0.771006	0.765014	0.76895	0.770946	0.770494	0.767921	0.761082	0.77426	0.775604	0.774428	0.775652	0.746808	0.747519	0.74779	0.74789	0.748663	0.746922
N_lactamica_str_M37130_id_GCA_003492425_1	0.773987	0.778199	0.773036	0.77681	0.77776	0.781303	0.776904	0.77584	0.778505	0.775751	0.774284	0.778637	0.781885	0.776737	0.778633	0.779837	0.775306	0.780425	0.772578	0.772072	0.778327	0.775228	0.769554	0.769814	0.775714	0.776346	0.775254	0.775322	0.774374	0.770976	0.774057	0.771581	0.775846	0.773363	0.775119	0.77543	0.770462	0.775504	0.766273	0.775299	0.777812	0.77714	0.77784	0.746916	0.746557	0.747497	0.747239	0.747124	0.745384
N_lactamica_str_M37131_id_GCA_003492845_1	0.773787	0.775272	0.772032	0.774046	0.775924	0.776551	0.776596	0.773648	0.774186	0.775962	0.773592	0.776307	0.77506	0.77449	0.776321	0.773244	0.770676	0.776653	0.774614	0.770335	0.776554	0.768962	0.769117	0.768256	0.776947	0.775047	0.771159	0.771037	0.770157	0.770556	0.772628	0.767928	0.771763	0.767504	0.769051	0.771563	0.770593	0.768586	0.75867	0.775472	0.776952	0.772836	0.777117	0.740915	0.742042	0.742123	0.740937	0.743178	0.740653
N_lactamica_str_M37132_id_GCA_003493185_1	0.77357	0.775484	0.770678	0.774019	0.774155	0.773321	0.774494	0.774005	0.772897	0.773872	0.771365	0.775504	0.775753	0.773547	0.775683	0.773579	0.769853	0.773217	0.769713	0.770063	0.775533	0.770227	0.768447	0.766437	0.773806	0.774533	0.771901	0.771825	0.766522	0.769958	0.768501	0.770637	0.773019	0.767896	0.770344	0.772478	0.769606	0.770186	0.758439	0.771017	0.771811	0.770993	0.771826	0.74211	0.742244	0.741558	0.741838	0.742956	0.742666
N_lactamica_str_M37136_id_GCA_003492775_1	0.770876	0.774603	0.770208	0.772271	0.774606	0.772763	0.776137	0.772474	0.771251	0.773387	0.772804	0.775551	0.774346	0.774048	0.775532	0.77168	0.767799	0.774137	0.768171	0.768746	0.774959	0.766833	0.767875	0.767696	0.772051	0.77415	0.768938	0.769025	0.767693	0.770543	0.770527	0.766753	0.769125	0.763939	0.766864	0.769037	0.770678	0.765633	0.759441	0.770205	0.771854	0.770824	0.772362	0.741858	0.742474	0.74223	0.742054	0.743083	0.740904
N_lactamica_str_M37137_id_GCA_003492625_1	0.773479	0.777909	0.772486	0.773853	0.777295	0.775276	0.777327	0.776672	0.774681	0.777274	0.775735	0.77825	0.776547	0.776304	0.77825	0.773208	0.768788	0.776339	0.771181	0.769257	0.775677	0.769991	0.768933	0.768308	0.775274	0.774951	0.773191	0.773184	0.769226	0.77184	0.772155	0.770066	0.774384	0.767454	0.770125	0.774344	0.771447	0.768669	0.761728	0.774501	0.776485	0.773538	0.776542	0.74457	0.743347	0.743733	0.743834	0.743571	0.743068
N_lactamica_str_M37140_id_GCA_003496425_1	0.772383	0.77497	0.770319	0.773608	0.775029	0.778376	0.775106	0.774076	0.776441	0.77352	0.773831	0.775115	0.779644	0.774145	0.775035	0.777403	0.773587	0.776391	0.770808	0.7702	0.775844	0.774251	0.768325	0.768991	0.774317	0.773307	0.771695	0.771186	0.775016	0.77036	0.771423	0.767494	0.774472	0.771806	0.774145	0.774323	0.770293	0.772825	0.76563	0.774304	0.775119	0.774095	0.775177	0.743406	0.74339	0.743842	0.743562	0.743858	0.742833
N_lactamica_str_M37142_id_GCA_003492145_1	0.775007	0.778637	0.771496	0.774069	0.778141	0.776638	0.778532	0.776735	0.774843	0.777017	0.775758	0.779642	0.778235	0.775522	0.779527	0.773568	0.770166	0.776665	0.770294	0.771707	0.776846	0.770834	0.768476	0.769053	0.776081	0.777259	0.774186	0.774225	0.770566	0.772116	0.773395	0.768969	0.772523	0.768258	0.770718	0.772481	0.771926	0.769296	0.759875	0.773446	0.775308	0.772453	0.775309	0.744501	0.744397	0.745248	0.744538	0.746436	0.74507
N_lactamica_str_M37146_id_GCA_003493855_1	0.774729	0.780151	0.772132	0.775607	0.77839	0.778007	0.778494	0.776447	0.775037	0.777934	0.776229	0.780582	0.779047	0.775159	0.780544	0.7744	0.770985	0.777222	0.771873	0.772547	0.777211	0.768192	0.766842	0.768064	0.776454	0.777656	0.77312	0.773167	0.768814	0.769985	0.76987	0.767933	0.772481	0.765572	0.767965	0.772436	0.769839	0.766903	0.757348	0.771781	0.773925	0.772698	0.774201	0.74092	0.740475	0.740733	0.740657	0.741154	0.740703
N_lactamica_str_M37155_id_GCA_003492385_1	0.771934	0.775975	0.770783	0.772392	0.776166	0.774116	0.776466	0.7734	0.773929	0.774408	0.773897	0.776471	0.775881	0.774211	0.7764	0.773438	0.768168	0.774403	0.769911	0.769478	0.775427	0.767822	0.767584	0.767399	0.771526	0.776681	0.770176	0.770176	0.769257	0.770764	0.773103	0.768875	0.769859	0.765374	0.767974	0.769814	0.770482	0.766946	0.758801	0.772233	0.77266	0.770946	0.77266	0.74417	0.745042	0.74442	0.74443	0.745407	0.743599
N_lactamica_str_M37157_id_GCA_003492555_1	0.771365	0.775275	0.76879	0.772438	0.773719	0.776978	0.772858	0.773328	0.775192	0.773137	0.771672	0.775817	0.778176	0.772031	0.77579	0.776918	0.772564	0.775594	0.769453	0.769725	0.776138	0.77316	0.766721	0.765517	0.772818	0.773705	0.770628	0.770507	0.771668	0.769505	0.769232	0.768256	0.773549	0.769512	0.772665	0.773159	0.768317	0.771684	0.764002	0.775792	0.77668	0.775229	0.776384	0.7425	0.74369	0.744178	0.742774	0.74414	0.742756
N_lactamica_str_M37163_id_GCA_003495835_1	0.7719	0.774206	0.769511	0.772227	0.773845	0.776613	0.772351	0.772515	0.774724	0.772317	0.771241	0.774857	0.778267	0.771663	0.774853	0.775889	0.772684	0.775634	0.770099	0.770747	0.77493	0.77243	0.767422	0.767057	0.771566	0.773336	0.770746	0.770415	0.773402	0.769137	0.770152	0.7689	0.773269	0.768688	0.772166	0.772939	0.768978	0.7716	0.763756	0.773058	0.773929	0.773197	0.773266	0.742813	0.743773	0.743797	0.742868	0.744024	0.742461
N_lactamica_str_M37164_id_GCA_003495575_1	0.770281	0.772018	0.767616	0.771454	0.772475	0.775261	0.773503	0.770879	0.774091	0.771537	0.771179	0.772225	0.776689	0.772454	0.772414	0.774495	0.774472	0.775906	0.7691	0.770105	0.772055	0.771208	0.766896	0.766016	0.77103	0.772113	0.769946	0.769986	0.770762	0.768727	0.767726	0.768322	0.771559	0.769534	0.770655	0.771515	0.768464	0.771409	0.764183	0.769983	0.771525	0.770726	0.771592	0.743508	0.744243	0.743408	0.743439	0.743259	0.741898
N_lactamica_str_M37167_id_GCA_003496195_1	0.776267	0.775739	0.774381	0.775111	0.777881	0.778845	0.778958	0.777016	0.777542	0.7773	0.774346	0.775943	0.777502	0.77467	0.775945	0.774813	0.773607	0.77869	0.773	0.772706	0.777113	0.770826	0.770763	0.766819	0.778331	0.774995	0.773188	0.773126	0.771579	0.772145	0.771425	0.770319	0.772653	0.769449	0.770598	0.772513	0.772584	0.771179	0.760542	0.77544	0.776	0.771994	0.776153	0.743902	0.746105	0.745783	0.743968	0.746141	0.744127
N_lactamica_str_M37177_id_GCA_003495565_1	0.772402	0.775101	0.770171	0.773163	0.774997	0.77729	0.775938	0.772968	0.777014	0.772497	0.770474	0.775255	0.779044	0.773928	0.775175	0.777976	0.77477	0.777584	0.771863	0.771132	0.773963	0.771732	0.767453	0.769904	0.772759	0.773837	0.771061	0.770884	0.773532	0.769378	0.771563	0.768638	0.772427	0.770041	0.771655	0.772412	0.769602	0.771423	0.76326	0.769567	0.770142	0.770539	0.769956	0.741742	0.742931	0.743335	0.741998	0.74336	0.740762
N_lactamica_str_M37179_id_GCA_003495405_1	0.775315	0.775981	0.770826	0.774306	0.776814	0.774259	0.777438	0.774296	0.77228	0.777151	0.773627	0.776485	0.775044	0.773595	0.776401	0.772481	0.770315	0.77559	0.773825	0.771255	0.777189	0.767859	0.768423	0.767266	0.775175	0.775062	0.770392	0.770473	0.76977	0.77131	0.771904	0.768432	0.771465	0.765395	0.768639	0.771038	0.771499	0.766972	0.758173	0.773847	0.774634	0.771058	0.774627	0.74235	0.742981	0.742503	0.743557	0.742986	0.741773
N_lactamica_str_NCTC10616_id_GCA_900454145_1	0.779779	0.779918	0.779201	0.779572	0.78083	0.782713	0.782819	0.782188	0.783273	0.781425	0.777753	0.780066	0.78254	0.777604	0.780111	0.780471	0.778623	0.78367	0.777244	0.777421	0.781	0.776231	0.77493	0.770649	0.779385	0.781361	0.778184	0.778186	0.773939	0.777022	0.773556	0.774636	0.779148	0.769682	0.776175	0.779095	0.776825	0.776094	0.766444	0.779378	0.77996	0.776918	0.780002	0.747667	0.749707	0.749957	0.748553	0.751204	0.746872
N_lactamica_str_NCTC10617_id_GCA_901482445_1	0.774808	0.775467	0.774183	0.77368	0.776097	0.778209	0.778488	0.776374	0.778397	0.776313	0.773828	0.775919	0.778344	0.775179	0.775921	0.775842	0.774782	0.779408	0.77366	0.773573	0.777059	0.772014	0.771608	0.769824	0.778228	0.776401	0.772037	0.772041	0.772268	0.772326	0.773451	0.770256	0.773423	0.766008	0.771404	0.773366	0.773089	0.772561	0.762921	0.775273	0.776488	0.773141	0.776162	0.74756	0.747282	0.747826	0.745763	0.748524	0.746022
N_lactamica_str_NCTC10618_id_GCA_900454095_1	0.774387	0.779066	0.771787	0.774371	0.77726	0.776148	0.777831	0.776307	0.772873	0.77714	0.774838	0.779435	0.775978	0.773853	0.779332	0.774908	0.771261	0.775984	0.772092	0.771908	0.776211	0.77003	0.769261	0.771364	0.773694	0.776207	0.774173	0.774146	0.771015	0.772005	0.772649	0.769314	0.774508	0.763088	0.770197	0.774476	0.771894	0.768608	0.763529	0.776454	0.777167	0.774948	0.777008	0.746313	0.747633	0.74686	0.745895	0.748669	0.747027
N_lactamica_str_NS19_id_GCA_000193795_2	0.770997	0.77577	0.769786	0.7709	0.772975	0.773019	0.771542	0.772614	0.771561	0.772526	0.773689	0.775263	0.77406	0.776499	0.775377	0.772254	0.769335	0.772332	0.770083	0.769856	0.771172	0.768709	0.767537	0.767737	0.772174	0.773898	0.772073	0.77205	0.768147	0.768414	0.769157	0.768572	0.771831	0.766374	0.768407	0.771459	0.768069	0.768424	0.759353	0.771347	0.772485	0.771999	0.772348	0.743188	0.742771	0.741737	0.743111	0.743166	0.742277
N_lactamica_str_NlUS07x1_id_GCA_002318615_1	0.771726	0.772897	0.769486	0.773369	0.772028	0.776918	0.772809	0.771542	0.77516	0.771551	0.77048	0.773378	0.777767	0.770928	0.773386	0.775867	0.774208	0.776102	0.771051	0.770392	0.774193	0.772338	0.769036	0.767461	0.770434	0.772083	0.770118	0.770102	0.771805	0.768474	0.769201	0.769349	0.772854	0.770664	0.771985	0.772802	0.769114	0.772494	0.761592	0.770551	0.772131	0.770678	0.772203	0.74355	0.743792	0.744221	0.743974	0.744844	0.742914
N_lactamica_str_X2_id_GCA_962707545_1	0.771762	0.777175	0.774076	0.776237	0.775908	0.779183	0.774548	0.776669	0.77805	0.776559	0.77303	0.778584	0.779986	0.773202	0.778813	0.77634	0.772937	0.777629	0.769201	0.771678	0.773962	0.769148	0.765839	0.76593	0.772782	0.772386	0.773297	0.773285	0.769183	0.766576	0.766758	0.76496	0.769489	0.766036	0.768384	0.769197	0.76676	0.768014	0.760299	0.769387	0.771479	0.773206	0.771801	0.740756	0.7417	0.741613	0.742901	0.74277	0.740309
N_lactamica_str_Y92_1009_id_GCA_000180595_1	0.771089	0.774842	0.769271	0.77285	0.772301	0.77688	0.772674	0.771352	0.775642	0.771689	0.77072	0.77506	0.779081	0.772722	0.774957	0.778245	0.776117	0.776076	0.769556	0.77116	0.774289	0.772947	0.76869	0.768649	0.771965	0.773429	0.769913	0.769651	0.773699	0.768696	0.770004	0.767863	0.771558	0.771854	0.773161	0.771549	0.769049	0.772962	0.763904	0.772137	0.772693	0.77241	0.772729	0.745615	0.745663	0.746354	0.745829	0.746049	0.744503
N_lactamica_str_Y92_1009_id_GCA_002022745_1	0.778286	0.782377	0.77747	0.778847	0.779819	0.782952	0.778781	0.779275	0.782427	0.779029	0.777345	0.782233	0.78501	0.779048	0.782283	0.783688	0.781914	0.782925	0.77766	0.777706	0.780621	0.778487	0.77523	0.774162	0.780088	0.781024	0.777338	0.777417	0.77851	0.775326	0.774658	0.774386	0.778378	0.773271	0.778505	0.778378	0.775422	0.778939	0.770224	0.778315	0.779093	0.778742	0.778865	0.749569	0.75076	0.750734	0.748816	0.751506	0.748703
N_lisongii_str_ZJ106_id_GCA_021728675_1	0.763486	0.762703	0.763152	0.762831	0.764327	0.762682	0.763875	0.763657	0.762995	0.763782	0.763337	0.762666	0.763102	0.764331	0.762655	0.762741	0.764033	0.762825	0.763224	0.764404	0.763597	0.758373	0.759757	0.760791	0.763297	0.763173	0.762978	0.762981	0.761226	0.760146	0.761311	0.760129	0.759838	0.756432	0.758517	0.75999	0.760199	0.758711	0.753199	0.765017	0.765217	0.764346	0.764796	0.743917	0.744861	0.744552	0.743902	0.745891	0.743912
N_lisongii_str_ZJ106_id_GCA_028463985_1	0.76607	0.765653	0.766237	0.765622	0.767007	0.765903	0.765816	0.766488	0.765258	0.76652	0.766074	0.766342	0.76563	0.764772	0.766123	0.765903	0.766361	0.765473	0.765121	0.766682	0.765977	0.761959	0.762571	0.763798	0.765294	0.764938	0.764772	0.764725	0.763059	0.763426	0.762951	0.764102	0.7643	0.755512	0.761632	0.764262	0.762886	0.76193	0.756536	0.768089	0.768549	0.767939	0.768449	0.746568	0.74848	0.746611	0.745281	0.748008	0.745197
[truncated: 239 more rows]
[truncated: 567 more columns]

## Sheet: Table S8
SPECIES	ABUNDANT_IN	PREVALENT_IN	COMBINED_CLASSIFICATION	GENERAL_SITE_CLASS	ABUNDANCE_T_P	ABUNDANCE_T	ABUNDANCE_W_P	ABUNDANCE_W	ABUNDANCE_K_P	ABUNDANCE_K	ABUNDANCE_MES_d	ABUNDANCE_MES_var_d	ABUNDANCE_MES_g	ABUNDANCE_MES_var_g	PREVALENCE_MLE	PREVALENCE_COEF	PREVALENCE_RAO	PREVALENCE_PVALUE
[truncated: 57 more rows]
