# Supplementary material for: Spatial ecology of the Neisseriaceae family in the human oral cavity
Source: Microbiol Spectr. 2025 Apr 8;13(5):e03275-24. doi: 10.1128/spectrum.03275-24 (PMC12054151; doi:10.1128/spectrum.03275-24)
Supplement: Tables S9 to S16 — Supplemental tables. [file spectrum.03275-24-s0008.xlsx]

## Sheet: Table of contents
Table	Description
Table S1	Metadata for all Neisseria, Kingella, Eikenella and Simonsiella genomes downloaded in this study
Table S2	CheckM2 results
Table S3	ANI-based reference genome dereplication results
Table S4	Metadata for HMP metagenomes used in this study
Table S5	GTDB classification results for reference genomes
Table S6	Species and sub-species genetic clades determined from pangenomic, phylogeny and ANI analyses of selected reference genomes.
Table S7	Pairwise ANI results based on ANIb method for reference genomes (prior to dereplication)
Table S8	Multi-site species preference classification results
Table S9	Detection results for species and sub-species genetic clades.
Table S10	Q2Q3 meand depth of coverage results for species and sub-species genetic clades.
Table S11	KEGG Metabolic pathway completeness enrichment results - Complete modules associated with broad-level habitat preferences (Plaque, Tongue, Keratinized gingiva)
Table S12	COG Functional enrichment analsysis results associated with broad-level habitat preferences (Plaque, Tongue, Keratinized gingiva)
Table S13	COG Functional enrichment analsysis results associated with N.subflava (Tongue specialist) vs N. mucosa (Plaque specialist)
Table S14	Presence/absence (1/0) of nitrogen metabolism genes in the reference genomes
Table S15	Presence/absence (1/0) of nitrogen metabolism genes in the reference genomes summarized at the species and sub-species genetic clade level.
Table S16	KEGG Metabolic pathway completeness enrichment results - Complete modules associated with N. subflava vs. N. mucosa

## Sheet: Table S9
layers	Group_ID	sum_detection	accumulated_detection	site	total_number_reads	total_reads_mapped	percent_reads_mapped
BM_HC_HMP_S0001_01	E_corrodens	0	0	BM	5438658	292895	5.38543
BM_HC_HMP_S0001_01	E_exigua	0	0	BM	5438658	292895	5.38543
BM_HC_HMP_S0001_01	E_glucosivorans	0	0	BM	5438658	292895	5.38543
BM_HC_HMP_S0001_01	E_halliae	0	0	BM	5438658	292895	5.38543
BM_HC_HMP_S0001_01	K_bonacorsii_oralis	0	0	BM	5438658	292895	5.38543
BM_HC_HMP_S0001_01	K_denitrificans	0	0	BM	5438658	292895	5.38543
BM_HC_HMP_S0001_01	K_kingae	0	0	BM	5438658	292895	5.38543
BM_HC_HMP_S0001_01	K_negevensis	0	0	BM	5438658	292895	5.38543
BM_HC_HMP_S0001_01	K_potus	0	0	BM	5438658	292895	5.38543
BM_HC_HMP_S0001_01	K_sp_str_SNUBH_2017	0	0	BM	5438658	292895	5.38543
BM_HC_HMP_S0001_01	N_bacilliformis	0	0	BM	5438658	292895	5.38543
BM_HC_HMP_S0001_01	N_basseii	0	0	BM	5438658	292895	5.38543
BM_HC_HMP_S0001_01	N_benedictiae	0	0	BM	5438658	292895	5.38543
BM_HC_HMP_S0001_01	N_bergeri	0	0	BM	5438658	292895	5.38543
BM_HC_HMP_S0001_01	N_blantyrii	0	0	BM	5438658	292895	5.38543
BM_HC_HMP_S0001_01	N_brasiliensis	0	0	BM	5438658	292895	5.38543
BM_HC_HMP_S0001_01	N_cinerea	0	0	BM	5438658	292895	5.38543
BM_HC_HMP_S0001_01	N_cinerea_str_CCUG_5746	0	0	BM	5438658	292895	5.38543
BM_HC_HMP_S0001_01	N_dentiae	0	0	BM	5438658	292895	5.38543
BM_HC_HMP_S0001_01	N_dumasiana	0	0	BM	5438658	292895	5.38543
BM_HC_HMP_S0001_01	N_elongata	0	0	BM	5438658	292895	5.38543
BM_HC_HMP_S0001_01	N_gonorrhoeae	0	0	BM	5438658	292895	5.38543
BM_HC_HMP_S0001_01	N_lactamica	0	0	BM	5438658	292895	5.38543
BM_HC_HMP_S0001_01	N_lactamica_str_NS19	0	0	BM	5438658	292895	5.38543
BM_HC_HMP_S0001_01	N_maigaei	0	0	BM	5438658	292895	5.38543
BM_HC_HMP_S0001_01	N_meningitidis	0	0	BM	5438658	292895	5.38543
BM_HC_HMP_S0001_01	N_mucosa_I	0	0	BM	5438658	292895	5.38543
BM_HC_HMP_S0001_01	N_mucosa_II	0	0	BM	5438658	292895	5.38543
BM_HC_HMP_S0001_01	N_mucosa_III	0	0	BM	5438658	292895	5.38543
BM_HC_HMP_S0001_01	N_mucosa_IV	0	0	BM	5438658	292895	5.38543
BM_HC_HMP_S0001_01	N_mucosa_V	0	0	BM	5438658	292895	5.38543
BM_HC_HMP_S0001_01	N_mucosa_VI	0	0	BM	5438658	292895	5.38543
BM_HC_HMP_S0001_01	N_mucosa_VII	0	0	BM	5438658	292895	5.38543
BM_HC_HMP_S0001_01	N_oralis	0	0	BM	5438658	292895	5.38543
BM_HC_HMP_S0001_01	N_polysaccharea	0	0	BM	5438658	292895	5.38543
BM_HC_HMP_S0001_01	N_shayeganii	0	0	BM	5438658	292895	5.38543
BM_HC_HMP_S0001_01	N_sp_HMT_020	0	0	BM	5438658	292895	5.38543
BM_HC_HMP_S0001_01	N_sp_str_3986_and_str_51_81	0	0	BM	5438658	292895	5.38543
BM_HC_HMP_S0001_01	N_sp_str_HSC_16F19	0	0	BM	5438658	292895	5.38543
BM_HC_HMP_S0001_01	N_sp_str_MVDL20_010259	0	0	BM	5438658	292895	5.38543
BM_HC_HMP_S0001_01	N_subflava_I	0	0	BM	5438658	292895	5.38543
BM_HC_HMP_S0001_01	N_subflava_II	0	0	BM	5438658	292895	5.38543
BM_HC_HMP_S0001_01	N_subflava_III	0	0	BM	5438658	292895	5.38543
BM_HC_HMP_S0001_01	N_subflava_IV	1	1	BM	5438658	292895	5.38543
BM_HC_HMP_S0001_01	N_subflava_IX	0	0	BM	5438658	292895	5.38543
BM_HC_HMP_S0001_01	N_subflava_V	0	0	BM	5438658	292895	5.38543
BM_HC_HMP_S0001_01	N_subflava_VI	0	0	BM	5438658	292895	5.38543
BM_HC_HMP_S0001_01	N_subflava_VII	0	0	BM	5438658	292895	5.38543
BM_HC_HMP_S0001_01	N_subflava_VIII	0	0	BM	5438658	292895	5.38543
BM_HC_HMP_S0001_01	N_uirgultaei	0	0	BM	5438658	292895	5.38543
BM_HC_HMP_S0001_01	N_viridiae	0	0	BM	5438658	292895	5.38543
BM_HC_HMP_S0001_01	N_wadsworthii	0	0	BM	5438658	292895	5.38543
BM_HC_HMP_S0001_01	N_weaveri	0	0	BM	5438658	292895	5.38543
BM_HC_HMP_S0001_01	S_muelleri	0	0	BM	5438658	292895	5.38543
BM_HC_HMP_S0001_02	E_corrodens	0	0	BM	6324470	299834	4.74086
BM_HC_HMP_S0001_02	E_exigua	0	0	BM	6324470	299834	4.74086
BM_HC_HMP_S0001_02	E_glucosivorans	0	0	BM	6324470	299834	4.74086
BM_HC_HMP_S0001_02	E_halliae	0	0	BM	6324470	299834	4.74086
BM_HC_HMP_S0001_02	K_bonacorsii_oralis	0	0	BM	6324470	299834	4.74086
BM_HC_HMP_S0001_02	K_denitrificans	0	0	BM	6324470	299834	4.74086
BM_HC_HMP_S0001_02	K_kingae	0	0	BM	6324470	299834	4.74086
BM_HC_HMP_S0001_02	K_negevensis	0	0	BM	6324470	299834	4.74086
BM_HC_HMP_S0001_02	K_potus	0	0	BM	6324470	299834	4.74086
BM_HC_HMP_S0001_02	K_sp_str_SNUBH_2017	0	0	BM	6324470	299834	4.74086
BM_HC_HMP_S0001_02	N_bacilliformis	0	0	BM	6324470	299834	4.74086
BM_HC_HMP_S0001_02	N_basseii	0	0	BM	6324470	299834	4.74086
BM_HC_HMP_S0001_02	N_benedictiae	0	0	BM	6324470	299834	4.74086
BM_HC_HMP_S0001_02	N_bergeri	0	0	BM	6324470	299834	4.74086
BM_HC_HMP_S0001_02	N_blantyrii	0	0	BM	6324470	299834	4.74086
BM_HC_HMP_S0001_02	N_brasiliensis	0	0	BM	6324470	299834	4.74086
BM_HC_HMP_S0001_02	N_cinerea	0	0	BM	6324470	299834	4.74086
BM_HC_HMP_S0001_02	N_cinerea_str_CCUG_5746	0	0	BM	6324470	299834	4.74086
BM_HC_HMP_S0001_02	N_dentiae	0	0	BM	6324470	299834	4.74086
BM_HC_HMP_S0001_02	N_dumasiana	0	0	BM	6324470	299834	4.74086
BM_HC_HMP_S0001_02	N_elongata	0	0	BM	6324470	299834	4.74086
BM_HC_HMP_S0001_02	N_gonorrhoeae	0	0	BM	6324470	299834	4.74086
BM_HC_HMP_S0001_02	N_lactamica	0	0	BM	6324470	299834	4.74086
BM_HC_HMP_S0001_02	N_lactamica_str_NS19	0	0	BM	6324470	299834	4.74086
BM_HC_HMP_S0001_02	N_maigaei	0	0	BM	6324470	299834	4.74086
BM_HC_HMP_S0001_02	N_meningitidis	0	0	BM	6324470	299834	4.74086
BM_HC_HMP_S0001_02	N_mucosa_I	0	0	BM	6324470	299834	4.74086
BM_HC_HMP_S0001_02	N_mucosa_II	0	0	BM	6324470	299834	4.74086
BM_HC_HMP_S0001_02	N_mucosa_III	0	0	BM	6324470	299834	4.74086
BM_HC_HMP_S0001_02	N_mucosa_IV	0	0	BM	6324470	299834	4.74086
BM_HC_HMP_S0001_02	N_mucosa_V	0	0	BM	6324470	299834	4.74086
BM_HC_HMP_S0001_02	N_mucosa_VI	0	0	BM	6324470	299834	4.74086
BM_HC_HMP_S0001_02	N_mucosa_VII	0	0	BM	6324470	299834	4.74086
BM_HC_HMP_S0001_02	N_oralis	0	0	BM	6324470	299834	4.74086
BM_HC_HMP_S0001_02	N_polysaccharea	0	0	BM	6324470	299834	4.74086
BM_HC_HMP_S0001_02	N_shayeganii	0	0	BM	6324470	299834	4.74086
BM_HC_HMP_S0001_02	N_sp_HMT_020	0	0	BM	6324470	299834	4.74086
BM_HC_HMP_S0001_02	N_sp_str_3986_and_str_51_81	0	0	BM	6324470	299834	4.74086
BM_HC_HMP_S0001_02	N_sp_str_HSC_16F19	0	0	BM	6324470	299834	4.74086
BM_HC_HMP_S0001_02	N_sp_str_MVDL20_010259	0	0	BM	6324470	299834	4.74086
BM_HC_HMP_S0001_02	N_subflava_I	0	0	BM	6324470	299834	4.74086
BM_HC_HMP_S0001_02	N_subflava_II	0	0	BM	6324470	299834	4.74086
BM_HC_HMP_S0001_02	N_subflava_III	0	0	BM	6324470	299834	4.74086
BM_HC_HMP_S0001_02	N_subflava_IV	1	1	BM	6324470	299834	4.74086
BM_HC_HMP_S0001_02	N_subflava_IX	0	0	BM	6324470	299834	4.74086
BM_HC_HMP_S0001_02	N_subflava_V	0	0	BM	6324470	299834	4.74086
BM_HC_HMP_S0001_02	N_subflava_VI	0	0	BM	6324470	299834	4.74086
BM_HC_HMP_S0001_02	N_subflava_VII	0	0	BM	6324470	299834	4.74086
BM_HC_HMP_S0001_02	N_subflava_VIII	0	0	BM	6324470	299834	4.74086
BM_HC_HMP_S0001_02	N_uirgultaei	0	0	BM	6324470	299834	4.74086
BM_HC_HMP_S0001_02	N_viridiae	0	0	BM	6324470	299834	4.74086
BM_HC_HMP_S0001_02	N_wadsworthii	0	0	BM	6324470	299834	4.74086
BM_HC_HMP_S0001_02	N_weaveri	0	0	BM	6324470	299834	4.74086
BM_HC_HMP_S0001_02	S_muelleri	0	0	BM	6324470	299834	4.74086
BM_HC_HMP_S0001_03	E_corrodens	0	0	BM	894820	135515	15.1444
BM_HC_HMP_S0001_03	E_exigua	0	0	BM	894820	135515	15.1444
BM_HC_HMP_S0001_03	E_glucosivorans	0	0	BM	894820	135515	15.1444
BM_HC_HMP_S0001_03	E_halliae	0	0	BM	894820	135515	15.1444
BM_HC_HMP_S0001_03	K_bonacorsii_oralis	0	0	BM	894820	135515	15.1444
BM_HC_HMP_S0001_03	K_denitrificans	0	0	BM	894820	135515	15.1444
BM_HC_HMP_S0001_03	K_kingae	0	0	BM	894820	135515	15.1444
BM_HC_HMP_S0001_03	K_negevensis	0	0	BM	894820	135515	15.1444
BM_HC_HMP_S0001_03	K_potus	0	0	BM	894820	135515	15.1444
BM_HC_HMP_S0001_03	K_sp_str_SNUBH_2017	0	0	BM	894820	135515	15.1444
BM_HC_HMP_S0001_03	N_bacilliformis	0	0	BM	894820	135515	15.1444
BM_HC_HMP_S0001_03	N_basseii	0	0	BM	894820	135515	15.1444
BM_HC_HMP_S0001_03	N_benedictiae	0	0	BM	894820	135515	15.1444
BM_HC_HMP_S0001_03	N_bergeri	0	0	BM	894820	135515	15.1444
BM_HC_HMP_S0001_03	N_blantyrii	0	0	BM	894820	135515	15.1444
BM_HC_HMP_S0001_03	N_brasiliensis	0	0	BM	894820	135515	15.1444
BM_HC_HMP_S0001_03	N_cinerea	0	0	BM	894820	135515	15.1444
BM_HC_HMP_S0001_03	N_cinerea_str_CCUG_5746	0	0	BM	894820	135515	15.1444
BM_HC_HMP_S0001_03	N_dentiae	0	0	BM	894820	135515	15.1444
BM_HC_HMP_S0001_03	N_dumasiana	0	0	BM	894820	135515	15.1444
BM_HC_HMP_S0001_03	N_elongata	0	0	BM	894820	135515	15.1444
BM_HC_HMP_S0001_03	N_gonorrhoeae	0	0	BM	894820	135515	15.1444
BM_HC_HMP_S0001_03	N_lactamica	0	0	BM	894820	135515	15.1444
BM_HC_HMP_S0001_03	N_lactamica_str_NS19	0	0	BM	894820	135515	15.1444
BM_HC_HMP_S0001_03	N_maigaei	0	0	BM	894820	135515	15.1444
BM_HC_HMP_S0001_03	N_meningitidis	0	0	BM	894820	135515	15.1444
BM_HC_HMP_S0001_03	N_mucosa_I	0	0	BM	894820	135515	15.1444
BM_HC_HMP_S0001_03	N_mucosa_II	0	0	BM	894820	135515	15.1444
BM_HC_HMP_S0001_03	N_mucosa_III	0	0	BM	894820	135515	15.1444
BM_HC_HMP_S0001_03	N_mucosa_IV	0	0	BM	894820	135515	15.1444
BM_HC_HMP_S0001_03	N_mucosa_V	0	0	BM	894820	135515	15.1444
BM_HC_HMP_S0001_03	N_mucosa_VI	0	0	BM	894820	135515	15.1444
BM_HC_HMP_S0001_03	N_mucosa_VII	0	0	BM	894820	135515	15.1444
BM_HC_HMP_S0001_03	N_oralis	0	0	BM	894820	135515	15.1444
BM_HC_HMP_S0001_03	N_polysaccharea	0	0	BM	894820	135515	15.1444
BM_HC_HMP_S0001_03	N_shayeganii	0	0	BM	894820	135515	15.1444
BM_HC_HMP_S0001_03	N_sp_HMT_020	0	0	BM	894820	135515	15.1444
BM_HC_HMP_S0001_03	N_sp_str_3986_and_str_51_81	0	0	BM	894820	135515	15.1444
BM_HC_HMP_S0001_03	N_sp_str_HSC_16F19	0	0	BM	894820	135515	15.1444
BM_HC_HMP_S0001_03	N_sp_str_MVDL20_010259	0	0	BM	894820	135515	15.1444
BM_HC_HMP_S0001_03	N_subflava_I	0	0	BM	894820	135515	15.1444
BM_HC_HMP_S0001_03	N_subflava_II	0	0	BM	894820	135515	15.1444
BM_HC_HMP_S0001_03	N_subflava_III	0	0	BM	894820	135515	15.1444
BM_HC_HMP_S0001_03	N_subflava_IV	1	1	BM	894820	135515	15.1444
BM_HC_HMP_S0001_03	N_subflava_IX	0	0	BM	894820	135515	15.1444
BM_HC_HMP_S0001_03	N_subflava_V	0	0	BM	894820	135515	15.1444
BM_HC_HMP_S0001_03	N_subflava_VI	0	0	BM	894820	135515	15.1444
BM_HC_HMP_S0001_03	N_subflava_VII	0	0	BM	894820	135515	15.1444
BM_HC_HMP_S0001_03	N_subflava_VIII	0	0	BM	894820	135515	15.1444
BM_HC_HMP_S0001_03	N_uirgultaei	0	0	BM	894820	135515	15.1444
BM_HC_HMP_S0001_03	N_viridiae	0	0	BM	894820	135515	15.1444
BM_HC_HMP_S0001_03	N_wadsworthii	0	0	BM	894820	135515	15.1444
BM_HC_HMP_S0001_03	N_weaveri	0	0	BM	894820	135515	15.1444
BM_HC_HMP_S0001_03	S_muelleri	0	0	BM	894820	135515	15.1444
BM_HC_HMP_S0002_01	E_corrodens	0	0	BM	4282248	62561	1.46094
BM_HC_HMP_S0002_01	E_exigua	0	0	BM	4282248	62561	1.46094
BM_HC_HMP_S0002_01	E_glucosivorans	0	0	BM	4282248	62561	1.46094
BM_HC_HMP_S0002_01	E_halliae	0	0	BM	4282248	62561	1.46094
BM_HC_HMP_S0002_01	K_bonacorsii_oralis	0	0	BM	4282248	62561	1.46094
BM_HC_HMP_S0002_01	K_denitrificans	0	0	BM	4282248	62561	1.46094
BM_HC_HMP_S0002_01	K_kingae	0	0	BM	4282248	62561	1.46094
BM_HC_HMP_S0002_01	K_negevensis	0	0	BM	4282248	62561	1.46094
BM_HC_HMP_S0002_01	K_potus	0	0	BM	4282248	62561	1.46094
BM_HC_HMP_S0002_01	K_sp_str_SNUBH_2017	0	0	BM	4282248	62561	1.46094
BM_HC_HMP_S0002_01	N_bacilliformis	0	0	BM	4282248	62561	1.46094
BM_HC_HMP_S0002_01	N_basseii	0	0	BM	4282248	62561	1.46094
BM_HC_HMP_S0002_01	N_benedictiae	0	0	BM	4282248	62561	1.46094
BM_HC_HMP_S0002_01	N_bergeri	0	0	BM	4282248	62561	1.46094
BM_HC_HMP_S0002_01	N_blantyrii	0	0	BM	4282248	62561	1.46094
BM_HC_HMP_S0002_01	N_brasiliensis	0	0	BM	4282248	62561	1.46094
BM_HC_HMP_S0002_01	N_cinerea	0	0	BM	4282248	62561	1.46094
BM_HC_HMP_S0002_01	N_cinerea_str_CCUG_5746	0	0	BM	4282248	62561	1.46094
BM_HC_HMP_S0002_01	N_dentiae	0	0	BM	4282248	62561	1.46094
BM_HC_HMP_S0002_01	N_dumasiana	0	0	BM	4282248	62561	1.46094
BM_HC_HMP_S0002_01	N_elongata	0	0	BM	4282248	62561	1.46094
BM_HC_HMP_S0002_01	N_gonorrhoeae	0	0	BM	4282248	62561	1.46094
BM_HC_HMP_S0002_01	N_lactamica	0	0	BM	4282248	62561	1.46094
BM_HC_HMP_S0002_01	N_lactamica_str_NS19	0	0	BM	4282248	62561	1.46094
BM_HC_HMP_S0002_01	N_maigaei	0	0	BM	4282248	62561	1.46094
BM_HC_HMP_S0002_01	N_meningitidis	0	0	BM	4282248	62561	1.46094
BM_HC_HMP_S0002_01	N_mucosa_I	0	0	BM	4282248	62561	1.46094
BM_HC_HMP_S0002_01	N_mucosa_II	0	0	BM	4282248	62561	1.46094
BM_HC_HMP_S0002_01	N_mucosa_III	0	0	BM	4282248	62561	1.46094
BM_HC_HMP_S0002_01	N_mucosa_IV	0	0	BM	4282248	62561	1.46094
BM_HC_HMP_S0002_01	N_mucosa_V	0	0	BM	4282248	62561	1.46094
BM_HC_HMP_S0002_01	N_mucosa_VI	0	0	BM	4282248	62561	1.46094
BM_HC_HMP_S0002_01	N_mucosa_VII	0	0	BM	4282248	62561	1.46094
BM_HC_HMP_S0002_01	N_oralis	0	0	BM	4282248	62561	1.46094
BM_HC_HMP_S0002_01	N_polysaccharea	0	0	BM	4282248	62561	1.46094
BM_HC_HMP_S0002_01	N_shayeganii	0	0	BM	4282248	62561	1.46094
BM_HC_HMP_S0002_01	N_sp_HMT_020	0	0	BM	4282248	62561	1.46094
BM_HC_HMP_S0002_01	N_sp_str_3986_and_str_51_81	0	0	BM	4282248	62561	1.46094
BM_HC_HMP_S0002_01	N_sp_str_HSC_16F19	0	0	BM	4282248	62561	1.46094
BM_HC_HMP_S0002_01	N_sp_str_MVDL20_010259	0	0	BM	4282248	62561	1.46094
BM_HC_HMP_S0002_01	N_subflava_I	0	0	BM	4282248	62561	1.46094
BM_HC_HMP_S0002_01	N_subflava_II	0	0	BM	4282248	62561	1.46094
BM_HC_HMP_S0002_01	N_subflava_III	0	0	BM	4282248	62561	1.46094
BM_HC_HMP_S0002_01	N_subflava_IV	0	0	BM	4282248	62561	1.46094
BM_HC_HMP_S0002_01	N_subflava_IX	0	0	BM	4282248	62561	1.46094
BM_HC_HMP_S0002_01	N_subflava_V	0	0	BM	4282248	62561	1.46094
BM_HC_HMP_S0002_01	N_subflava_VI	0	0	BM	4282248	62561	1.46094
BM_HC_HMP_S0002_01	N_subflava_VII	0	0	BM	4282248	62561	1.46094
BM_HC_HMP_S0002_01	N_subflava_VIII	0	0	BM	4282248	62561	1.46094
BM_HC_HMP_S0002_01	N_uirgultaei	0	0	BM	4282248	62561	1.46094
BM_HC_HMP_S0002_01	N_viridiae	0	0	BM	4282248	62561	1.46094
BM_HC_HMP_S0002_01	N_wadsworthii	0	0	BM	4282248	62561	1.46094
BM_HC_HMP_S0002_01	N_weaveri	0	0	BM	4282248	62561	1.46094
BM_HC_HMP_S0002_01	S_muelleri	0	0	BM	4282248	62561	1.46094
BM_HC_HMP_S0002_02	E_corrodens	0	0	BM	49520108	497194	1.00402
BM_HC_HMP_S0002_02	E_exigua	0	0	BM	49520108	497194	1.00402
BM_HC_HMP_S0002_02	E_glucosivorans	0	0	BM	49520108	497194	1.00402
BM_HC_HMP_S0002_02	E_halliae	0	0	BM	49520108	497194	1.00402
BM_HC_HMP_S0002_02	K_bonacorsii_oralis	0	0	BM	49520108	497194	1.00402
BM_HC_HMP_S0002_02	K_denitrificans	0	0	BM	49520108	497194	1.00402
BM_HC_HMP_S0002_02	K_kingae	0	0	BM	49520108	497194	1.00402
BM_HC_HMP_S0002_02	K_negevensis	0	0	BM	49520108	497194	1.00402
BM_HC_HMP_S0002_02	K_potus	0	0	BM	49520108	497194	1.00402
BM_HC_HMP_S0002_02	K_sp_str_SNUBH_2017	0	0	BM	49520108	497194	1.00402
BM_HC_HMP_S0002_02	N_bacilliformis	0	0	BM	49520108	497194	1.00402
BM_HC_HMP_S0002_02	N_basseii	0	0	BM	49520108	497194	1.00402
BM_HC_HMP_S0002_02	N_benedictiae	0	0	BM	49520108	497194	1.00402
BM_HC_HMP_S0002_02	N_bergeri	0	0	BM	49520108	497194	1.00402
BM_HC_HMP_S0002_02	N_blantyrii	0	0	BM	49520108	497194	1.00402
BM_HC_HMP_S0002_02	N_brasiliensis	0	0	BM	49520108	497194	1.00402
BM_HC_HMP_S0002_02	N_cinerea	0	0	BM	49520108	497194	1.00402
BM_HC_HMP_S0002_02	N_cinerea_str_CCUG_5746	0	0	BM	49520108	497194	1.00402
BM_HC_HMP_S0002_02	N_dentiae	0	0	BM	49520108	497194	1.00402
BM_HC_HMP_S0002_02	N_dumasiana	0	0	BM	49520108	497194	1.00402
BM_HC_HMP_S0002_02	N_elongata	0	0	BM	49520108	497194	1.00402
BM_HC_HMP_S0002_02	N_gonorrhoeae	0	0	BM	49520108	497194	1.00402
BM_HC_HMP_S0002_02	N_lactamica	0	0	BM	49520108	497194	1.00402
BM_HC_HMP_S0002_02	N_lactamica_str_NS19	0	0	BM	49520108	497194	1.00402
BM_HC_HMP_S0002_02	N_maigaei	0	0	BM	49520108	497194	1.00402
BM_HC_HMP_S0002_02	N_meningitidis	0	0	BM	49520108	497194	1.00402
BM_HC_HMP_S0002_02	N_mucosa_I	0	0	BM	49520108	497194	1.00402
BM_HC_HMP_S0002_02	N_mucosa_II	0	0	BM	49520108	497194	1.00402
BM_HC_HMP_S0002_02	N_mucosa_III	0	0	BM	49520108	497194	1.00402
BM_HC_HMP_S0002_02	N_mucosa_IV	0	0	BM	49520108	497194	1.00402
BM_HC_HMP_S0002_02	N_mucosa_V	0	0	BM	49520108	497194	1.00402
BM_HC_HMP_S0002_02	N_mucosa_VI	0	0	BM	49520108	497194	1.00402
BM_HC_HMP_S0002_02	N_mucosa_VII	0	0	BM	49520108	497194	1.00402
BM_HC_HMP_S0002_02	N_oralis	0	0	BM	49520108	497194	1.00402
BM_HC_HMP_S0002_02	N_polysaccharea	0	0	BM	49520108	497194	1.00402
BM_HC_HMP_S0002_02	N_shayeganii	0	0	BM	49520108	497194	1.00402
BM_HC_HMP_S0002_02	N_sp_HMT_020	0	0	BM	49520108	497194	1.00402
BM_HC_HMP_S0002_02	N_sp_str_3986_and_str_51_81	0	0	BM	49520108	497194	1.00402
BM_HC_HMP_S0002_02	N_sp_str_HSC_16F19	0	0	BM	49520108	497194	1.00402
BM_HC_HMP_S0002_02	N_sp_str_MVDL20_010259	0	0	BM	49520108	497194	1.00402
BM_HC_HMP_S0002_02	N_subflava_I	0	0	BM	49520108	497194	1.00402
BM_HC_HMP_S0002_02	N_subflava_II	0	0	BM	49520108	497194	1.00402
BM_HC_HMP_S0002_02	N_subflava_III	0	0	BM	49520108	497194	1.00402
BM_HC_HMP_S0002_02	N_subflava_IV	0	0	BM	49520108	497194	1.00402
BM_HC_HMP_S0002_02	N_subflava_IX	0	0	BM	49520108	497194	1.00402
BM_HC_HMP_S0002_02	N_subflava_V	0	0	BM	49520108	497194	1.00402
BM_HC_HMP_S0002_02	N_subflava_VI	0	0	BM	49520108	497194	1.00402
BM_HC_HMP_S0002_02	N_subflava_VII	0	0	BM	49520108	497194	1.00402
BM_HC_HMP_S0002_02	N_subflava_VIII	0	0	BM	49520108	497194	1.00402
BM_HC_HMP_S0002_02	N_uirgultaei	0	0	BM	49520108	497194	1.00402
BM_HC_HMP_S0002_02	N_viridiae	0	0	BM	49520108	497194	1.00402
BM_HC_HMP_S0002_02	N_wadsworthii	0	0	BM	49520108	497194	1.00402
BM_HC_HMP_S0002_02	N_weaveri	0	0	BM	49520108	497194	1.00402
BM_HC_HMP_S0002_02	S_muelleri	0	0	BM	49520108	497194	1.00402
BM_HC_HMP_S0003_01	E_corrodens	0	0	BM	7768580	143069	1.84164
BM_HC_HMP_S0003_01	E_exigua	0	0	BM	7768580	143069	1.84164
BM_HC_HMP_S0003_01	E_glucosivorans	0	0	BM	7768580	143069	1.84164
BM_HC_HMP_S0003_01	E_halliae	0	0	BM	7768580	143069	1.84164
BM_HC_HMP_S0003_01	K_bonacorsii_oralis	0	0	BM	7768580	143069	1.84164
BM_HC_HMP_S0003_01	K_denitrificans	0	0	BM	7768580	143069	1.84164
BM_HC_HMP_S0003_01	K_kingae	0	0	BM	7768580	143069	1.84164
BM_HC_HMP_S0003_01	K_negevensis	0	0	BM	7768580	143069	1.84164
BM_HC_HMP_S0003_01	K_potus	0	0	BM	7768580	143069	1.84164
BM_HC_HMP_S0003_01	K_sp_str_SNUBH_2017	0	0	BM	7768580	143069	1.84164
BM_HC_HMP_S0003_01	N_bacilliformis	0	0	BM	7768580	143069	1.84164
BM_HC_HMP_S0003_01	N_basseii	0	0	BM	7768580	143069	1.84164
BM_HC_HMP_S0003_01	N_benedictiae	0	0	BM	7768580	143069	1.84164
BM_HC_HMP_S0003_01	N_bergeri	0	0	BM	7768580	143069	1.84164
BM_HC_HMP_S0003_01	N_blantyrii	0	0	BM	7768580	143069	1.84164
BM_HC_HMP_S0003_01	N_brasiliensis	0	0	BM	7768580	143069	1.84164
BM_HC_HMP_S0003_01	N_cinerea	0	0	BM	7768580	143069	1.84164
BM_HC_HMP_S0003_01	N_cinerea_str_CCUG_5746	0	0	BM	7768580	143069	1.84164
BM_HC_HMP_S0003_01	N_dentiae	0	0	BM	7768580	143069	1.84164
BM_HC_HMP_S0003_01	N_dumasiana	0	0	BM	7768580	143069	1.84164
BM_HC_HMP_S0003_01	N_elongata	0	0	BM	7768580	143069	1.84164
BM_HC_HMP_S0003_01	N_gonorrhoeae	0	0	BM	7768580	143069	1.84164
BM_HC_HMP_S0003_01	N_lactamica	0	0	BM	7768580	143069	1.84164
BM_HC_HMP_S0003_01	N_lactamica_str_NS19	0	0	BM	7768580	143069	1.84164
BM_HC_HMP_S0003_01	N_maigaei	0	0	BM	7768580	143069	1.84164
BM_HC_HMP_S0003_01	N_meningitidis	0	0	BM	7768580	143069	1.84164
BM_HC_HMP_S0003_01	N_mucosa_I	0	0	BM	7768580	143069	1.84164
BM_HC_HMP_S0003_01	N_mucosa_II	0	0	BM	7768580	143069	1.84164
BM_HC_HMP_S0003_01	N_mucosa_III	0	0	BM	7768580	143069	1.84164
BM_HC_HMP_S0003_01	N_mucosa_IV	0	0	BM	7768580	143069	1.84164
BM_HC_HMP_S0003_01	N_mucosa_V	0	0	BM	7768580	143069	1.84164
BM_HC_HMP_S0003_01	N_mucosa_VI	0	0	BM	7768580	143069	1.84164
BM_HC_HMP_S0003_01	N_mucosa_VII	0	0	BM	7768580	143069	1.84164
BM_HC_HMP_S0003_01	N_oralis	0	0	BM	7768580	143069	1.84164
BM_HC_HMP_S0003_01	N_polysaccharea	0	0	BM	7768580	143069	1.84164
BM_HC_HMP_S0003_01	N_shayeganii	0	0	BM	7768580	143069	1.84164
BM_HC_HMP_S0003_01	N_sp_HMT_020	0	0	BM	7768580	143069	1.84164
BM_HC_HMP_S0003_01	N_sp_str_3986_and_str_51_81	0	0	BM	7768580	143069	1.84164
BM_HC_HMP_S0003_01	N_sp_str_HSC_16F19	0	0	BM	7768580	143069	1.84164
BM_HC_HMP_S0003_01	N_sp_str_MVDL20_010259	0	0	BM	7768580	143069	1.84164
BM_HC_HMP_S0003_01	N_subflava_I	0	0	BM	7768580	143069	1.84164
BM_HC_HMP_S0003_01	N_subflava_II	0	0	BM	7768580	143069	1.84164
BM_HC_HMP_S0003_01	N_subflava_III	0	0	BM	7768580	143069	1.84164
BM_HC_HMP_S0003_01	N_subflava_IV	0	0	BM	7768580	143069	1.84164
BM_HC_HMP_S0003_01	N_subflava_IX	0	0	BM	7768580	143069	1.84164
BM_HC_HMP_S0003_01	N_subflava_V	0	0	BM	7768580	143069	1.84164
BM_HC_HMP_S0003_01	N_subflava_VI	0	0	BM	7768580	143069	1.84164
BM_HC_HMP_S0003_01	N_subflava_VII	0	0	BM	7768580	143069	1.84164
BM_HC_HMP_S0003_01	N_subflava_VIII	0	0	BM	7768580	143069	1.84164
BM_HC_HMP_S0003_01	N_uirgultaei	0	0	BM	7768580	143069	1.84164
BM_HC_HMP_S0003_01	N_viridiae	0	0	BM	7768580	143069	1.84164
BM_HC_HMP_S0003_01	N_wadsworthii	0	0	BM	7768580	143069	1.84164
BM_HC_HMP_S0003_01	N_weaveri	0	0	BM	7768580	143069	1.84164
BM_HC_HMP_S0003_01	S_muelleri	0	0	BM	7768580	143069	1.84164
BM_HC_HMP_S0003_02	E_corrodens	0	0	BM	2577132	43795	1.69937
BM_HC_HMP_S0003_02	E_exigua	0	0	BM	2577132	43795	1.69937
BM_HC_HMP_S0003_02	E_glucosivorans	0	0	BM	2577132	43795	1.69937
BM_HC_HMP_S0003_02	E_halliae	0	0	BM	2577132	43795	1.69937
BM_HC_HMP_S0003_02	K_bonacorsii_oralis	0	0	BM	2577132	43795	1.69937
BM_HC_HMP_S0003_02	K_denitrificans	0	0	BM	2577132	43795	1.69937
BM_HC_HMP_S0003_02	K_kingae	0	0	BM	2577132	43795	1.69937
BM_HC_HMP_S0003_02	K_negevensis	0	0	BM	2577132	43795	1.69937
BM_HC_HMP_S0003_02	K_potus	0	0	BM	2577132	43795	1.69937
BM_HC_HMP_S0003_02	K_sp_str_SNUBH_2017	0	0	BM	2577132	43795	1.69937
BM_HC_HMP_S0003_02	N_bacilliformis	0	0	BM	2577132	43795	1.69937
BM_HC_HMP_S0003_02	N_basseii	0	0	BM	2577132	43795	1.69937
BM_HC_HMP_S0003_02	N_benedictiae	0	0	BM	2577132	43795	1.69937
BM_HC_HMP_S0003_02	N_bergeri	0	0	BM	2577132	43795	1.69937
BM_HC_HMP_S0003_02	N_blantyrii	0	0	BM	2577132	43795	1.69937
BM_HC_HMP_S0003_02	N_brasiliensis	0	0	BM	2577132	43795	1.69937
BM_HC_HMP_S0003_02	N_cinerea	0	0	BM	2577132	43795	1.69937
BM_HC_HMP_S0003_02	N_cinerea_str_CCUG_5746	0	0	BM	2577132	43795	1.69937
BM_HC_HMP_S0003_02	N_dentiae	0	0	BM	2577132	43795	1.69937
BM_HC_HMP_S0003_02	N_dumasiana	0	0	BM	2577132	43795	1.69937
BM_HC_HMP_S0003_02	N_elongata	0	0	BM	2577132	43795	1.69937
BM_HC_HMP_S0003_02	N_gonorrhoeae	0	0	BM	2577132	43795	1.69937
BM_HC_HMP_S0003_02	N_lactamica	0	0	BM	2577132	43795	1.69937
BM_HC_HMP_S0003_02	N_lactamica_str_NS19	0	0	BM	2577132	43795	1.69937
BM_HC_HMP_S0003_02	N_maigaei	0	0	BM	2577132	43795	1.69937
BM_HC_HMP_S0003_02	N_meningitidis	0	0	BM	2577132	43795	1.69937
BM_HC_HMP_S0003_02	N_mucosa_I	0	0	BM	2577132	43795	1.69937
BM_HC_HMP_S0003_02	N_mucosa_II	0	0	BM	2577132	43795	1.69937
BM_HC_HMP_S0003_02	N_mucosa_III	0	0	BM	2577132	43795	1.69937
BM_HC_HMP_S0003_02	N_mucosa_IV	0	0	BM	2577132	43795	1.69937
BM_HC_HMP_S0003_02	N_mucosa_V	0	0	BM	2577132	43795	1.69937
BM_HC_HMP_S0003_02	N_mucosa_VI	0	0	BM	2577132	43795	1.69937
BM_HC_HMP_S0003_02	N_mucosa_VII	0	0	BM	2577132	43795	1.69937
BM_HC_HMP_S0003_02	N_oralis	0	0	BM	2577132	43795	1.69937
BM_HC_HMP_S0003_02	N_polysaccharea	0	0	BM	2577132	43795	1.69937
BM_HC_HMP_S0003_02	N_shayeganii	0	0	BM	2577132	43795	1.69937
BM_HC_HMP_S0003_02	N_sp_HMT_020	0	0	BM	2577132	43795	1.69937
BM_HC_HMP_S0003_02	N_sp_str_3986_and_str_51_81	0	0	BM	2577132	43795	1.69937
BM_HC_HMP_S0003_02	N_sp_str_HSC_16F19	0	0	BM	2577132	43795	1.69937
BM_HC_HMP_S0003_02	N_sp_str_MVDL20_010259	0	0	BM	2577132	43795	1.69937
BM_HC_HMP_S0003_02	N_subflava_I	0	0	BM	2577132	43795	1.69937
BM_HC_HMP_S0003_02	N_subflava_II	0	0	BM	2577132	43795	1.69937
BM_HC_HMP_S0003_02	N_subflava_III	0	0	BM	2577132	43795	1.69937
BM_HC_HMP_S0003_02	N_subflava_IV	0	0	BM	2577132	43795	1.69937
BM_HC_HMP_S0003_02	N_subflava_IX	0	0	BM	2577132	43795	1.69937
BM_HC_HMP_S0003_02	N_subflava_V	0	0	BM	2577132	43795	1.69937
BM_HC_HMP_S0003_02	N_subflava_VI	0	0	BM	2577132	43795	1.69937
BM_HC_HMP_S0003_02	N_subflava_VII	0	0	BM	2577132	43795	1.69937
BM_HC_HMP_S0003_02	N_subflava_VIII	0	0	BM	2577132	43795	1.69937
BM_HC_HMP_S0003_02	N_uirgultaei	0	0	BM	2577132	43795	1.69937
BM_HC_HMP_S0003_02	N_viridiae	0	0	BM	2577132	43795	1.69937
BM_HC_HMP_S0003_02	N_wadsworthii	0	0	BM	2577132	43795	1.69937
BM_HC_HMP_S0003_02	N_weaveri	0	0	BM	2577132	43795	1.69937
BM_HC_HMP_S0003_02	S_muelleri	0	0	BM	2577132	43795	1.69937
BM_HC_HMP_S0003_03	E_corrodens	0	0	BM	1420280	178203	12.547
BM_HC_HMP_S0003_03	E_exigua	0	0	BM	1420280	178203	12.547
BM_HC_HMP_S0003_03	E_glucosivorans	0	0	BM	1420280	178203	12.547
BM_HC_HMP_S0003_03	E_halliae	0	0	BM	1420280	178203	12.547
BM_HC_HMP_S0003_03	K_bonacorsii_oralis	0	0	BM	1420280	178203	12.547
BM_HC_HMP_S0003_03	K_denitrificans	0	0	BM	1420280	178203	12.547
BM_HC_HMP_S0003_03	K_kingae	0	0	BM	1420280	178203	12.547
BM_HC_HMP_S0003_03	K_negevensis	0	0	BM	1420280	178203	12.547
BM_HC_HMP_S0003_03	K_potus	0	0	BM	1420280	178203	12.547
BM_HC_HMP_S0003_03	K_sp_str_SNUBH_2017	0	0	BM	1420280	178203	12.547
BM_HC_HMP_S0003_03	N_bacilliformis	0	0	BM	1420280	178203	12.547
BM_HC_HMP_S0003_03	N_basseii	0	0	BM	1420280	178203	12.547
BM_HC_HMP_S0003_03	N_benedictiae	0	0	BM	1420280	178203	12.547
BM_HC_HMP_S0003_03	N_bergeri	0	0	BM	1420280	178203	12.547
BM_HC_HMP_S0003_03	N_blantyrii	0	0	BM	1420280	178203	12.547
BM_HC_HMP_S0003_03	N_brasiliensis	0	0	BM	1420280	178203	12.547
BM_HC_HMP_S0003_03	N_cinerea	0	0	BM	1420280	178203	12.547
BM_HC_HMP_S0003_03	N_cinerea_str_CCUG_5746	0	0	BM	1420280	178203	12.547
BM_HC_HMP_S0003_03	N_dentiae	0	0	BM	1420280	178203	12.547
BM_HC_HMP_S0003_03	N_dumasiana	0	0	BM	1420280	178203	12.547
BM_HC_HMP_S0003_03	N_elongata	0	0	BM	1420280	178203	12.547
BM_HC_HMP_S0003_03	N_gonorrhoeae	0	0	BM	1420280	178203	12.547
BM_HC_HMP_S0003_03	N_lactamica	0	0	BM	1420280	178203	12.547
BM_HC_HMP_S0003_03	N_lactamica_str_NS19	0	0	BM	1420280	178203	12.547
BM_HC_HMP_S0003_03	N_maigaei	0	0	BM	1420280	178203	12.547
BM_HC_HMP_S0003_03	N_meningitidis	0	0	BM	1420280	178203	12.547
BM_HC_HMP_S0003_03	N_mucosa_I	0	0	BM	1420280	178203	12.547
BM_HC_HMP_S0003_03	N_mucosa_II	0	0	BM	1420280	178203	12.547
BM_HC_HMP_S0003_03	N_mucosa_III	0	0	BM	1420280	178203	12.547
BM_HC_HMP_S0003_03	N_mucosa_IV	0	0	BM	1420280	178203	12.547
BM_HC_HMP_S0003_03	N_mucosa_V	0	0	BM	1420280	178203	12.547
BM_HC_HMP_S0003_03	N_mucosa_VI	0	0	BM	1420280	178203	12.547
BM_HC_HMP_S0003_03	N_mucosa_VII	0	0	BM	1420280	178203	12.547
BM_HC_HMP_S0003_03	N_oralis	0	0	BM	1420280	178203	12.547
BM_HC_HMP_S0003_03	N_polysaccharea	0	0	BM	1420280	178203	12.547
BM_HC_HMP_S0003_03	N_shayeganii	0	0	BM	1420280	178203	12.547
BM_HC_HMP_S0003_03	N_sp_HMT_020	0	0	BM	1420280	178203	12.547
BM_HC_HMP_S0003_03	N_sp_str_3986_and_str_51_81	0	0	BM	1420280	178203	12.547
BM_HC_HMP_S0003_03	N_sp_str_HSC_16F19	0	0	BM	1420280	178203	12.547
BM_HC_HMP_S0003_03	N_sp_str_MVDL20_010259	0	0	BM	1420280	178203	12.547
BM_HC_HMP_S0003_03	N_subflava_I	0	0	BM	1420280	178203	12.547
BM_HC_HMP_S0003_03	N_subflava_II	0	0	BM	1420280	178203	12.547
BM_HC_HMP_S0003_03	N_subflava_III	0	0	BM	1420280	178203	12.547
BM_HC_HMP_S0003_03	N_subflava_IV	0	0	BM	1420280	178203	12.547
BM_HC_HMP_S0003_03	N_subflava_IX	0	0	BM	1420280	178203	12.547
BM_HC_HMP_S0003_03	N_subflava_V	0	0	BM	1420280	178203	12.547
BM_HC_HMP_S0003_03	N_subflava_VI	0	0	BM	1420280	178203	12.547
BM_HC_HMP_S0003_03	N_subflava_VII	0	0	BM	1420280	178203	12.547
BM_HC_HMP_S0003_03	N_subflava_VIII	0	0	BM	1420280	178203	12.547
BM_HC_HMP_S0003_03	N_uirgultaei	0	0	BM	1420280	178203	12.547
BM_HC_HMP_S0003_03	N_viridiae	0	0	BM	1420280	178203	12.547
BM_HC_HMP_S0003_03	N_wadsworthii	0	0	BM	1420280	178203	12.547
BM_HC_HMP_S0003_03	N_weaveri	0	0	BM	1420280	178203	12.547
BM_HC_HMP_S0003_03	S_muelleri	0	0	BM	1420280	178203	12.547
BM_HC_HMP_S0007_01	E_corrodens	0	0	BM	11012394	95713	0.869139
BM_HC_HMP_S0007_01	E_exigua	0	0	BM	11012394	95713	0.869139
BM_HC_HMP_S0007_01	E_glucosivorans	0	0	BM	11012394	95713	0.869139
BM_HC_HMP_S0007_01	E_halliae	0	0	BM	11012394	95713	0.869139
BM_HC_HMP_S0007_01	K_bonacorsii_oralis	0	0	BM	11012394	95713	0.869139
BM_HC_HMP_S0007_01	K_denitrificans	0	0	BM	11012394	95713	0.869139
BM_HC_HMP_S0007_01	K_kingae	0	0	BM	11012394	95713	0.869139
BM_HC_HMP_S0007_01	K_negevensis	0	0	BM	11012394	95713	0.869139
BM_HC_HMP_S0007_01	K_potus	0	0	BM	11012394	95713	0.869139
BM_HC_HMP_S0007_01	K_sp_str_SNUBH_2017	0	0	BM	11012394	95713	0.869139
BM_HC_HMP_S0007_01	N_bacilliformis	0	0	BM	11012394	95713	0.869139
BM_HC_HMP_S0007_01	N_basseii	0	0	BM	11012394	95713	0.869139
BM_HC_HMP_S0007_01	N_benedictiae	0	0	BM	11012394	95713	0.869139
BM_HC_HMP_S0007_01	N_bergeri	0	0	BM	11012394	95713	0.869139
BM_HC_HMP_S0007_01	N_blantyrii	0	0	BM	11012394	95713	0.869139
BM_HC_HMP_S0007_01	N_brasiliensis	0	0	BM	11012394	95713	0.869139
BM_HC_HMP_S0007_01	N_cinerea	0	0	BM	11012394	95713	0.869139
BM_HC_HMP_S0007_01	N_cinerea_str_CCUG_5746	0	0	BM	11012394	95713	0.869139
BM_HC_HMP_S0007_01	N_dentiae	0	0	BM	11012394	95713	0.869139
BM_HC_HMP_S0007_01	N_dumasiana	0	0	BM	11012394	95713	0.869139
BM_HC_HMP_S0007_01	N_elongata	0	0	BM	11012394	95713	0.869139
BM_HC_HMP_S0007_01	N_gonorrhoeae	0	0	BM	11012394	95713	0.869139
BM_HC_HMP_S0007_01	N_lactamica	0	0	BM	11012394	95713	0.869139
BM_HC_HMP_S0007_01	N_lactamica_str_NS19	0	0	BM	11012394	95713	0.869139
BM_HC_HMP_S0007_01	N_maigaei	0	0	BM	11012394	95713	0.869139
BM_HC_HMP_S0007_01	N_meningitidis	0	0	BM	11012394	95713	0.869139
BM_HC_HMP_S0007_01	N_mucosa_I	0	0	BM	11012394	95713	0.869139
BM_HC_HMP_S0007_01	N_mucosa_II	0	0	BM	11012394	95713	0.869139
BM_HC_HMP_S0007_01	N_mucosa_III	0	0	BM	11012394	95713	0.869139
BM_HC_HMP_S0007_01	N_mucosa_IV	0	0	BM	11012394	95713	0.869139
BM_HC_HMP_S0007_01	N_mucosa_V	0	0	BM	11012394	95713	0.869139
BM_HC_HMP_S0007_01	N_mucosa_VI	0	0	BM	11012394	95713	0.869139
BM_HC_HMP_S0007_01	N_mucosa_VII	0	0	BM	11012394	95713	0.869139
BM_HC_HMP_S0007_01	N_oralis	0	0	BM	11012394	95713	0.869139
BM_HC_HMP_S0007_01	N_polysaccharea	0	0	BM	11012394	95713	0.869139
BM_HC_HMP_S0007_01	N_shayeganii	0	0	BM	11012394	95713	0.869139
BM_HC_HMP_S0007_01	N_sp_HMT_020	0	0	BM	11012394	95713	0.869139
BM_HC_HMP_S0007_01	N_sp_str_3986_and_str_51_81	0	0	BM	11012394	95713	0.869139
BM_HC_HMP_S0007_01	N_sp_str_HSC_16F19	0	0	BM	11012394	95713	0.869139
BM_HC_HMP_S0007_01	N_sp_str_MVDL20_010259	0	0	BM	11012394	95713	0.869139
BM_HC_HMP_S0007_01	N_subflava_I	0	0	BM	11012394	95713	0.869139
BM_HC_HMP_S0007_01	N_subflava_II	0	0	BM	11012394	95713	0.869139
BM_HC_HMP_S0007_01	N_subflava_III	0	0	BM	11012394	95713	0.869139
BM_HC_HMP_S0007_01	N_subflava_IV	0	0	BM	11012394	95713	0.869139
BM_HC_HMP_S0007_01	N_subflava_IX	0	0	BM	11012394	95713	0.869139
BM_HC_HMP_S0007_01	N_subflava_V	0	0	BM	11012394	95713	0.869139
BM_HC_HMP_S0007_01	N_subflava_VI	0	0	BM	11012394	95713	0.869139
BM_HC_HMP_S0007_01	N_subflava_VII	0	0	BM	11012394	95713	0.869139
BM_HC_HMP_S0007_01	N_subflava_VIII	0	0	BM	11012394	95713	0.869139
BM_HC_HMP_S0007_01	N_uirgultaei	0	0	BM	11012394	95713	0.869139
BM_HC_HMP_S0007_01	N_viridiae	0	0	BM	11012394	95713	0.869139
BM_HC_HMP_S0007_01	N_wadsworthii	0	0	BM	11012394	95713	0.869139
BM_HC_HMP_S0007_01	N_weaveri	0	0	BM	11012394	95713	0.869139
BM_HC_HMP_S0007_01	S_muelleri	0	0	BM	11012394	95713	0.869139
BM_HC_HMP_S0008_01	E_corrodens	0	0	BM	1016682	44451	4.37216
BM_HC_HMP_S0008_01	E_exigua	0	0	BM	1016682	44451	4.37216
BM_HC_HMP_S0008_01	E_glucosivorans	0	0	BM	1016682	44451	4.37216
BM_HC_HMP_S0008_01	E_halliae	0	0	BM	1016682	44451	4.37216
BM_HC_HMP_S0008_01	K_bonacorsii_oralis	0	0	BM	1016682	44451	4.37216
BM_HC_HMP_S0008_01	K_denitrificans	0	0	BM	1016682	44451	4.37216
BM_HC_HMP_S0008_01	K_kingae	0	0	BM	1016682	44451	4.37216
BM_HC_HMP_S0008_01	K_negevensis	0	0	BM	1016682	44451	4.37216
BM_HC_HMP_S0008_01	K_potus	0	0	BM	1016682	44451	4.37216
BM_HC_HMP_S0008_01	K_sp_str_SNUBH_2017	0	0	BM	1016682	44451	4.37216
BM_HC_HMP_S0008_01	N_bacilliformis	0	0	BM	1016682	44451	4.37216
BM_HC_HMP_S0008_01	N_basseii	0	0	BM	1016682	44451	4.37216
BM_HC_HMP_S0008_01	N_benedictiae	0	0	BM	1016682	44451	4.37216
BM_HC_HMP_S0008_01	N_bergeri	0	0	BM	1016682	44451	4.37216
BM_HC_HMP_S0008_01	N_blantyrii	0	0	BM	1016682	44451	4.37216
BM_HC_HMP_S0008_01	N_brasiliensis	0	0	BM	1016682	44451	4.37216
BM_HC_HMP_S0008_01	N_cinerea	0	0	BM	1016682	44451	4.37216
BM_HC_HMP_S0008_01	N_cinerea_str_CCUG_5746	0	0	BM	1016682	44451	4.37216
BM_HC_HMP_S0008_01	N_dentiae	0	0	BM	1016682	44451	4.37216
BM_HC_HMP_S0008_01	N_dumasiana	0	0	BM	1016682	44451	4.37216
BM_HC_HMP_S0008_01	N_elongata	0	0	BM	1016682	44451	4.37216
BM_HC_HMP_S0008_01	N_gonorrhoeae	0	0	BM	1016682	44451	4.37216
BM_HC_HMP_S0008_01	N_lactamica	0	0	BM	1016682	44451	4.37216
BM_HC_HMP_S0008_01	N_lactamica_str_NS19	0	0	BM	1016682	44451	4.37216
BM_HC_HMP_S0008_01	N_maigaei	0	0	BM	1016682	44451	4.37216
BM_HC_HMP_S0008_01	N_meningitidis	0	0	BM	1016682	44451	4.37216
BM_HC_HMP_S0008_01	N_mucosa_I	0	0	BM	1016682	44451	4.37216
BM_HC_HMP_S0008_01	N_mucosa_II	0	0	BM	1016682	44451	4.37216
BM_HC_HMP_S0008_01	N_mucosa_III	0	0	BM	1016682	44451	4.37216
BM_HC_HMP_S0008_01	N_mucosa_IV	0	0	BM	1016682	44451	4.37216
BM_HC_HMP_S0008_01	N_mucosa_V	0	0	BM	1016682	44451	4.37216
BM_HC_HMP_S0008_01	N_mucosa_VI	0	0	BM	1016682	44451	4.37216
BM_HC_HMP_S0008_01	N_mucosa_VII	0	0	BM	1016682	44451	4.37216
BM_HC_HMP_S0008_01	N_oralis	0	0	BM	1016682	44451	4.37216
BM_HC_HMP_S0008_01	N_polysaccharea	0	0	BM	1016682	44451	4.37216
BM_HC_HMP_S0008_01	N_shayeganii	0	0	BM	1016682	44451	4.37216
BM_HC_HMP_S0008_01	N_sp_HMT_020	0	0	BM	1016682	44451	4.37216
BM_HC_HMP_S0008_01	N_sp_str_3986_and_str_51_81	0	0	BM	1016682	44451	4.37216
BM_HC_HMP_S0008_01	N_sp_str_HSC_16F19	0	0	BM	1016682	44451	4.37216
BM_HC_HMP_S0008_01	N_sp_str_MVDL20_010259	0	0	BM	1016682	44451	4.37216
BM_HC_HMP_S0008_01	N_subflava_I	0	0	BM	1016682	44451	4.37216
BM_HC_HMP_S0008_01	N_subflava_II	0	0	BM	1016682	44451	4.37216
BM_HC_HMP_S0008_01	N_subflava_III	0	0	BM	1016682	44451	4.37216
BM_HC_HMP_S0008_01	N_subflava_IV	0	0	BM	1016682	44451	4.37216
BM_HC_HMP_S0008_01	N_subflava_IX	0	0	BM	1016682	44451	4.37216
BM_HC_HMP_S0008_01	N_subflava_V	0	0	BM	1016682	44451	4.37216
BM_HC_HMP_S0008_01	N_subflava_VI	0	0	BM	1016682	44451	4.37216
BM_HC_HMP_S0008_01	N_subflava_VII	0	0	BM	1016682	44451	4.37216
BM_HC_HMP_S0008_01	N_subflava_VIII	0	0	BM	1016682	44451	4.37216
BM_HC_HMP_S0008_01	N_uirgultaei	0	0	BM	1016682	44451	4.37216
BM_HC_HMP_S0008_01	N_viridiae	0	0	BM	1016682	44451	4.37216
BM_HC_HMP_S0008_01	N_wadsworthii	0	0	BM	1016682	44451	4.37216
BM_HC_HMP_S0008_01	N_weaveri	0	0	BM	1016682	44451	4.37216
BM_HC_HMP_S0008_01	S_muelleri	0	0	BM	1016682	44451	4.37216
BM_HC_HMP_S0008_02	E_corrodens	0	0	BM	3541108	125527	3.54485
BM_HC_HMP_S0008_02	E_exigua	0	0	BM	3541108	125527	3.54485
BM_HC_HMP_S0008_02	E_glucosivorans	0	0	BM	3541108	125527	3.54485
BM_HC_HMP_S0008_02	E_halliae	0	0	BM	3541108	125527	3.54485
BM_HC_HMP_S0008_02	K_bonacorsii_oralis	0	0	BM	3541108	125527	3.54485
BM_HC_HMP_S0008_02	K_denitrificans	0	0	BM	3541108	125527	3.54485
BM_HC_HMP_S0008_02	K_kingae	0	0	BM	3541108	125527	3.54485
BM_HC_HMP_S0008_02	K_negevensis	0	0	BM	3541108	125527	3.54485
BM_HC_HMP_S0008_02	K_potus	0	0	BM	3541108	125527	3.54485
BM_HC_HMP_S0008_02	K_sp_str_SNUBH_2017	0	0	BM	3541108	125527	3.54485
BM_HC_HMP_S0008_02	N_bacilliformis	0	0	BM	3541108	125527	3.54485
BM_HC_HMP_S0008_02	N_basseii	0	0	BM	3541108	125527	3.54485
BM_HC_HMP_S0008_02	N_benedictiae	0	0	BM	3541108	125527	3.54485
BM_HC_HMP_S0008_02	N_bergeri	0	0	BM	3541108	125527	3.54485
BM_HC_HMP_S0008_02	N_blantyrii	0	0	BM	3541108	125527	3.54485
BM_HC_HMP_S0008_02	N_brasiliensis	0	0	BM	3541108	125527	3.54485
BM_HC_HMP_S0008_02	N_cinerea	0	0	BM	3541108	125527	3.54485
BM_HC_HMP_S0008_02	N_cinerea_str_CCUG_5746	0	0	BM	3541108	125527	3.54485
BM_HC_HMP_S0008_02	N_dentiae	0	0	BM	3541108	125527	3.54485
BM_HC_HMP_S0008_02	N_dumasiana	0	0	BM	3541108	125527	3.54485
BM_HC_HMP_S0008_02	N_elongata	0	0	BM	3541108	125527	3.54485
BM_HC_HMP_S0008_02	N_gonorrhoeae	0	0	BM	3541108	125527	3.54485
BM_HC_HMP_S0008_02	N_lactamica	0	0	BM	3541108	125527	3.54485
BM_HC_HMP_S0008_02	N_lactamica_str_NS19	0	0	BM	3541108	125527	3.54485
BM_HC_HMP_S0008_02	N_maigaei	0	0	BM	3541108	125527	3.54485
BM_HC_HMP_S0008_02	N_meningitidis	0	0	BM	3541108	125527	3.54485
BM_HC_HMP_S0008_02	N_mucosa_I	0	0	BM	3541108	125527	3.54485
BM_HC_HMP_S0008_02	N_mucosa_II	0	0	BM	3541108	125527	3.54485
BM_HC_HMP_S0008_02	N_mucosa_III	0	0	BM	3541108	125527	3.54485
BM_HC_HMP_S0008_02	N_mucosa_IV	0	0	BM	3541108	125527	3.54485
BM_HC_HMP_S0008_02	N_mucosa_V	0	0	BM	3541108	125527	3.54485
BM_HC_HMP_S0008_02	N_mucosa_VI	0	0	BM	3541108	125527	3.54485
BM_HC_HMP_S0008_02	N_mucosa_VII	0	0	BM	3541108	125527	3.54485
BM_HC_HMP_S0008_02	N_oralis	0	0	BM	3541108	125527	3.54485
BM_HC_HMP_S0008_02	N_polysaccharea	0	0	BM	3541108	125527	3.54485
BM_HC_HMP_S0008_02	N_shayeganii	0	0	BM	3541108	125527	3.54485
BM_HC_HMP_S0008_02	N_sp_HMT_020	0	0	BM	3541108	125527	3.54485
BM_HC_HMP_S0008_02	N_sp_str_3986_and_str_51_81	0	0	BM	3541108	125527	3.54485
BM_HC_HMP_S0008_02	N_sp_str_HSC_16F19	0	0	BM	3541108	125527	3.54485
BM_HC_HMP_S0008_02	N_sp_str_MVDL20_010259	0	0	BM	3541108	125527	3.54485
BM_HC_HMP_S0008_02	N_subflava_I	0	0	BM	3541108	125527	3.54485
BM_HC_HMP_S0008_02	N_subflava_II	0	0	BM	3541108	125527	3.54485
BM_HC_HMP_S0008_02	N_subflava_III	0	0	BM	3541108	125527	3.54485
BM_HC_HMP_S0008_02	N_subflava_IV	0	0	BM	3541108	125527	3.54485
BM_HC_HMP_S0008_02	N_subflava_IX	0	0	BM	3541108	125527	3.54485
BM_HC_HMP_S0008_02	N_subflava_V	0	0	BM	3541108	125527	3.54485
BM_HC_HMP_S0008_02	N_subflava_VI	0	0	BM	3541108	125527	3.54485
BM_HC_HMP_S0008_02	N_subflava_VII	0	0	BM	3541108	125527	3.54485
BM_HC_HMP_S0008_02	N_subflava_VIII	0	0	BM	3541108	125527	3.54485
BM_HC_HMP_S0008_02	N_uirgultaei	0	0	BM	3541108	125527	3.54485
BM_HC_HMP_S0008_02	N_viridiae	0	0	BM	3541108	125527	3.54485
BM_HC_HMP_S0008_02	N_wadsworthii	0	0	BM	3541108	125527	3.54485
BM_HC_HMP_S0008_02	N_weaveri	0	0	BM	3541108	125527	3.54485
BM_HC_HMP_S0008_02	S_muelleri	0	0	BM	3541108	125527	3.54485
BM_HC_HMP_S0009_01	E_corrodens	0	0	BM	3311160	50099	1.51303
BM_HC_HMP_S0009_01	E_exigua	0	0	BM	3311160	50099	1.51303
BM_HC_HMP_S0009_01	E_glucosivorans	0	0	BM	3311160	50099	1.51303
BM_HC_HMP_S0009_01	E_halliae	0	0	BM	3311160	50099	1.51303
BM_HC_HMP_S0009_01	K_bonacorsii_oralis	0	0	BM	3311160	50099	1.51303
BM_HC_HMP_S0009_01	K_denitrificans	0	0	BM	3311160	50099	1.51303
BM_HC_HMP_S0009_01	K_kingae	0	0	BM	3311160	50099	1.51303
BM_HC_HMP_S0009_01	K_negevensis	0	0	BM	3311160	50099	1.51303
BM_HC_HMP_S0009_01	K_potus	0	0	BM	3311160	50099	1.51303
BM_HC_HMP_S0009_01	K_sp_str_SNUBH_2017	0	0	BM	3311160	50099	1.51303
BM_HC_HMP_S0009_01	N_bacilliformis	0	0	BM	3311160	50099	1.51303
BM_HC_HMP_S0009_01	N_basseii	0	0	BM	3311160	50099	1.51303
BM_HC_HMP_S0009_01	N_benedictiae	0	0	BM	3311160	50099	1.51303
BM_HC_HMP_S0009_01	N_bergeri	0	0	BM	3311160	50099	1.51303
BM_HC_HMP_S0009_01	N_blantyrii	0	0	BM	3311160	50099	1.51303
BM_HC_HMP_S0009_01	N_brasiliensis	0	0	BM	3311160	50099	1.51303
BM_HC_HMP_S0009_01	N_cinerea	0	0	BM	3311160	50099	1.51303
BM_HC_HMP_S0009_01	N_cinerea_str_CCUG_5746	0	0	BM	3311160	50099	1.51303
BM_HC_HMP_S0009_01	N_dentiae	0	0	BM	3311160	50099	1.51303
BM_HC_HMP_S0009_01	N_dumasiana	0	0	BM	3311160	50099	1.51303
BM_HC_HMP_S0009_01	N_elongata	0	0	BM	3311160	50099	1.51303
BM_HC_HMP_S0009_01	N_gonorrhoeae	0	0	BM	3311160	50099	1.51303
BM_HC_HMP_S0009_01	N_lactamica	0	0	BM	3311160	50099	1.51303
BM_HC_HMP_S0009_01	N_lactamica_str_NS19	0	0	BM	3311160	50099	1.51303
BM_HC_HMP_S0009_01	N_maigaei	0	0	BM	3311160	50099	1.51303
BM_HC_HMP_S0009_01	N_meningitidis	0	0	BM	3311160	50099	1.51303
BM_HC_HMP_S0009_01	N_mucosa_I	0	0	BM	3311160	50099	1.51303
BM_HC_HMP_S0009_01	N_mucosa_II	0	0	BM	3311160	50099	1.51303
BM_HC_HMP_S0009_01	N_mucosa_III	0	0	BM	3311160	50099	1.51303
BM_HC_HMP_S0009_01	N_mucosa_IV	0	0	BM	3311160	50099	1.51303
BM_HC_HMP_S0009_01	N_mucosa_V	0	0	BM	3311160	50099	1.51303
BM_HC_HMP_S0009_01	N_mucosa_VI	0	0	BM	3311160	50099	1.51303
BM_HC_HMP_S0009_01	N_mucosa_VII	0	0	BM	3311160	50099	1.51303
BM_HC_HMP_S0009_01	N_oralis	0	0	BM	3311160	50099	1.51303
BM_HC_HMP_S0009_01	N_polysaccharea	0	0	BM	3311160	50099	1.51303
BM_HC_HMP_S0009_01	N_shayeganii	0	0	BM	3311160	50099	1.51303
BM_HC_HMP_S0009_01	N_sp_HMT_020	0	0	BM	3311160	50099	1.51303
BM_HC_HMP_S0009_01	N_sp_str_3986_and_str_51_81	0	0	BM	3311160	50099	1.51303
BM_HC_HMP_S0009_01	N_sp_str_HSC_16F19	0	0	BM	3311160	50099	1.51303
BM_HC_HMP_S0009_01	N_sp_str_MVDL20_010259	0	0	BM	3311160	50099	1.51303
BM_HC_HMP_S0009_01	N_subflava_I	0	0	BM	3311160	50099	1.51303
BM_HC_HMP_S0009_01	N_subflava_II	0	0	BM	3311160	50099	1.51303
BM_HC_HMP_S0009_01	N_subflava_III	0	0	BM	3311160	50099	1.51303
BM_HC_HMP_S0009_01	N_subflava_IV	0	0	BM	3311160	50099	1.51303
BM_HC_HMP_S0009_01	N_subflava_IX	0	0	BM	3311160	50099	1.51303
BM_HC_HMP_S0009_01	N_subflava_V	0	0	BM	3311160	50099	1.51303
BM_HC_HMP_S0009_01	N_subflava_VI	0	0	BM	3311160	50099	1.51303
BM_HC_HMP_S0009_01	N_subflava_VII	0	0	BM	3311160	50099	1.51303
BM_HC_HMP_S0009_01	N_subflava_VIII	0	0	BM	3311160	50099	1.51303
BM_HC_HMP_S0009_01	N_uirgultaei	0	0	BM	3311160	50099	1.51303
BM_HC_HMP_S0009_01	N_viridiae	0	0	BM	3311160	50099	1.51303
BM_HC_HMP_S0009_01	N_wadsworthii	0	0	BM	3311160	50099	1.51303
BM_HC_HMP_S0009_01	N_weaveri	0	0	BM	3311160	50099	1.51303
BM_HC_HMP_S0009_01	S_muelleri	0	0	BM	3311160	50099	1.51303
BM_HC_HMP_S0010_01	E_corrodens	0	0	BM	8448842	323065	3.82378
BM_HC_HMP_S0010_01	E_exigua	0	0	BM	8448842	323065	3.82378
BM_HC_HMP_S0010_01	E_glucosivorans	0	0	BM	8448842	323065	3.82378
BM_HC_HMP_S0010_01	E_halliae	0	0	BM	8448842	323065	3.82378
BM_HC_HMP_S0010_01	K_bonacorsii_oralis	0	0	BM	8448842	323065	3.82378
BM_HC_HMP_S0010_01	K_denitrificans	0	0	BM	8448842	323065	3.82378
BM_HC_HMP_S0010_01	K_kingae	0	0	BM	8448842	323065	3.82378
BM_HC_HMP_S0010_01	K_negevensis	0	0	BM	8448842	323065	3.82378
BM_HC_HMP_S0010_01	K_potus	0	0	BM	8448842	323065	3.82378
BM_HC_HMP_S0010_01	K_sp_str_SNUBH_2017	0	0	BM	8448842	323065	3.82378
BM_HC_HMP_S0010_01	N_bacilliformis	0	0	BM	8448842	323065	3.82378
BM_HC_HMP_S0010_01	N_basseii	0	0	BM	8448842	323065	3.82378
BM_HC_HMP_S0010_01	N_benedictiae	0	0	BM	8448842	323065	3.82378
BM_HC_HMP_S0010_01	N_bergeri	0	0	BM	8448842	323065	3.82378
BM_HC_HMP_S0010_01	N_blantyrii	0	0	BM	8448842	323065	3.82378
BM_HC_HMP_S0010_01	N_brasiliensis	0	0	BM	8448842	323065	3.82378
BM_HC_HMP_S0010_01	N_cinerea	0	0	BM	8448842	323065	3.82378
BM_HC_HMP_S0010_01	N_cinerea_str_CCUG_5746	0	0	BM	8448842	323065	3.82378
BM_HC_HMP_S0010_01	N_dentiae	0	0	BM	8448842	323065	3.82378
BM_HC_HMP_S0010_01	N_dumasiana	0	0	BM	8448842	323065	3.82378
BM_HC_HMP_S0010_01	N_elongata	0	0	BM	8448842	323065	3.82378
BM_HC_HMP_S0010_01	N_gonorrhoeae	0	0	BM	8448842	323065	3.82378
BM_HC_HMP_S0010_01	N_lactamica	0	0	BM	8448842	323065	3.82378
BM_HC_HMP_S0010_01	N_lactamica_str_NS19	0	0	BM	8448842	323065	3.82378
BM_HC_HMP_S0010_01	N_maigaei	0	0	BM	8448842	323065	3.82378
BM_HC_HMP_S0010_01	N_meningitidis	0	0	BM	8448842	323065	3.82378
BM_HC_HMP_S0010_01	N_mucosa_I	0	0	BM	8448842	323065	3.82378
BM_HC_HMP_S0010_01	N_mucosa_II	0	0	BM	8448842	323065	3.82378
BM_HC_HMP_S0010_01	N_mucosa_III	0	0	BM	8448842	323065	3.82378
BM_HC_HMP_S0010_01	N_mucosa_IV	0	0	BM	8448842	323065	3.82378
BM_HC_HMP_S0010_01	N_mucosa_V	0	0	BM	8448842	323065	3.82378
BM_HC_HMP_S0010_01	N_mucosa_VI	0	0	BM	8448842	323065	3.82378
BM_HC_HMP_S0010_01	N_mucosa_VII	0	0	BM	8448842	323065	3.82378
BM_HC_HMP_S0010_01	N_oralis	0	0	BM	8448842	323065	3.82378
BM_HC_HMP_S0010_01	N_polysaccharea	0	0	BM	8448842	323065	3.82378
BM_HC_HMP_S0010_01	N_shayeganii	0	0	BM	8448842	323065	3.82378
BM_HC_HMP_S0010_01	N_sp_HMT_020	0	0	BM	8448842	323065	3.82378
BM_HC_HMP_S0010_01	N_sp_str_3986_and_str_51_81	0	0	BM	8448842	323065	3.82378
BM_HC_HMP_S0010_01	N_sp_str_HSC_16F19	0	0	BM	8448842	323065	3.82378
BM_HC_HMP_S0010_01	N_sp_str_MVDL20_010259	0	0	BM	8448842	323065	3.82378
BM_HC_HMP_S0010_01	N_subflava_I	0	0	BM	8448842	323065	3.82378
BM_HC_HMP_S0010_01	N_subflava_II	0	0	BM	8448842	323065	3.82378
BM_HC_HMP_S0010_01	N_subflava_III	0	0	BM	8448842	323065	3.82378
BM_HC_HMP_S0010_01	N_subflava_IV	1	1	BM	8448842	323065	3.82378
BM_HC_HMP_S0010_01	N_subflava_IX	0	0	BM	8448842	323065	3.82378
BM_HC_HMP_S0010_01	N_subflava_V	0	0	BM	8448842	323065	3.82378
BM_HC_HMP_S0010_01	N_subflava_VI	0	0	BM	8448842	323065	3.82378
BM_HC_HMP_S0010_01	N_subflava_VII	0	0	BM	8448842	323065	3.82378
BM_HC_HMP_S0010_01	N_subflava_VIII	0	0	BM	8448842	323065	3.82378
BM_HC_HMP_S0010_01	N_uirgultaei	0	0	BM	8448842	323065	3.82378
BM_HC_HMP_S0010_01	N_viridiae	0	0	BM	8448842	323065	3.82378
BM_HC_HMP_S0010_01	N_wadsworthii	0	0	BM	8448842	323065	3.82378
BM_HC_HMP_S0010_01	N_weaveri	0	0	BM	8448842	323065	3.82378
BM_HC_HMP_S0010_01	S_muelleri	0	0	BM	8448842	323065	3.82378
BM_HC_HMP_S0011_01	E_corrodens	0	0	BM	2757762	268927	9.75164
BM_HC_HMP_S0011_01	E_exigua	0	0	BM	2757762	268927	9.75164
BM_HC_HMP_S0011_01	E_glucosivorans	0	0	BM	2757762	268927	9.75164
BM_HC_HMP_S0011_01	E_halliae	0	0	BM	2757762	268927	9.75164
BM_HC_HMP_S0011_01	K_bonacorsii_oralis	0	0	BM	2757762	268927	9.75164
BM_HC_HMP_S0011_01	K_denitrificans	0	0	BM	2757762	268927	9.75164
BM_HC_HMP_S0011_01	K_kingae	0	0	BM	2757762	268927	9.75164
BM_HC_HMP_S0011_01	K_negevensis	0	0	BM	2757762	268927	9.75164
BM_HC_HMP_S0011_01	K_potus	0	0	BM	2757762	268927	9.75164
BM_HC_HMP_S0011_01	K_sp_str_SNUBH_2017	0	0	BM	2757762	268927	9.75164
BM_HC_HMP_S0011_01	N_bacilliformis	0	0	BM	2757762	268927	9.75164
BM_HC_HMP_S0011_01	N_basseii	0	0	BM	2757762	268927	9.75164
BM_HC_HMP_S0011_01	N_benedictiae	0	0	BM	2757762	268927	9.75164
BM_HC_HMP_S0011_01	N_bergeri	0	0	BM	2757762	268927	9.75164
BM_HC_HMP_S0011_01	N_blantyrii	0	0	BM	2757762	268927	9.75164
BM_HC_HMP_S0011_01	N_brasiliensis	0	0	BM	2757762	268927	9.75164
BM_HC_HMP_S0011_01	N_cinerea	0	0	BM	2757762	268927	9.75164
BM_HC_HMP_S0011_01	N_cinerea_str_CCUG_5746	0	0	BM	2757762	268927	9.75164
BM_HC_HMP_S0011_01	N_dentiae	0	0	BM	2757762	268927	9.75164
BM_HC_HMP_S0011_01	N_dumasiana	0	0	BM	2757762	268927	9.75164
BM_HC_HMP_S0011_01	N_elongata	0	0	BM	2757762	268927	9.75164
BM_HC_HMP_S0011_01	N_gonorrhoeae	0	0	BM	2757762	268927	9.75164
BM_HC_HMP_S0011_01	N_lactamica	0	0	BM	2757762	268927	9.75164
BM_HC_HMP_S0011_01	N_lactamica_str_NS19	0	0	BM	2757762	268927	9.75164
BM_HC_HMP_S0011_01	N_maigaei	0	0	BM	2757762	268927	9.75164
BM_HC_HMP_S0011_01	N_meningitidis	0	0	BM	2757762	268927	9.75164
BM_HC_HMP_S0011_01	N_mucosa_I	0	0	BM	2757762	268927	9.75164
BM_HC_HMP_S0011_01	N_mucosa_II	0	0	BM	2757762	268927	9.75164
BM_HC_HMP_S0011_01	N_mucosa_III	0	0	BM	2757762	268927	9.75164
BM_HC_HMP_S0011_01	N_mucosa_IV	0	0	BM	2757762	268927	9.75164
BM_HC_HMP_S0011_01	N_mucosa_V	0	0	BM	2757762	268927	9.75164
BM_HC_HMP_S0011_01	N_mucosa_VI	0	0	BM	2757762	268927	9.75164
BM_HC_HMP_S0011_01	N_mucosa_VII	1	1	BM	2757762	268927	9.75164
BM_HC_HMP_S0011_01	N_oralis	0	0	BM	2757762	268927	9.75164
BM_HC_HMP_S0011_01	N_polysaccharea	0	0	BM	2757762	268927	9.75164
BM_HC_HMP_S0011_01	N_shayeganii	0	0	BM	2757762	268927	9.75164
BM_HC_HMP_S0011_01	N_sp_HMT_020	0	0	BM	2757762	268927	9.75164
BM_HC_HMP_S0011_01	N_sp_str_3986_and_str_51_81	0	0	BM	2757762	268927	9.75164
BM_HC_HMP_S0011_01	N_sp_str_HSC_16F19	0	0	BM	2757762	268927	9.75164
BM_HC_HMP_S0011_01	N_sp_str_MVDL20_010259	0	0	BM	2757762	268927	9.75164
BM_HC_HMP_S0011_01	N_subflava_I	0	0	BM	2757762	268927	9.75164
BM_HC_HMP_S0011_01	N_subflava_II	0	0	BM	2757762	268927	9.75164
BM_HC_HMP_S0011_01	N_subflava_III	0	0	BM	2757762	268927	9.75164
BM_HC_HMP_S0011_01	N_subflava_IV	0	0	BM	2757762	268927	9.75164
BM_HC_HMP_S0011_01	N_subflava_IX	0	0	BM	2757762	268927	9.75164
BM_HC_HMP_S0011_01	N_subflava_V	0	0	BM	2757762	268927	9.75164
BM_HC_HMP_S0011_01	N_subflava_VI	0	0	BM	2757762	268927	9.75164
BM_HC_HMP_S0011_01	N_subflava_VII	0	0	BM	2757762	268927	9.75164
BM_HC_HMP_S0011_01	N_subflava_VIII	0	0	BM	2757762	268927	9.75164
BM_HC_HMP_S0011_01	N_uirgultaei	0	0	BM	2757762	268927	9.75164
BM_HC_HMP_S0011_01	N_viridiae	0	0	BM	2757762	268927	9.75164
BM_HC_HMP_S0011_01	N_wadsworthii	0	0	BM	2757762	268927	9.75164
BM_HC_HMP_S0011_01	N_weaveri	0	0	BM	2757762	268927	9.75164
BM_HC_HMP_S0011_01	S_muelleri	0	0	BM	2757762	268927	9.75164
BM_HC_HMP_S0011_02	E_corrodens	0	0	BM	19679508	388014	1.97167
BM_HC_HMP_S0011_02	E_exigua	0	0	BM	19679508	388014	1.97167
BM_HC_HMP_S0011_02	E_glucosivorans	0	0	BM	19679508	388014	1.97167
BM_HC_HMP_S0011_02	E_halliae	0	0	BM	19679508	388014	1.97167
BM_HC_HMP_S0011_02	K_bonacorsii_oralis	0	0	BM	19679508	388014	1.97167
BM_HC_HMP_S0011_02	K_denitrificans	0	0	BM	19679508	388014	1.97167
BM_HC_HMP_S0011_02	K_kingae	0	0	BM	19679508	388014	1.97167
BM_HC_HMP_S0011_02	K_negevensis	0	0	BM	19679508	388014	1.97167
BM_HC_HMP_S0011_02	K_potus	0	0	BM	19679508	388014	1.97167
BM_HC_HMP_S0011_02	K_sp_str_SNUBH_2017	0	0	BM	19679508	388014	1.97167
BM_HC_HMP_S0011_02	N_bacilliformis	0	0	BM	19679508	388014	1.97167
BM_HC_HMP_S0011_02	N_basseii	0	0	BM	19679508	388014	1.97167
BM_HC_HMP_S0011_02	N_benedictiae	0	0	BM	19679508	388014	1.97167
BM_HC_HMP_S0011_02	N_bergeri	0	0	BM	19679508	388014	1.97167
BM_HC_HMP_S0011_02	N_blantyrii	0	0	BM	19679508	388014	1.97167
BM_HC_HMP_S0011_02	N_brasiliensis	0	0	BM	19679508	388014	1.97167
BM_HC_HMP_S0011_02	N_cinerea	0	0	BM	19679508	388014	1.97167
BM_HC_HMP_S0011_02	N_cinerea_str_CCUG_5746	0	0	BM	19679508	388014	1.97167
BM_HC_HMP_S0011_02	N_dentiae	0	0	BM	19679508	388014	1.97167
BM_HC_HMP_S0011_02	N_dumasiana	0	0	BM	19679508	388014	1.97167
BM_HC_HMP_S0011_02	N_elongata	0	0	BM	19679508	388014	1.97167
BM_HC_HMP_S0011_02	N_gonorrhoeae	0	0	BM	19679508	388014	1.97167
BM_HC_HMP_S0011_02	N_lactamica	0	0	BM	19679508	388014	1.97167
BM_HC_HMP_S0011_02	N_lactamica_str_NS19	0	0	BM	19679508	388014	1.97167
BM_HC_HMP_S0011_02	N_maigaei	0	0	BM	19679508	388014	1.97167
BM_HC_HMP_S0011_02	N_meningitidis	0	0	BM	19679508	388014	1.97167
BM_HC_HMP_S0011_02	N_mucosa_I	0	0	BM	19679508	388014	1.97167
BM_HC_HMP_S0011_02	N_mucosa_II	0	0	BM	19679508	388014	1.97167
BM_HC_HMP_S0011_02	N_mucosa_III	0	0	BM	19679508	388014	1.97167
BM_HC_HMP_S0011_02	N_mucosa_IV	0	0	BM	19679508	388014	1.97167
BM_HC_HMP_S0011_02	N_mucosa_V	0	0	BM	19679508	388014	1.97167
BM_HC_HMP_S0011_02	N_mucosa_VI	0	0	BM	19679508	388014	1.97167
BM_HC_HMP_S0011_02	N_mucosa_VII	0	0	BM	19679508	388014	1.97167
BM_HC_HMP_S0011_02	N_oralis	0	0	BM	19679508	388014	1.97167
BM_HC_HMP_S0011_02	N_polysaccharea	0	0	BM	19679508	388014	1.97167
BM_HC_HMP_S0011_02	N_shayeganii	0	0	BM	19679508	388014	1.97167
BM_HC_HMP_S0011_02	N_sp_HMT_020	0	0	BM	19679508	388014	1.97167
BM_HC_HMP_S0011_02	N_sp_str_3986_and_str_51_81	0	0	BM	19679508	388014	1.97167
BM_HC_HMP_S0011_02	N_sp_str_HSC_16F19	0	0	BM	19679508	388014	1.97167
BM_HC_HMP_S0011_02	N_sp_str_MVDL20_010259	0	0	BM	19679508	388014	1.97167
BM_HC_HMP_S0011_02	N_subflava_I	0	0	BM	19679508	388014	1.97167
BM_HC_HMP_S0011_02	N_subflava_II	0	0	BM	19679508	388014	1.97167
BM_HC_HMP_S0011_02	N_subflava_III	0	0	BM	19679508	388014	1.97167
BM_HC_HMP_S0011_02	N_subflava_IV	0	0	BM	19679508	388014	1.97167
BM_HC_HMP_S0011_02	N_subflava_IX	0	0	BM	19679508	388014	1.97167
BM_HC_HMP_S0011_02	N_subflava_V	0	0	BM	19679508	388014	1.97167
BM_HC_HMP_S0011_02	N_subflava_VI	0	0	BM	19679508	388014	1.97167
BM_HC_HMP_S0011_02	N_subflava_VII	0	0	BM	19679508	388014	1.97167
BM_HC_HMP_S0011_02	N_subflava_VIII	0	0	BM	19679508	388014	1.97167
BM_HC_HMP_S0011_02	N_uirgultaei	0	0	BM	19679508	388014	1.97167
BM_HC_HMP_S0011_02	N_viridiae	0	0	BM	19679508	388014	1.97167
BM_HC_HMP_S0011_02	N_wadsworthii	0	0	BM	19679508	388014	1.97167
BM_HC_HMP_S0011_02	N_weaveri	0	0	BM	19679508	388014	1.97167
BM_HC_HMP_S0011_02	S_muelleri	0	0	BM	19679508	388014	1.97167
BM_HC_HMP_S0012_01	E_corrodens	0	0	BM	19445920	434319	2.23347
BM_HC_HMP_S0012_01	E_exigua	0	0	BM	19445920	434319	2.23347
BM_HC_HMP_S0012_01	E_glucosivorans	0	0	BM	19445920	434319	2.23347
BM_HC_HMP_S0012_01	E_halliae	0	0	BM	19445920	434319	2.23347
BM_HC_HMP_S0012_01	K_bonacorsii_oralis	0	0	BM	19445920	434319	2.23347
BM_HC_HMP_S0012_01	K_denitrificans	0	0	BM	19445920	434319	2.23347
BM_HC_HMP_S0012_01	K_kingae	0	0	BM	19445920	434319	2.23347
BM_HC_HMP_S0012_01	K_negevensis	0	0	BM	19445920	434319	2.23347
BM_HC_HMP_S0012_01	K_potus	0	0	BM	19445920	434319	2.23347
BM_HC_HMP_S0012_01	K_sp_str_SNUBH_2017	0	0	BM	19445920	434319	2.23347
BM_HC_HMP_S0012_01	N_bacilliformis	0	0	BM	19445920	434319	2.23347
BM_HC_HMP_S0012_01	N_basseii	0	0	BM	19445920	434319	2.23347
BM_HC_HMP_S0012_01	N_benedictiae	0	0	BM	19445920	434319	2.23347
BM_HC_HMP_S0012_01	N_bergeri	0	0	BM	19445920	434319	2.23347
BM_HC_HMP_S0012_01	N_blantyrii	0	0	BM	19445920	434319	2.23347
BM_HC_HMP_S0012_01	N_brasiliensis	0	0	BM	19445920	434319	2.23347
BM_HC_HMP_S0012_01	N_cinerea	0	0	BM	19445920	434319	2.23347
BM_HC_HMP_S0012_01	N_cinerea_str_CCUG_5746	0	0	BM	19445920	434319	2.23347
BM_HC_HMP_S0012_01	N_dentiae	0	0	BM	19445920	434319	2.23347
BM_HC_HMP_S0012_01	N_dumasiana	0	0	BM	19445920	434319	2.23347
BM_HC_HMP_S0012_01	N_elongata	0	0	BM	19445920	434319	2.23347
BM_HC_HMP_S0012_01	N_gonorrhoeae	0	0	BM	19445920	434319	2.23347
BM_HC_HMP_S0012_01	N_lactamica	0	0	BM	19445920	434319	2.23347
BM_HC_HMP_S0012_01	N_lactamica_str_NS19	0	0	BM	19445920	434319	2.23347
BM_HC_HMP_S0012_01	N_maigaei	0	0	BM	19445920	434319	2.23347
BM_HC_HMP_S0012_01	N_meningitidis	0	0	BM	19445920	434319	2.23347
BM_HC_HMP_S0012_01	N_mucosa_I	0	0	BM	19445920	434319	2.23347
BM_HC_HMP_S0012_01	N_mucosa_II	0	0	BM	19445920	434319	2.23347
BM_HC_HMP_S0012_01	N_mucosa_III	0	0	BM	19445920	434319	2.23347
BM_HC_HMP_S0012_01	N_mucosa_IV	0	0	BM	19445920	434319	2.23347
BM_HC_HMP_S0012_01	N_mucosa_V	0	0	BM	19445920	434319	2.23347
BM_HC_HMP_S0012_01	N_mucosa_VI	0	0	BM	19445920	434319	2.23347
BM_HC_HMP_S0012_01	N_mucosa_VII	0	0	BM	19445920	434319	2.23347
BM_HC_HMP_S0012_01	N_oralis	0	0	BM	19445920	434319	2.23347
BM_HC_HMP_S0012_01	N_polysaccharea	0	0	BM	19445920	434319	2.23347
BM_HC_HMP_S0012_01	N_shayeganii	0	0	BM	19445920	434319	2.23347
BM_HC_HMP_S0012_01	N_sp_HMT_020	0	0	BM	19445920	434319	2.23347
BM_HC_HMP_S0012_01	N_sp_str_3986_and_str_51_81	0	0	BM	19445920	434319	2.23347
BM_HC_HMP_S0012_01	N_sp_str_HSC_16F19	0	0	BM	19445920	434319	2.23347
BM_HC_HMP_S0012_01	N_sp_str_MVDL20_010259	0	0	BM	19445920	434319	2.23347
BM_HC_HMP_S0012_01	N_subflava_I	0	0	BM	19445920	434319	2.23347
BM_HC_HMP_S0012_01	N_subflava_II	0	0	BM	19445920	434319	2.23347
BM_HC_HMP_S0012_01	N_subflava_III	0	0	BM	19445920	434319	2.23347
BM_HC_HMP_S0012_01	N_subflava_IV	1	1	BM	19445920	434319	2.23347
BM_HC_HMP_S0012_01	N_subflava_IX	0	0	BM	19445920	434319	2.23347
BM_HC_HMP_S0012_01	N_subflava_V	0	0	BM	19445920	434319	2.23347
BM_HC_HMP_S0012_01	N_subflava_VI	0	0	BM	19445920	434319	2.23347
BM_HC_HMP_S0012_01	N_subflava_VII	0	0	BM	19445920	434319	2.23347
BM_HC_HMP_S0012_01	N_subflava_VIII	0	0	BM	19445920	434319	2.23347
BM_HC_HMP_S0012_01	N_uirgultaei	0	0	BM	19445920	434319	2.23347
BM_HC_HMP_S0012_01	N_viridiae	0	0	BM	19445920	434319	2.23347
BM_HC_HMP_S0012_01	N_wadsworthii	0	0	BM	19445920	434319	2.23347
BM_HC_HMP_S0012_01	N_weaveri	0	0	BM	19445920	434319	2.23347
BM_HC_HMP_S0012_01	S_muelleri	0	0	BM	19445920	434319	2.23347
BM_HC_HMP_S0013_01	E_corrodens	0	0	BM	22603820	471828	2.08738
BM_HC_HMP_S0013_01	E_exigua	0	0	BM	22603820	471828	2.08738
BM_HC_HMP_S0013_01	E_glucosivorans	0	0	BM	22603820	471828	2.08738
BM_HC_HMP_S0013_01	E_halliae	0	0	BM	22603820	471828	2.08738
BM_HC_HMP_S0013_01	K_bonacorsii_oralis	0	0	BM	22603820	471828	2.08738
BM_HC_HMP_S0013_01	K_denitrificans	0	0	BM	22603820	471828	2.08738
BM_HC_HMP_S0013_01	K_kingae	0	0	BM	22603820	471828	2.08738
BM_HC_HMP_S0013_01	K_negevensis	0	0	BM	22603820	471828	2.08738
BM_HC_HMP_S0013_01	K_potus	0	0	BM	22603820	471828	2.08738
BM_HC_HMP_S0013_01	K_sp_str_SNUBH_2017	0	0	BM	22603820	471828	2.08738
BM_HC_HMP_S0013_01	N_bacilliformis	0	0	BM	22603820	471828	2.08738
BM_HC_HMP_S0013_01	N_basseii	0	0	BM	22603820	471828	2.08738
BM_HC_HMP_S0013_01	N_benedictiae	0	0	BM	22603820	471828	2.08738
BM_HC_HMP_S0013_01	N_bergeri	0	0	BM	22603820	471828	2.08738
BM_HC_HMP_S0013_01	N_blantyrii	0	0	BM	22603820	471828	2.08738
BM_HC_HMP_S0013_01	N_brasiliensis	0	0	BM	22603820	471828	2.08738
BM_HC_HMP_S0013_01	N_cinerea	0	0	BM	22603820	471828	2.08738
BM_HC_HMP_S0013_01	N_cinerea_str_CCUG_5746	0	0	BM	22603820	471828	2.08738
BM_HC_HMP_S0013_01	N_dentiae	0	0	BM	22603820	471828	2.08738
BM_HC_HMP_S0013_01	N_dumasiana	0	0	BM	22603820	471828	2.08738
BM_HC_HMP_S0013_01	N_elongata	0	0	BM	22603820	471828	2.08738
BM_HC_HMP_S0013_01	N_gonorrhoeae	0	0	BM	22603820	471828	2.08738
BM_HC_HMP_S0013_01	N_lactamica	0	0	BM	22603820	471828	2.08738
BM_HC_HMP_S0013_01	N_lactamica_str_NS19	0	0	BM	22603820	471828	2.08738
BM_HC_HMP_S0013_01	N_maigaei	0	0	BM	22603820	471828	2.08738
BM_HC_HMP_S0013_01	N_meningitidis	0	0	BM	22603820	471828	2.08738
BM_HC_HMP_S0013_01	N_mucosa_I	0	0	BM	22603820	471828	2.08738
BM_HC_HMP_S0013_01	N_mucosa_II	0	0	BM	22603820	471828	2.08738
BM_HC_HMP_S0013_01	N_mucosa_III	0	0	BM	22603820	471828	2.08738
BM_HC_HMP_S0013_01	N_mucosa_IV	0	0	BM	22603820	471828	2.08738
BM_HC_HMP_S0013_01	N_mucosa_V	1	1	BM	22603820	471828	2.08738
BM_HC_HMP_S0013_01	N_mucosa_VI	0	0	BM	22603820	471828	2.08738
BM_HC_HMP_S0013_01	N_mucosa_VII	0	0	BM	22603820	471828	2.08738
BM_HC_HMP_S0013_01	N_oralis	0	0	BM	22603820	471828	2.08738
BM_HC_HMP_S0013_01	N_polysaccharea	0	0	BM	22603820	471828	2.08738
BM_HC_HMP_S0013_01	N_shayeganii	0	0	BM	22603820	471828	2.08738
BM_HC_HMP_S0013_01	N_sp_HMT_020	0	0	BM	22603820	471828	2.08738
BM_HC_HMP_S0013_01	N_sp_str_3986_and_str_51_81	0	0	BM	22603820	471828	2.08738
BM_HC_HMP_S0013_01	N_sp_str_HSC_16F19	0	0	BM	22603820	471828	2.08738
BM_HC_HMP_S0013_01	N_sp_str_MVDL20_010259	0	0	BM	22603820	471828	2.08738
BM_HC_HMP_S0013_01	N_subflava_I	0	0	BM	22603820	471828	2.08738
BM_HC_HMP_S0013_01	N_subflava_II	0	0	BM	22603820	471828	2.08738
BM_HC_HMP_S0013_01	N_subflava_III	0	0	BM	22603820	471828	2.08738
BM_HC_HMP_S0013_01	N_subflava_IV	0	0	BM	22603820	471828	2.08738
BM_HC_HMP_S0013_01	N_subflava_IX	0	0	BM	22603820	471828	2.08738
BM_HC_HMP_S0013_01	N_subflava_V	0	0	BM	22603820	471828	2.08738
BM_HC_HMP_S0013_01	N_subflava_VI	0	0	BM	22603820	471828	2.08738
BM_HC_HMP_S0013_01	N_subflava_VII	0	0	BM	22603820	471828	2.08738
BM_HC_HMP_S0013_01	N_subflava_VIII	0	0	BM	22603820	471828	2.08738
BM_HC_HMP_S0013_01	N_uirgultaei	0	0	BM	22603820	471828	2.08738
BM_HC_HMP_S0013_01	N_viridiae	0	0	BM	22603820	471828	2.08738
BM_HC_HMP_S0013_01	N_wadsworthii	0	0	BM	22603820	471828	2.08738
BM_HC_HMP_S0013_01	N_weaveri	0	0	BM	22603820	471828	2.08738
BM_HC_HMP_S0013_01	S_muelleri	0	0	BM	22603820	471828	2.08738
BM_HC_HMP_S0013_02	E_corrodens	0	0	BM	665876	8739	1.31241
BM_HC_HMP_S0013_02	E_exigua	0	0	BM	665876	8739	1.31241
BM_HC_HMP_S0013_02	E_glucosivorans	0	0	BM	665876	8739	1.31241
BM_HC_HMP_S0013_02	E_halliae	0	0	BM	665876	8739	1.31241
BM_HC_HMP_S0013_02	K_bonacorsii_oralis	0	0	BM	665876	8739	1.31241
BM_HC_HMP_S0013_02	K_denitrificans	0	0	BM	665876	8739	1.31241
BM_HC_HMP_S0013_02	K_kingae	0	0	BM	665876	8739	1.31241
BM_HC_HMP_S0013_02	K_negevensis	0	0	BM	665876	8739	1.31241
BM_HC_HMP_S0013_02	K_potus	0	0	BM	665876	8739	1.31241
BM_HC_HMP_S0013_02	K_sp_str_SNUBH_2017	0	0	BM	665876	8739	1.31241
BM_HC_HMP_S0013_02	N_bacilliformis	0	0	BM	665876	8739	1.31241
BM_HC_HMP_S0013_02	N_basseii	0	0	BM	665876	8739	1.31241
BM_HC_HMP_S0013_02	N_benedictiae	0	0	BM	665876	8739	1.31241
BM_HC_HMP_S0013_02	N_bergeri	0	0	BM	665876	8739	1.31241
BM_HC_HMP_S0013_02	N_blantyrii	0	0	BM	665876	8739	1.31241
BM_HC_HMP_S0013_02	N_brasiliensis	0	0	BM	665876	8739	1.31241
BM_HC_HMP_S0013_02	N_cinerea	0	0	BM	665876	8739	1.31241
BM_HC_HMP_S0013_02	N_cinerea_str_CCUG_5746	0	0	BM	665876	8739	1.31241
BM_HC_HMP_S0013_02	N_dentiae	0	0	BM	665876	8739	1.31241
BM_HC_HMP_S0013_02	N_dumasiana	0	0	BM	665876	8739	1.31241
BM_HC_HMP_S0013_02	N_elongata	0	0	BM	665876	8739	1.31241
BM_HC_HMP_S0013_02	N_gonorrhoeae	0	0	BM	665876	8739	1.31241
BM_HC_HMP_S0013_02	N_lactamica	0	0	BM	665876	8739	1.31241
BM_HC_HMP_S0013_02	N_lactamica_str_NS19	0	0	BM	665876	8739	1.31241
BM_HC_HMP_S0013_02	N_maigaei	0	0	BM	665876	8739	1.31241
BM_HC_HMP_S0013_02	N_meningitidis	0	0	BM	665876	8739	1.31241
BM_HC_HMP_S0013_02	N_mucosa_I	0	0	BM	665876	8739	1.31241
BM_HC_HMP_S0013_02	N_mucosa_II	0	0	BM	665876	8739	1.31241
BM_HC_HMP_S0013_02	N_mucosa_III	0	0	BM	665876	8739	1.31241
BM_HC_HMP_S0013_02	N_mucosa_IV	0	0	BM	665876	8739	1.31241
BM_HC_HMP_S0013_02	N_mucosa_V	0	0	BM	665876	8739	1.31241
BM_HC_HMP_S0013_02	N_mucosa_VI	0	0	BM	665876	8739	1.31241
BM_HC_HMP_S0013_02	N_mucosa_VII	0	0	BM	665876	8739	1.31241
BM_HC_HMP_S0013_02	N_oralis	0	0	BM	665876	8739	1.31241
BM_HC_HMP_S0013_02	N_polysaccharea	0	0	BM	665876	8739	1.31241
BM_HC_HMP_S0013_02	N_shayeganii	0	0	BM	665876	8739	1.31241
BM_HC_HMP_S0013_02	N_sp_HMT_020	0	0	BM	665876	8739	1.31241
BM_HC_HMP_S0013_02	N_sp_str_3986_and_str_51_81	0	0	BM	665876	8739	1.31241
BM_HC_HMP_S0013_02	N_sp_str_HSC_16F19	0	0	BM	665876	8739	1.31241
BM_HC_HMP_S0013_02	N_sp_str_MVDL20_010259	0	0	BM	665876	8739	1.31241
BM_HC_HMP_S0013_02	N_subflava_I	0	0	BM	665876	8739	1.31241
BM_HC_HMP_S0013_02	N_subflava_II	0	0	BM	665876	8739	1.31241
BM_HC_HMP_S0013_02	N_subflava_III	0	0	BM	665876	8739	1.31241
BM_HC_HMP_S0013_02	N_subflava_IV	0	0	BM	665876	8739	1.31241
BM_HC_HMP_S0013_02	N_subflava_IX	0	0	BM	665876	8739	1.31241
BM_HC_HMP_S0013_02	N_subflava_V	0	0	BM	665876	8739	1.31241
BM_HC_HMP_S0013_02	N_subflava_VI	0	0	BM	665876	8739	1.31241
BM_HC_HMP_S0013_02	N_subflava_VII	0	0	BM	665876	8739	1.31241
BM_HC_HMP_S0013_02	N_subflava_VIII	0	0	BM	665876	8739	1.31241
BM_HC_HMP_S0013_02	N_uirgultaei	0	0	BM	665876	8739	1.31241
BM_HC_HMP_S0013_02	N_viridiae	0	0	BM	665876	8739	1.31241
BM_HC_HMP_S0013_02	N_wadsworthii	0	0	BM	665876	8739	1.31241
BM_HC_HMP_S0013_02	N_weaveri	0	0	BM	665876	8739	1.31241
BM_HC_HMP_S0013_02	S_muelleri	0	0	BM	665876	8739	1.31241
BM_HC_HMP_S0013_03	E_corrodens	0	0	BM	5639846	103832	1.84104
BM_HC_HMP_S0013_03	E_exigua	0	0	BM	5639846	103832	1.84104
BM_HC_HMP_S0013_03	E_glucosivorans	0	0	BM	5639846	103832	1.84104
BM_HC_HMP_S0013_03	E_halliae	0	0	BM	5639846	103832	1.84104
BM_HC_HMP_S0013_03	K_bonacorsii_oralis	0	0	BM	5639846	103832	1.84104
BM_HC_HMP_S0013_03	K_denitrificans	0	0	BM	5639846	103832	1.84104
BM_HC_HMP_S0013_03	K_kingae	0	0	BM	5639846	103832	1.84104
BM_HC_HMP_S0013_03	K_negevensis	0	0	BM	5639846	103832	1.84104
BM_HC_HMP_S0013_03	K_potus	0	0	BM	5639846	103832	1.84104
BM_HC_HMP_S0013_03	K_sp_str_SNUBH_2017	0	0	BM	5639846	103832	1.84104
BM_HC_HMP_S0013_03	N_bacilliformis	0	0	BM	5639846	103832	1.84104
BM_HC_HMP_S0013_03	N_basseii	0	0	BM	5639846	103832	1.84104
BM_HC_HMP_S0013_03	N_benedictiae	0	0	BM	5639846	103832	1.84104
BM_HC_HMP_S0013_03	N_bergeri	0	0	BM	5639846	103832	1.84104
BM_HC_HMP_S0013_03	N_blantyrii	0	0	BM	5639846	103832	1.84104
BM_HC_HMP_S0013_03	N_brasiliensis	0	0	BM	5639846	103832	1.84104
BM_HC_HMP_S0013_03	N_cinerea	0	0	BM	5639846	103832	1.84104
BM_HC_HMP_S0013_03	N_cinerea_str_CCUG_5746	0	0	BM	5639846	103832	1.84104
BM_HC_HMP_S0013_03	N_dentiae	0	0	BM	5639846	103832	1.84104
BM_HC_HMP_S0013_03	N_dumasiana	0	0	BM	5639846	103832	1.84104
BM_HC_HMP_S0013_03	N_elongata	0	0	BM	5639846	103832	1.84104
BM_HC_HMP_S0013_03	N_gonorrhoeae	0	0	BM	5639846	103832	1.84104
BM_HC_HMP_S0013_03	N_lactamica	0	0	BM	5639846	103832	1.84104
BM_HC_HMP_S0013_03	N_lactamica_str_NS19	0	0	BM	5639846	103832	1.84104
BM_HC_HMP_S0013_03	N_maigaei	0	0	BM	5639846	103832	1.84104
BM_HC_HMP_S0013_03	N_meningitidis	0	0	BM	5639846	103832	1.84104
BM_HC_HMP_S0013_03	N_mucosa_I	0	0	BM	5639846	103832	1.84104
BM_HC_HMP_S0013_03	N_mucosa_II	0	0	BM	5639846	103832	1.84104
BM_HC_HMP_S0013_03	N_mucosa_III	0	0	BM	5639846	103832	1.84104
BM_HC_HMP_S0013_03	N_mucosa_IV	0	0	BM	5639846	103832	1.84104
BM_HC_HMP_S0013_03	N_mucosa_V	0	0	BM	5639846	103832	1.84104
BM_HC_HMP_S0013_03	N_mucosa_VI	0	0	BM	5639846	103832	1.84104
BM_HC_HMP_S0013_03	N_mucosa_VII	0	0	BM	5639846	103832	1.84104
BM_HC_HMP_S0013_03	N_oralis	0	0	BM	5639846	103832	1.84104
BM_HC_HMP_S0013_03	N_polysaccharea	0	0	BM	5639846	103832	1.84104
BM_HC_HMP_S0013_03	N_shayeganii	0	0	BM	5639846	103832	1.84104
BM_HC_HMP_S0013_03	N_sp_HMT_020	0	0	BM	5639846	103832	1.84104
BM_HC_HMP_S0013_03	N_sp_str_3986_and_str_51_81	0	0	BM	5639846	103832	1.84104
BM_HC_HMP_S0013_03	N_sp_str_HSC_16F19	0	0	BM	5639846	103832	1.84104
BM_HC_HMP_S0013_03	N_sp_str_MVDL20_010259	0	0	BM	5639846	103832	1.84104
BM_HC_HMP_S0013_03	N_subflava_I	0	0	BM	5639846	103832	1.84104
BM_HC_HMP_S0013_03	N_subflava_II	0	0	BM	5639846	103832	1.84104
BM_HC_HMP_S0013_03	N_subflava_III	0	0	BM	5639846	103832	1.84104
BM_HC_HMP_S0013_03	N_subflava_IV	0	0	BM	5639846	103832	1.84104
BM_HC_HMP_S0013_03	N_subflava_IX	0	0	BM	5639846	103832	1.84104
BM_HC_HMP_S0013_03	N_subflava_V	0	0	BM	5639846	103832	1.84104
BM_HC_HMP_S0013_03	N_subflava_VI	0	0	BM	5639846	103832	1.84104
BM_HC_HMP_S0013_03	N_subflava_VII	0	0	BM	5639846	103832	1.84104
BM_HC_HMP_S0013_03	N_subflava_VIII	0	0	BM	5639846	103832	1.84104
BM_HC_HMP_S0013_03	N_uirgultaei	0	0	BM	5639846	103832	1.84104
BM_HC_HMP_S0013_03	N_viridiae	0	0	BM	5639846	103832	1.84104
BM_HC_HMP_S0013_03	N_wadsworthii	0	0	BM	5639846	103832	1.84104
BM_HC_HMP_S0013_03	N_weaveri	0	0	BM	5639846	103832	1.84104
BM_HC_HMP_S0013_03	S_muelleri	0	0	BM	5639846	103832	1.84104
BM_HC_HMP_S0014_01	E_corrodens	0	0	BM	3486068	87898	2.52141
BM_HC_HMP_S0014_01	E_exigua	0	0	BM	3486068	87898	2.52141
BM_HC_HMP_S0014_01	E_glucosivorans	0	0	BM	3486068	87898	2.52141
BM_HC_HMP_S0014_01	E_halliae	0	0	BM	3486068	87898	2.52141
BM_HC_HMP_S0014_01	K_bonacorsii_oralis	0	0	BM	3486068	87898	2.52141
BM_HC_HMP_S0014_01	K_denitrificans	0	0	BM	3486068	87898	2.52141
BM_HC_HMP_S0014_01	K_kingae	0	0	BM	3486068	87898	2.52141
BM_HC_HMP_S0014_01	K_negevensis	0	0	BM	3486068	87898	2.52141
BM_HC_HMP_S0014_01	K_potus	0	0	BM	3486068	87898	2.52141
BM_HC_HMP_S0014_01	K_sp_str_SNUBH_2017	0	0	BM	3486068	87898	2.52141
BM_HC_HMP_S0014_01	N_bacilliformis	0	0	BM	3486068	87898	2.52141
BM_HC_HMP_S0014_01	N_basseii	0	0	BM	3486068	87898	2.52141
BM_HC_HMP_S0014_01	N_benedictiae	0	0	BM	3486068	87898	2.52141
BM_HC_HMP_S0014_01	N_bergeri	0	0	BM	3486068	87898	2.52141
BM_HC_HMP_S0014_01	N_blantyrii	0	0	BM	3486068	87898	2.52141
BM_HC_HMP_S0014_01	N_brasiliensis	0	0	BM	3486068	87898	2.52141
BM_HC_HMP_S0014_01	N_cinerea	0	0	BM	3486068	87898	2.52141
BM_HC_HMP_S0014_01	N_cinerea_str_CCUG_5746	0	0	BM	3486068	87898	2.52141
BM_HC_HMP_S0014_01	N_dentiae	0	0	BM	3486068	87898	2.52141
BM_HC_HMP_S0014_01	N_dumasiana	0	0	BM	3486068	87898	2.52141
BM_HC_HMP_S0014_01	N_elongata	0	0	BM	3486068	87898	2.52141
BM_HC_HMP_S0014_01	N_gonorrhoeae	0	0	BM	3486068	87898	2.52141
BM_HC_HMP_S0014_01	N_lactamica	0	0	BM	3486068	87898	2.52141
BM_HC_HMP_S0014_01	N_lactamica_str_NS19	0	0	BM	3486068	87898	2.52141
BM_HC_HMP_S0014_01	N_maigaei	0	0	BM	3486068	87898	2.52141
BM_HC_HMP_S0014_01	N_meningitidis	0	0	BM	3486068	87898	2.52141
BM_HC_HMP_S0014_01	N_mucosa_I	0	0	BM	3486068	87898	2.52141
BM_HC_HMP_S0014_01	N_mucosa_II	0	0	BM	3486068	87898	2.52141
BM_HC_HMP_S0014_01	N_mucosa_III	0	0	BM	3486068	87898	2.52141
BM_HC_HMP_S0014_01	N_mucosa_IV	0	0	BM	3486068	87898	2.52141
BM_HC_HMP_S0014_01	N_mucosa_V	0	0	BM	3486068	87898	2.52141
BM_HC_HMP_S0014_01	N_mucosa_VI	0	0	BM	3486068	87898	2.52141
BM_HC_HMP_S0014_01	N_mucosa_VII	0	0	BM	3486068	87898	2.52141
BM_HC_HMP_S0014_01	N_oralis	0	0	BM	3486068	87898	2.52141
BM_HC_HMP_S0014_01	N_polysaccharea	0	0	BM	3486068	87898	2.52141
BM_HC_HMP_S0014_01	N_shayeganii	0	0	BM	3486068	87898	2.52141
BM_HC_HMP_S0014_01	N_sp_HMT_020	0	0	BM	3486068	87898	2.52141
BM_HC_HMP_S0014_01	N_sp_str_3986_and_str_51_81	0	0	BM	3486068	87898	2.52141
BM_HC_HMP_S0014_01	N_sp_str_HSC_16F19	0	0	BM	3486068	87898	2.52141
BM_HC_HMP_S0014_01	N_sp_str_MVDL20_010259	0	0	BM	3486068	87898	2.52141
BM_HC_HMP_S0014_01	N_subflava_I	0	0	BM	3486068	87898	2.52141
BM_HC_HMP_S0014_01	N_subflava_II	0	0	BM	3486068	87898	2.52141
BM_HC_HMP_S0014_01	N_subflava_III	0	0	BM	3486068	87898	2.52141
BM_HC_HMP_S0014_01	N_subflava_IV	0	0	BM	3486068	87898	2.52141
BM_HC_HMP_S0014_01	N_subflava_IX	0	0	BM	3486068	87898	2.52141
BM_HC_HMP_S0014_01	N_subflava_V	0	0	BM	3486068	87898	2.52141
BM_HC_HMP_S0014_01	N_subflava_VI	0	0	BM	3486068	87898	2.52141
BM_HC_HMP_S0014_01	N_subflava_VII	0	0	BM	3486068	87898	2.52141
BM_HC_HMP_S0014_01	N_subflava_VIII	0	0	BM	3486068	87898	2.52141
BM_HC_HMP_S0014_01	N_uirgultaei	0	0	BM	3486068	87898	2.52141
BM_HC_HMP_S0014_01	N_viridiae	0	0	BM	3486068	87898	2.52141
BM_HC_HMP_S0014_01	N_wadsworthii	0	0	BM	3486068	87898	2.52141
BM_HC_HMP_S0014_01	N_weaveri	0	0	BM	3486068	87898	2.52141
BM_HC_HMP_S0014_01	S_muelleri	0	0	BM	3486068	87898	2.52141
BM_HC_HMP_S0014_02	E_corrodens	0	0	BM	3565928	126288	3.54152
BM_HC_HMP_S0014_02	E_exigua	0	0	BM	3565928	126288	3.54152
BM_HC_HMP_S0014_02	E_glucosivorans	0	0	BM	3565928	126288	3.54152
BM_HC_HMP_S0014_02	E_halliae	0	0	BM	3565928	126288	3.54152
BM_HC_HMP_S0014_02	K_bonacorsii_oralis	0	0	BM	3565928	126288	3.54152
BM_HC_HMP_S0014_02	K_denitrificans	0	0	BM	3565928	126288	3.54152
BM_HC_HMP_S0014_02	K_kingae	0	0	BM	3565928	126288	3.54152
BM_HC_HMP_S0014_02	K_negevensis	0	0	BM	3565928	126288	3.54152
BM_HC_HMP_S0014_02	K_potus	0	0	BM	3565928	126288	3.54152
BM_HC_HMP_S0014_02	K_sp_str_SNUBH_2017	0	0	BM	3565928	126288	3.54152
BM_HC_HMP_S0014_02	N_bacilliformis	0	0	BM	3565928	126288	3.54152
BM_HC_HMP_S0014_02	N_basseii	0	0	BM	3565928	126288	3.54152
BM_HC_HMP_S0014_02	N_benedictiae	0	0	BM	3565928	126288	3.54152
BM_HC_HMP_S0014_02	N_bergeri	0	0	BM	3565928	126288	3.54152
BM_HC_HMP_S0014_02	N_blantyrii	0	0	BM	3565928	126288	3.54152
BM_HC_HMP_S0014_02	N_brasiliensis	0	0	BM	3565928	126288	3.54152
BM_HC_HMP_S0014_02	N_cinerea	0	0	BM	3565928	126288	3.54152
BM_HC_HMP_S0014_02	N_cinerea_str_CCUG_5746	0	0	BM	3565928	126288	3.54152
BM_HC_HMP_S0014_02	N_dentiae	0	0	BM	3565928	126288	3.54152
BM_HC_HMP_S0014_02	N_dumasiana	0	0	BM	3565928	126288	3.54152
BM_HC_HMP_S0014_02	N_elongata	0	0	BM	3565928	126288	3.54152
BM_HC_HMP_S0014_02	N_gonorrhoeae	0	0	BM	3565928	126288	3.54152
BM_HC_HMP_S0014_02	N_lactamica	0	0	BM	3565928	126288	3.54152
BM_HC_HMP_S0014_02	N_lactamica_str_NS19	0	0	BM	3565928	126288	3.54152
BM_HC_HMP_S0014_02	N_maigaei	0	0	BM	3565928	126288	3.54152
BM_HC_HMP_S0014_02	N_meningitidis	0	0	BM	3565928	126288	3.54152
BM_HC_HMP_S0014_02	N_mucosa_I	0	0	BM	3565928	126288	3.54152
BM_HC_HMP_S0014_02	N_mucosa_II	0	0	BM	3565928	126288	3.54152
BM_HC_HMP_S0014_02	N_mucosa_III	0	0	BM	3565928	126288	3.54152
BM_HC_HMP_S0014_02	N_mucosa_IV	0	0	BM	3565928	126288	3.54152
BM_HC_HMP_S0014_02	N_mucosa_V	0	0	BM	3565928	126288	3.54152
BM_HC_HMP_S0014_02	N_mucosa_VI	0	0	BM	3565928	126288	3.54152
BM_HC_HMP_S0014_02	N_mucosa_VII	0	0	BM	3565928	126288	3.54152
BM_HC_HMP_S0014_02	N_oralis	0	0	BM	3565928	126288	3.54152
BM_HC_HMP_S0014_02	N_polysaccharea	0	0	BM	3565928	126288	3.54152
BM_HC_HMP_S0014_02	N_shayeganii	0	0	BM	3565928	126288	3.54152
BM_HC_HMP_S0014_02	N_sp_HMT_020	0	0	BM	3565928	126288	3.54152
BM_HC_HMP_S0014_02	N_sp_str_3986_and_str_51_81	0	0	BM	3565928	126288	3.54152
BM_HC_HMP_S0014_02	N_sp_str_HSC_16F19	0	0	BM	3565928	126288	3.54152
BM_HC_HMP_S0014_02	N_sp_str_MVDL20_010259	0	0	BM	3565928	126288	3.54152
BM_HC_HMP_S0014_02	N_subflava_I	0	0	BM	3565928	126288	3.54152
BM_HC_HMP_S0014_02	N_subflava_II	0	0	BM	3565928	126288	3.54152
BM_HC_HMP_S0014_02	N_subflava_III	0	0	BM	3565928	126288	3.54152
BM_HC_HMP_S0014_02	N_subflava_IV	0	0	BM	3565928	126288	3.54152
BM_HC_HMP_S0014_02	N_subflava_IX	0	0	BM	3565928	126288	3.54152
BM_HC_HMP_S0014_02	N_subflava_V	0	0	BM	3565928	126288	3.54152
BM_HC_HMP_S0014_02	N_subflava_VI	0	0	BM	3565928	126288	3.54152
BM_HC_HMP_S0014_02	N_subflava_VII	0	0	BM	3565928	126288	3.54152
BM_HC_HMP_S0014_02	N_subflava_VIII	0	0	BM	3565928	126288	3.54152
BM_HC_HMP_S0014_02	N_uirgultaei	0	0	BM	3565928	126288	3.54152
BM_HC_HMP_S0014_02	N_viridiae	0	0	BM	3565928	126288	3.54152
BM_HC_HMP_S0014_02	N_wadsworthii	0	0	BM	3565928	126288	3.54152
BM_HC_HMP_S0014_02	N_weaveri	0	0	BM	3565928	126288	3.54152
BM_HC_HMP_S0014_02	S_muelleri	0	0	BM	3565928	126288	3.54152
BM_HC_HMP_S0014_03	E_corrodens	0	0	BM	8337090	616168	7.39068
BM_HC_HMP_S0014_03	E_exigua	0	0	BM	8337090	616168	7.39068
BM_HC_HMP_S0014_03	E_glucosivorans	0	0	BM	8337090	616168	7.39068
BM_HC_HMP_S0014_03	E_halliae	0	0	BM	8337090	616168	7.39068
BM_HC_HMP_S0014_03	K_bonacorsii_oralis	0	0	BM	8337090	616168	7.39068
BM_HC_HMP_S0014_03	K_denitrificans	0	0	BM	8337090	616168	7.39068
BM_HC_HMP_S0014_03	K_kingae	0	0	BM	8337090	616168	7.39068
BM_HC_HMP_S0014_03	K_negevensis	0	0	BM	8337090	616168	7.39068
BM_HC_HMP_S0014_03	K_potus	0	0	BM	8337090	616168	7.39068
BM_HC_HMP_S0014_03	K_sp_str_SNUBH_2017	0	0	BM	8337090	616168	7.39068
BM_HC_HMP_S0014_03	N_bacilliformis	0	0	BM	8337090	616168	7.39068
BM_HC_HMP_S0014_03	N_basseii	0	0	BM	8337090	616168	7.39068
BM_HC_HMP_S0014_03	N_benedictiae	0	0	BM	8337090	616168	7.39068
BM_HC_HMP_S0014_03	N_bergeri	0	0	BM	8337090	616168	7.39068
BM_HC_HMP_S0014_03	N_blantyrii	0	0	BM	8337090	616168	7.39068
BM_HC_HMP_S0014_03	N_brasiliensis	0	0	BM	8337090	616168	7.39068
BM_HC_HMP_S0014_03	N_cinerea	0	0	BM	8337090	616168	7.39068
BM_HC_HMP_S0014_03	N_cinerea_str_CCUG_5746	0	0	BM	8337090	616168	7.39068
BM_HC_HMP_S0014_03	N_dentiae	0	0	BM	8337090	616168	7.39068
BM_HC_HMP_S0014_03	N_dumasiana	0	0	BM	8337090	616168	7.39068
BM_HC_HMP_S0014_03	N_elongata	0	0	BM	8337090	616168	7.39068
BM_HC_HMP_S0014_03	N_gonorrhoeae	0	0	BM	8337090	616168	7.39068
BM_HC_HMP_S0014_03	N_lactamica	0	0	BM	8337090	616168	7.39068
BM_HC_HMP_S0014_03	N_lactamica_str_NS19	0	0	BM	8337090	616168	7.39068
BM_HC_HMP_S0014_03	N_maigaei	0	0	BM	8337090	616168	7.39068
BM_HC_HMP_S0014_03	N_meningitidis	0	0	BM	8337090	616168	7.39068
BM_HC_HMP_S0014_03	N_mucosa_I	0	0	BM	8337090	616168	7.39068
BM_HC_HMP_S0014_03	N_mucosa_II	0	0	BM	8337090	616168	7.39068
BM_HC_HMP_S0014_03	N_mucosa_III	0	0	BM	8337090	616168	7.39068
BM_HC_HMP_S0014_03	N_mucosa_IV	0	0	BM	8337090	616168	7.39068
BM_HC_HMP_S0014_03	N_mucosa_V	0	0	BM	8337090	616168	7.39068
BM_HC_HMP_S0014_03	N_mucosa_VI	0	0	BM	8337090	616168	7.39068
BM_HC_HMP_S0014_03	N_mucosa_VII	0	0	BM	8337090	616168	7.39068
BM_HC_HMP_S0014_03	N_oralis	0	0	BM	8337090	616168	7.39068
BM_HC_HMP_S0014_03	N_polysaccharea	0	0	BM	8337090	616168	7.39068
BM_HC_HMP_S0014_03	N_shayeganii	0	0	BM	8337090	616168	7.39068
BM_HC_HMP_S0014_03	N_sp_HMT_020	0	0	BM	8337090	616168	7.39068
BM_HC_HMP_S0014_03	N_sp_str_3986_and_str_51_81	0	0	BM	8337090	616168	7.39068
BM_HC_HMP_S0014_03	N_sp_str_HSC_16F19	0	0	BM	8337090	616168	7.39068
BM_HC_HMP_S0014_03	N_sp_str_MVDL20_010259	0	0	BM	8337090	616168	7.39068
BM_HC_HMP_S0014_03	N_subflava_I	0	0	BM	8337090	616168	7.39068
BM_HC_HMP_S0014_03	N_subflava_II	0	0	BM	8337090	616168	7.39068
BM_HC_HMP_S0014_03	N_subflava_III	0	0	BM	8337090	616168	7.39068
BM_HC_HMP_S0014_03	N_subflava_IV	0	0	BM	8337090	616168	7.39068
BM_HC_HMP_S0014_03	N_subflava_IX	0	0	BM	8337090	616168	7.39068
BM_HC_HMP_S0014_03	N_subflava_V	0	0	BM	8337090	616168	7.39068
BM_HC_HMP_S0014_03	N_subflava_VI	0	0	BM	8337090	616168	7.39068
BM_HC_HMP_S0014_03	N_subflava_VII	0	0	BM	8337090	616168	7.39068
BM_HC_HMP_S0014_03	N_subflava_VIII	0	0	BM	8337090	616168	7.39068
BM_HC_HMP_S0014_03	N_uirgultaei	0	0	BM	8337090	616168	7.39068
BM_HC_HMP_S0014_03	N_viridiae	0	0	BM	8337090	616168	7.39068
BM_HC_HMP_S0014_03	N_wadsworthii	0	0	BM	8337090	616168	7.39068
BM_HC_HMP_S0014_03	N_weaveri	0	0	BM	8337090	616168	7.39068
BM_HC_HMP_S0014_03	S_muelleri	0	0	BM	8337090	616168	7.39068
BM_HC_HMP_S0014_04	E_corrodens	0	0	BM	54560	5783	10.5993
BM_HC_HMP_S0014_04	E_exigua	0	0	BM	54560	5783	10.5993
BM_HC_HMP_S0014_04	E_glucosivorans	0	0	BM	54560	5783	10.5993
BM_HC_HMP_S0014_04	E_halliae	0	0	BM	54560	5783	10.5993
BM_HC_HMP_S0014_04	K_bonacorsii_oralis	0	0	BM	54560	5783	10.5993
BM_HC_HMP_S0014_04	K_denitrificans	0	0	BM	54560	5783	10.5993
BM_HC_HMP_S0014_04	K_kingae	0	0	BM	54560	5783	10.5993
BM_HC_HMP_S0014_04	K_negevensis	0	0	BM	54560	5783	10.5993
BM_HC_HMP_S0014_04	K_potus	0	0	BM	54560	5783	10.5993
BM_HC_HMP_S0014_04	K_sp_str_SNUBH_2017	0	0	BM	54560	5783	10.5993
BM_HC_HMP_S0014_04	N_bacilliformis	0	0	BM	54560	5783	10.5993
BM_HC_HMP_S0014_04	N_basseii	0	0	BM	54560	5783	10.5993
BM_HC_HMP_S0014_04	N_benedictiae	0	0	BM	54560	5783	10.5993
BM_HC_HMP_S0014_04	N_bergeri	0	0	BM	54560	5783	10.5993
BM_HC_HMP_S0014_04	N_blantyrii	0	0	BM	54560	5783	10.5993
BM_HC_HMP_S0014_04	N_brasiliensis	0	0	BM	54560	5783	10.5993
BM_HC_HMP_S0014_04	N_cinerea	0	0	BM	54560	5783	10.5993
BM_HC_HMP_S0014_04	N_cinerea_str_CCUG_5746	0	0	BM	54560	5783	10.5993
BM_HC_HMP_S0014_04	N_dentiae	0	0	BM	54560	5783	10.5993
BM_HC_HMP_S0014_04	N_dumasiana	0	0	BM	54560	5783	10.5993
BM_HC_HMP_S0014_04	N_elongata	0	0	BM	54560	5783	10.5993
BM_HC_HMP_S0014_04	N_gonorrhoeae	0	0	BM	54560	5783	10.5993
BM_HC_HMP_S0014_04	N_lactamica	0	0	BM	54560	5783	10.5993
BM_HC_HMP_S0014_04	N_lactamica_str_NS19	0	0	BM	54560	5783	10.5993
BM_HC_HMP_S0014_04	N_maigaei	0	0	BM	54560	5783	10.5993
BM_HC_HMP_S0014_04	N_meningitidis	0	0	BM	54560	5783	10.5993
BM_HC_HMP_S0014_04	N_mucosa_I	0	0	BM	54560	5783	10.5993
BM_HC_HMP_S0014_04	N_mucosa_II	0	0	BM	54560	5783	10.5993
BM_HC_HMP_S0014_04	N_mucosa_III	0	0	BM	54560	5783	10.5993
BM_HC_HMP_S0014_04	N_mucosa_IV	0	0	BM	54560	5783	10.5993
BM_HC_HMP_S0014_04	N_mucosa_V	0	0	BM	54560	5783	10.5993
BM_HC_HMP_S0014_04	N_mucosa_VI	0	0	BM	54560	5783	10.5993
BM_HC_HMP_S0014_04	N_mucosa_VII	0	0	BM	54560	5783	10.5993
BM_HC_HMP_S0014_04	N_oralis	0	0	BM	54560	5783	10.5993
BM_HC_HMP_S0014_04	N_polysaccharea	0	0	BM	54560	5783	10.5993
BM_HC_HMP_S0014_04	N_shayeganii	0	0	BM	54560	5783	10.5993
BM_HC_HMP_S0014_04	N_sp_HMT_020	0	0	BM	54560	5783	10.5993
BM_HC_HMP_S0014_04	N_sp_str_3986_and_str_51_81	0	0	BM	54560	5783	10.5993
BM_HC_HMP_S0014_04	N_sp_str_HSC_16F19	0	0	BM	54560	5783	10.5993
BM_HC_HMP_S0014_04	N_sp_str_MVDL20_010259	0	0	BM	54560	5783	10.5993
BM_HC_HMP_S0014_04	N_subflava_I	0	0	BM	54560	5783	10.5993
BM_HC_HMP_S0014_04	N_subflava_II	0	0	BM	54560	5783	10.5993
BM_HC_HMP_S0014_04	N_subflava_III	0	0	BM	54560	5783	10.5993
BM_HC_HMP_S0014_04	N_subflava_IV	0	0	BM	54560	5783	10.5993
BM_HC_HMP_S0014_04	N_subflava_IX	0	0	BM	54560	5783	10.5993
BM_HC_HMP_S0014_04	N_subflava_V	0	0	BM	54560	5783	10.5993
BM_HC_HMP_S0014_04	N_subflava_VI	0	0	BM	54560	5783	10.5993
BM_HC_HMP_S0014_04	N_subflava_VII	0	0	BM	54560	5783	10.5993
BM_HC_HMP_S0014_04	N_subflava_VIII	0	0	BM	54560	5783	10.5993
BM_HC_HMP_S0014_04	N_uirgultaei	0	0	BM	54560	5783	10.5993
BM_HC_HMP_S0014_04	N_viridiae	0	0	BM	54560	5783	10.5993
BM_HC_HMP_S0014_04	N_wadsworthii	0	0	BM	54560	5783	10.5993
BM_HC_HMP_S0014_04	N_weaveri	0	0	BM	54560	5783	10.5993
BM_HC_HMP_S0014_04	S_muelleri	0	0	BM	54560	5783	10.5993
BM_HC_HMP_S0014_05	E_corrodens	0	0	BM	45351258	250478	0.552307
BM_HC_HMP_S0014_05	E_exigua	0	0	BM	45351258	250478	0.552307
BM_HC_HMP_S0014_05	E_glucosivorans	0	0	BM	45351258	250478	0.552307
BM_HC_HMP_S0014_05	E_halliae	0	0	BM	45351258	250478	0.552307
BM_HC_HMP_S0014_05	K_bonacorsii_oralis	0	0	BM	45351258	250478	0.552307
BM_HC_HMP_S0014_05	K_denitrificans	0	0	BM	45351258	250478	0.552307
BM_HC_HMP_S0014_05	K_kingae	0	0	BM	45351258	250478	0.552307
BM_HC_HMP_S0014_05	K_negevensis	0	0	BM	45351258	250478	0.552307
BM_HC_HMP_S0014_05	K_potus	0	0	BM	45351258	250478	0.552307
BM_HC_HMP_S0014_05	K_sp_str_SNUBH_2017	0	0	BM	45351258	250478	0.552307
BM_HC_HMP_S0014_05	N_bacilliformis	0	0	BM	45351258	250478	0.552307
BM_HC_HMP_S0014_05	N_basseii	0	0	BM	45351258	250478	0.552307
BM_HC_HMP_S0014_05	N_benedictiae	0	0	BM	45351258	250478	0.552307
BM_HC_HMP_S0014_05	N_bergeri	0	0	BM	45351258	250478	0.552307
BM_HC_HMP_S0014_05	N_blantyrii	0	0	BM	45351258	250478	0.552307
BM_HC_HMP_S0014_05	N_brasiliensis	0	0	BM	45351258	250478	0.552307
BM_HC_HMP_S0014_05	N_cinerea	0	0	BM	45351258	250478	0.552307
BM_HC_HMP_S0014_05	N_cinerea_str_CCUG_5746	0	0	BM	45351258	250478	0.552307
BM_HC_HMP_S0014_05	N_dentiae	0	0	BM	45351258	250478	0.552307
BM_HC_HMP_S0014_05	N_dumasiana	0	0	BM	45351258	250478	0.552307
BM_HC_HMP_S0014_05	N_elongata	0	0	BM	45351258	250478	0.552307
BM_HC_HMP_S0014_05	N_gonorrhoeae	0	0	BM	45351258	250478	0.552307
BM_HC_HMP_S0014_05	N_lactamica	0	0	BM	45351258	250478	0.552307
BM_HC_HMP_S0014_05	N_lactamica_str_NS19	0	0	BM	45351258	250478	0.552307
BM_HC_HMP_S0014_05	N_maigaei	0	0	BM	45351258	250478	0.552307
BM_HC_HMP_S0014_05	N_meningitidis	0	0	BM	45351258	250478	0.552307
BM_HC_HMP_S0014_05	N_mucosa_I	0	0	BM	45351258	250478	0.552307
BM_HC_HMP_S0014_05	N_mucosa_II	0	0	BM	45351258	250478	0.552307
BM_HC_HMP_S0014_05	N_mucosa_III	0	0	BM	45351258	250478	0.552307
BM_HC_HMP_S0014_05	N_mucosa_IV	0	0	BM	45351258	250478	0.552307
BM_HC_HMP_S0014_05	N_mucosa_V	0	0	BM	45351258	250478	0.552307
BM_HC_HMP_S0014_05	N_mucosa_VI	0	0	BM	45351258	250478	0.552307
BM_HC_HMP_S0014_05	N_mucosa_VII	0	0	BM	45351258	250478	0.552307
BM_HC_HMP_S0014_05	N_oralis	0	0	BM	45351258	250478	0.552307
BM_HC_HMP_S0014_05	N_polysaccharea	0	0	BM	45351258	250478	0.552307
BM_HC_HMP_S0014_05	N_shayeganii	0	0	BM	45351258	250478	0.552307
BM_HC_HMP_S0014_05	N_sp_HMT_020	0	0	BM	45351258	250478	0.552307
BM_HC_HMP_S0014_05	N_sp_str_3986_and_str_51_81	0	0	BM	45351258	250478	0.552307
BM_HC_HMP_S0014_05	N_sp_str_HSC_16F19	0	0	BM	45351258	250478	0.552307
BM_HC_HMP_S0014_05	N_sp_str_MVDL20_010259	0	0	BM	45351258	250478	0.552307
BM_HC_HMP_S0014_05	N_subflava_I	0	0	BM	45351258	250478	0.552307
BM_HC_HMP_S0014_05	N_subflava_II	0	0	BM	45351258	250478	0.552307
BM_HC_HMP_S0014_05	N_subflava_III	0	0	BM	45351258	250478	0.552307
BM_HC_HMP_S0014_05	N_subflava_IV	0	0	BM	45351258	250478	0.552307
BM_HC_HMP_S0014_05	N_subflava_IX	0	0	BM	45351258	250478	0.552307
BM_HC_HMP_S0014_05	N_subflava_V	0	0	BM	45351258	250478	0.552307
BM_HC_HMP_S0014_05	N_subflava_VI	0	0	BM	45351258	250478	0.552307
BM_HC_HMP_S0014_05	N_subflava_VII	0	0	BM	45351258	250478	0.552307
BM_HC_HMP_S0014_05	N_subflava_VIII	0	0	BM	45351258	250478	0.552307
BM_HC_HMP_S0014_05	N_uirgultaei	0	0	BM	45351258	250478	0.552307
BM_HC_HMP_S0014_05	N_viridiae	0	0	BM	45351258	250478	0.552307
BM_HC_HMP_S0014_05	N_wadsworthii	0	0	BM	45351258	250478	0.552307
BM_HC_HMP_S0014_05	N_weaveri	0	0	BM	45351258	250478	0.552307
BM_HC_HMP_S0014_05	S_muelleri	0	0	BM	45351258	250478	0.552307
BM_HC_HMP_S0015_01	E_corrodens	0	0	BM	18491540	144719	0.782623
BM_HC_HMP_S0015_01	E_exigua	0	0	BM	18491540	144719	0.782623
BM_HC_HMP_S0015_01	E_glucosivorans	0	0	BM	18491540	144719	0.782623
BM_HC_HMP_S0015_01	E_halliae	0	0	BM	18491540	144719	0.782623
BM_HC_HMP_S0015_01	K_bonacorsii_oralis	0	0	BM	18491540	144719	0.782623
BM_HC_HMP_S0015_01	K_denitrificans	0	0	BM	18491540	144719	0.782623
BM_HC_HMP_S0015_01	K_kingae	0	0	BM	18491540	144719	0.782623
BM_HC_HMP_S0015_01	K_negevensis	0	0	BM	18491540	144719	0.782623
BM_HC_HMP_S0015_01	K_potus	0	0	BM	18491540	144719	0.782623
BM_HC_HMP_S0015_01	K_sp_str_SNUBH_2017	0	0	BM	18491540	144719	0.782623
BM_HC_HMP_S0015_01	N_bacilliformis	0	0	BM	18491540	144719	0.782623
BM_HC_HMP_S0015_01	N_basseii	0	0	BM	18491540	144719	0.782623
BM_HC_HMP_S0015_01	N_benedictiae	0	0	BM	18491540	144719	0.782623
BM_HC_HMP_S0015_01	N_bergeri	0	0	BM	18491540	144719	0.782623
BM_HC_HMP_S0015_01	N_blantyrii	0	0	BM	18491540	144719	0.782623
BM_HC_HMP_S0015_01	N_brasiliensis	0	0	BM	18491540	144719	0.782623
BM_HC_HMP_S0015_01	N_cinerea	0	0	BM	18491540	144719	0.782623
BM_HC_HMP_S0015_01	N_cinerea_str_CCUG_5746	0	0	BM	18491540	144719	0.782623
BM_HC_HMP_S0015_01	N_dentiae	0	0	BM	18491540	144719	0.782623
BM_HC_HMP_S0015_01	N_dumasiana	0	0	BM	18491540	144719	0.782623
BM_HC_HMP_S0015_01	N_elongata	0	0	BM	18491540	144719	0.782623
BM_HC_HMP_S0015_01	N_gonorrhoeae	0	0	BM	18491540	144719	0.782623
BM_HC_HMP_S0015_01	N_lactamica	0	0	BM	18491540	144719	0.782623
BM_HC_HMP_S0015_01	N_lactamica_str_NS19	0	0	BM	18491540	144719	0.782623
BM_HC_HMP_S0015_01	N_maigaei	0	0	BM	18491540	144719	0.782623
BM_HC_HMP_S0015_01	N_meningitidis	0	0	BM	18491540	144719	0.782623
BM_HC_HMP_S0015_01	N_mucosa_I	0	0	BM	18491540	144719	0.782623
BM_HC_HMP_S0015_01	N_mucosa_II	0	0	BM	18491540	144719	0.782623
BM_HC_HMP_S0015_01	N_mucosa_III	0	0	BM	18491540	144719	0.782623
BM_HC_HMP_S0015_01	N_mucosa_IV	0	0	BM	18491540	144719	0.782623
BM_HC_HMP_S0015_01	N_mucosa_V	0	0	BM	18491540	144719	0.782623
BM_HC_HMP_S0015_01	N_mucosa_VI	0	0	BM	18491540	144719	0.782623
BM_HC_HMP_S0015_01	N_mucosa_VII	0	0	BM	18491540	144719	0.782623
BM_HC_HMP_S0015_01	N_oralis	0	0	BM	18491540	144719	0.782623
BM_HC_HMP_S0015_01	N_polysaccharea	0	0	BM	18491540	144719	0.782623
BM_HC_HMP_S0015_01	N_shayeganii	0	0	BM	18491540	144719	0.782623
BM_HC_HMP_S0015_01	N_sp_HMT_020	0	0	BM	18491540	144719	0.782623
BM_HC_HMP_S0015_01	N_sp_str_3986_and_str_51_81	0	0	BM	18491540	144719	0.782623
BM_HC_HMP_S0015_01	N_sp_str_HSC_16F19	0	0	BM	18491540	144719	0.782623
BM_HC_HMP_S0015_01	N_sp_str_MVDL20_010259	0	0	BM	18491540	144719	0.782623
BM_HC_HMP_S0015_01	N_subflava_I	0	0	BM	18491540	144719	0.782623
BM_HC_HMP_S0015_01	N_subflava_II	0	0	BM	18491540	144719	0.782623
BM_HC_HMP_S0015_01	N_subflava_III	0	0	BM	18491540	144719	0.782623
BM_HC_HMP_S0015_01	N_subflava_IV	0	0	BM	18491540	144719	0.782623
BM_HC_HMP_S0015_01	N_subflava_IX	0	0	BM	18491540	144719	0.782623
BM_HC_HMP_S0015_01	N_subflava_V	0	0	BM	18491540	144719	0.782623
BM_HC_HMP_S0015_01	N_subflava_VI	0	0	BM	18491540	144719	0.782623
BM_HC_HMP_S0015_01	N_subflava_VII	0	0	BM	18491540	144719	0.782623
BM_HC_HMP_S0015_01	N_subflava_VIII	0	0	BM	18491540	144719	0.782623
BM_HC_HMP_S0015_01	N_uirgultaei	0	0	BM	18491540	144719	0.782623
BM_HC_HMP_S0015_01	N_viridiae	0	0	BM	18491540	144719	0.782623
BM_HC_HMP_S0015_01	N_wadsworthii	0	0	BM	18491540	144719	0.782623
BM_HC_HMP_S0015_01	N_weaveri	0	0	BM	18491540	144719	0.782623
BM_HC_HMP_S0015_01	S_muelleri	0	0	BM	18491540	144719	0.782623
BM_HC_HMP_S0015_02	E_corrodens	0	0	BM	32343982	262080	0.81029
BM_HC_HMP_S0015_02	E_exigua	0	0	BM	32343982	262080	0.81029
BM_HC_HMP_S0015_02	E_glucosivorans	0	0	BM	32343982	262080	0.81029
BM_HC_HMP_S0015_02	E_halliae	0	0	BM	32343982	262080	0.81029
BM_HC_HMP_S0015_02	K_bonacorsii_oralis	0	0	BM	32343982	262080	0.81029
BM_HC_HMP_S0015_02	K_denitrificans	0	0	BM	32343982	262080	0.81029
BM_HC_HMP_S0015_02	K_kingae	0	0	BM	32343982	262080	0.81029
BM_HC_HMP_S0015_02	K_negevensis	0	0	BM	32343982	262080	0.81029
BM_HC_HMP_S0015_02	K_potus	0	0	BM	32343982	262080	0.81029
BM_HC_HMP_S0015_02	K_sp_str_SNUBH_2017	0	0	BM	32343982	262080	0.81029
BM_HC_HMP_S0015_02	N_bacilliformis	0	0	BM	32343982	262080	0.81029
BM_HC_HMP_S0015_02	N_basseii	0	0	BM	32343982	262080	0.81029
BM_HC_HMP_S0015_02	N_benedictiae	0	0	BM	32343982	262080	0.81029
BM_HC_HMP_S0015_02	N_bergeri	0	0	BM	32343982	262080	0.81029
BM_HC_HMP_S0015_02	N_blantyrii	0	0	BM	32343982	262080	0.81029
BM_HC_HMP_S0015_02	N_brasiliensis	0	0	BM	32343982	262080	0.81029
BM_HC_HMP_S0015_02	N_cinerea	0	0	BM	32343982	262080	0.81029
BM_HC_HMP_S0015_02	N_cinerea_str_CCUG_5746	0	0	BM	32343982	262080	0.81029
BM_HC_HMP_S0015_02	N_dentiae	0	0	BM	32343982	262080	0.81029
BM_HC_HMP_S0015_02	N_dumasiana	0	0	BM	32343982	262080	0.81029
BM_HC_HMP_S0015_02	N_elongata	0	0	BM	32343982	262080	0.81029
BM_HC_HMP_S0015_02	N_gonorrhoeae	0	0	BM	32343982	262080	0.81029
BM_HC_HMP_S0015_02	N_lactamica	0	0	BM	32343982	262080	0.81029
BM_HC_HMP_S0015_02	N_lactamica_str_NS19	0	0	BM	32343982	262080	0.81029
BM_HC_HMP_S0015_02	N_maigaei	0	0	BM	32343982	262080	0.81029
BM_HC_HMP_S0015_02	N_meningitidis	0	0	BM	32343982	262080	0.81029
BM_HC_HMP_S0015_02	N_mucosa_I	0	0	BM	32343982	262080	0.81029
BM_HC_HMP_S0015_02	N_mucosa_II	0	0	BM	32343982	262080	0.81029
BM_HC_HMP_S0015_02	N_mucosa_III	0	0	BM	32343982	262080	0.81029
BM_HC_HMP_S0015_02	N_mucosa_IV	0	0	BM	32343982	262080	0.81029
BM_HC_HMP_S0015_02	N_mucosa_V	0	0	BM	32343982	262080	0.81029
BM_HC_HMP_S0015_02	N_mucosa_VI	0	0	BM	32343982	262080	0.81029
BM_HC_HMP_S0015_02	N_mucosa_VII	0	0	BM	32343982	262080	0.81029
BM_HC_HMP_S0015_02	N_oralis	0	0	BM	32343982	262080	0.81029
BM_HC_HMP_S0015_02	N_polysaccharea	0	0	BM	32343982	262080	0.81029
BM_HC_HMP_S0015_02	N_shayeganii	0	0	BM	32343982	262080	0.81029
BM_HC_HMP_S0015_02	N_sp_HMT_020	0	0	BM	32343982	262080	0.81029
BM_HC_HMP_S0015_02	N_sp_str_3986_and_str_51_81	0	0	BM	32343982	262080	0.81029
BM_HC_HMP_S0015_02	N_sp_str_HSC_16F19	0	0	BM	32343982	262080	0.81029
BM_HC_HMP_S0015_02	N_sp_str_MVDL20_010259	0	0	BM	32343982	262080	0.81029
BM_HC_HMP_S0015_02	N_subflava_I	0	0	BM	32343982	262080	0.81029
BM_HC_HMP_S0015_02	N_subflava_II	0	0	BM	32343982	262080	0.81029
BM_HC_HMP_S0015_02	N_subflava_III	0	0	BM	32343982	262080	0.81029
BM_HC_HMP_S0015_02	N_subflava_IV	0	0	BM	32343982	262080	0.81029
BM_HC_HMP_S0015_02	N_subflava_IX	0	0	BM	32343982	262080	0.81029
BM_HC_HMP_S0015_02	N_subflava_V	0	0	BM	32343982	262080	0.81029
BM_HC_HMP_S0015_02	N_subflava_VI	0	0	BM	32343982	262080	0.81029
BM_HC_HMP_S0015_02	N_subflava_VII	0	0	BM	32343982	262080	0.81029
BM_HC_HMP_S0015_02	N_subflava_VIII	0	0	BM	32343982	262080	0.81029
BM_HC_HMP_S0015_02	N_uirgultaei	0	0	BM	32343982	262080	0.81029
BM_HC_HMP_S0015_02	N_viridiae	0	0	BM	32343982	262080	0.81029
BM_HC_HMP_S0015_02	N_wadsworthii	0	0	BM	32343982	262080	0.81029
BM_HC_HMP_S0015_02	N_weaveri	0	0	BM	32343982	262080	0.81029
BM_HC_HMP_S0015_02	S_muelleri	0	0	BM	32343982	262080	0.81029
BM_HC_HMP_S0015_03	E_corrodens	0	0	BM	25379248	181852	0.716538
BM_HC_HMP_S0015_03	E_exigua	0	0	BM	25379248	181852	0.716538
BM_HC_HMP_S0015_03	E_glucosivorans	0	0	BM	25379248	181852	0.716538
BM_HC_HMP_S0015_03	E_halliae	0	0	BM	25379248	181852	0.716538
BM_HC_HMP_S0015_03	K_bonacorsii_oralis	0	0	BM	25379248	181852	0.716538
BM_HC_HMP_S0015_03	K_denitrificans	0	0	BM	25379248	181852	0.716538
BM_HC_HMP_S0015_03	K_kingae	0	0	BM	25379248	181852	0.716538
BM_HC_HMP_S0015_03	K_negevensis	0	0	BM	25379248	181852	0.716538
BM_HC_HMP_S0015_03	K_potus	0	0	BM	25379248	181852	0.716538
BM_HC_HMP_S0015_03	K_sp_str_SNUBH_2017	0	0	BM	25379248	181852	0.716538
BM_HC_HMP_S0015_03	N_bacilliformis	0	0	BM	25379248	181852	0.716538
BM_HC_HMP_S0015_03	N_basseii	0	0	BM	25379248	181852	0.716538
BM_HC_HMP_S0015_03	N_benedictiae	0	0	BM	25379248	181852	0.716538
BM_HC_HMP_S0015_03	N_bergeri	0	0	BM	25379248	181852	0.716538
BM_HC_HMP_S0015_03	N_blantyrii	0	0	BM	25379248	181852	0.716538
BM_HC_HMP_S0015_03	N_brasiliensis	0	0	BM	25379248	181852	0.716538
BM_HC_HMP_S0015_03	N_cinerea	0	0	BM	25379248	181852	0.716538
BM_HC_HMP_S0015_03	N_cinerea_str_CCUG_5746	0	0	BM	25379248	181852	0.716538
BM_HC_HMP_S0015_03	N_dentiae	0	0	BM	25379248	181852	0.716538
BM_HC_HMP_S0015_03	N_dumasiana	0	0	BM	25379248	181852	0.716538
BM_HC_HMP_S0015_03	N_elongata	0	0	BM	25379248	181852	0.716538
BM_HC_HMP_S0015_03	N_gonorrhoeae	0	0	BM	25379248	181852	0.716538
BM_HC_HMP_S0015_03	N_lactamica	0	0	BM	25379248	181852	0.716538
BM_HC_HMP_S0015_03	N_lactamica_str_NS19	0	0	BM	25379248	181852	0.716538
BM_HC_HMP_S0015_03	N_maigaei	0	0	BM	25379248	181852	0.716538
BM_HC_HMP_S0015_03	N_meningitidis	0	0	BM	25379248	181852	0.716538
BM_HC_HMP_S0015_03	N_mucosa_I	0	0	BM	25379248	181852	0.716538
BM_HC_HMP_S0015_03	N_mucosa_II	0	0	BM	25379248	181852	0.716538
BM_HC_HMP_S0015_03	N_mucosa_III	0	0	BM	25379248	181852	0.716538
BM_HC_HMP_S0015_03	N_mucosa_IV	0	0	BM	25379248	181852	0.716538
BM_HC_HMP_S0015_03	N_mucosa_V	0	0	BM	25379248	181852	0.716538
BM_HC_HMP_S0015_03	N_mucosa_VI	0	0	BM	25379248	181852	0.716538
BM_HC_HMP_S0015_03	N_mucosa_VII	0	0	BM	25379248	181852	0.716538
BM_HC_HMP_S0015_03	N_oralis	0	0	BM	25379248	181852	0.716538
BM_HC_HMP_S0015_03	N_polysaccharea	0	0	BM	25379248	181852	0.716538
BM_HC_HMP_S0015_03	N_shayeganii	0	0	BM	25379248	181852	0.716538
BM_HC_HMP_S0015_03	N_sp_HMT_020	0	0	BM	25379248	181852	0.716538
BM_HC_HMP_S0015_03	N_sp_str_3986_and_str_51_81	0	0	BM	25379248	181852	0.716538
BM_HC_HMP_S0015_03	N_sp_str_HSC_16F19	0	0	BM	25379248	181852	0.716538
BM_HC_HMP_S0015_03	N_sp_str_MVDL20_010259	0	0	BM	25379248	181852	0.716538
BM_HC_HMP_S0015_03	N_subflava_I	0	0	BM	25379248	181852	0.716538
BM_HC_HMP_S0015_03	N_subflava_II	0	0	BM	25379248	181852	0.716538
BM_HC_HMP_S0015_03	N_subflava_III	0	0	BM	25379248	181852	0.716538
BM_HC_HMP_S0015_03	N_subflava_IV	0	0	BM	25379248	181852	0.716538
BM_HC_HMP_S0015_03	N_subflava_IX	0	0	BM	25379248	181852	0.716538
BM_HC_HMP_S0015_03	N_subflava_V	0	0	BM	25379248	181852	0.716538
BM_HC_HMP_S0015_03	N_subflava_VI	0	0	BM	25379248	181852	0.716538
BM_HC_HMP_S0015_03	N_subflava_VII	0	0	BM	25379248	181852	0.716538
BM_HC_HMP_S0015_03	N_subflava_VIII	0	0	BM	25379248	181852	0.716538
BM_HC_HMP_S0015_03	N_uirgultaei	0	0	BM	25379248	181852	0.716538
BM_HC_HMP_S0015_03	N_viridiae	0	0	BM	25379248	181852	0.716538
BM_HC_HMP_S0015_03	N_wadsworthii	0	0	BM	25379248	181852	0.716538
BM_HC_HMP_S0015_03	N_weaveri	0	0	BM	25379248	181852	0.716538
BM_HC_HMP_S0015_03	S_muelleri	0	0	BM	25379248	181852	0.716538
BM_HC_HMP_S0016_01	E_corrodens	0	0	BM	2366112	65355	2.76213
BM_HC_HMP_S0016_01	E_exigua	0	0	BM	2366112	65355	2.76213
BM_HC_HMP_S0016_01	E_glucosivorans	0	0	BM	2366112	65355	2.76213
BM_HC_HMP_S0016_01	E_halliae	0	0	BM	2366112	65355	2.76213
BM_HC_HMP_S0016_01	K_bonacorsii_oralis	0	0	BM	2366112	65355	2.76213
BM_HC_HMP_S0016_01	K_denitrificans	0	0	BM	2366112	65355	2.76213
BM_HC_HMP_S0016_01	K_kingae	0	0	BM	2366112	65355	2.76213
BM_HC_HMP_S0016_01	K_negevensis	0	0	BM	2366112	65355	2.76213
BM_HC_HMP_S0016_01	K_potus	0	0	BM	2366112	65355	2.76213
BM_HC_HMP_S0016_01	K_sp_str_SNUBH_2017	0	0	BM	2366112	65355	2.76213
BM_HC_HMP_S0016_01	N_bacilliformis	0	0	BM	2366112	65355	2.76213
BM_HC_HMP_S0016_01	N_basseii	0	0	BM	2366112	65355	2.76213
BM_HC_HMP_S0016_01	N_benedictiae	0	0	BM	2366112	65355	2.76213
BM_HC_HMP_S0016_01	N_bergeri	0	0	BM	2366112	65355	2.76213
BM_HC_HMP_S0016_01	N_blantyrii	0	0	BM	2366112	65355	2.76213
BM_HC_HMP_S0016_01	N_brasiliensis	0	0	BM	2366112	65355	2.76213
BM_HC_HMP_S0016_01	N_cinerea	0	0	BM	2366112	65355	2.76213
BM_HC_HMP_S0016_01	N_cinerea_str_CCUG_5746	0	0	BM	2366112	65355	2.76213
BM_HC_HMP_S0016_01	N_dentiae	0	0	BM	2366112	65355	2.76213
BM_HC_HMP_S0016_01	N_dumasiana	0	0	BM	2366112	65355	2.76213
BM_HC_HMP_S0016_01	N_elongata	0	0	BM	2366112	65355	2.76213
BM_HC_HMP_S0016_01	N_gonorrhoeae	0	0	BM	2366112	65355	2.76213
BM_HC_HMP_S0016_01	N_lactamica	0	0	BM	2366112	65355	2.76213
BM_HC_HMP_S0016_01	N_lactamica_str_NS19	0	0	BM	2366112	65355	2.76213
BM_HC_HMP_S0016_01	N_maigaei	0	0	BM	2366112	65355	2.76213
BM_HC_HMP_S0016_01	N_meningitidis	0	0	BM	2366112	65355	2.76213
BM_HC_HMP_S0016_01	N_mucosa_I	0	0	BM	2366112	65355	2.76213
BM_HC_HMP_S0016_01	N_mucosa_II	0	0	BM	2366112	65355	2.76213
BM_HC_HMP_S0016_01	N_mucosa_III	0	0	BM	2366112	65355	2.76213
BM_HC_HMP_S0016_01	N_mucosa_IV	0	0	BM	2366112	65355	2.76213
BM_HC_HMP_S0016_01	N_mucosa_V	0	0	BM	2366112	65355	2.76213
BM_HC_HMP_S0016_01	N_mucosa_VI	0	0	BM	2366112	65355	2.76213
BM_HC_HMP_S0016_01	N_mucosa_VII	0	0	BM	2366112	65355	2.76213
BM_HC_HMP_S0016_01	N_oralis	0	0	BM	2366112	65355	2.76213
BM_HC_HMP_S0016_01	N_polysaccharea	0	0	BM	2366112	65355	2.76213
BM_HC_HMP_S0016_01	N_shayeganii	0	0	BM	2366112	65355	2.76213
BM_HC_HMP_S0016_01	N_sp_HMT_020	0	0	BM	2366112	65355	2.76213
BM_HC_HMP_S0016_01	N_sp_str_3986_and_str_51_81	0	0	BM	2366112	65355	2.76213
BM_HC_HMP_S0016_01	N_sp_str_HSC_16F19	0	0	BM	2366112	65355	2.76213
BM_HC_HMP_S0016_01	N_sp_str_MVDL20_010259	0	0	BM	2366112	65355	2.76213
BM_HC_HMP_S0016_01	N_subflava_I	0	0	BM	2366112	65355	2.76213
BM_HC_HMP_S0016_01	N_subflava_II	0	0	BM	2366112	65355	2.76213
BM_HC_HMP_S0016_01	N_subflava_III	0	0	BM	2366112	65355	2.76213
BM_HC_HMP_S0016_01	N_subflava_IV	0	0	BM	2366112	65355	2.76213
BM_HC_HMP_S0016_01	N_subflava_IX	0	0	BM	2366112	65355	2.76213
BM_HC_HMP_S0016_01	N_subflava_V	0	0	BM	2366112	65355	2.76213
BM_HC_HMP_S0016_01	N_subflava_VI	0	0	BM	2366112	65355	2.76213
BM_HC_HMP_S0016_01	N_subflava_VII	0	0	BM	2366112	65355	2.76213
BM_HC_HMP_S0016_01	N_subflava_VIII	0	0	BM	2366112	65355	2.76213
BM_HC_HMP_S0016_01	N_uirgultaei	0	0	BM	2366112	65355	2.76213
BM_HC_HMP_S0016_01	N_viridiae	0	0	BM	2366112	65355	2.76213
BM_HC_HMP_S0016_01	N_wadsworthii	0	0	BM	2366112	65355	2.76213
BM_HC_HMP_S0016_01	N_weaveri	0	0	BM	2366112	65355	2.76213
BM_HC_HMP_S0016_01	S_muelleri	0	0	BM	2366112	65355	2.76213
BM_HC_HMP_S0017_01	E_corrodens	0	0	BM	4180864	181788	4.3481
BM_HC_HMP_S0017_01	E_exigua	0	0	BM	4180864	181788	4.3481
BM_HC_HMP_S0017_01	E_glucosivorans	0	0	BM	4180864	181788	4.3481
BM_HC_HMP_S0017_01	E_halliae	0	0	BM	4180864	181788	4.3481
BM_HC_HMP_S0017_01	K_bonacorsii_oralis	0	0	BM	4180864	181788	4.3481
BM_HC_HMP_S0017_01	K_denitrificans	0	0	BM	4180864	181788	4.3481
BM_HC_HMP_S0017_01	K_kingae	0	0	BM	4180864	181788	4.3481
BM_HC_HMP_S0017_01	K_negevensis	0	0	BM	4180864	181788	4.3481
BM_HC_HMP_S0017_01	K_potus	0	0	BM	4180864	181788	4.3481
BM_HC_HMP_S0017_01	K_sp_str_SNUBH_2017	0	0	BM	4180864	181788	4.3481
BM_HC_HMP_S0017_01	N_bacilliformis	0	0	BM	4180864	181788	4.3481
BM_HC_HMP_S0017_01	N_basseii	0	0	BM	4180864	181788	4.3481
BM_HC_HMP_S0017_01	N_benedictiae	0	0	BM	4180864	181788	4.3481
BM_HC_HMP_S0017_01	N_bergeri	0	0	BM	4180864	181788	4.3481
BM_HC_HMP_S0017_01	N_blantyrii	0	0	BM	4180864	181788	4.3481
BM_HC_HMP_S0017_01	N_brasiliensis	0	0	BM	4180864	181788	4.3481
BM_HC_HMP_S0017_01	N_cinerea	0	0	BM	4180864	181788	4.3481
BM_HC_HMP_S0017_01	N_cinerea_str_CCUG_5746	0	0	BM	4180864	181788	4.3481
BM_HC_HMP_S0017_01	N_dentiae	0	0	BM	4180864	181788	4.3481
BM_HC_HMP_S0017_01	N_dumasiana	0	0	BM	4180864	181788	4.3481
BM_HC_HMP_S0017_01	N_elongata	0	0	BM	4180864	181788	4.3481
BM_HC_HMP_S0017_01	N_gonorrhoeae	0	0	BM	4180864	181788	4.3481
BM_HC_HMP_S0017_01	N_lactamica	0	0	BM	4180864	181788	4.3481
BM_HC_HMP_S0017_01	N_lactamica_str_NS19	0	0	BM	4180864	181788	4.3481
BM_HC_HMP_S0017_01	N_maigaei	0	0	BM	4180864	181788	4.3481
BM_HC_HMP_S0017_01	N_meningitidis	0	0	BM	4180864	181788	4.3481
BM_HC_HMP_S0017_01	N_mucosa_I	0	0	BM	4180864	181788	4.3481
BM_HC_HMP_S0017_01	N_mucosa_II	0	0	BM	4180864	181788	4.3481
BM_HC_HMP_S0017_01	N_mucosa_III	0	0	BM	4180864	181788	4.3481
BM_HC_HMP_S0017_01	N_mucosa_IV	0	0	BM	4180864	181788	4.3481
BM_HC_HMP_S0017_01	N_mucosa_V	0	0	BM	4180864	181788	4.3481
BM_HC_HMP_S0017_01	N_mucosa_VI	0	0	BM	4180864	181788	4.3481
BM_HC_HMP_S0017_01	N_mucosa_VII	0	0	BM	4180864	181788	4.3481
BM_HC_HMP_S0017_01	N_oralis	0	0	BM	4180864	181788	4.3481
BM_HC_HMP_S0017_01	N_polysaccharea	0	0	BM	4180864	181788	4.3481
BM_HC_HMP_S0017_01	N_shayeganii	0	0	BM	4180864	181788	4.3481
BM_HC_HMP_S0017_01	N_sp_HMT_020	0	0	BM	4180864	181788	4.3481
BM_HC_HMP_S0017_01	N_sp_str_3986_and_str_51_81	0	0	BM	4180864	181788	4.3481
BM_HC_HMP_S0017_01	N_sp_str_HSC_16F19	0	0	BM	4180864	181788	4.3481
BM_HC_HMP_S0017_01	N_sp_str_MVDL20_010259	0	0	BM	4180864	181788	4.3481
BM_HC_HMP_S0017_01	N_subflava_I	0	0	BM	4180864	181788	4.3481
BM_HC_HMP_S0017_01	N_subflava_II	0	0	BM	4180864	181788	4.3481
BM_HC_HMP_S0017_01	N_subflava_III	0	0	BM	4180864	181788	4.3481
BM_HC_HMP_S0017_01	N_subflava_IV	0	0	BM	4180864	181788	4.3481
BM_HC_HMP_S0017_01	N_subflava_IX	0	0	BM	4180864	181788	4.3481
BM_HC_HMP_S0017_01	N_subflava_V	0	0	BM	4180864	181788	4.3481
BM_HC_HMP_S0017_01	N_subflava_VI	0	0	BM	4180864	181788	4.3481
BM_HC_HMP_S0017_01	N_subflava_VII	0	0	BM	4180864	181788	4.3481
BM_HC_HMP_S0017_01	N_subflava_VIII	0	0	BM	4180864	181788	4.3481
BM_HC_HMP_S0017_01	N_uirgultaei	0	0	BM	4180864	181788	4.3481
BM_HC_HMP_S0017_01	N_viridiae	0	0	BM	4180864	181788	4.3481
BM_HC_HMP_S0017_01	N_wadsworthii	0	0	BM	4180864	181788	4.3481
BM_HC_HMP_S0017_01	N_weaveri	0	0	BM	4180864	181788	4.3481
BM_HC_HMP_S0017_01	S_muelleri	0	0	BM	4180864	181788	4.3481
BM_HC_HMP_S0019_01	E_corrodens	0	0	BM	17538458	404942	2.30888
BM_HC_HMP_S0019_01	E_exigua	0	0	BM	17538458	404942	2.30888
BM_HC_HMP_S0019_01	E_glucosivorans	0	0	BM	17538458	404942	2.30888
BM_HC_HMP_S0019_01	E_halliae	0	0	BM	17538458	404942	2.30888
BM_HC_HMP_S0019_01	K_bonacorsii_oralis	0	0	BM	17538458	404942	2.30888
BM_HC_HMP_S0019_01	K_denitrificans	0	0	BM	17538458	404942	2.30888
BM_HC_HMP_S0019_01	K_kingae	0	0	BM	17538458	404942	2.30888
BM_HC_HMP_S0019_01	K_negevensis	0	0	BM	17538458	404942	2.30888
BM_HC_HMP_S0019_01	K_potus	0	0	BM	17538458	404942	2.30888
BM_HC_HMP_S0019_01	K_sp_str_SNUBH_2017	0	0	BM	17538458	404942	2.30888
BM_HC_HMP_S0019_01	N_bacilliformis	0	0	BM	17538458	404942	2.30888
BM_HC_HMP_S0019_01	N_basseii	0	0	BM	17538458	404942	2.30888
BM_HC_HMP_S0019_01	N_benedictiae	0	0	BM	17538458	404942	2.30888
BM_HC_HMP_S0019_01	N_bergeri	0	0	BM	17538458	404942	2.30888
BM_HC_HMP_S0019_01	N_blantyrii	0	0	BM	17538458	404942	2.30888
BM_HC_HMP_S0019_01	N_brasiliensis	0	0	BM	17538458	404942	2.30888
BM_HC_HMP_S0019_01	N_cinerea	0	0	BM	17538458	404942	2.30888
BM_HC_HMP_S0019_01	N_cinerea_str_CCUG_5746	0	0	BM	17538458	404942	2.30888
BM_HC_HMP_S0019_01	N_dentiae	0	0	BM	17538458	404942	2.30888
BM_HC_HMP_S0019_01	N_dumasiana	0	0	BM	17538458	404942	2.30888
BM_HC_HMP_S0019_01	N_elongata	0	0	BM	17538458	404942	2.30888
BM_HC_HMP_S0019_01	N_gonorrhoeae	0	0	BM	17538458	404942	2.30888
BM_HC_HMP_S0019_01	N_lactamica	0	0	BM	17538458	404942	2.30888
BM_HC_HMP_S0019_01	N_lactamica_str_NS19	0	0	BM	17538458	404942	2.30888
BM_HC_HMP_S0019_01	N_maigaei	0	0	BM	17538458	404942	2.30888
BM_HC_HMP_S0019_01	N_meningitidis	0	0	BM	17538458	404942	2.30888
BM_HC_HMP_S0019_01	N_mucosa_I	0	0	BM	17538458	404942	2.30888
BM_HC_HMP_S0019_01	N_mucosa_II	0	0	BM	17538458	404942	2.30888
BM_HC_HMP_S0019_01	N_mucosa_III	0	0	BM	17538458	404942	2.30888
BM_HC_HMP_S0019_01	N_mucosa_IV	0	0	BM	17538458	404942	2.30888
BM_HC_HMP_S0019_01	N_mucosa_V	0	0	BM	17538458	404942	2.30888
BM_HC_HMP_S0019_01	N_mucosa_VI	0	0	BM	17538458	404942	2.30888
BM_HC_HMP_S0019_01	N_mucosa_VII	0	0	BM	17538458	404942	2.30888
BM_HC_HMP_S0019_01	N_oralis	0	0	BM	17538458	404942	2.30888
BM_HC_HMP_S0019_01	N_polysaccharea	0	0	BM	17538458	404942	2.30888
BM_HC_HMP_S0019_01	N_shayeganii	0	0	BM	17538458	404942	2.30888
BM_HC_HMP_S0019_01	N_sp_HMT_020	0	0	BM	17538458	404942	2.30888
BM_HC_HMP_S0019_01	N_sp_str_3986_and_str_51_81	0	0	BM	17538458	404942	2.30888
BM_HC_HMP_S0019_01	N_sp_str_HSC_16F19	0	0	BM	17538458	404942	2.30888
BM_HC_HMP_S0019_01	N_sp_str_MVDL20_010259	0	0	BM	17538458	404942	2.30888
BM_HC_HMP_S0019_01	N_subflava_I	0	0	BM	17538458	404942	2.30888
BM_HC_HMP_S0019_01	N_subflava_II	0	0	BM	17538458	404942	2.30888
BM_HC_HMP_S0019_01	N_subflava_III	0	0	BM	17538458	404942	2.30888
BM_HC_HMP_S0019_01	N_subflava_IV	0	0	BM	17538458	404942	2.30888
BM_HC_HMP_S0019_01	N_subflava_IX	0	0	BM	17538458	404942	2.30888
BM_HC_HMP_S0019_01	N_subflava_V	0	0	BM	17538458	404942	2.30888
BM_HC_HMP_S0019_01	N_subflava_VI	0	0	BM	17538458	404942	2.30888
BM_HC_HMP_S0019_01	N_subflava_VII	0	0	BM	17538458	404942	2.30888
BM_HC_HMP_S0019_01	N_subflava_VIII	0	0	BM	17538458	404942	2.30888
BM_HC_HMP_S0019_01	N_uirgultaei	0	0	BM	17538458	404942	2.30888
BM_HC_HMP_S0019_01	N_viridiae	0	0	BM	17538458	404942	2.30888
BM_HC_HMP_S0019_01	N_wadsworthii	0	0	BM	17538458	404942	2.30888
BM_HC_HMP_S0019_01	N_weaveri	0	0	BM	17538458	404942	2.30888
BM_HC_HMP_S0019_01	S_muelleri	0	0	BM	17538458	404942	2.30888
BM_HC_HMP_S0019_02	E_corrodens	0	0	BM	8476732	193867	2.28705
BM_HC_HMP_S0019_02	E_exigua	0	0	BM	8476732	193867	2.28705
BM_HC_HMP_S0019_02	E_glucosivorans	0	0	BM	8476732	193867	2.28705
BM_HC_HMP_S0019_02	E_halliae	0	0	BM	8476732	193867	2.28705
BM_HC_HMP_S0019_02	K_bonacorsii_oralis	0	0	BM	8476732	193867	2.28705
BM_HC_HMP_S0019_02	K_denitrificans	0	0	BM	8476732	193867	2.28705
BM_HC_HMP_S0019_02	K_kingae	0	0	BM	8476732	193867	2.28705
BM_HC_HMP_S0019_02	K_negevensis	0	0	BM	8476732	193867	2.28705
BM_HC_HMP_S0019_02	K_potus	0	0	BM	8476732	193867	2.28705
BM_HC_HMP_S0019_02	K_sp_str_SNUBH_2017	0	0	BM	8476732	193867	2.28705
BM_HC_HMP_S0019_02	N_bacilliformis	0	0	BM	8476732	193867	2.28705
BM_HC_HMP_S0019_02	N_basseii	0	0	BM	8476732	193867	2.28705
BM_HC_HMP_S0019_02	N_benedictiae	0	0	BM	8476732	193867	2.28705
BM_HC_HMP_S0019_02	N_bergeri	0	0	BM	8476732	193867	2.28705
BM_HC_HMP_S0019_02	N_blantyrii	0	0	BM	8476732	193867	2.28705
BM_HC_HMP_S0019_02	N_brasiliensis	0	0	BM	8476732	193867	2.28705
BM_HC_HMP_S0019_02	N_cinerea	0	0	BM	8476732	193867	2.28705
BM_HC_HMP_S0019_02	N_cinerea_str_CCUG_5746	0	0	BM	8476732	193867	2.28705
BM_HC_HMP_S0019_02	N_dentiae	0	0	BM	8476732	193867	2.28705
BM_HC_HMP_S0019_02	N_dumasiana	0	0	BM	8476732	193867	2.28705
BM_HC_HMP_S0019_02	N_elongata	0	0	BM	8476732	193867	2.28705
BM_HC_HMP_S0019_02	N_gonorrhoeae	0	0	BM	8476732	193867	2.28705
BM_HC_HMP_S0019_02	N_lactamica	0	0	BM	8476732	193867	2.28705
BM_HC_HMP_S0019_02	N_lactamica_str_NS19	0	0	BM	8476732	193867	2.28705
BM_HC_HMP_S0019_02	N_maigaei	0	0	BM	8476732	193867	2.28705
BM_HC_HMP_S0019_02	N_meningitidis	0	0	BM	8476732	193867	2.28705
BM_HC_HMP_S0019_02	N_mucosa_I	0	0	BM	8476732	193867	2.28705
BM_HC_HMP_S0019_02	N_mucosa_II	0	0	BM	8476732	193867	2.28705
BM_HC_HMP_S0019_02	N_mucosa_III	0	0	BM	8476732	193867	2.28705
BM_HC_HMP_S0019_02	N_mucosa_IV	0	0	BM	8476732	193867	2.28705
BM_HC_HMP_S0019_02	N_mucosa_V	0	0	BM	8476732	193867	2.28705
BM_HC_HMP_S0019_02	N_mucosa_VI	0	0	BM	8476732	193867	2.28705
BM_HC_HMP_S0019_02	N_mucosa_VII	0	0	BM	8476732	193867	2.28705
BM_HC_HMP_S0019_02	N_oralis	0	0	BM	8476732	193867	2.28705
BM_HC_HMP_S0019_02	N_polysaccharea	0	0	BM	8476732	193867	2.28705
BM_HC_HMP_S0019_02	N_shayeganii	0	0	BM	8476732	193867	2.28705
BM_HC_HMP_S0019_02	N_sp_HMT_020	0	0	BM	8476732	193867	2.28705
BM_HC_HMP_S0019_02	N_sp_str_3986_and_str_51_81	0	0	BM	8476732	193867	2.28705
BM_HC_HMP_S0019_02	N_sp_str_HSC_16F19	0	0	BM	8476732	193867	2.28705
BM_HC_HMP_S0019_02	N_sp_str_MVDL20_010259	0	0	BM	8476732	193867	2.28705
BM_HC_HMP_S0019_02	N_subflava_I	0	0	BM	8476732	193867	2.28705
BM_HC_HMP_S0019_02	N_subflava_II	0	0	BM	8476732	193867	2.28705
BM_HC_HMP_S0019_02	N_subflava_III	0	0	BM	8476732	193867	2.28705
BM_HC_HMP_S0019_02	N_subflava_IV	0	0	BM	8476732	193867	2.28705
BM_HC_HMP_S0019_02	N_subflava_IX	0	0	BM	8476732	193867	2.28705
BM_HC_HMP_S0019_02	N_subflava_V	0	0	BM	8476732	193867	2.28705
BM_HC_HMP_S0019_02	N_subflava_VI	0	0	BM	8476732	193867	2.28705
BM_HC_HMP_S0019_02	N_subflava_VII	0	0	BM	8476732	193867	2.28705
BM_HC_HMP_S0019_02	N_subflava_VIII	0	0	BM	8476732	193867	2.28705
BM_HC_HMP_S0019_02	N_uirgultaei	0	0	BM	8476732	193867	2.28705
BM_HC_HMP_S0019_02	N_viridiae	0	0	BM	8476732	193867	2.28705
BM_HC_HMP_S0019_02	N_wadsworthii	0	0	BM	8476732	193867	2.28705
BM_HC_HMP_S0019_02	N_weaveri	0	0	BM	8476732	193867	2.28705
BM_HC_HMP_S0019_02	S_muelleri	0	0	BM	8476732	193867	2.28705
BM_HC_HMP_S0019_03	E_corrodens	0	0	BM	8401582	432160	5.14379
BM_HC_HMP_S0019_03	E_exigua	0	0	BM	8401582	432160	5.14379
BM_HC_HMP_S0019_03	E_glucosivorans	0	0	BM	8401582	432160	5.14379
BM_HC_HMP_S0019_03	E_halliae	0	0	BM	8401582	432160	5.14379
BM_HC_HMP_S0019_03	K_bonacorsii_oralis	0	0	BM	8401582	432160	5.14379
BM_HC_HMP_S0019_03	K_denitrificans	0	0	BM	8401582	432160	5.14379
BM_HC_HMP_S0019_03	K_kingae	0	0	BM	8401582	432160	5.14379
BM_HC_HMP_S0019_03	K_negevensis	0	0	BM	8401582	432160	5.14379
BM_HC_HMP_S0019_03	K_potus	0	0	BM	8401582	432160	5.14379
BM_HC_HMP_S0019_03	K_sp_str_SNUBH_2017	0	0	BM	8401582	432160	5.14379
BM_HC_HMP_S0019_03	N_bacilliformis	0	0	BM	8401582	432160	5.14379
BM_HC_HMP_S0019_03	N_basseii	0	0	BM	8401582	432160	5.14379
BM_HC_HMP_S0019_03	N_benedictiae	0	0	BM	8401582	432160	5.14379
BM_HC_HMP_S0019_03	N_bergeri	0	0	BM	8401582	432160	5.14379
BM_HC_HMP_S0019_03	N_blantyrii	0	0	BM	8401582	432160	5.14379
BM_HC_HMP_S0019_03	N_brasiliensis	0	0	BM	8401582	432160	5.14379
BM_HC_HMP_S0019_03	N_cinerea	0	0	BM	8401582	432160	5.14379
BM_HC_HMP_S0019_03	N_cinerea_str_CCUG_5746	0	0	BM	8401582	432160	5.14379
BM_HC_HMP_S0019_03	N_dentiae	0	0	BM	8401582	432160	5.14379
BM_HC_HMP_S0019_03	N_dumasiana	0	0	BM	8401582	432160	5.14379
BM_HC_HMP_S0019_03	N_elongata	0	0	BM	8401582	432160	5.14379
BM_HC_HMP_S0019_03	N_gonorrhoeae	0	0	BM	8401582	432160	5.14379
BM_HC_HMP_S0019_03	N_lactamica	0	0	BM	8401582	432160	5.14379
BM_HC_HMP_S0019_03	N_lactamica_str_NS19	0	0	BM	8401582	432160	5.14379
BM_HC_HMP_S0019_03	N_maigaei	0	0	BM	8401582	432160	5.14379
BM_HC_HMP_S0019_03	N_meningitidis	0	0	BM	8401582	432160	5.14379
BM_HC_HMP_S0019_03	N_mucosa_I	0	0	BM	8401582	432160	5.14379
BM_HC_HMP_S0019_03	N_mucosa_II	0	0	BM	8401582	432160	5.14379
BM_HC_HMP_S0019_03	N_mucosa_III	0	0	BM	8401582	432160	5.14379
BM_HC_HMP_S0019_03	N_mucosa_IV	0	0	BM	8401582	432160	5.14379
BM_HC_HMP_S0019_03	N_mucosa_V	0	0	BM	8401582	432160	5.14379
BM_HC_HMP_S0019_03	N_mucosa_VI	0	0	BM	8401582	432160	5.14379
BM_HC_HMP_S0019_03	N_mucosa_VII	1	1	BM	8401582	432160	5.14379
BM_HC_HMP_S0019_03	N_oralis	0	0	BM	8401582	432160	5.14379
BM_HC_HMP_S0019_03	N_polysaccharea	0	0	BM	8401582	432160	5.14379
BM_HC_HMP_S0019_03	N_shayeganii	0	0	BM	8401582	432160	5.14379
BM_HC_HMP_S0019_03	N_sp_HMT_020	0	0	BM	8401582	432160	5.14379
BM_HC_HMP_S0019_03	N_sp_str_3986_and_str_51_81	0	0	BM	8401582	432160	5.14379
BM_HC_HMP_S0019_03	N_sp_str_HSC_16F19	0	0	BM	8401582	432160	5.14379
BM_HC_HMP_S0019_03	N_sp_str_MVDL20_010259	0	0	BM	8401582	432160	5.14379
BM_HC_HMP_S0019_03	N_subflava_I	0	0	BM	8401582	432160	5.14379
BM_HC_HMP_S0019_03	N_subflava_II	0	0	BM	8401582	432160	5.14379
BM_HC_HMP_S0019_03	N_subflava_III	0	0	BM	8401582	432160	5.14379
BM_HC_HMP_S0019_03	N_subflava_IV	0	0	BM	8401582	432160	5.14379
BM_HC_HMP_S0019_03	N_subflava_IX	0	0	BM	8401582	432160	5.14379
BM_HC_HMP_S0019_03	N_subflava_V	0	0	BM	8401582	432160	5.14379
BM_HC_HMP_S0019_03	N_subflava_VI	0	0	BM	8401582	432160	5.14379
BM_HC_HMP_S0019_03	N_subflava_VII	0	0	BM	8401582	432160	5.14379
BM_HC_HMP_S0019_03	N_subflava_VIII	0	0	BM	8401582	432160	5.14379
BM_HC_HMP_S0019_03	N_uirgultaei	0	0	BM	8401582	432160	5.14379
BM_HC_HMP_S0019_03	N_viridiae	0	0	BM	8401582	432160	5.14379
BM_HC_HMP_S0019_03	N_wadsworthii	0	0	BM	8401582	432160	5.14379
BM_HC_HMP_S0019_03	N_weaveri	0	0	BM	8401582	432160	5.14379
BM_HC_HMP_S0019_03	S_muelleri	0	0	BM	8401582	432160	5.14379
BM_HC_HMP_S0020_01	E_corrodens	0	0	BM	10526204	258168	2.45262
BM_HC_HMP_S0020_01	E_exigua	0	0	BM	10526204	258168	2.45262
BM_HC_HMP_S0020_01	E_glucosivorans	0	0	BM	10526204	258168	2.45262
BM_HC_HMP_S0020_01	E_halliae	0	0	BM	10526204	258168	2.45262
BM_HC_HMP_S0020_01	K_bonacorsii_oralis	1	1	BM	10526204	258168	2.45262
BM_HC_HMP_S0020_01	K_denitrificans	0	0	BM	10526204	258168	2.45262
BM_HC_HMP_S0020_01	K_kingae	0	0	BM	10526204	258168	2.45262
BM_HC_HMP_S0020_01	K_negevensis	0	0	BM	10526204	258168	2.45262
BM_HC_HMP_S0020_01	K_potus	0	0	BM	10526204	258168	2.45262
BM_HC_HMP_S0020_01	K_sp_str_SNUBH_2017	0	0	BM	10526204	258168	2.45262
BM_HC_HMP_S0020_01	N_bacilliformis	0	0	BM	10526204	258168	2.45262
BM_HC_HMP_S0020_01	N_basseii	0	0	BM	10526204	258168	2.45262
BM_HC_HMP_S0020_01	N_benedictiae	0	0	BM	10526204	258168	2.45262
BM_HC_HMP_S0020_01	N_bergeri	0	0	BM	10526204	258168	2.45262
BM_HC_HMP_S0020_01	N_blantyrii	0	0	BM	10526204	258168	2.45262
BM_HC_HMP_S0020_01	N_brasiliensis	0	0	BM	10526204	258168	2.45262
BM_HC_HMP_S0020_01	N_cinerea	0	0	BM	10526204	258168	2.45262
BM_HC_HMP_S0020_01	N_cinerea_str_CCUG_5746	0	0	BM	10526204	258168	2.45262
BM_HC_HMP_S0020_01	N_dentiae	0	0	BM	10526204	258168	2.45262
BM_HC_HMP_S0020_01	N_dumasiana	0	0	BM	10526204	258168	2.45262
BM_HC_HMP_S0020_01	N_elongata	0	0	BM	10526204	258168	2.45262
BM_HC_HMP_S0020_01	N_gonorrhoeae	0	0	BM	10526204	258168	2.45262
BM_HC_HMP_S0020_01	N_lactamica	0	0	BM	10526204	258168	2.45262
BM_HC_HMP_S0020_01	N_lactamica_str_NS19	0	0	BM	10526204	258168	2.45262
BM_HC_HMP_S0020_01	N_maigaei	0	0	BM	10526204	258168	2.45262
BM_HC_HMP_S0020_01	N_meningitidis	0	0	BM	10526204	258168	2.45262
BM_HC_HMP_S0020_01	N_mucosa_I	0	0	BM	10526204	258168	2.45262
BM_HC_HMP_S0020_01	N_mucosa_II	0	0	BM	10526204	258168	2.45262
BM_HC_HMP_S0020_01	N_mucosa_III	0	0	BM	10526204	258168	2.45262
BM_HC_HMP_S0020_01	N_mucosa_IV	0	0	BM	10526204	258168	2.45262
BM_HC_HMP_S0020_01	N_mucosa_V	0	0	BM	10526204	258168	2.45262
BM_HC_HMP_S0020_01	N_mucosa_VI	0	0	BM	10526204	258168	2.45262
BM_HC_HMP_S0020_01	N_mucosa_VII	1	1	BM	10526204	258168	2.45262
BM_HC_HMP_S0020_01	N_oralis	0	0	BM	10526204	258168	2.45262
BM_HC_HMP_S0020_01	N_polysaccharea	0	0	BM	10526204	258168	2.45262
BM_HC_HMP_S0020_01	N_shayeganii	0	0	BM	10526204	258168	2.45262
BM_HC_HMP_S0020_01	N_sp_HMT_020	0	0	BM	10526204	258168	2.45262
BM_HC_HMP_S0020_01	N_sp_str_3986_and_str_51_81	0	0	BM	10526204	258168	2.45262
BM_HC_HMP_S0020_01	N_sp_str_HSC_16F19	0	0	BM	10526204	258168	2.45262
BM_HC_HMP_S0020_01	N_sp_str_MVDL20_010259	0	0	BM	10526204	258168	2.45262
BM_HC_HMP_S0020_01	N_subflava_I	0	0	BM	10526204	258168	2.45262
BM_HC_HMP_S0020_01	N_subflava_II	0	0	BM	10526204	258168	2.45262
BM_HC_HMP_S0020_01	N_subflava_III	0	0	BM	10526204	258168	2.45262
BM_HC_HMP_S0020_01	N_subflava_IV	0	0	BM	10526204	258168	2.45262
BM_HC_HMP_S0020_01	N_subflava_IX	0	0	BM	10526204	258168	2.45262
BM_HC_HMP_S0020_01	N_subflava_V	0	0	BM	10526204	258168	2.45262
BM_HC_HMP_S0020_01	N_subflava_VI	0	0	BM	10526204	258168	2.45262
BM_HC_HMP_S0020_01	N_subflava_VII	0	0	BM	10526204	258168	2.45262
BM_HC_HMP_S0020_01	N_subflava_VIII	0	0	BM	10526204	258168	2.45262
BM_HC_HMP_S0020_01	N_uirgultaei	0	0	BM	10526204	258168	2.45262
BM_HC_HMP_S0020_01	N_viridiae	0	0	BM	10526204	258168	2.45262
BM_HC_HMP_S0020_01	N_wadsworthii	0	0	BM	10526204	258168	2.45262
BM_HC_HMP_S0020_01	N_weaveri	0	0	BM	10526204	258168	2.45262
BM_HC_HMP_S0020_01	S_muelleri	0	0	BM	10526204	258168	2.45262
BM_HC_HMP_S0020_02	E_corrodens	0	0	BM	40315266	284313	0.705224
BM_HC_HMP_S0020_02	E_exigua	0	0	BM	40315266	284313	0.705224
BM_HC_HMP_S0020_02	E_glucosivorans	0	0	BM	40315266	284313	0.705224
BM_HC_HMP_S0020_02	E_halliae	0	0	BM	40315266	284313	0.705224
BM_HC_HMP_S0020_02	K_bonacorsii_oralis	0	0	BM	40315266	284313	0.705224
BM_HC_HMP_S0020_02	K_denitrificans	0	0	BM	40315266	284313	0.705224
BM_HC_HMP_S0020_02	K_kingae	0	0	BM	40315266	284313	0.705224
BM_HC_HMP_S0020_02	K_negevensis	0	0	BM	40315266	284313	0.705224
BM_HC_HMP_S0020_02	K_potus	0	0	BM	40315266	284313	0.705224
BM_HC_HMP_S0020_02	K_sp_str_SNUBH_2017	0	0	BM	40315266	284313	0.705224
BM_HC_HMP_S0020_02	N_bacilliformis	0	0	BM	40315266	284313	0.705224
BM_HC_HMP_S0020_02	N_basseii	0	0	BM	40315266	284313	0.705224
BM_HC_HMP_S0020_02	N_benedictiae	0	0	BM	40315266	284313	0.705224
BM_HC_HMP_S0020_02	N_bergeri	0	0	BM	40315266	284313	0.705224
BM_HC_HMP_S0020_02	N_blantyrii	0	0	BM	40315266	284313	0.705224
BM_HC_HMP_S0020_02	N_brasiliensis	0	0	BM	40315266	284313	0.705224
BM_HC_HMP_S0020_02	N_cinerea	0	0	BM	40315266	284313	0.705224
BM_HC_HMP_S0020_02	N_cinerea_str_CCUG_5746	0	0	BM	40315266	284313	0.705224
BM_HC_HMP_S0020_02	N_dentiae	0	0	BM	40315266	284313	0.705224
BM_HC_HMP_S0020_02	N_dumasiana	0	0	BM	40315266	284313	0.705224
BM_HC_HMP_S0020_02	N_elongata	0	0	BM	40315266	284313	0.705224
BM_HC_HMP_S0020_02	N_gonorrhoeae	0	0	BM	40315266	284313	0.705224
BM_HC_HMP_S0020_02	N_lactamica	0	0	BM	40315266	284313	0.705224
BM_HC_HMP_S0020_02	N_lactamica_str_NS19	0	0	BM	40315266	284313	0.705224
BM_HC_HMP_S0020_02	N_maigaei	0	0	BM	40315266	284313	0.705224
BM_HC_HMP_S0020_02	N_meningitidis	0	0	BM	40315266	284313	0.705224
BM_HC_HMP_S0020_02	N_mucosa_I	0	0	BM	40315266	284313	0.705224
BM_HC_HMP_S0020_02	N_mucosa_II	0	0	BM	40315266	284313	0.705224
BM_HC_HMP_S0020_02	N_mucosa_III	0	0	BM	40315266	284313	0.705224
BM_HC_HMP_S0020_02	N_mucosa_IV	0	0	BM	40315266	284313	0.705224
BM_HC_HMP_S0020_02	N_mucosa_V	0	0	BM	40315266	284313	0.705224
BM_HC_HMP_S0020_02	N_mucosa_VI	0	0	BM	40315266	284313	0.705224
BM_HC_HMP_S0020_02	N_mucosa_VII	0	0	BM	40315266	284313	0.705224
BM_HC_HMP_S0020_02	N_oralis	0	0	BM	40315266	284313	0.705224
BM_HC_HMP_S0020_02	N_polysaccharea	0	0	BM	40315266	284313	0.705224
BM_HC_HMP_S0020_02	N_shayeganii	0	0	BM	40315266	284313	0.705224
BM_HC_HMP_S0020_02	N_sp_HMT_020	0	0	BM	40315266	284313	0.705224
BM_HC_HMP_S0020_02	N_sp_str_3986_and_str_51_81	0	0	BM	40315266	284313	0.705224
BM_HC_HMP_S0020_02	N_sp_str_HSC_16F19	0	0	BM	40315266	284313	0.705224
BM_HC_HMP_S0020_02	N_sp_str_MVDL20_010259	0	0	BM	40315266	284313	0.705224
BM_HC_HMP_S0020_02	N_subflava_I	0	0	BM	40315266	284313	0.705224
BM_HC_HMP_S0020_02	N_subflava_II	0	0	BM	40315266	284313	0.705224
BM_HC_HMP_S0020_02	N_subflava_III	0	0	BM	40315266	284313	0.705224
BM_HC_HMP_S0020_02	N_subflava_IV	0	0	BM	40315266	284313	0.705224
BM_HC_HMP_S0020_02	N_subflava_IX	0	0	BM	40315266	284313	0.705224
BM_HC_HMP_S0020_02	N_subflava_V	0	0	BM	40315266	284313	0.705224
BM_HC_HMP_S0020_02	N_subflava_VI	0	0	BM	40315266	284313	0.705224
BM_HC_HMP_S0020_02	N_subflava_VII	0	0	BM	40315266	284313	0.705224
BM_HC_HMP_S0020_02	N_subflava_VIII	0	0	BM	40315266	284313	0.705224
BM_HC_HMP_S0020_02	N_uirgultaei	0	0	BM	40315266	284313	0.705224
BM_HC_HMP_S0020_02	N_viridiae	0	0	BM	40315266	284313	0.705224
BM_HC_HMP_S0020_02	N_wadsworthii	0	0	BM	40315266	284313	0.705224
BM_HC_HMP_S0020_02	N_weaveri	0	0	BM	40315266	284313	0.705224
BM_HC_HMP_S0020_02	S_muelleri	0	0	BM	40315266	284313	0.705224
BM_HC_HMP_S0021_01	E_corrodens	0	0	BM	10656770	191607	1.79798
BM_HC_HMP_S0021_01	E_exigua	0	0	BM	10656770	191607	1.79798
BM_HC_HMP_S0021_01	E_glucosivorans	0	0	BM	10656770	191607	1.79798
BM_HC_HMP_S0021_01	E_halliae	0	0	BM	10656770	191607	1.79798
BM_HC_HMP_S0021_01	K_bonacorsii_oralis	0	0	BM	10656770	191607	1.79798
BM_HC_HMP_S0021_01	K_denitrificans	0	0	BM	10656770	191607	1.79798
BM_HC_HMP_S0021_01	K_kingae	0	0	BM	10656770	191607	1.79798
BM_HC_HMP_S0021_01	K_negevensis	0	0	BM	10656770	191607	1.79798
BM_HC_HMP_S0021_01	K_potus	0	0	BM	10656770	191607	1.79798
BM_HC_HMP_S0021_01	K_sp_str_SNUBH_2017	0	0	BM	10656770	191607	1.79798
BM_HC_HMP_S0021_01	N_bacilliformis	0	0	BM	10656770	191607	1.79798
BM_HC_HMP_S0021_01	N_basseii	0	0	BM	10656770	191607	1.79798
BM_HC_HMP_S0021_01	N_benedictiae	0	0	BM	10656770	191607	1.79798
BM_HC_HMP_S0021_01	N_bergeri	0	0	BM	10656770	191607	1.79798
BM_HC_HMP_S0021_01	N_blantyrii	0	0	BM	10656770	191607	1.79798
BM_HC_HMP_S0021_01	N_brasiliensis	0	0	BM	10656770	191607	1.79798
BM_HC_HMP_S0021_01	N_cinerea	0	0	BM	10656770	191607	1.79798
BM_HC_HMP_S0021_01	N_cinerea_str_CCUG_5746	0	0	BM	10656770	191607	1.79798
BM_HC_HMP_S0021_01	N_dentiae	0	0	BM	10656770	191607	1.79798
BM_HC_HMP_S0021_01	N_dumasiana	0	0	BM	10656770	191607	1.79798
BM_HC_HMP_S0021_01	N_elongata	0	0	BM	10656770	191607	1.79798
BM_HC_HMP_S0021_01	N_gonorrhoeae	0	0	BM	10656770	191607	1.79798
BM_HC_HMP_S0021_01	N_lactamica	0	0	BM	10656770	191607	1.79798
BM_HC_HMP_S0021_01	N_lactamica_str_NS19	0	0	BM	10656770	191607	1.79798
BM_HC_HMP_S0021_01	N_maigaei	0	0	BM	10656770	191607	1.79798
BM_HC_HMP_S0021_01	N_meningitidis	0	0	BM	10656770	191607	1.79798
BM_HC_HMP_S0021_01	N_mucosa_I	0	0	BM	10656770	191607	1.79798
BM_HC_HMP_S0021_01	N_mucosa_II	0	0	BM	10656770	191607	1.79798
BM_HC_HMP_S0021_01	N_mucosa_III	0	0	BM	10656770	191607	1.79798
BM_HC_HMP_S0021_01	N_mucosa_IV	0	0	BM	10656770	191607	1.79798
BM_HC_HMP_S0021_01	N_mucosa_V	0	0	BM	10656770	191607	1.79798
BM_HC_HMP_S0021_01	N_mucosa_VI	0	0	BM	10656770	191607	1.79798
BM_HC_HMP_S0021_01	N_mucosa_VII	0	0	BM	10656770	191607	1.79798
BM_HC_HMP_S0021_01	N_oralis	0	0	BM	10656770	191607	1.79798
BM_HC_HMP_S0021_01	N_polysaccharea	0	0	BM	10656770	191607	1.79798
BM_HC_HMP_S0021_01	N_shayeganii	0	0	BM	10656770	191607	1.79798
BM_HC_HMP_S0021_01	N_sp_HMT_020	0	0	BM	10656770	191607	1.79798
BM_HC_HMP_S0021_01	N_sp_str_3986_and_str_51_81	0	0	BM	10656770	191607	1.79798
BM_HC_HMP_S0021_01	N_sp_str_HSC_16F19	0	0	BM	10656770	191607	1.79798
BM_HC_HMP_S0021_01	N_sp_str_MVDL20_010259	0	0	BM	10656770	191607	1.79798
BM_HC_HMP_S0021_01	N_subflava_I	0	0	BM	10656770	191607	1.79798
BM_HC_HMP_S0021_01	N_subflava_II	0	0	BM	10656770	191607	1.79798
BM_HC_HMP_S0021_01	N_subflava_III	0	0	BM	10656770	191607	1.79798
BM_HC_HMP_S0021_01	N_subflava_IV	0	0	BM	10656770	191607	1.79798
BM_HC_HMP_S0021_01	N_subflava_IX	0	0	BM	10656770	191607	1.79798
BM_HC_HMP_S0021_01	N_subflava_V	0	0	BM	10656770	191607	1.79798
BM_HC_HMP_S0021_01	N_subflava_VI	0	0	BM	10656770	191607	1.79798
BM_HC_HMP_S0021_01	N_subflava_VII	0	0	BM	10656770	191607	1.79798
BM_HC_HMP_S0021_01	N_subflava_VIII	0	0	BM	10656770	191607	1.79798
BM_HC_HMP_S0021_01	N_uirgultaei	0	0	BM	10656770	191607	1.79798
BM_HC_HMP_S0021_01	N_viridiae	0	0	BM	10656770	191607	1.79798
BM_HC_HMP_S0021_01	N_wadsworthii	0	0	BM	10656770	191607	1.79798
BM_HC_HMP_S0021_01	N_weaveri	0	0	BM	10656770	191607	1.79798
BM_HC_HMP_S0021_01	S_muelleri	0	0	BM	10656770	191607	1.79798
BM_HC_HMP_S0022_01	E_corrodens	0	0	BM	8732346	102769	1.17688
BM_HC_HMP_S0022_01	E_exigua	0	0	BM	8732346	102769	1.17688
BM_HC_HMP_S0022_01	E_glucosivorans	0	0	BM	8732346	102769	1.17688
BM_HC_HMP_S0022_01	E_halliae	0	0	BM	8732346	102769	1.17688
BM_HC_HMP_S0022_01	K_bonacorsii_oralis	0	0	BM	8732346	102769	1.17688
BM_HC_HMP_S0022_01	K_denitrificans	0	0	BM	8732346	102769	1.17688
BM_HC_HMP_S0022_01	K_kingae	0	0	BM	8732346	102769	1.17688
BM_HC_HMP_S0022_01	K_negevensis	0	0	BM	8732346	102769	1.17688
BM_HC_HMP_S0022_01	K_potus	0	0	BM	8732346	102769	1.17688
BM_HC_HMP_S0022_01	K_sp_str_SNUBH_2017	0	0	BM	8732346	102769	1.17688
BM_HC_HMP_S0022_01	N_bacilliformis	0	0	BM	8732346	102769	1.17688
BM_HC_HMP_S0022_01	N_basseii	0	0	BM	8732346	102769	1.17688
BM_HC_HMP_S0022_01	N_benedictiae	0	0	BM	8732346	102769	1.17688
BM_HC_HMP_S0022_01	N_bergeri	0	0	BM	8732346	102769	1.17688
BM_HC_HMP_S0022_01	N_blantyrii	0	0	BM	8732346	102769	1.17688
BM_HC_HMP_S0022_01	N_brasiliensis	0	0	BM	8732346	102769	1.17688
BM_HC_HMP_S0022_01	N_cinerea	0	0	BM	8732346	102769	1.17688
BM_HC_HMP_S0022_01	N_cinerea_str_CCUG_5746	0	0	BM	8732346	102769	1.17688
BM_HC_HMP_S0022_01	N_dentiae	0	0	BM	8732346	102769	1.17688
BM_HC_HMP_S0022_01	N_dumasiana	0	0	BM	8732346	102769	1.17688
BM_HC_HMP_S0022_01	N_elongata	0	0	BM	8732346	102769	1.17688
BM_HC_HMP_S0022_01	N_gonorrhoeae	0	0	BM	8732346	102769	1.17688
BM_HC_HMP_S0022_01	N_lactamica	0	0	BM	8732346	102769	1.17688
BM_HC_HMP_S0022_01	N_lactamica_str_NS19	0	0	BM	8732346	102769	1.17688
BM_HC_HMP_S0022_01	N_maigaei	0	0	BM	8732346	102769	1.17688
BM_HC_HMP_S0022_01	N_meningitidis	0	0	BM	8732346	102769	1.17688
BM_HC_HMP_S0022_01	N_mucosa_I	0	0	BM	8732346	102769	1.17688
BM_HC_HMP_S0022_01	N_mucosa_II	0	0	BM	8732346	102769	1.17688
BM_HC_HMP_S0022_01	N_mucosa_III	0	0	BM	8732346	102769	1.17688
BM_HC_HMP_S0022_01	N_mucosa_IV	0	0	BM	8732346	102769	1.17688
BM_HC_HMP_S0022_01	N_mucosa_V	0	0	BM	8732346	102769	1.17688
BM_HC_HMP_S0022_01	N_mucosa_VI	0	0	BM	8732346	102769	1.17688
BM_HC_HMP_S0022_01	N_mucosa_VII	0	0	BM	8732346	102769	1.17688
BM_HC_HMP_S0022_01	N_oralis	0	0	BM	8732346	102769	1.17688
BM_HC_HMP_S0022_01	N_polysaccharea	0	0	BM	8732346	102769	1.17688
BM_HC_HMP_S0022_01	N_shayeganii	0	0	BM	8732346	102769	1.17688
BM_HC_HMP_S0022_01	N_sp_HMT_020	0	0	BM	8732346	102769	1.17688
BM_HC_HMP_S0022_01	N_sp_str_3986_and_str_51_81	0	0	BM	8732346	102769	1.17688
BM_HC_HMP_S0022_01	N_sp_str_HSC_16F19	0	0	BM	8732346	102769	1.17688
BM_HC_HMP_S0022_01	N_sp_str_MVDL20_010259	0	0	BM	8732346	102769	1.17688
BM_HC_HMP_S0022_01	N_subflava_I	0	0	BM	8732346	102769	1.17688
BM_HC_HMP_S0022_01	N_subflava_II	0	0	BM	8732346	102769	1.17688
BM_HC_HMP_S0022_01	N_subflava_III	0	0	BM	8732346	102769	1.17688
BM_HC_HMP_S0022_01	N_subflava_IV	0	0	BM	8732346	102769	1.17688
BM_HC_HMP_S0022_01	N_subflava_IX	0	0	BM	8732346	102769	1.17688
BM_HC_HMP_S0022_01	N_subflava_V	0	0	BM	8732346	102769	1.17688
BM_HC_HMP_S0022_01	N_subflava_VI	0	0	BM	8732346	102769	1.17688
BM_HC_HMP_S0022_01	N_subflava_VII	0	0	BM	8732346	102769	1.17688
BM_HC_HMP_S0022_01	N_subflava_VIII	0	0	BM	8732346	102769	1.17688
BM_HC_HMP_S0022_01	N_uirgultaei	0	0	BM	8732346	102769	1.17688
BM_HC_HMP_S0022_01	N_viridiae	0	0	BM	8732346	102769	1.17688
BM_HC_HMP_S0022_01	N_wadsworthii	0	0	BM	8732346	102769	1.17688
BM_HC_HMP_S0022_01	N_weaveri	0	0	BM	8732346	102769	1.17688
BM_HC_HMP_S0022_01	S_muelleri	0	0	BM	8732346	102769	1.17688
BM_HC_HMP_S0022_02	E_corrodens	0	0	BM	69844264	769854	1.10224
BM_HC_HMP_S0022_02	E_exigua	0	0	BM	69844264	769854	1.10224
BM_HC_HMP_S0022_02	E_glucosivorans	0	0	BM	69844264	769854	1.10224
BM_HC_HMP_S0022_02	E_halliae	0	0	BM	69844264	769854	1.10224
BM_HC_HMP_S0022_02	K_bonacorsii_oralis	0	0	BM	69844264	769854	1.10224
BM_HC_HMP_S0022_02	K_denitrificans	0	0	BM	69844264	769854	1.10224
BM_HC_HMP_S0022_02	K_kingae	0	0	BM	69844264	769854	1.10224
BM_HC_HMP_S0022_02	K_negevensis	0	0	BM	69844264	769854	1.10224
BM_HC_HMP_S0022_02	K_potus	0	0	BM	69844264	769854	1.10224
BM_HC_HMP_S0022_02	K_sp_str_SNUBH_2017	0	0	BM	69844264	769854	1.10224
BM_HC_HMP_S0022_02	N_bacilliformis	0	0	BM	69844264	769854	1.10224
BM_HC_HMP_S0022_02	N_basseii	0	0	BM	69844264	769854	1.10224
BM_HC_HMP_S0022_02	N_benedictiae	0	0	BM	69844264	769854	1.10224
BM_HC_HMP_S0022_02	N_bergeri	0	0	BM	69844264	769854	1.10224
BM_HC_HMP_S0022_02	N_blantyrii	0	0	BM	69844264	769854	1.10224
BM_HC_HMP_S0022_02	N_brasiliensis	0	0	BM	69844264	769854	1.10224
BM_HC_HMP_S0022_02	N_cinerea	0	0	BM	69844264	769854	1.10224
BM_HC_HMP_S0022_02	N_cinerea_str_CCUG_5746	0	0	BM	69844264	769854	1.10224
BM_HC_HMP_S0022_02	N_dentiae	0	0	BM	69844264	769854	1.10224
BM_HC_HMP_S0022_02	N_dumasiana	0	0	BM	69844264	769854	1.10224
BM_HC_HMP_S0022_02	N_elongata	0	0	BM	69844264	769854	1.10224
BM_HC_HMP_S0022_02	N_gonorrhoeae	0	0	BM	69844264	769854	1.10224
BM_HC_HMP_S0022_02	N_lactamica	0	0	BM	69844264	769854	1.10224
BM_HC_HMP_S0022_02	N_lactamica_str_NS19	0	0	BM	69844264	769854	1.10224
BM_HC_HMP_S0022_02	N_maigaei	0	0	BM	69844264	769854	1.10224
BM_HC_HMP_S0022_02	N_meningitidis	0	0	BM	69844264	769854	1.10224
BM_HC_HMP_S0022_02	N_mucosa_I	0	0	BM	69844264	769854	1.10224
BM_HC_HMP_S0022_02	N_mucosa_II	0	0	BM	69844264	769854	1.10224
BM_HC_HMP_S0022_02	N_mucosa_III	0	0	BM	69844264	769854	1.10224
BM_HC_HMP_S0022_02	N_mucosa_IV	0	0	BM	69844264	769854	1.10224
BM_HC_HMP_S0022_02	N_mucosa_V	0	0	BM	69844264	769854	1.10224
BM_HC_HMP_S0022_02	N_mucosa_VI	0	0	BM	69844264	769854	1.10224
BM_HC_HMP_S0022_02	N_mucosa_VII	0	0	BM	69844264	769854	1.10224
BM_HC_HMP_S0022_02	N_oralis	0	0	BM	69844264	769854	1.10224
BM_HC_HMP_S0022_02	N_polysaccharea	0	0	BM	69844264	769854	1.10224
BM_HC_HMP_S0022_02	N_shayeganii	0	0	BM	69844264	769854	1.10224
BM_HC_HMP_S0022_02	N_sp_HMT_020	0	0	BM	69844264	769854	1.10224
BM_HC_HMP_S0022_02	N_sp_str_3986_and_str_51_81	0	0	BM	69844264	769854	1.10224
BM_HC_HMP_S0022_02	N_sp_str_HSC_16F19	0	0	BM	69844264	769854	1.10224
BM_HC_HMP_S0022_02	N_sp_str_MVDL20_010259	0	0	BM	69844264	769854	1.10224
BM_HC_HMP_S0022_02	N_subflava_I	0	0	BM	69844264	769854	1.10224
BM_HC_HMP_S0022_02	N_subflava_II	0	0	BM	69844264	769854	1.10224
BM_HC_HMP_S0022_02	N_subflava_III	0	0	BM	69844264	769854	1.10224
BM_HC_HMP_S0022_02	N_subflava_IV	0	0	BM	69844264	769854	1.10224
BM_HC_HMP_S0022_02	N_subflava_IX	0	0	BM	69844264	769854	1.10224
BM_HC_HMP_S0022_02	N_subflava_V	0	0	BM	69844264	769854	1.10224
BM_HC_HMP_S0022_02	N_subflava_VI	0	0	BM	69844264	769854	1.10224
BM_HC_HMP_S0022_02	N_subflava_VII	0	0	BM	69844264	769854	1.10224
BM_HC_HMP_S0022_02	N_subflava_VIII	0	0	BM	69844264	769854	1.10224
BM_HC_HMP_S0022_02	N_uirgultaei	0	0	BM	69844264	769854	1.10224
BM_HC_HMP_S0022_02	N_viridiae	0	0	BM	69844264	769854	1.10224
BM_HC_HMP_S0022_02	N_wadsworthii	0	0	BM	69844264	769854	1.10224
BM_HC_HMP_S0022_02	N_weaveri	0	0	BM	69844264	769854	1.10224
BM_HC_HMP_S0022_02	S_muelleri	0	0	BM	69844264	769854	1.10224
BM_HC_HMP_S0022_03	E_corrodens	0	0	BM	15153146	979347	6.46299
[truncated: 68,039 more rows]

## Sheet: Table S10
layers	Group_ID	sum_Q2Q3_coverage	site	total_number_reads	total_reads_mapped	percent_reads_mapped
BM_HC_HMP_S0001_01	E_corrodens	0.00282744	BM	5438658	292895	5.38543
BM_HC_HMP_S0001_01	E_exigua	0.0001922	BM	5438658	292895	5.38543
BM_HC_HMP_S0001_01	E_glucosivorans	1.75654e-05	BM	5438658	292895	5.38543
BM_HC_HMP_S0001_01	E_halliae	0.000623764	BM	5438658	292895	5.38543
BM_HC_HMP_S0001_01	K_bonacorsii_oralis	0.00173704	BM	5438658	292895	5.38543
BM_HC_HMP_S0001_01	K_denitrificans	0.00366927	BM	5438658	292895	5.38543
BM_HC_HMP_S0001_01	K_kingae	0	BM	5438658	292895	5.38543
BM_HC_HMP_S0001_01	K_negevensis	0	BM	5438658	292895	5.38543
BM_HC_HMP_S0001_01	K_potus	0	BM	5438658	292895	5.38543
BM_HC_HMP_S0001_01	K_sp_str_SNUBH_2017	0	BM	5438658	292895	5.38543
BM_HC_HMP_S0001_01	N_bacilliformis	0	BM	5438658	292895	5.38543
BM_HC_HMP_S0001_01	N_basseii	0.00049987	BM	5438658	292895	5.38543
BM_HC_HMP_S0001_01	N_benedictiae	0	BM	5438658	292895	5.38543
BM_HC_HMP_S0001_01	N_bergeri	0.000210552	BM	5438658	292895	5.38543
BM_HC_HMP_S0001_01	N_blantyrii	0	BM	5438658	292895	5.38543
BM_HC_HMP_S0001_01	N_brasiliensis	0	BM	5438658	292895	5.38543
BM_HC_HMP_S0001_01	N_cinerea	0.0047454	BM	5438658	292895	5.38543
BM_HC_HMP_S0001_01	N_cinerea_str_CCUG_5746	0	BM	5438658	292895	5.38543
BM_HC_HMP_S0001_01	N_dentiae	0.00011725	BM	5438658	292895	5.38543
BM_HC_HMP_S0001_01	N_dumasiana	7.31283e-05	BM	5438658	292895	5.38543
BM_HC_HMP_S0001_01	N_elongata	0.000818627	BM	5438658	292895	5.38543
BM_HC_HMP_S0001_01	N_gonorrhoeae	0	BM	5438658	292895	5.38543
BM_HC_HMP_S0001_01	N_lactamica	0	BM	5438658	292895	5.38543
BM_HC_HMP_S0001_01	N_lactamica_str_NS19	0.000215475	BM	5438658	292895	5.38543
BM_HC_HMP_S0001_01	N_maigaei	0.00665957	BM	5438658	292895	5.38543
BM_HC_HMP_S0001_01	N_meningitidis	0.0671465	BM	5438658	292895	5.38543
BM_HC_HMP_S0001_01	N_mucosa_I	0.00118585	BM	5438658	292895	5.38543
BM_HC_HMP_S0001_01	N_mucosa_II	0.00382104	BM	5438658	292895	5.38543
BM_HC_HMP_S0001_01	N_mucosa_III	0.000844501	BM	5438658	292895	5.38543
BM_HC_HMP_S0001_01	N_mucosa_IV	0.0320633	BM	5438658	292895	5.38543
BM_HC_HMP_S0001_01	N_mucosa_V	0.0805159	BM	5438658	292895	5.38543
BM_HC_HMP_S0001_01	N_mucosa_VI	0.00421234	BM	5438658	292895	5.38543
BM_HC_HMP_S0001_01	N_mucosa_VII	0.00677122	BM	5438658	292895	5.38543
BM_HC_HMP_S0001_01	N_oralis	0.00103	BM	5438658	292895	5.38543
BM_HC_HMP_S0001_01	N_polysaccharea	0.000598943	BM	5438658	292895	5.38543
BM_HC_HMP_S0001_01	N_shayeganii	0	BM	5438658	292895	5.38543
BM_HC_HMP_S0001_01	N_sp_HMT_020	0	BM	5438658	292895	5.38543
BM_HC_HMP_S0001_01	N_sp_str_3986_and_str_51_81	0.0089207	BM	5438658	292895	5.38543
BM_HC_HMP_S0001_01	N_sp_str_HSC_16F19	4.44728e-05	BM	5438658	292895	5.38543
BM_HC_HMP_S0001_01	N_sp_str_MVDL20_010259	0	BM	5438658	292895	5.38543
BM_HC_HMP_S0001_01	N_subflava_I	0.442017	BM	5438658	292895	5.38543
BM_HC_HMP_S0001_01	N_subflava_II	0.0103922	BM	5438658	292895	5.38543
BM_HC_HMP_S0001_01	N_subflava_III	0.00163198	BM	5438658	292895	5.38543
BM_HC_HMP_S0001_01	N_subflava_IV	2.18883	BM	5438658	292895	5.38543
BM_HC_HMP_S0001_01	N_subflava_IX	0.000345833	BM	5438658	292895	5.38543
BM_HC_HMP_S0001_01	N_subflava_V	0.000493279	BM	5438658	292895	5.38543
BM_HC_HMP_S0001_01	N_subflava_VI	0	BM	5438658	292895	5.38543
BM_HC_HMP_S0001_01	N_subflava_VII	0.018157	BM	5438658	292895	5.38543
BM_HC_HMP_S0001_01	N_subflava_VIII	0.00615349	BM	5438658	292895	5.38543
BM_HC_HMP_S0001_01	N_uirgultaei	0	BM	5438658	292895	5.38543
BM_HC_HMP_S0001_01	N_viridiae	0	BM	5438658	292895	5.38543
BM_HC_HMP_S0001_01	N_wadsworthii	0.000271314	BM	5438658	292895	5.38543
BM_HC_HMP_S0001_01	N_weaveri	0	BM	5438658	292895	5.38543
BM_HC_HMP_S0001_01	S_muelleri	0	BM	5438658	292895	5.38543
BM_HC_HMP_S0001_02	E_corrodens	0.00180322	BM	6324470	299834	4.74086
BM_HC_HMP_S0001_02	E_exigua	3.10732e-05	BM	6324470	299834	4.74086
BM_HC_HMP_S0001_02	E_glucosivorans	0	BM	6324470	299834	4.74086
BM_HC_HMP_S0001_02	E_halliae	0	BM	6324470	299834	4.74086
BM_HC_HMP_S0001_02	K_bonacorsii_oralis	0.00262915	BM	6324470	299834	4.74086
BM_HC_HMP_S0001_02	K_denitrificans	0.00170446	BM	6324470	299834	4.74086
BM_HC_HMP_S0001_02	K_kingae	0	BM	6324470	299834	4.74086
BM_HC_HMP_S0001_02	K_negevensis	0	BM	6324470	299834	4.74086
BM_HC_HMP_S0001_02	K_potus	0	BM	6324470	299834	4.74086
BM_HC_HMP_S0001_02	K_sp_str_SNUBH_2017	0	BM	6324470	299834	4.74086
BM_HC_HMP_S0001_02	N_bacilliformis	0	BM	6324470	299834	4.74086
BM_HC_HMP_S0001_02	N_basseii	0.0004354	BM	6324470	299834	4.74086
BM_HC_HMP_S0001_02	N_benedictiae	8.96649e-05	BM	6324470	299834	4.74086
BM_HC_HMP_S0001_02	N_bergeri	0.000143615	BM	6324470	299834	4.74086
BM_HC_HMP_S0001_02	N_blantyrii	0	BM	6324470	299834	4.74086
BM_HC_HMP_S0001_02	N_brasiliensis	0	BM	6324470	299834	4.74086
BM_HC_HMP_S0001_02	N_cinerea	0.000998613	BM	6324470	299834	4.74086
BM_HC_HMP_S0001_02	N_cinerea_str_CCUG_5746	0	BM	6324470	299834	4.74086
BM_HC_HMP_S0001_02	N_dentiae	0	BM	6324470	299834	4.74086
BM_HC_HMP_S0001_02	N_dumasiana	7.59938e-05	BM	6324470	299834	4.74086
BM_HC_HMP_S0001_02	N_elongata	0.00267879	BM	6324470	299834	4.74086
BM_HC_HMP_S0001_02	N_gonorrhoeae	0	BM	6324470	299834	4.74086
BM_HC_HMP_S0001_02	N_lactamica	0	BM	6324470	299834	4.74086
BM_HC_HMP_S0001_02	N_lactamica_str_NS19	0	BM	6324470	299834	4.74086
BM_HC_HMP_S0001_02	N_maigaei	0.000258315	BM	6324470	299834	4.74086
BM_HC_HMP_S0001_02	N_meningitidis	0.0508539	BM	6324470	299834	4.74086
BM_HC_HMP_S0001_02	N_mucosa_I	0.00194091	BM	6324470	299834	4.74086
BM_HC_HMP_S0001_02	N_mucosa_II	0.00506338	BM	6324470	299834	4.74086
BM_HC_HMP_S0001_02	N_mucosa_III	0.00232174	BM	6324470	299834	4.74086
BM_HC_HMP_S0001_02	N_mucosa_IV	0.00318967	BM	6324470	299834	4.74086
BM_HC_HMP_S0001_02	N_mucosa_V	0.126169	BM	6324470	299834	4.74086
BM_HC_HMP_S0001_02	N_mucosa_VI	0.0303089	BM	6324470	299834	4.74086
BM_HC_HMP_S0001_02	N_mucosa_VII	0.0267532	BM	6324470	299834	4.74086
BM_HC_HMP_S0001_02	N_oralis	0.000427407	BM	6324470	299834	4.74086
BM_HC_HMP_S0001_02	N_polysaccharea	0.000134625	BM	6324470	299834	4.74086
BM_HC_HMP_S0001_02	N_shayeganii	0	BM	6324470	299834	4.74086
BM_HC_HMP_S0001_02	N_sp_HMT_020	5.25032e-05	BM	6324470	299834	4.74086
BM_HC_HMP_S0001_02	N_sp_str_3986_and_str_51_81	0.00567939	BM	6324470	299834	4.74086
BM_HC_HMP_S0001_02	N_sp_str_HSC_16F19	1.65831e-05	BM	6324470	299834	4.74086
BM_HC_HMP_S0001_02	N_sp_str_MVDL20_010259	6.90076e-05	BM	6324470	299834	4.74086
BM_HC_HMP_S0001_02	N_subflava_I	0.507429	BM	6324470	299834	4.74086
BM_HC_HMP_S0001_02	N_subflava_II	0.00732768	BM	6324470	299834	4.74086
BM_HC_HMP_S0001_02	N_subflava_III	1.97873e-05	BM	6324470	299834	4.74086
BM_HC_HMP_S0001_02	N_subflava_IV	1.89733	BM	6324470	299834	4.74086
BM_HC_HMP_S0001_02	N_subflava_IX	0	BM	6324470	299834	4.74086
BM_HC_HMP_S0001_02	N_subflava_V	0.00203931	BM	6324470	299834	4.74086
BM_HC_HMP_S0001_02	N_subflava_VI	0	BM	6324470	299834	4.74086
BM_HC_HMP_S0001_02	N_subflava_VII	0.00838055	BM	6324470	299834	4.74086
BM_HC_HMP_S0001_02	N_subflava_VIII	0.00520652	BM	6324470	299834	4.74086
BM_HC_HMP_S0001_02	N_uirgultaei	0	BM	6324470	299834	4.74086
BM_HC_HMP_S0001_02	N_viridiae	0	BM	6324470	299834	4.74086
BM_HC_HMP_S0001_02	N_wadsworthii	0	BM	6324470	299834	4.74086
BM_HC_HMP_S0001_02	N_weaveri	0	BM	6324470	299834	4.74086
BM_HC_HMP_S0001_02	S_muelleri	0	BM	6324470	299834	4.74086
BM_HC_HMP_S0001_03	E_corrodens	0.001557	BM	894820	135515	15.1444
BM_HC_HMP_S0001_03	E_exigua	0	BM	894820	135515	15.1444
BM_HC_HMP_S0001_03	E_glucosivorans	0	BM	894820	135515	15.1444
BM_HC_HMP_S0001_03	E_halliae	0	BM	894820	135515	15.1444
BM_HC_HMP_S0001_03	K_bonacorsii_oralis	0	BM	894820	135515	15.1444
BM_HC_HMP_S0001_03	K_denitrificans	0	BM	894820	135515	15.1444
BM_HC_HMP_S0001_03	K_kingae	0	BM	894820	135515	15.1444
BM_HC_HMP_S0001_03	K_negevensis	0	BM	894820	135515	15.1444
BM_HC_HMP_S0001_03	K_potus	0	BM	894820	135515	15.1444
BM_HC_HMP_S0001_03	K_sp_str_SNUBH_2017	0	BM	894820	135515	15.1444
BM_HC_HMP_S0001_03	N_bacilliformis	0	BM	894820	135515	15.1444
BM_HC_HMP_S0001_03	N_basseii	0.000596797	BM	894820	135515	15.1444
BM_HC_HMP_S0001_03	N_benedictiae	0.000126504	BM	894820	135515	15.1444
BM_HC_HMP_S0001_03	N_bergeri	0	BM	894820	135515	15.1444
BM_HC_HMP_S0001_03	N_blantyrii	0	BM	894820	135515	15.1444
BM_HC_HMP_S0001_03	N_brasiliensis	0	BM	894820	135515	15.1444
BM_HC_HMP_S0001_03	N_cinerea	7.08889e-05	BM	894820	135515	15.1444
BM_HC_HMP_S0001_03	N_cinerea_str_CCUG_5746	0	BM	894820	135515	15.1444
BM_HC_HMP_S0001_03	N_dentiae	0	BM	894820	135515	15.1444
BM_HC_HMP_S0001_03	N_dumasiana	0	BM	894820	135515	15.1444
BM_HC_HMP_S0001_03	N_elongata	0	BM	894820	135515	15.1444
BM_HC_HMP_S0001_03	N_gonorrhoeae	0	BM	894820	135515	15.1444
BM_HC_HMP_S0001_03	N_lactamica	0	BM	894820	135515	15.1444
BM_HC_HMP_S0001_03	N_lactamica_str_NS19	0	BM	894820	135515	15.1444
BM_HC_HMP_S0001_03	N_maigaei	0.000269663	BM	894820	135515	15.1444
BM_HC_HMP_S0001_03	N_meningitidis	0.00372937	BM	894820	135515	15.1444
BM_HC_HMP_S0001_03	N_mucosa_I	0.000138639	BM	894820	135515	15.1444
BM_HC_HMP_S0001_03	N_mucosa_II	9.07047e-05	BM	894820	135515	15.1444
BM_HC_HMP_S0001_03	N_mucosa_III	0.000187519	BM	894820	135515	15.1444
BM_HC_HMP_S0001_03	N_mucosa_IV	0	BM	894820	135515	15.1444
BM_HC_HMP_S0001_03	N_mucosa_V	0.00670474	BM	894820	135515	15.1444
BM_HC_HMP_S0001_03	N_mucosa_VI	0.000704057	BM	894820	135515	15.1444
BM_HC_HMP_S0001_03	N_mucosa_VII	0.000866739	BM	894820	135515	15.1444
BM_HC_HMP_S0001_03	N_oralis	1.717e-05	BM	894820	135515	15.1444
BM_HC_HMP_S0001_03	N_polysaccharea	0.000492894	BM	894820	135515	15.1444
BM_HC_HMP_S0001_03	N_shayeganii	0	BM	894820	135515	15.1444
BM_HC_HMP_S0001_03	N_sp_HMT_020	0	BM	894820	135515	15.1444
BM_HC_HMP_S0001_03	N_sp_str_3986_and_str_51_81	0.000852687	BM	894820	135515	15.1444
BM_HC_HMP_S0001_03	N_sp_str_HSC_16F19	0	BM	894820	135515	15.1444
BM_HC_HMP_S0001_03	N_sp_str_MVDL20_010259	0	BM	894820	135515	15.1444
BM_HC_HMP_S0001_03	N_subflava_I	0.0114228	BM	894820	135515	15.1444
BM_HC_HMP_S0001_03	N_subflava_II	0.00304009	BM	894820	135515	15.1444
BM_HC_HMP_S0001_03	N_subflava_III	0	BM	894820	135515	15.1444
BM_HC_HMP_S0001_03	N_subflava_IV	0.771664	BM	894820	135515	15.1444
BM_HC_HMP_S0001_03	N_subflava_IX	0	BM	894820	135515	15.1444
BM_HC_HMP_S0001_03	N_subflava_V	0.000417659	BM	894820	135515	15.1444
BM_HC_HMP_S0001_03	N_subflava_VI	0	BM	894820	135515	15.1444
BM_HC_HMP_S0001_03	N_subflava_VII	0.00253129	BM	894820	135515	15.1444
BM_HC_HMP_S0001_03	N_subflava_VIII	5.79643e-05	BM	894820	135515	15.1444
BM_HC_HMP_S0001_03	N_uirgultaei	0	BM	894820	135515	15.1444
BM_HC_HMP_S0001_03	N_viridiae	0	BM	894820	135515	15.1444
BM_HC_HMP_S0001_03	N_wadsworthii	0	BM	894820	135515	15.1444
BM_HC_HMP_S0001_03	N_weaveri	0	BM	894820	135515	15.1444
BM_HC_HMP_S0001_03	S_muelleri	0	BM	894820	135515	15.1444
BM_HC_HMP_S0002_01	E_corrodens	0	BM	4282248	62561	1.46094
BM_HC_HMP_S0002_01	E_exigua	0	BM	4282248	62561	1.46094
BM_HC_HMP_S0002_01	E_glucosivorans	0	BM	4282248	62561	1.46094
BM_HC_HMP_S0002_01	E_halliae	0	BM	4282248	62561	1.46094
BM_HC_HMP_S0002_01	K_bonacorsii_oralis	0	BM	4282248	62561	1.46094
BM_HC_HMP_S0002_01	K_denitrificans	1.58731e-05	BM	4282248	62561	1.46094
BM_HC_HMP_S0002_01	K_kingae	0	BM	4282248	62561	1.46094
BM_HC_HMP_S0002_01	K_negevensis	0	BM	4282248	62561	1.46094
BM_HC_HMP_S0002_01	K_potus	0	BM	4282248	62561	1.46094
BM_HC_HMP_S0002_01	K_sp_str_SNUBH_2017	0.000473341	BM	4282248	62561	1.46094
BM_HC_HMP_S0002_01	N_bacilliformis	0	BM	4282248	62561	1.46094
BM_HC_HMP_S0002_01	N_basseii	0	BM	4282248	62561	1.46094
BM_HC_HMP_S0002_01	N_benedictiae	0	BM	4282248	62561	1.46094
BM_HC_HMP_S0002_01	N_bergeri	0	BM	4282248	62561	1.46094
BM_HC_HMP_S0002_01	N_blantyrii	0	BM	4282248	62561	1.46094
BM_HC_HMP_S0002_01	N_brasiliensis	0	BM	4282248	62561	1.46094
BM_HC_HMP_S0002_01	N_cinerea	0.00836019	BM	4282248	62561	1.46094
BM_HC_HMP_S0002_01	N_cinerea_str_CCUG_5746	0	BM	4282248	62561	1.46094
BM_HC_HMP_S0002_01	N_dentiae	0	BM	4282248	62561	1.46094
BM_HC_HMP_S0002_01	N_dumasiana	0	BM	4282248	62561	1.46094
BM_HC_HMP_S0002_01	N_elongata	8.53495e-05	BM	4282248	62561	1.46094
BM_HC_HMP_S0002_01	N_gonorrhoeae	0	BM	4282248	62561	1.46094
BM_HC_HMP_S0002_01	N_lactamica	0	BM	4282248	62561	1.46094
BM_HC_HMP_S0002_01	N_lactamica_str_NS19	0	BM	4282248	62561	1.46094
BM_HC_HMP_S0002_01	N_maigaei	0	BM	4282248	62561	1.46094
BM_HC_HMP_S0002_01	N_meningitidis	0.0362498	BM	4282248	62561	1.46094
BM_HC_HMP_S0002_01	N_mucosa_I	0	BM	4282248	62561	1.46094
BM_HC_HMP_S0002_01	N_mucosa_II	0	BM	4282248	62561	1.46094
BM_HC_HMP_S0002_01	N_mucosa_III	9.46684e-05	BM	4282248	62561	1.46094
BM_HC_HMP_S0002_01	N_mucosa_IV	0	BM	4282248	62561	1.46094
BM_HC_HMP_S0002_01	N_mucosa_V	0.112551	BM	4282248	62561	1.46094
BM_HC_HMP_S0002_01	N_mucosa_VI	0.000209008	BM	4282248	62561	1.46094
BM_HC_HMP_S0002_01	N_mucosa_VII	0.000552032	BM	4282248	62561	1.46094
BM_HC_HMP_S0002_01	N_oralis	0.000641987	BM	4282248	62561	1.46094
BM_HC_HMP_S0002_01	N_polysaccharea	0	BM	4282248	62561	1.46094
BM_HC_HMP_S0002_01	N_shayeganii	0	BM	4282248	62561	1.46094
BM_HC_HMP_S0002_01	N_sp_HMT_020	0	BM	4282248	62561	1.46094
BM_HC_HMP_S0002_01	N_sp_str_3986_and_str_51_81	0.00134268	BM	4282248	62561	1.46094
BM_HC_HMP_S0002_01	N_sp_str_HSC_16F19	1.05564e-05	BM	4282248	62561	1.46094
BM_HC_HMP_S0002_01	N_sp_str_MVDL20_010259	0	BM	4282248	62561	1.46094
BM_HC_HMP_S0002_01	N_subflava_I	0.00722875	BM	4282248	62561	1.46094
BM_HC_HMP_S0002_01	N_subflava_II	0	BM	4282248	62561	1.46094
BM_HC_HMP_S0002_01	N_subflava_III	0.00156886	BM	4282248	62561	1.46094
BM_HC_HMP_S0002_01	N_subflava_IV	0.0035249	BM	4282248	62561	1.46094
BM_HC_HMP_S0002_01	N_subflava_IX	0.000183106	BM	4282248	62561	1.46094
BM_HC_HMP_S0002_01	N_subflava_V	3.31746e-05	BM	4282248	62561	1.46094
BM_HC_HMP_S0002_01	N_subflava_VI	0	BM	4282248	62561	1.46094
BM_HC_HMP_S0002_01	N_subflava_VII	0	BM	4282248	62561	1.46094
BM_HC_HMP_S0002_01	N_subflava_VIII	0	BM	4282248	62561	1.46094
BM_HC_HMP_S0002_01	N_uirgultaei	0	BM	4282248	62561	1.46094
BM_HC_HMP_S0002_01	N_viridiae	0	BM	4282248	62561	1.46094
BM_HC_HMP_S0002_01	N_wadsworthii	0.000188888	BM	4282248	62561	1.46094
BM_HC_HMP_S0002_01	N_weaveri	0	BM	4282248	62561	1.46094
BM_HC_HMP_S0002_01	S_muelleri	0	BM	4282248	62561	1.46094
BM_HC_HMP_S0002_02	E_corrodens	0.0197285	BM	49520108	497194	1.00402
BM_HC_HMP_S0002_02	E_exigua	0.000480166	BM	49520108	497194	1.00402
BM_HC_HMP_S0002_02	E_glucosivorans	0.000588022	BM	49520108	497194	1.00402
BM_HC_HMP_S0002_02	E_halliae	0.001312	BM	49520108	497194	1.00402
BM_HC_HMP_S0002_02	K_bonacorsii_oralis	0	BM	49520108	497194	1.00402
BM_HC_HMP_S0002_02	K_denitrificans	6.15343	BM	49520108	497194	1.00402
BM_HC_HMP_S0002_02	K_kingae	0	BM	49520108	497194	1.00402
BM_HC_HMP_S0002_02	K_negevensis	0	BM	49520108	497194	1.00402
BM_HC_HMP_S0002_02	K_potus	0	BM	49520108	497194	1.00402
BM_HC_HMP_S0002_02	K_sp_str_SNUBH_2017	0.00623121	BM	49520108	497194	1.00402
BM_HC_HMP_S0002_02	N_bacilliformis	0.000177287	BM	49520108	497194	1.00402
BM_HC_HMP_S0002_02	N_basseii	0.00438624	BM	49520108	497194	1.00402
BM_HC_HMP_S0002_02	N_benedictiae	7.4452e-05	BM	49520108	497194	1.00402
BM_HC_HMP_S0002_02	N_bergeri	0.000415237	BM	49520108	497194	1.00402
BM_HC_HMP_S0002_02	N_blantyrii	0.000422633	BM	49520108	497194	1.00402
BM_HC_HMP_S0002_02	N_brasiliensis	0.000438072	BM	49520108	497194	1.00402
BM_HC_HMP_S0002_02	N_cinerea	0.0125449	BM	49520108	497194	1.00402
BM_HC_HMP_S0002_02	N_cinerea_str_CCUG_5746	0	BM	49520108	497194	1.00402
BM_HC_HMP_S0002_02	N_dentiae	0.000365939	BM	49520108	497194	1.00402
BM_HC_HMP_S0002_02	N_dumasiana	0.00116915	BM	49520108	497194	1.00402
BM_HC_HMP_S0002_02	N_elongata	0.00734362	BM	49520108	497194	1.00402
BM_HC_HMP_S0002_02	N_gonorrhoeae	0	BM	49520108	497194	1.00402
BM_HC_HMP_S0002_02	N_lactamica	0	BM	49520108	497194	1.00402
BM_HC_HMP_S0002_02	N_lactamica_str_NS19	0.00102544	BM	49520108	497194	1.00402
BM_HC_HMP_S0002_02	N_maigaei	0	BM	49520108	497194	1.00402
BM_HC_HMP_S0002_02	N_meningitidis	0.149023	BM	49520108	497194	1.00402
BM_HC_HMP_S0002_02	N_mucosa_I	0.00379938	BM	49520108	497194	1.00402
BM_HC_HMP_S0002_02	N_mucosa_II	0.0744902	BM	49520108	497194	1.00402
BM_HC_HMP_S0002_02	N_mucosa_III	0.146537	BM	49520108	497194	1.00402
BM_HC_HMP_S0002_02	N_mucosa_IV	0.0112045	BM	49520108	497194	1.00402
BM_HC_HMP_S0002_02	N_mucosa_V	0.44236	BM	49520108	497194	1.00402
BM_HC_HMP_S0002_02	N_mucosa_VI	0.086771	BM	49520108	497194	1.00402
BM_HC_HMP_S0002_02	N_mucosa_VII	0.0531112	BM	49520108	497194	1.00402
BM_HC_HMP_S0002_02	N_oralis	0.00786461	BM	49520108	497194	1.00402
BM_HC_HMP_S0002_02	N_polysaccharea	0.0101999	BM	49520108	497194	1.00402
BM_HC_HMP_S0002_02	N_shayeganii	1.6139e-05	BM	49520108	497194	1.00402
BM_HC_HMP_S0002_02	N_sp_HMT_020	0	BM	49520108	497194	1.00402
BM_HC_HMP_S0002_02	N_sp_str_3986_and_str_51_81	0.0100374	BM	49520108	497194	1.00402
BM_HC_HMP_S0002_02	N_sp_str_HSC_16F19	0.000489994	BM	49520108	497194	1.00402
BM_HC_HMP_S0002_02	N_sp_str_MVDL20_010259	0.00028671	BM	49520108	497194	1.00402
BM_HC_HMP_S0002_02	N_subflava_I	0.0976303	BM	49520108	497194	1.00402
BM_HC_HMP_S0002_02	N_subflava_II	0.00137105	BM	49520108	497194	1.00402
BM_HC_HMP_S0002_02	N_subflava_III	0.0057769	BM	49520108	497194	1.00402
BM_HC_HMP_S0002_02	N_subflava_IV	0.231339	BM	49520108	497194	1.00402
BM_HC_HMP_S0002_02	N_subflava_IX	0.014662	BM	49520108	497194	1.00402
BM_HC_HMP_S0002_02	N_subflava_V	0.00242771	BM	49520108	497194	1.00402
BM_HC_HMP_S0002_02	N_subflava_VI	0	BM	49520108	497194	1.00402
BM_HC_HMP_S0002_02	N_subflava_VII	0.00841867	BM	49520108	497194	1.00402
BM_HC_HMP_S0002_02	N_subflava_VIII	7.64838e-05	BM	49520108	497194	1.00402
BM_HC_HMP_S0002_02	N_uirgultaei	0	BM	49520108	497194	1.00402
BM_HC_HMP_S0002_02	N_viridiae	0.000192963	BM	49520108	497194	1.00402
BM_HC_HMP_S0002_02	N_wadsworthii	0.00205484	BM	49520108	497194	1.00402
BM_HC_HMP_S0002_02	N_weaveri	0	BM	49520108	497194	1.00402
BM_HC_HMP_S0002_02	S_muelleri	0	BM	49520108	497194	1.00402
BM_HC_HMP_S0003_01	E_corrodens	0.00314948	BM	7768580	143069	1.84164
BM_HC_HMP_S0003_01	E_exigua	0	BM	7768580	143069	1.84164
BM_HC_HMP_S0003_01	E_glucosivorans	0	BM	7768580	143069	1.84164
BM_HC_HMP_S0003_01	E_halliae	0	BM	7768580	143069	1.84164
BM_HC_HMP_S0003_01	K_bonacorsii_oralis	0	BM	7768580	143069	1.84164
BM_HC_HMP_S0003_01	K_denitrificans	0	BM	7768580	143069	1.84164
BM_HC_HMP_S0003_01	K_kingae	0	BM	7768580	143069	1.84164
BM_HC_HMP_S0003_01	K_negevensis	0	BM	7768580	143069	1.84164
BM_HC_HMP_S0003_01	K_potus	0	BM	7768580	143069	1.84164
BM_HC_HMP_S0003_01	K_sp_str_SNUBH_2017	0.000204922	BM	7768580	143069	1.84164
BM_HC_HMP_S0003_01	N_bacilliformis	0.000189266	BM	7768580	143069	1.84164
BM_HC_HMP_S0003_01	N_basseii	0	BM	7768580	143069	1.84164
BM_HC_HMP_S0003_01	N_benedictiae	0	BM	7768580	143069	1.84164
BM_HC_HMP_S0003_01	N_bergeri	0	BM	7768580	143069	1.84164
BM_HC_HMP_S0003_01	N_blantyrii	1.523e-05	BM	7768580	143069	1.84164
BM_HC_HMP_S0003_01	N_brasiliensis	0	BM	7768580	143069	1.84164
BM_HC_HMP_S0003_01	N_cinerea	0.00156673	BM	7768580	143069	1.84164
BM_HC_HMP_S0003_01	N_cinerea_str_CCUG_5746	0	BM	7768580	143069	1.84164
BM_HC_HMP_S0003_01	N_dentiae	0	BM	7768580	143069	1.84164
BM_HC_HMP_S0003_01	N_dumasiana	7.2933e-05	BM	7768580	143069	1.84164
BM_HC_HMP_S0003_01	N_elongata	0.00105015	BM	7768580	143069	1.84164
BM_HC_HMP_S0003_01	N_gonorrhoeae	0	BM	7768580	143069	1.84164
BM_HC_HMP_S0003_01	N_lactamica	0	BM	7768580	143069	1.84164
BM_HC_HMP_S0003_01	N_lactamica_str_NS19	0	BM	7768580	143069	1.84164
BM_HC_HMP_S0003_01	N_maigaei	0.00030801	BM	7768580	143069	1.84164
BM_HC_HMP_S0003_01	N_meningitidis	0.0232963	BM	7768580	143069	1.84164
BM_HC_HMP_S0003_01	N_mucosa_I	0.000770225	BM	7768580	143069	1.84164
BM_HC_HMP_S0003_01	N_mucosa_II	0.00236209	BM	7768580	143069	1.84164
BM_HC_HMP_S0003_01	N_mucosa_III	0.0015959	BM	7768580	143069	1.84164
BM_HC_HMP_S0003_01	N_mucosa_IV	0.000226665	BM	7768580	143069	1.84164
BM_HC_HMP_S0003_01	N_mucosa_V	0.283409	BM	7768580	143069	1.84164
BM_HC_HMP_S0003_01	N_mucosa_VI	0.186355	BM	7768580	143069	1.84164
BM_HC_HMP_S0003_01	N_mucosa_VII	0.0241098	BM	7768580	143069	1.84164
BM_HC_HMP_S0003_01	N_oralis	7.93539e-05	BM	7768580	143069	1.84164
BM_HC_HMP_S0003_01	N_polysaccharea	0.000171857	BM	7768580	143069	1.84164
BM_HC_HMP_S0003_01	N_shayeganii	0	BM	7768580	143069	1.84164
BM_HC_HMP_S0003_01	N_sp_HMT_020	0	BM	7768580	143069	1.84164
BM_HC_HMP_S0003_01	N_sp_str_3986_and_str_51_81	0.00254432	BM	7768580	143069	1.84164
BM_HC_HMP_S0003_01	N_sp_str_HSC_16F19	2.56369e-05	BM	7768580	143069	1.84164
BM_HC_HMP_S0003_01	N_sp_str_MVDL20_010259	0	BM	7768580	143069	1.84164
BM_HC_HMP_S0003_01	N_subflava_I	0.020034	BM	7768580	143069	1.84164
BM_HC_HMP_S0003_01	N_subflava_II	0	BM	7768580	143069	1.84164
BM_HC_HMP_S0003_01	N_subflava_III	0.000782975	BM	7768580	143069	1.84164
BM_HC_HMP_S0003_01	N_subflava_IV	0.00940988	BM	7768580	143069	1.84164
BM_HC_HMP_S0003_01	N_subflava_IX	0	BM	7768580	143069	1.84164
BM_HC_HMP_S0003_01	N_subflava_V	0.000468457	BM	7768580	143069	1.84164
BM_HC_HMP_S0003_01	N_subflava_VI	0	BM	7768580	143069	1.84164
BM_HC_HMP_S0003_01	N_subflava_VII	0.000808493	BM	7768580	143069	1.84164
BM_HC_HMP_S0003_01	N_subflava_VIII	5.79643e-05	BM	7768580	143069	1.84164
BM_HC_HMP_S0003_01	N_uirgultaei	0	BM	7768580	143069	1.84164
BM_HC_HMP_S0003_01	N_viridiae	0	BM	7768580	143069	1.84164
BM_HC_HMP_S0003_01	N_wadsworthii	0	BM	7768580	143069	1.84164
BM_HC_HMP_S0003_01	N_weaveri	0	BM	7768580	143069	1.84164
BM_HC_HMP_S0003_01	S_muelleri	0	BM	7768580	143069	1.84164
BM_HC_HMP_S0003_02	E_corrodens	0.000954189	BM	2577132	43795	1.69937
BM_HC_HMP_S0003_02	E_exigua	0	BM	2577132	43795	1.69937
BM_HC_HMP_S0003_02	E_glucosivorans	0	BM	2577132	43795	1.69937
BM_HC_HMP_S0003_02	E_halliae	0	BM	2577132	43795	1.69937
BM_HC_HMP_S0003_02	K_bonacorsii_oralis	0	BM	2577132	43795	1.69937
BM_HC_HMP_S0003_02	K_denitrificans	0	BM	2577132	43795	1.69937
BM_HC_HMP_S0003_02	K_kingae	0	BM	2577132	43795	1.69937
BM_HC_HMP_S0003_02	K_negevensis	0	BM	2577132	43795	1.69937
BM_HC_HMP_S0003_02	K_potus	0	BM	2577132	43795	1.69937
BM_HC_HMP_S0003_02	K_sp_str_SNUBH_2017	0	BM	2577132	43795	1.69937
BM_HC_HMP_S0003_02	N_bacilliformis	1.13031e-05	BM	2577132	43795	1.69937
BM_HC_HMP_S0003_02	N_basseii	0	BM	2577132	43795	1.69937
BM_HC_HMP_S0003_02	N_benedictiae	0	BM	2577132	43795	1.69937
BM_HC_HMP_S0003_02	N_bergeri	0	BM	2577132	43795	1.69937
BM_HC_HMP_S0003_02	N_blantyrii	0	BM	2577132	43795	1.69937
BM_HC_HMP_S0003_02	N_brasiliensis	0	BM	2577132	43795	1.69937
BM_HC_HMP_S0003_02	N_cinerea	0.000217864	BM	2577132	43795	1.69937
BM_HC_HMP_S0003_02	N_cinerea_str_CCUG_5746	0	BM	2577132	43795	1.69937
BM_HC_HMP_S0003_02	N_dentiae	0	BM	2577132	43795	1.69937
BM_HC_HMP_S0003_02	N_dumasiana	0	BM	2577132	43795	1.69937
BM_HC_HMP_S0003_02	N_elongata	6.44379e-05	BM	2577132	43795	1.69937
BM_HC_HMP_S0003_02	N_gonorrhoeae	0	BM	2577132	43795	1.69937
BM_HC_HMP_S0003_02	N_lactamica	0	BM	2577132	43795	1.69937
BM_HC_HMP_S0003_02	N_lactamica_str_NS19	0	BM	2577132	43795	1.69937
BM_HC_HMP_S0003_02	N_maigaei	0	BM	2577132	43795	1.69937
BM_HC_HMP_S0003_02	N_meningitidis	0.00547797	BM	2577132	43795	1.69937
BM_HC_HMP_S0003_02	N_mucosa_I	0.000213395	BM	2577132	43795	1.69937
BM_HC_HMP_S0003_02	N_mucosa_II	0.000125721	BM	2577132	43795	1.69937
BM_HC_HMP_S0003_02	N_mucosa_III	0.00013324	BM	2577132	43795	1.69937
BM_HC_HMP_S0003_02	N_mucosa_IV	0	BM	2577132	43795	1.69937
BM_HC_HMP_S0003_02	N_mucosa_V	0.0741543	BM	2577132	43795	1.69937
BM_HC_HMP_S0003_02	N_mucosa_VI	0.0182415	BM	2577132	43795	1.69937
BM_HC_HMP_S0003_02	N_mucosa_VII	0.00181826	BM	2577132	43795	1.69937
BM_HC_HMP_S0003_02	N_oralis	0	BM	2577132	43795	1.69937
BM_HC_HMP_S0003_02	N_polysaccharea	0.000292058	BM	2577132	43795	1.69937
BM_HC_HMP_S0003_02	N_shayeganii	0	BM	2577132	43795	1.69937
BM_HC_HMP_S0003_02	N_sp_HMT_020	0	BM	2577132	43795	1.69937
BM_HC_HMP_S0003_02	N_sp_str_3986_and_str_51_81	0.00117599	BM	2577132	43795	1.69937
BM_HC_HMP_S0003_02	N_sp_str_HSC_16F19	0	BM	2577132	43795	1.69937
BM_HC_HMP_S0003_02	N_sp_str_MVDL20_010259	0	BM	2577132	43795	1.69937
BM_HC_HMP_S0003_02	N_subflava_I	0.00510967	BM	2577132	43795	1.69937
BM_HC_HMP_S0003_02	N_subflava_II	0	BM	2577132	43795	1.69937
BM_HC_HMP_S0003_02	N_subflava_III	5.55496e-05	BM	2577132	43795	1.69937
BM_HC_HMP_S0003_02	N_subflava_IV	0.00267553	BM	2577132	43795	1.69937
BM_HC_HMP_S0003_02	N_subflava_IX	0	BM	2577132	43795	1.69937
BM_HC_HMP_S0003_02	N_subflava_V	0	BM	2577132	43795	1.69937
BM_HC_HMP_S0003_02	N_subflava_VI	0	BM	2577132	43795	1.69937
BM_HC_HMP_S0003_02	N_subflava_VII	0.000419417	BM	2577132	43795	1.69937
BM_HC_HMP_S0003_02	N_subflava_VIII	0	BM	2577132	43795	1.69937
BM_HC_HMP_S0003_02	N_uirgultaei	0	BM	2577132	43795	1.69937
BM_HC_HMP_S0003_02	N_viridiae	0	BM	2577132	43795	1.69937
BM_HC_HMP_S0003_02	N_wadsworthii	0	BM	2577132	43795	1.69937
BM_HC_HMP_S0003_02	N_weaveri	0	BM	2577132	43795	1.69937
BM_HC_HMP_S0003_02	S_muelleri	0	BM	2577132	43795	1.69937
BM_HC_HMP_S0003_03	E_corrodens	0.00295786	BM	1420280	178203	12.547
BM_HC_HMP_S0003_03	E_exigua	0	BM	1420280	178203	12.547
BM_HC_HMP_S0003_03	E_glucosivorans	0	BM	1420280	178203	12.547
BM_HC_HMP_S0003_03	E_halliae	0	BM	1420280	178203	12.547
BM_HC_HMP_S0003_03	K_bonacorsii_oralis	0	BM	1420280	178203	12.547
BM_HC_HMP_S0003_03	K_denitrificans	0	BM	1420280	178203	12.547
BM_HC_HMP_S0003_03	K_kingae	0	BM	1420280	178203	12.547
BM_HC_HMP_S0003_03	K_negevensis	0	BM	1420280	178203	12.547
BM_HC_HMP_S0003_03	K_potus	0	BM	1420280	178203	12.547
BM_HC_HMP_S0003_03	K_sp_str_SNUBH_2017	0	BM	1420280	178203	12.547
BM_HC_HMP_S0003_03	N_bacilliformis	0	BM	1420280	178203	12.547
BM_HC_HMP_S0003_03	N_basseii	0	BM	1420280	178203	12.547
BM_HC_HMP_S0003_03	N_benedictiae	0	BM	1420280	178203	12.547
BM_HC_HMP_S0003_03	N_bergeri	0.000224713	BM	1420280	178203	12.547
BM_HC_HMP_S0003_03	N_blantyrii	0	BM	1420280	178203	12.547
BM_HC_HMP_S0003_03	N_brasiliensis	0	BM	1420280	178203	12.547
BM_HC_HMP_S0003_03	N_cinerea	0	BM	1420280	178203	12.547
BM_HC_HMP_S0003_03	N_cinerea_str_CCUG_5746	0	BM	1420280	178203	12.547
BM_HC_HMP_S0003_03	N_dentiae	0	BM	1420280	178203	12.547
BM_HC_HMP_S0003_03	N_dumasiana	0	BM	1420280	178203	12.547
BM_HC_HMP_S0003_03	N_elongata	0.000282186	BM	1420280	178203	12.547
BM_HC_HMP_S0003_03	N_gonorrhoeae	0	BM	1420280	178203	12.547
BM_HC_HMP_S0003_03	N_lactamica	0	BM	1420280	178203	12.547
BM_HC_HMP_S0003_03	N_lactamica_str_NS19	0	BM	1420280	178203	12.547
BM_HC_HMP_S0003_03	N_maigaei	0	BM	1420280	178203	12.547
BM_HC_HMP_S0003_03	N_meningitidis	0.00171215	BM	1420280	178203	12.547
BM_HC_HMP_S0003_03	N_mucosa_I	0.00115936	BM	1420280	178203	12.547
BM_HC_HMP_S0003_03	N_mucosa_II	7.46516e-05	BM	1420280	178203	12.547
BM_HC_HMP_S0003_03	N_mucosa_III	0.00511686	BM	1420280	178203	12.547
BM_HC_HMP_S0003_03	N_mucosa_IV	0.000988406	BM	1420280	178203	12.547
BM_HC_HMP_S0003_03	N_mucosa_V	0.0326771	BM	1420280	178203	12.547
BM_HC_HMP_S0003_03	N_mucosa_VI	0.0399729	BM	1420280	178203	12.547
BM_HC_HMP_S0003_03	N_mucosa_VII	0.282586	BM	1420280	178203	12.547
BM_HC_HMP_S0003_03	N_oralis	0.000385994	BM	1420280	178203	12.547
BM_HC_HMP_S0003_03	N_polysaccharea	0.000156451	BM	1420280	178203	12.547
BM_HC_HMP_S0003_03	N_shayeganii	0	BM	1420280	178203	12.547
BM_HC_HMP_S0003_03	N_sp_HMT_020	0.000213615	BM	1420280	178203	12.547
BM_HC_HMP_S0003_03	N_sp_str_3986_and_str_51_81	0.000439624	BM	1420280	178203	12.547
BM_HC_HMP_S0003_03	N_sp_str_HSC_16F19	0	BM	1420280	178203	12.547
BM_HC_HMP_S0003_03	N_sp_str_MVDL20_010259	0	BM	1420280	178203	12.547
BM_HC_HMP_S0003_03	N_subflava_I	0.00272205	BM	1420280	178203	12.547
BM_HC_HMP_S0003_03	N_subflava_II	0	BM	1420280	178203	12.547
BM_HC_HMP_S0003_03	N_subflava_III	7.72169e-06	BM	1420280	178203	12.547
BM_HC_HMP_S0003_03	N_subflava_IV	0.00270297	BM	1420280	178203	12.547
BM_HC_HMP_S0003_03	N_subflava_IX	0	BM	1420280	178203	12.547
BM_HC_HMP_S0003_03	N_subflava_V	0.000514131	BM	1420280	178203	12.547
BM_HC_HMP_S0003_03	N_subflava_VI	0	BM	1420280	178203	12.547
BM_HC_HMP_S0003_03	N_subflava_VII	9.07845e-05	BM	1420280	178203	12.547
BM_HC_HMP_S0003_03	N_subflava_VIII	0	BM	1420280	178203	12.547
BM_HC_HMP_S0003_03	N_uirgultaei	0	BM	1420280	178203	12.547
BM_HC_HMP_S0003_03	N_viridiae	0	BM	1420280	178203	12.547
BM_HC_HMP_S0003_03	N_wadsworthii	0	BM	1420280	178203	12.547
BM_HC_HMP_S0003_03	N_weaveri	0	BM	1420280	178203	12.547
BM_HC_HMP_S0003_03	S_muelleri	0	BM	1420280	178203	12.547
BM_HC_HMP_S0007_01	E_corrodens	0.0243018	BM	11012394	95713	0.869139
BM_HC_HMP_S0007_01	E_exigua	0	BM	11012394	95713	0.869139
BM_HC_HMP_S0007_01	E_glucosivorans	0	BM	11012394	95713	0.869139
BM_HC_HMP_S0007_01	E_halliae	0	BM	11012394	95713	0.869139
BM_HC_HMP_S0007_01	K_bonacorsii_oralis	0	BM	11012394	95713	0.869139
BM_HC_HMP_S0007_01	K_denitrificans	0.000558536	BM	11012394	95713	0.869139
BM_HC_HMP_S0007_01	K_kingae	0	BM	11012394	95713	0.869139
BM_HC_HMP_S0007_01	K_negevensis	0	BM	11012394	95713	0.869139
BM_HC_HMP_S0007_01	K_potus	0	BM	11012394	95713	0.869139
BM_HC_HMP_S0007_01	K_sp_str_SNUBH_2017	0	BM	11012394	95713	0.869139
BM_HC_HMP_S0007_01	N_bacilliformis	0	BM	11012394	95713	0.869139
BM_HC_HMP_S0007_01	N_basseii	4.5979e-05	BM	11012394	95713	0.869139
BM_HC_HMP_S0007_01	N_benedictiae	0	BM	11012394	95713	0.869139
BM_HC_HMP_S0007_01	N_bergeri	0	BM	11012394	95713	0.869139
BM_HC_HMP_S0007_01	N_blantyrii	0	BM	11012394	95713	0.869139
BM_HC_HMP_S0007_01	N_brasiliensis	0	BM	11012394	95713	0.869139
BM_HC_HMP_S0007_01	N_cinerea	0.0088489	BM	11012394	95713	0.869139
BM_HC_HMP_S0007_01	N_cinerea_str_CCUG_5746	0	BM	11012394	95713	0.869139
BM_HC_HMP_S0007_01	N_dentiae	0	BM	11012394	95713	0.869139
BM_HC_HMP_S0007_01	N_dumasiana	0	BM	11012394	95713	0.869139
BM_HC_HMP_S0007_01	N_elongata	0	BM	11012394	95713	0.869139
BM_HC_HMP_S0007_01	N_gonorrhoeae	0	BM	11012394	95713	0.869139
BM_HC_HMP_S0007_01	N_lactamica	0	BM	11012394	95713	0.869139
BM_HC_HMP_S0007_01	N_lactamica_str_NS19	0	BM	11012394	95713	0.869139
BM_HC_HMP_S0007_01	N_maigaei	0.000585235	BM	11012394	95713	0.869139
BM_HC_HMP_S0007_01	N_meningitidis	0.0339886	BM	11012394	95713	0.869139
BM_HC_HMP_S0007_01	N_mucosa_I	0	BM	11012394	95713	0.869139
BM_HC_HMP_S0007_01	N_mucosa_II	0	BM	11012394	95713	0.869139
BM_HC_HMP_S0007_01	N_mucosa_III	0	BM	11012394	95713	0.869139
BM_HC_HMP_S0007_01	N_mucosa_IV	0	BM	11012394	95713	0.869139
BM_HC_HMP_S0007_01	N_mucosa_V	0.24367	BM	11012394	95713	0.869139
BM_HC_HMP_S0007_01	N_mucosa_VI	0	BM	11012394	95713	0.869139
BM_HC_HMP_S0007_01	N_mucosa_VII	0.000355649	BM	11012394	95713	0.869139
BM_HC_HMP_S0007_01	N_oralis	0	BM	11012394	95713	0.869139
BM_HC_HMP_S0007_01	N_polysaccharea	0	BM	11012394	95713	0.869139
BM_HC_HMP_S0007_01	N_shayeganii	0	BM	11012394	95713	0.869139
BM_HC_HMP_S0007_01	N_sp_HMT_020	0	BM	11012394	95713	0.869139
BM_HC_HMP_S0007_01	N_sp_str_3986_and_str_51_81	0.00568855	BM	11012394	95713	0.869139
BM_HC_HMP_S0007_01	N_sp_str_HSC_16F19	7.53777e-07	BM	11012394	95713	0.869139
BM_HC_HMP_S0007_01	N_sp_str_MVDL20_010259	0	BM	11012394	95713	0.869139
BM_HC_HMP_S0007_01	N_subflava_I	0.0198733	BM	11012394	95713	0.869139
BM_HC_HMP_S0007_01	N_subflava_II	1.19088e-05	BM	11012394	95713	0.869139
BM_HC_HMP_S0007_01	N_subflava_III	0.00969052	BM	11012394	95713	0.869139
BM_HC_HMP_S0007_01	N_subflava_IV	0.0106011	BM	11012394	95713	0.869139
BM_HC_HMP_S0007_01	N_subflava_IX	0	BM	11012394	95713	0.869139
BM_HC_HMP_S0007_01	N_subflava_V	0.000132437	BM	11012394	95713	0.869139
BM_HC_HMP_S0007_01	N_subflava_VI	0	BM	11012394	95713	0.869139
BM_HC_HMP_S0007_01	N_subflava_VII	0.00198658	BM	11012394	95713	0.869139
BM_HC_HMP_S0007_01	N_subflava_VIII	0	BM	11012394	95713	0.869139
BM_HC_HMP_S0007_01	N_uirgultaei	0	BM	11012394	95713	0.869139
BM_HC_HMP_S0007_01	N_viridiae	0	BM	11012394	95713	0.869139
BM_HC_HMP_S0007_01	N_wadsworthii	0	BM	11012394	95713	0.869139
BM_HC_HMP_S0007_01	N_weaveri	0	BM	11012394	95713	0.869139
BM_HC_HMP_S0007_01	S_muelleri	0	BM	11012394	95713	0.869139
BM_HC_HMP_S0008_01	E_corrodens	8.99094e-05	BM	1016682	44451	4.37216
BM_HC_HMP_S0008_01	E_exigua	0	BM	1016682	44451	4.37216
BM_HC_HMP_S0008_01	E_glucosivorans	0	BM	1016682	44451	4.37216
BM_HC_HMP_S0008_01	E_halliae	0	BM	1016682	44451	4.37216
BM_HC_HMP_S0008_01	K_bonacorsii_oralis	0	BM	1016682	44451	4.37216
BM_HC_HMP_S0008_01	K_denitrificans	0	BM	1016682	44451	4.37216
BM_HC_HMP_S0008_01	K_kingae	0	BM	1016682	44451	4.37216
BM_HC_HMP_S0008_01	K_negevensis	0	BM	1016682	44451	4.37216
BM_HC_HMP_S0008_01	K_potus	0	BM	1016682	44451	4.37216
BM_HC_HMP_S0008_01	K_sp_str_SNUBH_2017	0	BM	1016682	44451	4.37216
BM_HC_HMP_S0008_01	N_bacilliformis	0	BM	1016682	44451	4.37216
BM_HC_HMP_S0008_01	N_basseii	0	BM	1016682	44451	4.37216
BM_HC_HMP_S0008_01	N_benedictiae	0	BM	1016682	44451	4.37216
BM_HC_HMP_S0008_01	N_bergeri	0	BM	1016682	44451	4.37216
BM_HC_HMP_S0008_01	N_blantyrii	0	BM	1016682	44451	4.37216
BM_HC_HMP_S0008_01	N_brasiliensis	0	BM	1016682	44451	4.37216
BM_HC_HMP_S0008_01	N_cinerea	0	BM	1016682	44451	4.37216
BM_HC_HMP_S0008_01	N_cinerea_str_CCUG_5746	0	BM	1016682	44451	4.37216
BM_HC_HMP_S0008_01	N_dentiae	0	BM	1016682	44451	4.37216
BM_HC_HMP_S0008_01	N_dumasiana	0	BM	1016682	44451	4.37216
BM_HC_HMP_S0008_01	N_elongata	3.95218e-05	BM	1016682	44451	4.37216
BM_HC_HMP_S0008_01	N_gonorrhoeae	0	BM	1016682	44451	4.37216
BM_HC_HMP_S0008_01	N_lactamica	0	BM	1016682	44451	4.37216
BM_HC_HMP_S0008_01	N_lactamica_str_NS19	0	BM	1016682	44451	4.37216
BM_HC_HMP_S0008_01	N_maigaei	0	BM	1016682	44451	4.37216
BM_HC_HMP_S0008_01	N_meningitidis	0.00218835	BM	1016682	44451	4.37216
BM_HC_HMP_S0008_01	N_mucosa_I	0.000559818	BM	1016682	44451	4.37216
BM_HC_HMP_S0008_01	N_mucosa_II	0.000166952	BM	1016682	44451	4.37216
BM_HC_HMP_S0008_01	N_mucosa_III	0.00012358	BM	1016682	44451	4.37216
BM_HC_HMP_S0008_01	N_mucosa_IV	4.87947e-05	BM	1016682	44451	4.37216
BM_HC_HMP_S0008_01	N_mucosa_V	0.0188694	BM	1016682	44451	4.37216
BM_HC_HMP_S0008_01	N_mucosa_VI	0.00347572	BM	1016682	44451	4.37216
BM_HC_HMP_S0008_01	N_mucosa_VII	0.00202416	BM	1016682	44451	4.37216
BM_HC_HMP_S0008_01	N_oralis	0.000179512	BM	1016682	44451	4.37216
BM_HC_HMP_S0008_01	N_polysaccharea	0	BM	1016682	44451	4.37216
BM_HC_HMP_S0008_01	N_shayeganii	0	BM	1016682	44451	4.37216
BM_HC_HMP_S0008_01	N_sp_HMT_020	0	BM	1016682	44451	4.37216
BM_HC_HMP_S0008_01	N_sp_str_3986_and_str_51_81	0.000690576	BM	1016682	44451	4.37216
BM_HC_HMP_S0008_01	N_sp_str_HSC_16F19	0	BM	1016682	44451	4.37216
BM_HC_HMP_S0008_01	N_sp_str_MVDL20_010259	0	BM	1016682	44451	4.37216
BM_HC_HMP_S0008_01	N_subflava_I	0.00230738	BM	1016682	44451	4.37216
BM_HC_HMP_S0008_01	N_subflava_II	0	BM	1016682	44451	4.37216
BM_HC_HMP_S0008_01	N_subflava_III	0	BM	1016682	44451	4.37216
BM_HC_HMP_S0008_01	N_subflava_IV	0.0010706	BM	1016682	44451	4.37216
BM_HC_HMP_S0008_01	N_subflava_IX	3.37692e-05	BM	1016682	44451	4.37216
BM_HC_HMP_S0008_01	N_subflava_V	0.000153271	BM	1016682	44451	4.37216
BM_HC_HMP_S0008_01	N_subflava_VI	0	BM	1016682	44451	4.37216
BM_HC_HMP_S0008_01	N_subflava_VII	0	BM	1016682	44451	4.37216
BM_HC_HMP_S0008_01	N_subflava_VIII	0	BM	1016682	44451	4.37216
BM_HC_HMP_S0008_01	N_uirgultaei	0	BM	1016682	44451	4.37216
BM_HC_HMP_S0008_01	N_viridiae	0	BM	1016682	44451	4.37216
BM_HC_HMP_S0008_01	N_wadsworthii	0	BM	1016682	44451	4.37216
BM_HC_HMP_S0008_01	N_weaveri	0	BM	1016682	44451	4.37216
BM_HC_HMP_S0008_01	S_muelleri	0	BM	1016682	44451	4.37216
BM_HC_HMP_S0008_02	E_corrodens	0.0012155	BM	3541108	125527	3.54485
BM_HC_HMP_S0008_02	E_exigua	0	BM	3541108	125527	3.54485
BM_HC_HMP_S0008_02	E_glucosivorans	0	BM	3541108	125527	3.54485
BM_HC_HMP_S0008_02	E_halliae	0.000136706	BM	3541108	125527	3.54485
BM_HC_HMP_S0008_02	K_bonacorsii_oralis	0.0244536	BM	3541108	125527	3.54485
BM_HC_HMP_S0008_02	K_denitrificans	0.000326391	BM	3541108	125527	3.54485
BM_HC_HMP_S0008_02	K_kingae	0	BM	3541108	125527	3.54485
BM_HC_HMP_S0008_02	K_negevensis	0	BM	3541108	125527	3.54485
BM_HC_HMP_S0008_02	K_potus	0	BM	3541108	125527	3.54485
BM_HC_HMP_S0008_02	K_sp_str_SNUBH_2017	0	BM	3541108	125527	3.54485
BM_HC_HMP_S0008_02	N_bacilliformis	0	BM	3541108	125527	3.54485
BM_HC_HMP_S0008_02	N_basseii	0	BM	3541108	125527	3.54485
BM_HC_HMP_S0008_02	N_benedictiae	0	BM	3541108	125527	3.54485
BM_HC_HMP_S0008_02	N_bergeri	0	BM	3541108	125527	3.54485
BM_HC_HMP_S0008_02	N_blantyrii	0	BM	3541108	125527	3.54485
BM_HC_HMP_S0008_02	N_brasiliensis	0	BM	3541108	125527	3.54485
BM_HC_HMP_S0008_02	N_cinerea	0	BM	3541108	125527	3.54485
BM_HC_HMP_S0008_02	N_cinerea_str_CCUG_5746	0	BM	3541108	125527	3.54485
BM_HC_HMP_S0008_02	N_dentiae	0	BM	3541108	125527	3.54485
BM_HC_HMP_S0008_02	N_dumasiana	0	BM	3541108	125527	3.54485
BM_HC_HMP_S0008_02	N_elongata	3.1657e-05	BM	3541108	125527	3.54485
BM_HC_HMP_S0008_02	N_gonorrhoeae	0	BM	3541108	125527	3.54485
BM_HC_HMP_S0008_02	N_lactamica	0	BM	3541108	125527	3.54485
BM_HC_HMP_S0008_02	N_lactamica_str_NS19	0	BM	3541108	125527	3.54485
BM_HC_HMP_S0008_02	N_maigaei	0.0409681	BM	3541108	125527	3.54485
BM_HC_HMP_S0008_02	N_meningitidis	0.0323215	BM	3541108	125527	3.54485
BM_HC_HMP_S0008_02	N_mucosa_I	0.00230908	BM	3541108	125527	3.54485
BM_HC_HMP_S0008_02	N_mucosa_II	0.000372047	BM	3541108	125527	3.54485
BM_HC_HMP_S0008_02	N_mucosa_III	0.000577377	BM	3541108	125527	3.54485
BM_HC_HMP_S0008_02	N_mucosa_IV	2.72919e-05	BM	3541108	125527	3.54485
BM_HC_HMP_S0008_02	N_mucosa_V	0.113997	BM	3541108	125527	3.54485
BM_HC_HMP_S0008_02	N_mucosa_VI	0.262522	BM	3541108	125527	3.54485
BM_HC_HMP_S0008_02	N_mucosa_VII	0.00835097	BM	3541108	125527	3.54485
BM_HC_HMP_S0008_02	N_oralis	0.000257836	BM	3541108	125527	3.54485
BM_HC_HMP_S0008_02	N_polysaccharea	0.000243042	BM	3541108	125527	3.54485
BM_HC_HMP_S0008_02	N_shayeganii	0	BM	3541108	125527	3.54485
BM_HC_HMP_S0008_02	N_sp_HMT_020	0	BM	3541108	125527	3.54485
BM_HC_HMP_S0008_02	N_sp_str_3986_and_str_51_81	0.00139764	BM	3541108	125527	3.54485
BM_HC_HMP_S0008_02	N_sp_str_HSC_16F19	0	BM	3541108	125527	3.54485
BM_HC_HMP_S0008_02	N_sp_str_MVDL20_010259	0	BM	3541108	125527	3.54485
BM_HC_HMP_S0008_02	N_subflava_I	0.00804397	BM	3541108	125527	3.54485
BM_HC_HMP_S0008_02	N_subflava_II	0	BM	3541108	125527	3.54485
BM_HC_HMP_S0008_02	N_subflava_III	5.63913e-05	BM	3541108	125527	3.54485
BM_HC_HMP_S0008_02	N_subflava_IV	0.00408561	BM	3541108	125527	3.54485
BM_HC_HMP_S0008_02	N_subflava_IX	0	BM	3541108	125527	3.54485
BM_HC_HMP_S0008_02	N_subflava_V	0.000310553	BM	3541108	125527	3.54485
BM_HC_HMP_S0008_02	N_subflava_VI	0	BM	3541108	125527	3.54485
BM_HC_HMP_S0008_02	N_subflava_VII	0.0520051	BM	3541108	125527	3.54485
BM_HC_HMP_S0008_02	N_subflava_VIII	0	BM	3541108	125527	3.54485
BM_HC_HMP_S0008_02	N_uirgultaei	0	BM	3541108	125527	3.54485
BM_HC_HMP_S0008_02	N_viridiae	0	BM	3541108	125527	3.54485
BM_HC_HMP_S0008_02	N_wadsworthii	0	BM	3541108	125527	3.54485
BM_HC_HMP_S0008_02	N_weaveri	0	BM	3541108	125527	3.54485
BM_HC_HMP_S0008_02	S_muelleri	0	BM	3541108	125527	3.54485
BM_HC_HMP_S0009_01	E_corrodens	2.67058e-05	BM	3311160	50099	1.51303
BM_HC_HMP_S0009_01	E_exigua	0	BM	3311160	50099	1.51303
BM_HC_HMP_S0009_01	E_glucosivorans	0	BM	3311160	50099	1.51303
BM_HC_HMP_S0009_01	E_halliae	0	BM	3311160	50099	1.51303
BM_HC_HMP_S0009_01	K_bonacorsii_oralis	0.0616204	BM	3311160	50099	1.51303
BM_HC_HMP_S0009_01	K_denitrificans	0.000228176	BM	3311160	50099	1.51303
BM_HC_HMP_S0009_01	K_kingae	0	BM	3311160	50099	1.51303
BM_HC_HMP_S0009_01	K_negevensis	0	BM	3311160	50099	1.51303
BM_HC_HMP_S0009_01	K_potus	0	BM	3311160	50099	1.51303
BM_HC_HMP_S0009_01	K_sp_str_SNUBH_2017	0	BM	3311160	50099	1.51303
BM_HC_HMP_S0009_01	N_bacilliformis	0	BM	3311160	50099	1.51303
BM_HC_HMP_S0009_01	N_basseii	0	BM	3311160	50099	1.51303
BM_HC_HMP_S0009_01	N_benedictiae	0	BM	3311160	50099	1.51303
BM_HC_HMP_S0009_01	N_bergeri	0	BM	3311160	50099	1.51303
BM_HC_HMP_S0009_01	N_blantyrii	0	BM	3311160	50099	1.51303
BM_HC_HMP_S0009_01	N_brasiliensis	0	BM	3311160	50099	1.51303
BM_HC_HMP_S0009_01	N_cinerea	0	BM	3311160	50099	1.51303
BM_HC_HMP_S0009_01	N_cinerea_str_CCUG_5746	0	BM	3311160	50099	1.51303
BM_HC_HMP_S0009_01	N_dentiae	0	BM	3311160	50099	1.51303
BM_HC_HMP_S0009_01	N_dumasiana	0	BM	3311160	50099	1.51303
BM_HC_HMP_S0009_01	N_elongata	0	BM	3311160	50099	1.51303
BM_HC_HMP_S0009_01	N_gonorrhoeae	0	BM	3311160	50099	1.51303
BM_HC_HMP_S0009_01	N_lactamica	0	BM	3311160	50099	1.51303
BM_HC_HMP_S0009_01	N_lactamica_str_NS19	0	BM	3311160	50099	1.51303
BM_HC_HMP_S0009_01	N_maigaei	0	BM	3311160	50099	1.51303
BM_HC_HMP_S0009_01	N_meningitidis	0.0176035	BM	3311160	50099	1.51303
BM_HC_HMP_S0009_01	N_mucosa_I	0	BM	3311160	50099	1.51303
BM_HC_HMP_S0009_01	N_mucosa_II	0	BM	3311160	50099	1.51303
BM_HC_HMP_S0009_01	N_mucosa_III	0	BM	3311160	50099	1.51303
BM_HC_HMP_S0009_01	N_mucosa_IV	1.15784e-05	BM	3311160	50099	1.51303
BM_HC_HMP_S0009_01	N_mucosa_V	0.0796289	BM	3311160	50099	1.51303
BM_HC_HMP_S0009_01	N_mucosa_VI	1.40388e-05	BM	3311160	50099	1.51303
BM_HC_HMP_S0009_01	N_mucosa_VII	0.00281679	BM	3311160	50099	1.51303
BM_HC_HMP_S0009_01	N_oralis	0	BM	3311160	50099	1.51303
BM_HC_HMP_S0009_01	N_polysaccharea	0	BM	3311160	50099	1.51303
BM_HC_HMP_S0009_01	N_shayeganii	0	BM	3311160	50099	1.51303
BM_HC_HMP_S0009_01	N_sp_HMT_020	3.80675e-05	BM	3311160	50099	1.51303
BM_HC_HMP_S0009_01	N_sp_str_3986_and_str_51_81	0.000637455	BM	3311160	50099	1.51303
BM_HC_HMP_S0009_01	N_sp_str_HSC_16F19	2.26133e-06	BM	3311160	50099	1.51303
BM_HC_HMP_S0009_01	N_sp_str_MVDL20_010259	0	BM	3311160	50099	1.51303
BM_HC_HMP_S0009_01	N_subflava_I	0.0078305	BM	3311160	50099	1.51303
BM_HC_HMP_S0009_01	N_subflava_II	0	BM	3311160	50099	1.51303
BM_HC_HMP_S0009_01	N_subflava_III	0.00275307	BM	3311160	50099	1.51303
BM_HC_HMP_S0009_01	N_subflava_IV	8.19364e-05	BM	3311160	50099	1.51303
BM_HC_HMP_S0009_01	N_subflava_IX	0	BM	3311160	50099	1.51303
BM_HC_HMP_S0009_01	N_subflava_V	1.45544e-05	BM	3311160	50099	1.51303
BM_HC_HMP_S0009_01	N_subflava_VI	0	BM	3311160	50099	1.51303
BM_HC_HMP_S0009_01	N_subflava_VII	0	BM	3311160	50099	1.51303
BM_HC_HMP_S0009_01	N_subflava_VIII	0	BM	3311160	50099	1.51303
BM_HC_HMP_S0009_01	N_uirgultaei	0	BM	3311160	50099	1.51303
BM_HC_HMP_S0009_01	N_viridiae	0	BM	3311160	50099	1.51303
BM_HC_HMP_S0009_01	N_wadsworthii	0	BM	3311160	50099	1.51303
BM_HC_HMP_S0009_01	N_weaveri	0	BM	3311160	50099	1.51303
BM_HC_HMP_S0009_01	S_muelleri	0	BM	3311160	50099	1.51303
BM_HC_HMP_S0010_01	E_corrodens	0.0048096	BM	8448842	323065	3.82378
BM_HC_HMP_S0010_01	E_exigua	8.0826e-05	BM	8448842	323065	3.82378
BM_HC_HMP_S0010_01	E_glucosivorans	0.000127976	BM	8448842	323065	3.82378
BM_HC_HMP_S0010_01	E_halliae	3.14268e-05	BM	8448842	323065	3.82378
BM_HC_HMP_S0010_01	K_bonacorsii_oralis	0	BM	8448842	323065	3.82378
BM_HC_HMP_S0010_01	K_denitrificans	0	BM	8448842	323065	3.82378
BM_HC_HMP_S0010_01	K_kingae	0	BM	8448842	323065	3.82378
BM_HC_HMP_S0010_01	K_negevensis	0	BM	8448842	323065	3.82378
BM_HC_HMP_S0010_01	K_potus	0	BM	8448842	323065	3.82378
BM_HC_HMP_S0010_01	K_sp_str_SNUBH_2017	0.00130015	BM	8448842	323065	3.82378
BM_HC_HMP_S0010_01	N_bacilliformis	0	BM	8448842	323065	3.82378
BM_HC_HMP_S0010_01	N_basseii	0.000171006	BM	8448842	323065	3.82378
BM_HC_HMP_S0010_01	N_benedictiae	0	BM	8448842	323065	3.82378
BM_HC_HMP_S0010_01	N_bergeri	0	BM	8448842	323065	3.82378
BM_HC_HMP_S0010_01	N_blantyrii	0	BM	8448842	323065	3.82378
BM_HC_HMP_S0010_01	N_brasiliensis	0	BM	8448842	323065	3.82378
BM_HC_HMP_S0010_01	N_cinerea	0.00252626	BM	8448842	323065	3.82378
BM_HC_HMP_S0010_01	N_cinerea_str_CCUG_5746	0	BM	8448842	323065	3.82378
BM_HC_HMP_S0010_01	N_dentiae	0.000170274	BM	8448842	323065	3.82378
BM_HC_HMP_S0010_01	N_dumasiana	0.000261847	BM	8448842	323065	3.82378
BM_HC_HMP_S0010_01	N_elongata	0.000897611	BM	8448842	323065	3.82378
BM_HC_HMP_S0010_01	N_gonorrhoeae	0	BM	8448842	323065	3.82378
BM_HC_HMP_S0010_01	N_lactamica	0	BM	8448842	323065	3.82378
BM_HC_HMP_S0010_01	N_lactamica_str_NS19	4.77792e-05	BM	8448842	323065	3.82378
BM_HC_HMP_S0010_01	N_maigaei	0	BM	8448842	323065	3.82378
BM_HC_HMP_S0010_01	N_meningitidis	0.0429163	BM	8448842	323065	3.82378
BM_HC_HMP_S0010_01	N_mucosa_I	0.00247257	BM	8448842	323065	3.82378
BM_HC_HMP_S0010_01	N_mucosa_II	0.000118517	BM	8448842	323065	3.82378
BM_HC_HMP_S0010_01	N_mucosa_III	0.002796	BM	8448842	323065	3.82378
BM_HC_HMP_S0010_01	N_mucosa_IV	0.000337412	BM	8448842	323065	3.82378
BM_HC_HMP_S0010_01	N_mucosa_V	0.221345	BM	8448842	323065	3.82378
BM_HC_HMP_S0010_01	N_mucosa_VI	0.00539072	BM	8448842	323065	3.82378
BM_HC_HMP_S0010_01	N_mucosa_VII	0.0856809	BM	8448842	323065	3.82378
BM_HC_HMP_S0010_01	N_oralis	0.00424002	BM	8448842	323065	3.82378
BM_HC_HMP_S0010_01	N_polysaccharea	0.000594781	BM	8448842	323065	3.82378
BM_HC_HMP_S0010_01	N_shayeganii	0.000298146	BM	8448842	323065	3.82378
BM_HC_HMP_S0010_01	N_sp_HMT_020	5.93292e-06	BM	8448842	323065	3.82378
BM_HC_HMP_S0010_01	N_sp_str_3986_and_str_51_81	0.0060778	BM	8448842	323065	3.82378
BM_HC_HMP_S0010_01	N_sp_str_HSC_16F19	9.34832e-05	BM	8448842	323065	3.82378
BM_HC_HMP_S0010_01	N_sp_str_MVDL20_010259	0	BM	8448842	323065	3.82378
BM_HC_HMP_S0010_01	N_subflava_I	0.0345929	BM	8448842	323065	3.82378
BM_HC_HMP_S0010_01	N_subflava_II	0.0081661	BM	8448842	323065	3.82378
BM_HC_HMP_S0010_01	N_subflava_III	0.00165006	BM	8448842	323065	3.82378
BM_HC_HMP_S0010_01	N_subflava_IV	1.9986	BM	8448842	323065	3.82378
BM_HC_HMP_S0010_01	N_subflava_IX	0	BM	8448842	323065	3.82378
BM_HC_HMP_S0010_01	N_subflava_V	0.00210611	BM	8448842	323065	3.82378
BM_HC_HMP_S0010_01	N_subflava_VI	0	BM	8448842	323065	3.82378
BM_HC_HMP_S0010_01	N_subflava_VII	0.0143633	BM	8448842	323065	3.82378
BM_HC_HMP_S0010_01	N_subflava_VIII	0	BM	8448842	323065	3.82378
BM_HC_HMP_S0010_01	N_uirgultaei	0	BM	8448842	323065	3.82378
BM_HC_HMP_S0010_01	N_viridiae	9.908e-06	BM	8448842	323065	3.82378
BM_HC_HMP_S0010_01	N_wadsworthii	9.34117e-05	BM	8448842	323065	3.82378
BM_HC_HMP_S0010_01	N_weaveri	0	BM	8448842	323065	3.82378
BM_HC_HMP_S0010_01	S_muelleri	0	BM	8448842	323065	3.82378
BM_HC_HMP_S0011_01	E_corrodens	0.000987223	BM	2757762	268927	9.75164
BM_HC_HMP_S0011_01	E_exigua	0	BM	2757762	268927	9.75164
BM_HC_HMP_S0011_01	E_glucosivorans	0	BM	2757762	268927	9.75164
BM_HC_HMP_S0011_01	E_halliae	0	BM	2757762	268927	9.75164
BM_HC_HMP_S0011_01	K_bonacorsii_oralis	0.00154208	BM	2757762	268927	9.75164
BM_HC_HMP_S0011_01	K_denitrificans	0.000442464	BM	2757762	268927	9.75164
BM_HC_HMP_S0011_01	K_kingae	0	BM	2757762	268927	9.75164
BM_HC_HMP_S0011_01	K_negevensis	0	BM	2757762	268927	9.75164
BM_HC_HMP_S0011_01	K_potus	0	BM	2757762	268927	9.75164
BM_HC_HMP_S0011_01	K_sp_str_SNUBH_2017	0	BM	2757762	268927	9.75164
BM_HC_HMP_S0011_01	N_bacilliformis	0	BM	2757762	268927	9.75164
BM_HC_HMP_S0011_01	N_basseii	0	BM	2757762	268927	9.75164
BM_HC_HMP_S0011_01	N_benedictiae	0	BM	2757762	268927	9.75164
BM_HC_HMP_S0011_01	N_bergeri	0	BM	2757762	268927	9.75164
BM_HC_HMP_S0011_01	N_blantyrii	0	BM	2757762	268927	9.75164
BM_HC_HMP_S0011_01	N_brasiliensis	0	BM	2757762	268927	9.75164
BM_HC_HMP_S0011_01	N_cinerea	0.102992	BM	2757762	268927	9.75164
BM_HC_HMP_S0011_01	N_cinerea_str_CCUG_5746	0	BM	2757762	268927	9.75164
BM_HC_HMP_S0011_01	N_dentiae	0	BM	2757762	268927	9.75164
BM_HC_HMP_S0011_01	N_dumasiana	0	BM	2757762	268927	9.75164
BM_HC_HMP_S0011_01	N_elongata	0.000104912	BM	2757762	268927	9.75164
BM_HC_HMP_S0011_01	N_gonorrhoeae	0	BM	2757762	268927	9.75164
BM_HC_HMP_S0011_01	N_lactamica	0	BM	2757762	268927	9.75164
BM_HC_HMP_S0011_01	N_lactamica_str_NS19	0.000661921	BM	2757762	268927	9.75164
BM_HC_HMP_S0011_01	N_maigaei	0.00517374	BM	2757762	268927	9.75164
BM_HC_HMP_S0011_01	N_meningitidis	0.0155604	BM	2757762	268927	9.75164
BM_HC_HMP_S0011_01	N_mucosa_I	0.000289	BM	2757762	268927	9.75164
BM_HC_HMP_S0011_01	N_mucosa_II	0	BM	2757762	268927	9.75164
BM_HC_HMP_S0011_01	N_mucosa_III	0.000512646	BM	2757762	268927	9.75164
BM_HC_HMP_S0011_01	N_mucosa_IV	3.94282e-05	BM	2757762	268927	9.75164
BM_HC_HMP_S0011_01	N_mucosa_V	0.0332399	BM	2757762	268927	9.75164
BM_HC_HMP_S0011_01	N_mucosa_VI	0.00208362	BM	2757762	268927	9.75164
BM_HC_HMP_S0011_01	N_mucosa_VII	2.77262	BM	2757762	268927	9.75164
BM_HC_HMP_S0011_01	N_oralis	0	BM	2757762	268927	9.75164
BM_HC_HMP_S0011_01	N_polysaccharea	0.00392654	BM	2757762	268927	9.75164
BM_HC_HMP_S0011_01	N_shayeganii	0	BM	2757762	268927	9.75164
BM_HC_HMP_S0011_01	N_sp_HMT_020	0	BM	2757762	268927	9.75164
BM_HC_HMP_S0011_01	N_sp_str_3986_and_str_51_81	0.00284473	BM	2757762	268927	9.75164
BM_HC_HMP_S0011_01	N_sp_str_HSC_16F19	0	BM	2757762	268927	9.75164
BM_HC_HMP_S0011_01	N_sp_str_MVDL20_010259	0	BM	2757762	268927	9.75164
BM_HC_HMP_S0011_01	N_subflava_I	0.00301738	BM	2757762	268927	9.75164
BM_HC_HMP_S0011_01	N_subflava_II	0.000426336	BM	2757762	268927	9.75164
BM_HC_HMP_S0011_01	N_subflava_III	0.000665562	BM	2757762	268927	9.75164
BM_HC_HMP_S0011_01	N_subflava_IV	0.00112217	BM	2757762	268927	9.75164
BM_HC_HMP_S0011_01	N_subflava_IX	0.000761584	BM	2757762	268927	9.75164
BM_HC_HMP_S0011_01	N_subflava_V	0.000348727	BM	2757762	268927	9.75164
BM_HC_HMP_S0011_01	N_subflava_VI	0	BM	2757762	268927	9.75164
BM_HC_HMP_S0011_01	N_subflava_VII	0.00588415	BM	2757762	268927	9.75164
BM_HC_HMP_S0011_01	N_subflava_VIII	0.00010939	BM	2757762	268927	9.75164
BM_HC_HMP_S0011_01	N_uirgultaei	0	BM	2757762	268927	9.75164
BM_HC_HMP_S0011_01	N_viridiae	0	BM	2757762	268927	9.75164
BM_HC_HMP_S0011_01	N_wadsworthii	0	BM	2757762	268927	9.75164
BM_HC_HMP_S0011_01	N_weaveri	0	BM	2757762	268927	9.75164
BM_HC_HMP_S0011_01	S_muelleri	0	BM	2757762	268927	9.75164
BM_HC_HMP_S0011_02	E_corrodens	0.018245	BM	19679508	388014	1.97167
BM_HC_HMP_S0011_02	E_exigua	0.000538943	BM	19679508	388014	1.97167
BM_HC_HMP_S0011_02	E_glucosivorans	0.000459209	BM	19679508	388014	1.97167
BM_HC_HMP_S0011_02	E_halliae	0.000478473	BM	19679508	388014	1.97167
BM_HC_HMP_S0011_02	K_bonacorsii_oralis	0	BM	19679508	388014	1.97167
BM_HC_HMP_S0011_02	K_denitrificans	0.00521058	BM	19679508	388014	1.97167
BM_HC_HMP_S0011_02	K_kingae	0.000138162	BM	19679508	388014	1.97167
BM_HC_HMP_S0011_02	K_negevensis	0.00012017	BM	19679508	388014	1.97167
BM_HC_HMP_S0011_02	K_potus	0	BM	19679508	388014	1.97167
BM_HC_HMP_S0011_02	K_sp_str_SNUBH_2017	0.000103344	BM	19679508	388014	1.97167
BM_HC_HMP_S0011_02	N_bacilliformis	0.000747705	BM	19679508	388014	1.97167
BM_HC_HMP_S0011_02	N_basseii	0.000348603	BM	19679508	388014	1.97167
BM_HC_HMP_S0011_02	N_benedictiae	0	BM	19679508	388014	1.97167
BM_HC_HMP_S0011_02	N_bergeri	0	BM	19679508	388014	1.97167
BM_HC_HMP_S0011_02	N_blantyrii	6.53132e-05	BM	19679508	388014	1.97167
BM_HC_HMP_S0011_02	N_brasiliensis	0	BM	19679508	388014	1.97167
BM_HC_HMP_S0011_02	N_cinerea	0.000724879	BM	19679508	388014	1.97167
BM_HC_HMP_S0011_02	N_cinerea_str_CCUG_5746	0	BM	19679508	388014	1.97167
BM_HC_HMP_S0011_02	N_dentiae	0.000196412	BM	19679508	388014	1.97167
BM_HC_HMP_S0011_02	N_dumasiana	0.000816081	BM	19679508	388014	1.97167
BM_HC_HMP_S0011_02	N_elongata	0.00482125	BM	19679508	388014	1.97167
BM_HC_HMP_S0011_02	N_gonorrhoeae	0	BM	19679508	388014	1.97167
BM_HC_HMP_S0011_02	N_lactamica	0.00021014	BM	19679508	388014	1.97167
BM_HC_HMP_S0011_02	N_lactamica_str_NS19	0	BM	19679508	388014	1.97167
BM_HC_HMP_S0011_02	N_maigaei	0.000221989	BM	19679508	388014	1.97167
BM_HC_HMP_S0011_02	N_meningitidis	0.0950503	BM	19679508	388014	1.97167
BM_HC_HMP_S0011_02	N_mucosa_I	0.00863921	BM	19679508	388014	1.97167
BM_HC_HMP_S0011_02	N_mucosa_II	0.017115	BM	19679508	388014	1.97167
BM_HC_HMP_S0011_02	N_mucosa_III	0.0270401	BM	19679508	388014	1.97167
BM_HC_HMP_S0011_02	N_mucosa_IV	0.00123543	BM	19679508	388014	1.97167
BM_HC_HMP_S0011_02	N_mucosa_V	0.353237	BM	19679508	388014	1.97167
BM_HC_HMP_S0011_02	N_mucosa_VI	0.686681	BM	19679508	388014	1.97167
BM_HC_HMP_S0011_02	N_mucosa_VII	0.0487851	BM	19679508	388014	1.97167
BM_HC_HMP_S0011_02	N_oralis	0.0482681	BM	19679508	388014	1.97167
BM_HC_HMP_S0011_02	N_polysaccharea	0.0018789	BM	19679508	388014	1.97167
BM_HC_HMP_S0011_02	N_shayeganii	9.5135e-05	BM	19679508	388014	1.97167
BM_HC_HMP_S0011_02	N_sp_HMT_020	0	BM	19679508	388014	1.97167
BM_HC_HMP_S0011_02	N_sp_str_3986_and_str_51_81	0.0205274	BM	19679508	388014	1.97167
BM_HC_HMP_S0011_02	N_sp_str_HSC_16F19	0.000182439	BM	19679508	388014	1.97167
BM_HC_HMP_S0011_02	N_sp_str_MVDL20_010259	0	BM	19679508	388014	1.97167
BM_HC_HMP_S0011_02	N_subflava_I	0.037909	BM	19679508	388014	1.97167
BM_HC_HMP_S0011_02	N_subflava_II	4.10205e-05	BM	19679508	388014	1.97167
BM_HC_HMP_S0011_02	N_subflava_III	0.0201365	BM	19679508	388014	1.97167
BM_HC_HMP_S0011_02	N_subflava_IV	0.192361	BM	19679508	388014	1.97167
BM_HC_HMP_S0011_02	N_subflava_IX	0	BM	19679508	388014	1.97167
BM_HC_HMP_S0011_02	N_subflava_V	0.00187901	BM	19679508	388014	1.97167
BM_HC_HMP_S0011_02	N_subflava_VI	0	BM	19679508	388014	1.97167
BM_HC_HMP_S0011_02	N_subflava_VII	0.00110226	BM	19679508	388014	1.97167
BM_HC_HMP_S0011_02	N_subflava_VIII	0	BM	19679508	388014	1.97167
BM_HC_HMP_S0011_02	N_uirgultaei	8.09199e-05	BM	19679508	388014	1.97167
BM_HC_HMP_S0011_02	N_viridiae	0	BM	19679508	388014	1.97167
BM_HC_HMP_S0011_02	N_wadsworthii	0.000186221	BM	19679508	388014	1.97167
BM_HC_HMP_S0011_02	N_weaveri	0	BM	19679508	388014	1.97167
BM_HC_HMP_S0011_02	S_muelleri	0	BM	19679508	388014	1.97167
BM_HC_HMP_S0012_01	E_corrodens	0.0135335	BM	19445920	434319	2.23347
BM_HC_HMP_S0012_01	E_exigua	0.000353554	BM	19445920	434319	2.23347
BM_HC_HMP_S0012_01	E_glucosivorans	0	BM	19445920	434319	2.23347
BM_HC_HMP_S0012_01	E_halliae	1.64991e-05	BM	19445920	434319	2.23347
BM_HC_HMP_S0012_01	K_bonacorsii_oralis	0.00307059	BM	19445920	434319	2.23347
BM_HC_HMP_S0012_01	K_denitrificans	0.0586182	BM	19445920	434319	2.23347
BM_HC_HMP_S0012_01	K_kingae	9.4155e-05	BM	19445920	434319	2.23347
BM_HC_HMP_S0012_01	K_negevensis	0	BM	19445920	434319	2.23347
BM_HC_HMP_S0012_01	K_potus	0	BM	19445920	434319	2.23347
BM_HC_HMP_S0012_01	K_sp_str_SNUBH_2017	0.00160487	BM	19445920	434319	2.23347
BM_HC_HMP_S0012_01	N_bacilliformis	4.04764e-06	BM	19445920	434319	2.23347
BM_HC_HMP_S0012_01	N_basseii	6.41285e-06	BM	19445920	434319	2.23347
BM_HC_HMP_S0012_01	N_benedictiae	2.01256e-05	BM	19445920	434319	2.23347
BM_HC_HMP_S0012_01	N_bergeri	0	BM	19445920	434319	2.23347
BM_HC_HMP_S0012_01	N_blantyrii	0.000105658	BM	19445920	434319	2.23347
BM_HC_HMP_S0012_01	N_brasiliensis	0.000101413	BM	19445920	434319	2.23347
BM_HC_HMP_S0012_01	N_cinerea	0.0146485	BM	19445920	434319	2.23347
BM_HC_HMP_S0012_01	N_cinerea_str_CCUG_5746	0	BM	19445920	434319	2.23347
BM_HC_HMP_S0012_01	N_dentiae	0	BM	19445920	434319	2.23347
BM_HC_HMP_S0012_01	N_dumasiana	0.000495309	BM	19445920	434319	2.23347
BM_HC_HMP_S0012_01	N_elongata	0.00258765	BM	19445920	434319	2.23347
BM_HC_HMP_S0012_01	N_gonorrhoeae	0	BM	19445920	434319	2.23347
BM_HC_HMP_S0012_01	N_lactamica	0	BM	19445920	434319	2.23347
BM_HC_HMP_S0012_01	N_lactamica_str_NS19	3.64809e-05	BM	19445920	434319	2.23347
BM_HC_HMP_S0012_01	N_maigaei	0.00749407	BM	19445920	434319	2.23347
BM_HC_HMP_S0012_01	N_meningitidis	0.0701636	BM	19445920	434319	2.23347
BM_HC_HMP_S0012_01	N_mucosa_I	0.00079904	BM	19445920	434319	2.23347
BM_HC_HMP_S0012_01	N_mucosa_II	0	BM	19445920	434319	2.23347
BM_HC_HMP_S0012_01	N_mucosa_III	0.000494832	BM	19445920	434319	2.23347
BM_HC_HMP_S0012_01	N_mucosa_IV	2.48108e-05	BM	19445920	434319	2.23347
BM_HC_HMP_S0012_01	N_mucosa_V	0.337113	BM	19445920	434319	2.23347
BM_HC_HMP_S0012_01	N_mucosa_VI	0.000834129	BM	19445920	434319	2.23347
BM_HC_HMP_S0012_01	N_mucosa_VII	0.498298	BM	19445920	434319	2.23347
BM_HC_HMP_S0012_01	N_oralis	0.00412647	BM	19445920	434319	2.23347
BM_HC_HMP_S0012_01	N_polysaccharea	0.000301497	BM	19445920	434319	2.23347
BM_HC_HMP_S0012_01	N_shayeganii	3.14285e-05	BM	19445920	434319	2.23347
BM_HC_HMP_S0012_01	N_sp_HMT_020	7.71279e-05	BM	19445920	434319	2.23347
BM_HC_HMP_S0012_01	N_sp_str_3986_and_str_51_81	0.00857388	BM	19445920	434319	2.23347
BM_HC_HMP_S0012_01	N_sp_str_HSC_16F19	0.000195243	BM	19445920	434319	2.23347
BM_HC_HMP_S0012_01	N_sp_str_MVDL20_010259	0.000161018	BM	19445920	434319	2.23347
BM_HC_HMP_S0012_01	N_subflava_I	0.0419553	BM	19445920	434319	2.23347
BM_HC_HMP_S0012_01	N_subflava_II	0.0091977	BM	19445920	434319	2.23347
BM_HC_HMP_S0012_01	N_subflava_III	0.0141557	BM	19445920	434319	2.23347
BM_HC_HMP_S0012_01	N_subflava_IV	1.4089	BM	19445920	434319	2.23347
BM_HC_HMP_S0012_01	N_subflava_IX	7.02044e-05	BM	19445920	434319	2.23347
BM_HC_HMP_S0012_01	N_subflava_V	0.00209526	BM	19445920	434319	2.23347
BM_HC_HMP_S0012_01	N_subflava_VI	0	BM	19445920	434319	2.23347
BM_HC_HMP_S0012_01	N_subflava_VII	0.0915526	BM	19445920	434319	2.23347
BM_HC_HMP_S0012_01	N_subflava_VIII	0.000292897	BM	19445920	434319	2.23347
BM_HC_HMP_S0012_01	N_uirgultaei	0	BM	19445920	434319	2.23347
BM_HC_HMP_S0012_01	N_viridiae	0	BM	19445920	434319	2.23347
BM_HC_HMP_S0012_01	N_wadsworthii	0.000663922	BM	19445920	434319	2.23347
BM_HC_HMP_S0012_01	N_weaveri	0	BM	19445920	434319	2.23347
BM_HC_HMP_S0012_01	S_muelleri	0	BM	19445920	434319	2.23347
BM_HC_HMP_S0013_01	E_corrodens	0.00258854	BM	22603820	471828	2.08738
BM_HC_HMP_S0013_01	E_exigua	0.000552615	BM	22603820	471828	2.08738
BM_HC_HMP_S0013_01	E_glucosivorans	0.000521106	BM	22603820	471828	2.08738
BM_HC_HMP_S0013_01	E_halliae	0.000348837	BM	22603820	471828	2.08738
BM_HC_HMP_S0013_01	K_bonacorsii_oralis	0.000178978	BM	22603820	471828	2.08738
BM_HC_HMP_S0013_01	K_denitrificans	0.000557524	BM	22603820	471828	2.08738
BM_HC_HMP_S0013_01	K_kingae	0.000417557	BM	22603820	471828	2.08738
BM_HC_HMP_S0013_01	K_negevensis	0	BM	22603820	471828	2.08738
BM_HC_HMP_S0013_01	K_potus	0	BM	22603820	471828	2.08738
BM_HC_HMP_S0013_01	K_sp_str_SNUBH_2017	0.000109527	BM	22603820	471828	2.08738
BM_HC_HMP_S0013_01	N_bacilliformis	0.000186616	BM	22603820	471828	2.08738
BM_HC_HMP_S0013_01	N_basseii	7.36096e-06	BM	22603820	471828	2.08738
BM_HC_HMP_S0013_01	N_benedictiae	0	BM	22603820	471828	2.08738
BM_HC_HMP_S0013_01	N_bergeri	0	BM	22603820	471828	2.08738
BM_HC_HMP_S0013_01	N_blantyrii	0	BM	22603820	471828	2.08738
BM_HC_HMP_S0013_01	N_brasiliensis	4.98753e-05	BM	22603820	471828	2.08738
BM_HC_HMP_S0013_01	N_cinerea	0.0160918	BM	22603820	471828	2.08738
BM_HC_HMP_S0013_01	N_cinerea_str_CCUG_5746	0	BM	22603820	471828	2.08738
BM_HC_HMP_S0013_01	N_dentiae	0.000540694	BM	22603820	471828	2.08738
BM_HC_HMP_S0013_01	N_dumasiana	0.00106363	BM	22603820	471828	2.08738
BM_HC_HMP_S0013_01	N_elongata	0.0050233	BM	22603820	471828	2.08738
BM_HC_HMP_S0013_01	N_gonorrhoeae	0	BM	22603820	471828	2.08738
BM_HC_HMP_S0013_01	N_lactamica	0	BM	22603820	471828	2.08738
BM_HC_HMP_S0013_01	N_lactamica_str_NS19	0	BM	22603820	471828	2.08738
BM_HC_HMP_S0013_01	N_maigaei	0.0025605	BM	22603820	471828	2.08738
BM_HC_HMP_S0013_01	N_meningitidis	0.115313	BM	22603820	471828	2.08738
BM_HC_HMP_S0013_01	N_mucosa_I	0.092902	BM	22603820	471828	2.08738
BM_HC_HMP_S0013_01	N_mucosa_II	0.00231666	BM	22603820	471828	2.08738
BM_HC_HMP_S0013_01	N_mucosa_III	0.00825496	BM	22603820	471828	2.08738
BM_HC_HMP_S0013_01	N_mucosa_IV	0.0987229	BM	22603820	471828	2.08738
BM_HC_HMP_S0013_01	N_mucosa_V	3.53758	BM	22603820	471828	2.08738
BM_HC_HMP_S0013_01	N_mucosa_VI	0.0118769	BM	22603820	471828	2.08738
BM_HC_HMP_S0013_01	N_mucosa_VII	0.0255513	BM	22603820	471828	2.08738
BM_HC_HMP_S0013_01	N_oralis	0.000113678	BM	22603820	471828	2.08738
BM_HC_HMP_S0013_01	N_polysaccharea	0.000495156	BM	22603820	471828	2.08738
BM_HC_HMP_S0013_01	N_shayeganii	0.000180926	BM	22603820	471828	2.08738
BM_HC_HMP_S0013_01	N_sp_HMT_020	6.3567e-05	BM	22603820	471828	2.08738
BM_HC_HMP_S0013_01	N_sp_str_3986_and_str_51_81	0.00144458	BM	22603820	471828	2.08738
BM_HC_HMP_S0013_01	N_sp_str_HSC_16F19	0.000510343	BM	22603820	471828	2.08738
BM_HC_HMP_S0013_01	N_sp_str_MVDL20_010259	9.85823e-06	BM	22603820	471828	2.08738
BM_HC_HMP_S0013_01	N_subflava_I	0.10402	BM	22603820	471828	2.08738
BM_HC_HMP_S0013_01	N_subflava_II	0	BM	22603820	471828	2.08738
BM_HC_HMP_S0013_01	N_subflava_III	0.0192075	BM	22603820	471828	2.08738
BM_HC_HMP_S0013_01	N_subflava_IV	0.2339	BM	22603820	471828	2.08738
BM_HC_HMP_S0013_01	N_subflava_IX	0	BM	22603820	471828	2.08738
BM_HC_HMP_S0013_01	N_subflava_V	0.000705682	BM	22603820	471828	2.08738
BM_HC_HMP_S0013_01	N_subflava_VI	0	BM	22603820	471828	2.08738
BM_HC_HMP_S0013_01	N_subflava_VII	0.00449976	BM	22603820	471828	2.08738
BM_HC_HMP_S0013_01	N_subflava_VIII	0	BM	22603820	471828	2.08738
BM_HC_HMP_S0013_01	N_uirgultaei	5.69436e-05	BM	22603820	471828	2.08738
BM_HC_HMP_S0013_01	N_viridiae	0	BM	22603820	471828	2.08738
BM_HC_HMP_S0013_01	N_wadsworthii	0.000596691	BM	22603820	471828	2.08738
BM_HC_HMP_S0013_01	N_weaveri	0	BM	22603820	471828	2.08738
BM_HC_HMP_S0013_01	S_muelleri	0	BM	22603820	471828	2.08738
BM_HC_HMP_S0013_02	E_corrodens	0	BM	665876	8739	1.31241
BM_HC_HMP_S0013_02	E_exigua	0	BM	665876	8739	1.31241
BM_HC_HMP_S0013_02	E_glucosivorans	0	BM	665876	8739	1.31241
BM_HC_HMP_S0013_02	E_halliae	0	BM	665876	8739	1.31241
BM_HC_HMP_S0013_02	K_bonacorsii_oralis	0	BM	665876	8739	1.31241
BM_HC_HMP_S0013_02	K_denitrificans	0.000318455	BM	665876	8739	1.31241
BM_HC_HMP_S0013_02	K_kingae	0	BM	665876	8739	1.31241
BM_HC_HMP_S0013_02	K_negevensis	0	BM	665876	8739	1.31241
BM_HC_HMP_S0013_02	K_potus	0	BM	665876	8739	1.31241
BM_HC_HMP_S0013_02	K_sp_str_SNUBH_2017	0	BM	665876	8739	1.31241
BM_HC_HMP_S0013_02	N_bacilliformis	0	BM	665876	8739	1.31241
BM_HC_HMP_S0013_02	N_basseii	0	BM	665876	8739	1.31241
BM_HC_HMP_S0013_02	N_benedictiae	0	BM	665876	8739	1.31241
BM_HC_HMP_S0013_02	N_bergeri	0	BM	665876	8739	1.31241
BM_HC_HMP_S0013_02	N_blantyrii	0	BM	665876	8739	1.31241
BM_HC_HMP_S0013_02	N_brasiliensis	0	BM	665876	8739	1.31241
BM_HC_HMP_S0013_02	N_cinerea	0.000568564	BM	665876	8739	1.31241
BM_HC_HMP_S0013_02	N_cinerea_str_CCUG_5746	0	BM	665876	8739	1.31241
BM_HC_HMP_S0013_02	N_dentiae	0	BM	665876	8739	1.31241
BM_HC_HMP_S0013_02	N_dumasiana	3.85914e-05	BM	665876	8739	1.31241
BM_HC_HMP_S0013_02	N_elongata	0	BM	665876	8739	1.31241
BM_HC_HMP_S0013_02	N_gonorrhoeae	0	BM	665876	8739	1.31241
BM_HC_HMP_S0013_02	N_lactamica	0	BM	665876	8739	1.31241
BM_HC_HMP_S0013_02	N_lactamica_str_NS19	0	BM	665876	8739	1.31241
BM_HC_HMP_S0013_02	N_maigaei	0	BM	665876	8739	1.31241
BM_HC_HMP_S0013_02	N_meningitidis	0.00736108	BM	665876	8739	1.31241
BM_HC_HMP_S0013_02	N_mucosa_I	0	BM	665876	8739	1.31241
BM_HC_HMP_S0013_02	N_mucosa_II	0	BM	665876	8739	1.31241
BM_HC_HMP_S0013_02	N_mucosa_III	0	BM	665876	8739	1.31241
BM_HC_HMP_S0013_02	N_mucosa_IV	0	BM	665876	8739	1.31241
BM_HC_HMP_S0013_02	N_mucosa_V	0.00477047	BM	665876	8739	1.31241
BM_HC_HMP_S0013_02	N_mucosa_VI	0	BM	665876	8739	1.31241
BM_HC_HMP_S0013_02	N_mucosa_VII	0	BM	665876	8739	1.31241
BM_HC_HMP_S0013_02	N_oralis	0	BM	665876	8739	1.31241
BM_HC_HMP_S0013_02	N_polysaccharea	0	BM	665876	8739	1.31241
BM_HC_HMP_S0013_02	N_shayeganii	0	BM	665876	8739	1.31241
BM_HC_HMP_S0013_02	N_sp_HMT_020	0	BM	665876	8739	1.31241
BM_HC_HMP_S0013_02	N_sp_str_3986_and_str_51_81	0	BM	665876	8739	1.31241
BM_HC_HMP_S0013_02	N_sp_str_HSC_16F19	0	BM	665876	8739	1.31241
BM_HC_HMP_S0013_02	N_sp_str_MVDL20_010259	0	BM	665876	8739	1.31241
BM_HC_HMP_S0013_02	N_subflava_I	0.00040203	BM	665876	8739	1.31241
BM_HC_HMP_S0013_02	N_subflava_II	0	BM	665876	8739	1.31241
BM_HC_HMP_S0013_02	N_subflava_III	0	BM	665876	8739	1.31241
BM_HC_HMP_S0013_02	N_subflava_IV	1.89215e-05	BM	665876	8739	1.31241
BM_HC_HMP_S0013_02	N_subflava_IX	0	BM	665876	8739	1.31241
BM_HC_HMP_S0013_02	N_subflava_V	0	BM	665876	8739	1.31241
BM_HC_HMP_S0013_02	N_subflava_VI	0	BM	665876	8739	1.31241
BM_HC_HMP_S0013_02	N_subflava_VII	0	BM	665876	8739	1.31241
BM_HC_HMP_S0013_02	N_subflava_VIII	0	BM	665876	8739	1.31241
BM_HC_HMP_S0013_02	N_uirgultaei	0	BM	665876	8739	1.31241
BM_HC_HMP_S0013_02	N_viridiae	0	BM	665876	8739	1.31241
BM_HC_HMP_S0013_02	N_wadsworthii	0	BM	665876	8739	1.31241
BM_HC_HMP_S0013_02	N_weaveri	0	BM	665876	8739	1.31241
BM_HC_HMP_S0013_02	S_muelleri	0	BM	665876	8739	1.31241
BM_HC_HMP_S0013_03	E_corrodens	8.46698e-07	BM	5639846	103832	1.84104
BM_HC_HMP_S0013_03	E_exigua	0	BM	5639846	103832	1.84104
BM_HC_HMP_S0013_03	E_glucosivorans	0	BM	5639846	103832	1.84104
BM_HC_HMP_S0013_03	E_halliae	0	BM	5639846	103832	1.84104
BM_HC_HMP_S0013_03	K_bonacorsii_oralis	0	BM	5639846	103832	1.84104
BM_HC_HMP_S0013_03	K_denitrificans	0.000495044	BM	5639846	103832	1.84104
BM_HC_HMP_S0013_03	K_kingae	0	BM	5639846	103832	1.84104
BM_HC_HMP_S0013_03	K_negevensis	0	BM	5639846	103832	1.84104
BM_HC_HMP_S0013_03	K_potus	0	BM	5639846	103832	1.84104
BM_HC_HMP_S0013_03	K_sp_str_SNUBH_2017	0	BM	5639846	103832	1.84104
BM_HC_HMP_S0013_03	N_bacilliformis	0	BM	5639846	103832	1.84104
BM_HC_HMP_S0013_03	N_basseii	0	BM	5639846	103832	1.84104
BM_HC_HMP_S0013_03	N_benedictiae	0	BM	5639846	103832	1.84104
BM_HC_HMP_S0013_03	N_bergeri	0	BM	5639846	103832	1.84104
BM_HC_HMP_S0013_03	N_blantyrii	0	BM	5639846	103832	1.84104
BM_HC_HMP_S0013_03	N_brasiliensis	0	BM	5639846	103832	1.84104
BM_HC_HMP_S0013_03	N_cinerea	0.000105694	BM	5639846	103832	1.84104
BM_HC_HMP_S0013_03	N_cinerea_str_CCUG_5746	0	BM	5639846	103832	1.84104
BM_HC_HMP_S0013_03	N_dentiae	0	BM	5639846	103832	1.84104
BM_HC_HMP_S0013_03	N_dumasiana	0	BM	5639846	103832	1.84104
BM_HC_HMP_S0013_03	N_elongata	0.000100295	BM	5639846	103832	1.84104
BM_HC_HMP_S0013_03	N_gonorrhoeae	0	BM	5639846	103832	1.84104
BM_HC_HMP_S0013_03	N_lactamica	0	BM	5639846	103832	1.84104
BM_HC_HMP_S0013_03	N_lactamica_str_NS19	5.43372e-05	BM	5639846	103832	1.84104
BM_HC_HMP_S0013_03	N_maigaei	0	BM	5639846	103832	1.84104
BM_HC_HMP_S0013_03	N_meningitidis	0.0533646	BM	5639846	103832	1.84104
BM_HC_HMP_S0013_03	N_mucosa_I	0	BM	5639846	103832	1.84104
BM_HC_HMP_S0013_03	N_mucosa_II	0	BM	5639846	103832	1.84104
BM_HC_HMP_S0013_03	N_mucosa_III	2.9966e-05	BM	5639846	103832	1.84104
BM_HC_HMP_S0013_03	N_mucosa_IV	0	BM	5639846	103832	1.84104
BM_HC_HMP_S0013_03	N_mucosa_V	0.135761	BM	5639846	103832	1.84104
BM_HC_HMP_S0013_03	N_mucosa_VI	4.65411e-05	BM	5639846	103832	1.84104
BM_HC_HMP_S0013_03	N_mucosa_VII	0	BM	5639846	103832	1.84104
BM_HC_HMP_S0013_03	N_oralis	0	BM	5639846	103832	1.84104
BM_HC_HMP_S0013_03	N_polysaccharea	0.000590967	BM	5639846	103832	1.84104
BM_HC_HMP_S0013_03	N_shayeganii	0	BM	5639846	103832	1.84104
BM_HC_HMP_S0013_03	N_sp_HMT_020	0	BM	5639846	103832	1.84104
BM_HC_HMP_S0013_03	N_sp_str_3986_and_str_51_81	0.00106609	BM	5639846	103832	1.84104
BM_HC_HMP_S0013_03	N_sp_str_HSC_16F19	3.01511e-06	BM	5639846	103832	1.84104
BM_HC_HMP_S0013_03	N_sp_str_MVDL20_010259	0	BM	5639846	103832	1.84104
BM_HC_HMP_S0013_03	N_subflava_I	0.0103419	BM	5639846	103832	1.84104
BM_HC_HMP_S0013_03	N_subflava_II	1.84351e-05	BM	5639846	103832	1.84104
BM_HC_HMP_S0013_03	N_subflava_III	0.000785032	BM	5639846	103832	1.84104
BM_HC_HMP_S0013_03	N_subflava_IV	0.102712	BM	5639846	103832	1.84104
BM_HC_HMP_S0013_03	N_subflava_IX	0	BM	5639846	103832	1.84104
BM_HC_HMP_S0013_03	N_subflava_V	0.000202139	BM	5639846	103832	1.84104
BM_HC_HMP_S0013_03	N_subflava_VI	0	BM	5639846	103832	1.84104
BM_HC_HMP_S0013_03	N_subflava_VII	0.00116218	BM	5639846	103832	1.84104
BM_HC_HMP_S0013_03	N_subflava_VIII	0	BM	5639846	103832	1.84104
BM_HC_HMP_S0013_03	N_uirgultaei	0	BM	5639846	103832	1.84104
BM_HC_HMP_S0013_03	N_viridiae	0	BM	5639846	103832	1.84104
BM_HC_HMP_S0013_03	N_wadsworthii	0	BM	5639846	103832	1.84104
BM_HC_HMP_S0013_03	N_weaveri	0	BM	5639846	103832	1.84104
BM_HC_HMP_S0013_03	S_muelleri	0	BM	5639846	103832	1.84104
BM_HC_HMP_S0014_01	E_corrodens	0.000382779	BM	3486068	87898	2.52141
BM_HC_HMP_S0014_01	E_exigua	0	BM	3486068	87898	2.52141
BM_HC_HMP_S0014_01	E_glucosivorans	0	BM	3486068	87898	2.52141
BM_HC_HMP_S0014_01	E_halliae	0	BM	3486068	87898	2.52141
BM_HC_HMP_S0014_01	K_bonacorsii_oralis	0	BM	3486068	87898	2.52141
BM_HC_HMP_S0014_01	K_denitrificans	7.93657e-06	BM	3486068	87898	2.52141
BM_HC_HMP_S0014_01	K_kingae	0	BM	3486068	87898	2.52141
BM_HC_HMP_S0014_01	K_negevensis	0	BM	3486068	87898	2.52141
BM_HC_HMP_S0014_01	K_potus	0	BM	3486068	87898	2.52141
BM_HC_HMP_S0014_01	K_sp_str_SNUBH_2017	0	BM	3486068	87898	2.52141
BM_HC_HMP_S0014_01	N_bacilliformis	0	BM	3486068	87898	2.52141
BM_HC_HMP_S0014_01	N_basseii	0	BM	3486068	87898	2.52141
BM_HC_HMP_S0014_01	N_benedictiae	8.8711e-05	BM	3486068	87898	2.52141
BM_HC_HMP_S0014_01	N_bergeri	0	BM	3486068	87898	2.52141
BM_HC_HMP_S0014_01	N_blantyrii	0	BM	3486068	87898	2.52141
BM_HC_HMP_S0014_01	N_brasiliensis	0	BM	3486068	87898	2.52141
BM_HC_HMP_S0014_01	N_cinerea	0	BM	3486068	87898	2.52141
BM_HC_HMP_S0014_01	N_cinerea_str_CCUG_5746	0	BM	3486068	87898	2.52141
BM_HC_HMP_S0014_01	N_dentiae	0	BM	3486068	87898	2.52141
BM_HC_HMP_S0014_01	N_dumasiana	7.64261e-05	BM	3486068	87898	2.52141
BM_HC_HMP_S0014_01	N_elongata	4.10526e-05	BM	3486068	87898	2.52141
BM_HC_HMP_S0014_01	N_gonorrhoeae	0	BM	3486068	87898	2.52141
BM_HC_HMP_S0014_01	N_lactamica	0	BM	3486068	87898	2.52141
BM_HC_HMP_S0014_01	N_lactamica_str_NS19	0	BM	3486068	87898	2.52141
BM_HC_HMP_S0014_01	N_maigaei	0.000779777	BM	3486068	87898	2.52141
BM_HC_HMP_S0014_01	N_meningitidis	0.0048303	BM	3486068	87898	2.52141
BM_HC_HMP_S0014_01	N_mucosa_I	1.5418e-05	BM	3486068	87898	2.52141
BM_HC_HMP_S0014_01	N_mucosa_II	0	BM	3486068	87898	2.52141
BM_HC_HMP_S0014_01	N_mucosa_III	0.00018337	BM	3486068	87898	2.52141
BM_HC_HMP_S0014_01	N_mucosa_IV	0	BM	3486068	87898	2.52141
BM_HC_HMP_S0014_01	N_mucosa_V	0.100769	BM	3486068	87898	2.52141
BM_HC_HMP_S0014_01	N_mucosa_VI	0.000866782	BM	3486068	87898	2.52141
BM_HC_HMP_S0014_01	N_mucosa_VII	0.000177325	BM	3486068	87898	2.52141
BM_HC_HMP_S0014_01	N_oralis	0.0260534	BM	3486068	87898	2.52141
BM_HC_HMP_S0014_01	N_polysaccharea	0	BM	3486068	87898	2.52141
BM_HC_HMP_S0014_01	N_shayeganii	0	BM	3486068	87898	2.52141
BM_HC_HMP_S0014_01	N_sp_HMT_020	0	BM	3486068	87898	2.52141
BM_HC_HMP_S0014_01	N_sp_str_3986_and_str_51_81	0.00241152	BM	3486068	87898	2.52141
BM_HC_HMP_S0014_01	N_sp_str_HSC_16F19	1.35725e-05	BM	3486068	87898	2.52141
BM_HC_HMP_S0014_01	N_sp_str_MVDL20_010259	0	BM	3486068	87898	2.52141
BM_HC_HMP_S0014_01	N_subflava_I	0.00766306	BM	3486068	87898	2.52141
BM_HC_HMP_S0014_01	N_subflava_II	0.00122914	BM	3486068	87898	2.52141
BM_HC_HMP_S0014_01	N_subflava_III	0.00462531	BM	3486068	87898	2.52141
BM_HC_HMP_S0014_01	N_subflava_IV	0.00373768	BM	3486068	87898	2.52141
BM_HC_HMP_S0014_01	N_subflava_IX	0	BM	3486068	87898	2.52141
BM_HC_HMP_S0014_01	N_subflava_V	0.000714282	BM	3486068	87898	2.52141
BM_HC_HMP_S0014_01	N_subflava_VI	0	BM	3486068	87898	2.52141
BM_HC_HMP_S0014_01	N_subflava_VII	0.00258703	BM	3486068	87898	2.52141
BM_HC_HMP_S0014_01	N_subflava_VIII	0	BM	3486068	87898	2.52141
BM_HC_HMP_S0014_01	N_uirgultaei	0	BM	3486068	87898	2.52141
BM_HC_HMP_S0014_01	N_viridiae	0	BM	3486068	87898	2.52141
BM_HC_HMP_S0014_01	N_wadsworthii	0	BM	3486068	87898	2.52141
BM_HC_HMP_S0014_01	N_weaveri	0	BM	3486068	87898	2.52141
BM_HC_HMP_S0014_01	S_muelleri	0	BM	3486068	87898	2.52141
BM_HC_HMP_S0014_02	E_corrodens	0.000268821	BM	3565928	126288	3.54152
BM_HC_HMP_S0014_02	E_exigua	0	BM	3565928	126288	3.54152
BM_HC_HMP_S0014_02	E_glucosivorans	0	BM	3565928	126288	3.54152
BM_HC_HMP_S0014_02	E_halliae	0	BM	3565928	126288	3.54152
BM_HC_HMP_S0014_02	K_bonacorsii_oralis	0	BM	3565928	126288	3.54152
BM_HC_HMP_S0014_02	K_denitrificans	1.78573e-05	BM	3565928	126288	3.54152
BM_HC_HMP_S0014_02	K_kingae	0	BM	3565928	126288	3.54152
BM_HC_HMP_S0014_02	K_negevensis	0	BM	3565928	126288	3.54152
BM_HC_HMP_S0014_02	K_potus	0	BM	3565928	126288	3.54152
BM_HC_HMP_S0014_02	K_sp_str_SNUBH_2017	0	BM	3565928	126288	3.54152
BM_HC_HMP_S0014_02	N_bacilliformis	0	BM	3565928	126288	3.54152
BM_HC_HMP_S0014_02	N_basseii	0	BM	3565928	126288	3.54152
BM_HC_HMP_S0014_02	N_benedictiae	0	BM	3565928	126288	3.54152
BM_HC_HMP_S0014_02	N_bergeri	0	BM	3565928	126288	3.54152
BM_HC_HMP_S0014_02	N_blantyrii	0	BM	3565928	126288	3.54152
BM_HC_HMP_S0014_02	N_brasiliensis	0	BM	3565928	126288	3.54152
BM_HC_HMP_S0014_02	N_cinerea	0	BM	3565928	126288	3.54152
BM_HC_HMP_S0014_02	N_cinerea_str_CCUG_5746	0	BM	3565928	126288	3.54152
BM_HC_HMP_S0014_02	N_dentiae	0	BM	3565928	126288	3.54152
BM_HC_HMP_S0014_02	N_dumasiana	0	BM	3565928	126288	3.54152
BM_HC_HMP_S0014_02	N_elongata	1.03621e-05	BM	3565928	126288	3.54152
BM_HC_HMP_S0014_02	N_gonorrhoeae	0	BM	3565928	126288	3.54152
BM_HC_HMP_S0014_02	N_lactamica	0	BM	3565928	126288	3.54152
BM_HC_HMP_S0014_02	N_lactamica_str_NS19	0	BM	3565928	126288	3.54152
BM_HC_HMP_S0014_02	N_maigaei	0	BM	3565928	126288	3.54152
BM_HC_HMP_S0014_02	N_meningitidis	0.00764022	BM	3565928	126288	3.54152
BM_HC_HMP_S0014_02	N_mucosa_I	7.48059e-05	BM	3565928	126288	3.54152
BM_HC_HMP_S0014_02	N_mucosa_II	0.000394534	BM	3565928	126288	3.54152
BM_HC_HMP_S0014_02	N_mucosa_III	4.79676e-05	BM	3565928	126288	3.54152
BM_HC_HMP_S0014_02	N_mucosa_IV	0	BM	3565928	126288	3.54152
BM_HC_HMP_S0014_02	N_mucosa_V	0.07568	BM	3565928	126288	3.54152
BM_HC_HMP_S0014_02	N_mucosa_VI	0.00389711	BM	3565928	126288	3.54152
BM_HC_HMP_S0014_02	N_mucosa_VII	0.000970986	BM	3565928	126288	3.54152
BM_HC_HMP_S0014_02	N_oralis	0.000273973	BM	3565928	126288	3.54152
BM_HC_HMP_S0014_02	N_polysaccharea	0	BM	3565928	126288	3.54152
BM_HC_HMP_S0014_02	N_shayeganii	0	BM	3565928	126288	3.54152
BM_HC_HMP_S0014_02	N_sp_HMT_020	0	BM	3565928	126288	3.54152
BM_HC_HMP_S0014_02	N_sp_str_3986_and_str_51_81	0.0020241	BM	3565928	126288	3.54152
BM_HC_HMP_S0014_02	N_sp_str_HSC_16F19	0	BM	3565928	126288	3.54152
BM_HC_HMP_S0014_02	N_sp_str_MVDL20_010259	0	BM	3565928	126288	3.54152
BM_HC_HMP_S0014_02	N_subflava_I	0.00886997	BM	3565928	126288	3.54152
BM_HC_HMP_S0014_02	N_subflava_II	0.00359233	BM	3565928	126288	3.54152
BM_HC_HMP_S0014_02	N_subflava_III	0.00567863	BM	3565928	126288	3.54152
BM_HC_HMP_S0014_02	N_subflava_IV	0.270007	BM	3565928	126288	3.54152
BM_HC_HMP_S0014_02	N_subflava_IX	0	BM	3565928	126288	3.54152
BM_HC_HMP_S0014_02	N_subflava_V	0.00768876	BM	3565928	126288	3.54152
BM_HC_HMP_S0014_02	N_subflava_VI	0	BM	3565928	126288	3.54152
BM_HC_HMP_S0014_02	N_subflava_VII	0.0110937	BM	3565928	126288	3.54152
BM_HC_HMP_S0014_02	N_subflava_VIII	0	BM	3565928	126288	3.54152
BM_HC_HMP_S0014_02	N_uirgultaei	0	BM	3565928	126288	3.54152
BM_HC_HMP_S0014_02	N_viridiae	0	BM	3565928	126288	3.54152
BM_HC_HMP_S0014_02	N_wadsworthii	0	BM	3565928	126288	3.54152
BM_HC_HMP_S0014_02	N_weaveri	0	BM	3565928	126288	3.54152
BM_HC_HMP_S0014_02	S_muelleri	0	BM	3565928	126288	3.54152
BM_HC_HMP_S0014_03	E_corrodens	0.00858106	BM	8337090	616168	7.39068
BM_HC_HMP_S0014_03	E_exigua	0.000691198	BM	8337090	616168	7.39068
BM_HC_HMP_S0014_03	E_glucosivorans	0	BM	8337090	616168	7.39068
BM_HC_HMP_S0014_03	E_halliae	6.04965e-05	BM	8337090	616168	7.39068
BM_HC_HMP_S0014_03	K_bonacorsii_oralis	0.249584	BM	8337090	616168	7.39068
BM_HC_HMP_S0014_03	K_denitrificans	8.43261e-05	BM	8337090	616168	7.39068
BM_HC_HMP_S0014_03	K_kingae	0	BM	8337090	616168	7.39068
BM_HC_HMP_S0014_03	K_negevensis	0	BM	8337090	616168	7.39068
BM_HC_HMP_S0014_03	K_potus	0	BM	8337090	616168	7.39068
BM_HC_HMP_S0014_03	K_sp_str_SNUBH_2017	0.000351547	BM	8337090	616168	7.39068
BM_HC_HMP_S0014_03	N_bacilliformis	0.0122779	BM	8337090	616168	7.39068
BM_HC_HMP_S0014_03	N_basseii	3.67737e-06	BM	8337090	616168	7.39068
BM_HC_HMP_S0014_03	N_benedictiae	0.000147117	BM	8337090	616168	7.39068
BM_HC_HMP_S0014_03	N_bergeri	0.000675046	BM	8337090	616168	7.39068
BM_HC_HMP_S0014_03	N_blantyrii	0	BM	8337090	616168	7.39068
BM_HC_HMP_S0014_03	N_brasiliensis	0	BM	8337090	616168	7.39068
BM_HC_HMP_S0014_03	N_cinerea	0.000376191	BM	8337090	616168	7.39068
BM_HC_HMP_S0014_03	N_cinerea_str_CCUG_5746	0	BM	8337090	616168	7.39068
BM_HC_HMP_S0014_03	N_dentiae	0.000147869	BM	8337090	616168	7.39068
BM_HC_HMP_S0014_03	N_dumasiana	6.31717e-05	BM	8337090	616168	7.39068
BM_HC_HMP_S0014_03	N_elongata	0.0151459	BM	8337090	616168	7.39068
BM_HC_HMP_S0014_03	N_gonorrhoeae	0	BM	8337090	616168	7.39068
BM_HC_HMP_S0014_03	N_lactamica	0	BM	8337090	616168	7.39068
BM_HC_HMP_S0014_03	N_lactamica_str_NS19	0.000136169	BM	8337090	616168	7.39068
BM_HC_HMP_S0014_03	N_maigaei	8.42847e-05	BM	8337090	616168	7.39068
BM_HC_HMP_S0014_03	N_meningitidis	0.0133286	BM	8337090	616168	7.39068
BM_HC_HMP_S0014_03	N_mucosa_I	0.00773544	BM	8337090	616168	7.39068
BM_HC_HMP_S0014_03	N_mucosa_II	0.00169716	BM	8337090	616168	7.39068
BM_HC_HMP_S0014_03	N_mucosa_III	0.0114825	BM	8337090	616168	7.39068
BM_HC_HMP_S0014_03	N_mucosa_IV	0.0118009	BM	8337090	616168	7.39068
BM_HC_HMP_S0014_03	N_mucosa_V	0.173253	BM	8337090	616168	7.39068
BM_HC_HMP_S0014_03	N_mucosa_VI	0.0799894	BM	8337090	616168	7.39068
BM_HC_HMP_S0014_03	N_mucosa_VII	1.15091	BM	8337090	616168	7.39068
BM_HC_HMP_S0014_03	N_oralis	0.0113867	BM	8337090	616168	7.39068
BM_HC_HMP_S0014_03	N_polysaccharea	6.66724e-05	BM	8337090	616168	7.39068
BM_HC_HMP_S0014_03	N_shayeganii	0	BM	8337090	616168	7.39068
BM_HC_HMP_S0014_03	N_sp_HMT_020	0.00223128	BM	8337090	616168	7.39068
BM_HC_HMP_S0014_03	N_sp_str_3986_and_str_51_81	0.0162936	BM	8337090	616168	7.39068
BM_HC_HMP_S0014_03	N_sp_str_HSC_16F19	0.000294728	BM	8337090	616168	7.39068
BM_HC_HMP_S0014_03	N_sp_str_MVDL20_010259	0	BM	8337090	616168	7.39068
BM_HC_HMP_S0014_03	N_subflava_I	0.0198361	BM	8337090	616168	7.39068
BM_HC_HMP_S0014_03	N_subflava_II	0.00325312	BM	8337090	616168	7.39068
BM_HC_HMP_S0014_03	N_subflava_III	0.0135122	BM	8337090	616168	7.39068
BM_HC_HMP_S0014_03	N_subflava_IV	0.171925	BM	8337090	616168	7.39068
BM_HC_HMP_S0014_03	N_subflava_IX	2.50212e-05	BM	8337090	616168	7.39068
BM_HC_HMP_S0014_03	N_subflava_V	0.00554232	BM	8337090	616168	7.39068
BM_HC_HMP_S0014_03	N_subflava_VI	0	BM	8337090	616168	7.39068
BM_HC_HMP_S0014_03	N_subflava_VII	0.00939689	BM	8337090	616168	7.39068
BM_HC_HMP_S0014_03	N_subflava_VIII	3.81016e-05	BM	8337090	616168	7.39068
BM_HC_HMP_S0014_03	N_uirgultaei	1.09891e-05	BM	8337090	616168	7.39068
BM_HC_HMP_S0014_03	N_viridiae	0	BM	8337090	616168	7.39068
BM_HC_HMP_S0014_03	N_wadsworthii	0	BM	8337090	616168	7.39068
BM_HC_HMP_S0014_03	N_weaveri	0	BM	8337090	616168	7.39068
BM_HC_HMP_S0014_03	S_muelleri	0	BM	8337090	616168	7.39068
BM_HC_HMP_S0014_04	E_corrodens	0	BM	54560	5783	10.5993
BM_HC_HMP_S0014_04	E_exigua	0	BM	54560	5783	10.5993
BM_HC_HMP_S0014_04	E_glucosivorans	0	BM	54560	5783	10.5993
BM_HC_HMP_S0014_04	E_halliae	0	BM	54560	5783	10.5993
BM_HC_HMP_S0014_04	K_bonacorsii_oralis	0	BM	54560	5783	10.5993
BM_HC_HMP_S0014_04	K_denitrificans	0	BM	54560	5783	10.5993
BM_HC_HMP_S0014_04	K_kingae	0	BM	54560	5783	10.5993
BM_HC_HMP_S0014_04	K_negevensis	0	BM	54560	5783	10.5993
BM_HC_HMP_S0014_04	K_potus	0	BM	54560	5783	10.5993
BM_HC_HMP_S0014_04	K_sp_str_SNUBH_2017	0	BM	54560	5783	10.5993
BM_HC_HMP_S0014_04	N_bacilliformis	0	BM	54560	5783	10.5993
BM_HC_HMP_S0014_04	N_basseii	0	BM	54560	5783	10.5993
BM_HC_HMP_S0014_04	N_benedictiae	0	BM	54560	5783	10.5993
BM_HC_HMP_S0014_04	N_bergeri	0	BM	54560	5783	10.5993
BM_HC_HMP_S0014_04	N_blantyrii	0	BM	54560	5783	10.5993
BM_HC_HMP_S0014_04	N_brasiliensis	0	BM	54560	5783	10.5993
BM_HC_HMP_S0014_04	N_cinerea	0	BM	54560	5783	10.5993
BM_HC_HMP_S0014_04	N_cinerea_str_CCUG_5746	0	BM	54560	5783	10.5993
BM_HC_HMP_S0014_04	N_dentiae	0	BM	54560	5783	10.5993
BM_HC_HMP_S0014_04	N_dumasiana	0	BM	54560	5783	10.5993
BM_HC_HMP_S0014_04	N_elongata	0	BM	54560	5783	10.5993
BM_HC_HMP_S0014_04	N_gonorrhoeae	0	BM	54560	5783	10.5993
BM_HC_HMP_S0014_04	N_lactamica	0	BM	54560	5783	10.5993
BM_HC_HMP_S0014_04	N_lactamica_str_NS19	0	BM	54560	5783	10.5993
BM_HC_HMP_S0014_04	N_maigaei	0	BM	54560	5783	10.5993
BM_HC_HMP_S0014_04	N_meningitidis	0	BM	54560	5783	10.5993
BM_HC_HMP_S0014_04	N_mucosa_I	0	BM	54560	5783	10.5993
BM_HC_HMP_S0014_04	N_mucosa_II	0	BM	54560	5783	10.5993
BM_HC_HMP_S0014_04	N_mucosa_III	0	BM	54560	5783	10.5993
BM_HC_HMP_S0014_04	N_mucosa_IV	0	BM	54560	5783	10.5993
BM_HC_HMP_S0014_04	N_mucosa_V	0.000849721	BM	54560	5783	10.5993
BM_HC_HMP_S0014_04	N_mucosa_VI	4.55919e-05	BM	54560	5783	10.5993
BM_HC_HMP_S0014_04	N_mucosa_VII	9.36801e-06	BM	54560	5783	10.5993
BM_HC_HMP_S0014_04	N_oralis	8.96101e-06	BM	54560	5783	10.5993
BM_HC_HMP_S0014_04	N_polysaccharea	0	BM	54560	5783	10.5993
BM_HC_HMP_S0014_04	N_shayeganii	0	BM	54560	5783	10.5993
BM_HC_HMP_S0014_04	N_sp_HMT_020	0	BM	54560	5783	10.5993
BM_HC_HMP_S0014_04	N_sp_str_3986_and_str_51_81	0	BM	54560	5783	10.5993
BM_HC_HMP_S0014_04	N_sp_str_HSC_16F19	0	BM	54560	5783	10.5993
BM_HC_HMP_S0014_04	N_sp_str_MVDL20_010259	0	BM	54560	5783	10.5993
BM_HC_HMP_S0014_04	N_subflava_I	6.05206e-05	BM	54560	5783	10.5993
BM_HC_HMP_S0014_04	N_subflava_II	0	BM	54560	5783	10.5993
BM_HC_HMP_S0014_04	N_subflava_III	0	BM	54560	5783	10.5993
BM_HC_HMP_S0014_04	N_subflava_IV	0	BM	54560	5783	10.5993
BM_HC_HMP_S0014_04	N_subflava_IX	0	BM	54560	5783	10.5993
BM_HC_HMP_S0014_04	N_subflava_V	0	BM	54560	5783	10.5993
BM_HC_HMP_S0014_04	N_subflava_VI	0	BM	54560	5783	10.5993
BM_HC_HMP_S0014_04	N_subflava_VII	0	BM	54560	5783	10.5993
BM_HC_HMP_S0014_04	N_subflava_VIII	0	BM	54560	5783	10.5993
BM_HC_HMP_S0014_04	N_uirgultaei	0	BM	54560	5783	10.5993
BM_HC_HMP_S0014_04	N_viridiae	0	BM	54560	5783	10.5993
BM_HC_HMP_S0014_04	N_wadsworthii	0	BM	54560	5783	10.5993
BM_HC_HMP_S0014_04	N_weaveri	0	BM	54560	5783	10.5993
BM_HC_HMP_S0014_04	S_muelleri	0	BM	54560	5783	10.5993
BM_HC_HMP_S0014_05	E_corrodens	0	BM	45351258	250478	0.552307
BM_HC_HMP_S0014_05	E_exigua	0	BM	45351258	250478	0.552307
BM_HC_HMP_S0014_05	E_glucosivorans	0	BM	45351258	250478	0.552307
BM_HC_HMP_S0014_05	E_halliae	0	BM	45351258	250478	0.552307
BM_HC_HMP_S0014_05	K_bonacorsii_oralis	0	BM	45351258	250478	0.552307
BM_HC_HMP_S0014_05	K_denitrificans	8.43288	BM	45351258	250478	0.552307
BM_HC_HMP_S0014_05	K_kingae	0	BM	45351258	250478	0.552307
BM_HC_HMP_S0014_05	K_negevensis	0	BM	45351258	250478	0.552307
BM_HC_HMP_S0014_05	K_potus	0	BM	45351258	250478	0.552307
BM_HC_HMP_S0014_05	K_sp_str_SNUBH_2017	0	BM	45351258	250478	0.552307
BM_HC_HMP_S0014_05	N_bacilliformis	0	BM	45351258	250478	0.552307
BM_HC_HMP_S0014_05	N_basseii	0	BM	45351258	250478	0.552307
BM_HC_HMP_S0014_05	N_benedictiae	0	BM	45351258	250478	0.552307
BM_HC_HMP_S0014_05	N_bergeri	0	BM	45351258	250478	0.552307
BM_HC_HMP_S0014_05	N_blantyrii	0	BM	45351258	250478	0.552307
BM_HC_HMP_S0014_05	N_brasiliensis	0	BM	45351258	250478	0.552307
BM_HC_HMP_S0014_05	N_cinerea	0	BM	45351258	250478	0.552307
BM_HC_HMP_S0014_05	N_cinerea_str_CCUG_5746	0	BM	45351258	250478	0.552307
BM_HC_HMP_S0014_05	N_dentiae	0	BM	45351258	250478	0.552307
BM_HC_HMP_S0014_05	N_dumasiana	0	BM	45351258	250478	0.552307
BM_HC_HMP_S0014_05	N_elongata	3.58687e-05	BM	45351258	250478	0.552307
BM_HC_HMP_S0014_05	N_gonorrhoeae	0	BM	45351258	250478	0.552307
BM_HC_HMP_S0014_05	N_lactamica	0	BM	45351258	250478	0.552307
BM_HC_HMP_S0014_05	N_lactamica_str_NS19	0	BM	45351258	250478	0.552307
BM_HC_HMP_S0014_05	N_maigaei	0	BM	45351258	250478	0.552307
BM_HC_HMP_S0014_05	N_meningitidis	0.0540818	BM	45351258	250478	0.552307
BM_HC_HMP_S0014_05	N_mucosa_I	1.85682e-05	BM	45351258	250478	0.552307
BM_HC_HMP_S0014_05	N_mucosa_II	0	BM	45351258	250478	0.552307
BM_HC_HMP_S0014_05	N_mucosa_III	5.49157e-05	BM	45351258	250478	0.552307
BM_HC_HMP_S0014_05	N_mucosa_IV	0	BM	45351258	250478	0.552307
BM_HC_HMP_S0014_05	N_mucosa_V	0.0538345	BM	45351258	250478	0.552307
BM_HC_HMP_S0014_05	N_mucosa_VI	0.000827719	BM	45351258	250478	0.552307
BM_HC_HMP_S0014_05	N_mucosa_VII	0.00021123	BM	45351258	250478	0.552307
BM_HC_HMP_S0014_05	N_oralis	0	BM	45351258	250478	0.552307
BM_HC_HMP_S0014_05	N_polysaccharea	0	BM	45351258	250478	0.552307
BM_HC_HMP_S0014_05	N_shayeganii	0	BM	45351258	250478	0.552307
BM_HC_HMP_S0014_05	N_sp_HMT_020	0	BM	45351258	250478	0.552307
BM_HC_HMP_S0014_05	N_sp_str_3986_and_str_51_81	0.000879248	BM	45351258	250478	0.552307
BM_HC_HMP_S0014_05	N_sp_str_HSC_16F19	0	BM	45351258	250478	0.552307
BM_HC_HMP_S0014_05	N_sp_str_MVDL20_010259	0	BM	45351258	250478	0.552307
BM_HC_HMP_S0014_05	N_subflava_I	0.0049387	BM	45351258	250478	0.552307
BM_HC_HMP_S0014_05	N_subflava_II	0.00132335	BM	45351258	250478	0.552307
BM_HC_HMP_S0014_05	N_subflava_III	0.00285363	BM	45351258	250478	0.552307
BM_HC_HMP_S0014_05	N_subflava_IV	0.0498123	BM	45351258	250478	0.552307
BM_HC_HMP_S0014_05	N_subflava_IX	0	BM	45351258	250478	0.552307
BM_HC_HMP_S0014_05	N_subflava_V	0.000741675	BM	45351258	250478	0.552307
BM_HC_HMP_S0014_05	N_subflava_VI	0	BM	45351258	250478	0.552307
BM_HC_HMP_S0014_05	N_subflava_VII	0.0030968	BM	45351258	250478	0.552307
BM_HC_HMP_S0014_05	N_subflava_VIII	0	BM	45351258	250478	0.552307
BM_HC_HMP_S0014_05	N_uirgultaei	0	BM	45351258	250478	0.552307
BM_HC_HMP_S0014_05	N_viridiae	0	BM	45351258	250478	0.552307
BM_HC_HMP_S0014_05	N_wadsworthii	0	BM	45351258	250478	0.552307
BM_HC_HMP_S0014_05	N_weaveri	0	BM	45351258	250478	0.552307
BM_HC_HMP_S0014_05	S_muelleri	0	BM	45351258	250478	0.552307
BM_HC_HMP_S0015_01	E_corrodens	0.0199959	BM	18491540	144719	0.782623
BM_HC_HMP_S0015_01	E_exigua	0.000938103	BM	18491540	144719	0.782623
BM_HC_HMP_S0015_01	E_glucosivorans	0.000301121	BM	18491540	144719	0.782623
BM_HC_HMP_S0015_01	E_halliae	0.000497329	BM	18491540	144719	0.782623
BM_HC_HMP_S0015_01	K_bonacorsii_oralis	0.00291403	BM	18491540	144719	0.782623
BM_HC_HMP_S0015_01	K_denitrificans	0.00440636	BM	18491540	144719	0.782623
BM_HC_HMP_S0015_01	K_kingae	9.82487e-05	BM	18491540	144719	0.782623
BM_HC_HMP_S0015_01	K_negevensis	0	BM	18491540	144719	0.782623
BM_HC_HMP_S0015_01	K_potus	0	BM	18491540	144719	0.782623
BM_HC_HMP_S0015_01	K_sp_str_SNUBH_2017	0.000594449	BM	18491540	144719	0.782623
BM_HC_HMP_S0015_01	N_bacilliformis	7.36671e-05	BM	18491540	144719	0.782623
BM_HC_HMP_S0015_01	N_basseii	0	BM	18491540	144719	0.782623
BM_HC_HMP_S0015_01	N_benedictiae	0	BM	18491540	144719	0.782623
BM_HC_HMP_S0015_01	N_bergeri	0	BM	18491540	144719	0.782623
BM_HC_HMP_S0015_01	N_blantyrii	0	BM	18491540	144719	0.782623
BM_HC_HMP_S0015_01	N_brasiliensis	0	BM	18491540	144719	0.782623
BM_HC_HMP_S0015_01	N_cinerea	0.0107158	BM	18491540	144719	0.782623
BM_HC_HMP_S0015_01	N_cinerea_str_CCUG_5746	0	BM	18491540	144719	0.782623
BM_HC_HMP_S0015_01	N_dentiae	0.000292004	BM	18491540	144719	0.782623
BM_HC_HMP_S0015_01	N_dumasiana	0.000610162	BM	18491540	144719	0.782623
BM_HC_HMP_S0015_01	N_elongata	0.000481293	BM	18491540	144719	0.782623
BM_HC_HMP_S0015_01	N_gonorrhoeae	0	BM	18491540	144719	0.782623
BM_HC_HMP_S0015_01	N_lactamica	0	BM	18491540	144719	0.782623
BM_HC_HMP_S0015_01	N_lactamica_str_NS19	0	BM	18491540	144719	0.782623
BM_HC_HMP_S0015_01	N_maigaei	0	BM	18491540	144719	0.782623
BM_HC_HMP_S0015_01	N_meningitidis	0.0955359	BM	18491540	144719	0.782623
BM_HC_HMP_S0015_01	N_mucosa_I	0	BM	18491540	144719	0.782623
BM_HC_HMP_S0015_01	N_mucosa_II	9.52817e-06	BM	18491540	144719	0.782623
BM_HC_HMP_S0015_01	N_mucosa_III	0.000344145	BM	18491540	144719	0.782623
BM_HC_HMP_S0015_01	N_mucosa_IV	0	BM	18491540	144719	0.782623
BM_HC_HMP_S0015_01	N_mucosa_V	0.366872	BM	18491540	144719	0.782623
BM_HC_HMP_S0015_01	N_mucosa_VI	9.44093e-05	BM	18491540	144719	0.782623
BM_HC_HMP_S0015_01	N_mucosa_VII	0	BM	18491540	144719	0.782623
BM_HC_HMP_S0015_01	N_oralis	0.0176174	BM	18491540	144719	0.782623
BM_HC_HMP_S0015_01	N_polysaccharea	0.000331787	BM	18491540	144719	0.782623
BM_HC_HMP_S0015_01	N_shayeganii	0.000124015	BM	18491540	144719	0.782623
BM_HC_HMP_S0015_01	N_sp_HMT_020	0	BM	18491540	144719	0.782623
BM_HC_HMP_S0015_01	N_sp_str_3986_and_str_51_81	0.0351167	BM	18491540	144719	0.782623
BM_HC_HMP_S0015_01	N_sp_str_HSC_16F19	0.00030153	BM	18491540	144719	0.782623
BM_HC_HMP_S0015_01	N_sp_str_MVDL20_010259	0	BM	18491540	144719	0.782623
BM_HC_HMP_S0015_01	N_subflava_I	0.0317984	BM	18491540	144719	0.782623
BM_HC_HMP_S0015_01	N_subflava_II	6.45111e-06	BM	18491540	144719	0.782623
BM_HC_HMP_S0015_01	N_subflava_III	0.000982218	BM	18491540	144719	0.782623
BM_HC_HMP_S0015_01	N_subflava_IV	0.00475242	BM	18491540	144719	0.782623
BM_HC_HMP_S0015_01	N_subflava_IX	0	BM	18491540	144719	0.782623
BM_HC_HMP_S0015_01	N_subflava_V	0.000370409	BM	18491540	144719	0.782623
BM_HC_HMP_S0015_01	N_subflava_VI	0	BM	18491540	144719	0.782623
BM_HC_HMP_S0015_01	N_subflava_VII	0.000806802	BM	18491540	144719	0.782623
BM_HC_HMP_S0015_01	N_subflava_VIII	0	BM	18491540	144719	0.782623
BM_HC_HMP_S0015_01	N_uirgultaei	0	BM	18491540	144719	0.782623
BM_HC_HMP_S0015_01	N_viridiae	0	BM	18491540	144719	0.782623
BM_HC_HMP_S0015_01	N_wadsworthii	0.000123324	BM	18491540	144719	0.782623
BM_HC_HMP_S0015_01	N_weaveri	0	BM	18491540	144719	0.782623
BM_HC_HMP_S0015_01	S_muelleri	0	BM	18491540	144719	0.782623
BM_HC_HMP_S0015_02	E_corrodens	0.00646647	BM	32343982	262080	0.81029
BM_HC_HMP_S0015_02	E_exigua	0.000828078	BM	32343982	262080	0.81029
BM_HC_HMP_S0015_02	E_glucosivorans	0.000219149	BM	32343982	262080	0.81029
BM_HC_HMP_S0015_02	E_halliae	0.000245129	BM	32343982	262080	0.81029
BM_HC_HMP_S0015_02	K_bonacorsii_oralis	0.0106228	BM	32343982	262080	0.81029
BM_HC_HMP_S0015_02	K_denitrificans	0.000683452	BM	32343982	262080	0.81029
BM_HC_HMP_S0015_02	K_kingae	0	BM	32343982	262080	0.81029
BM_HC_HMP_S0015_02	K_negevensis	0	BM	32343982	262080	0.81029
BM_HC_HMP_S0015_02	K_potus	0	BM	32343982	262080	0.81029
BM_HC_HMP_S0015_02	K_sp_str_SNUBH_2017	0.000509654	BM	32343982	262080	0.81029
BM_HC_HMP_S0015_02	N_bacilliformis	0.00176124	BM	32343982	262080	0.81029
BM_HC_HMP_S0015_02	N_basseii	4.13723e-05	BM	32343982	262080	0.81029
BM_HC_HMP_S0015_02	N_benedictiae	0	BM	32343982	262080	0.81029
BM_HC_HMP_S0015_02	N_bergeri	0	BM	32343982	262080	0.81029
BM_HC_HMP_S0015_02	N_blantyrii	0	BM	32343982	262080	0.81029
BM_HC_HMP_S0015_02	N_brasiliensis	0.000287614	BM	32343982	262080	0.81029
BM_HC_HMP_S0015_02	N_cinerea	1.92212e-05	BM	32343982	262080	0.81029
BM_HC_HMP_S0015_02	N_cinerea_str_CCUG_5746	0	BM	32343982	262080	0.81029
BM_HC_HMP_S0015_02	N_dentiae	0.000127705	BM	32343982	262080	0.81029
BM_HC_HMP_S0015_02	N_dumasiana	0.000975213	BM	32343982	262080	0.81029
BM_HC_HMP_S0015_02	N_elongata	0.00073498	BM	32343982	262080	0.81029
BM_HC_HMP_S0015_02	N_gonorrhoeae	0	BM	32343982	262080	0.81029
BM_HC_HMP_S0015_02	N_lactamica	0	BM	32343982	262080	0.81029
BM_HC_HMP_S0015_02	N_lactamica_str_NS19	0	BM	32343982	262080	0.81029
BM_HC_HMP_S0015_02	N_maigaei	0.0189006	BM	32343982	262080	0.81029
BM_HC_HMP_S0015_02	N_meningitidis	0.0968253	BM	32343982	262080	0.81029
BM_HC_HMP_S0015_02	N_mucosa_I	0.000888986	BM	32343982	262080	0.81029
BM_HC_HMP_S0015_02	N_mucosa_II	0	BM	32343982	262080	0.81029
BM_HC_HMP_S0015_02	N_mucosa_III	8.11647e-05	BM	32343982	262080	0.81029
BM_HC_HMP_S0015_02	N_mucosa_IV	8.17452e-05	BM	32343982	262080	0.81029
BM_HC_HMP_S0015_02	N_mucosa_V	1.15518	BM	32343982	262080	0.81029
BM_HC_HMP_S0015_02	N_mucosa_VI	3.80968e-05	BM	32343982	262080	0.81029
BM_HC_HMP_S0015_02	N_mucosa_VII	0.000142814	BM	32343982	262080	0.81029
BM_HC_HMP_S0015_02	N_oralis	0.000103817	BM	32343982	262080	0.81029
BM_HC_HMP_S0015_02	N_polysaccharea	0.00042017	BM	32343982	262080	0.81029
BM_HC_HMP_S0015_02	N_shayeganii	0.000230193	BM	32343982	262080	0.81029
BM_HC_HMP_S0015_02	N_sp_HMT_020	0	BM	32343982	262080	0.81029
BM_HC_HMP_S0015_02	N_sp_str_3986_and_str_51_81	0.00659995	BM	32343982	262080	0.81029
BM_HC_HMP_S0015_02	N_sp_str_HSC_16F19	0.000541967	BM	32343982	262080	0.81029
BM_HC_HMP_S0015_02	N_sp_str_MVDL20_010259	0	BM	32343982	262080	0.81029
BM_HC_HMP_S0015_02	N_subflava_I	0.093175	BM	32343982	262080	0.81029
BM_HC_HMP_S0015_02	N_subflava_II	6.87048e-05	BM	32343982	262080	0.81029
BM_HC_HMP_S0015_02	N_subflava_III	0.0373276	BM	32343982	262080	0.81029
BM_HC_HMP_S0015_02	N_subflava_IV	0.00423655	BM	32343982	262080	0.81029
BM_HC_HMP_S0015_02	N_subflava_IX	0	BM	32343982	262080	0.81029
BM_HC_HMP_S0015_02	N_subflava_V	0.000818197	BM	32343982	262080	0.81029
BM_HC_HMP_S0015_02	N_subflava_VI	0	BM	32343982	262080	0.81029
BM_HC_HMP_S0015_02	N_subflava_VII	0.0251003	BM	32343982	262080	0.81029
BM_HC_HMP_S0015_02	N_subflava_VIII	0	BM	32343982	262080	0.81029
BM_HC_HMP_S0015_02	N_uirgultaei	0	BM	32343982	262080	0.81029
BM_HC_HMP_S0015_02	N_viridiae	0	BM	32343982	262080	0.81029
BM_HC_HMP_S0015_02	N_wadsworthii	0.00102453	BM	32343982	262080	0.81029
BM_HC_HMP_S0015_02	N_weaveri	0	BM	32343982	262080	0.81029
BM_HC_HMP_S0015_02	S_muelleri	0	BM	32343982	262080	0.81029
BM_HC_HMP_S0015_03	E_corrodens	0.0079125	BM	25379248	181852	0.716538
BM_HC_HMP_S0015_03	E_exigua	0.000764355	BM	25379248	181852	0.716538
BM_HC_HMP_S0015_03	E_glucosivorans	0.000362182	BM	25379248	181852	0.716538
BM_HC_HMP_S0015_03	E_halliae	0.000176776	BM	25379248	181852	0.716538
BM_HC_HMP_S0015_03	K_bonacorsii_oralis	0	BM	25379248	181852	0.716538
BM_HC_HMP_S0015_03	K_denitrificans	0.000425562	BM	25379248	181852	0.716538
BM_HC_HMP_S0015_03	K_kingae	0	BM	25379248	181852	0.716538
BM_HC_HMP_S0015_03	K_negevensis	0	BM	25379248	181852	0.716538
BM_HC_HMP_S0015_03	K_potus	0	BM	25379248	181852	0.716538
BM_HC_HMP_S0015_03	K_sp_str_SNUBH_2017	0.000207572	BM	25379248	181852	0.716538
BM_HC_HMP_S0015_03	N_bacilliformis	2.83335e-05	BM	25379248	181852	0.716538
BM_HC_HMP_S0015_03	N_basseii	0.000314496	BM	25379248	181852	0.716538
BM_HC_HMP_S0015_03	N_benedictiae	0	BM	25379248	181852	0.716538
BM_HC_HMP_S0015_03	N_bergeri	0	BM	25379248	181852	0.716538
BM_HC_HMP_S0015_03	N_blantyrii	1.79848e-05	BM	25379248	181852	0.716538
BM_HC_HMP_S0015_03	N_brasiliensis	0	BM	25379248	181852	0.716538
BM_HC_HMP_S0015_03	N_cinerea	0	BM	25379248	181852	0.716538
BM_HC_HMP_S0015_03	N_cinerea_str_CCUG_5746	0	BM	25379248	181852	0.716538
BM_HC_HMP_S0015_03	N_dentiae	0.000277815	BM	25379248	181852	0.716538
BM_HC_HMP_S0015_03	N_dumasiana	0.000297411	BM	25379248	181852	0.716538
BM_HC_HMP_S0015_03	N_elongata	0.000403558	BM	25379248	181852	0.716538
BM_HC_HMP_S0015_03	N_gonorrhoeae	0	BM	25379248	181852	0.716538
BM_HC_HMP_S0015_03	N_lactamica	0	BM	25379248	181852	0.716538
BM_HC_HMP_S0015_03	N_lactamica_str_NS19	0	BM	25379248	181852	0.716538
BM_HC_HMP_S0015_03	N_maigaei	0	BM	25379248	181852	0.716538
BM_HC_HMP_S0015_03	N_meningitidis	0.0728875	BM	25379248	181852	0.716538
BM_HC_HMP_S0015_03	N_mucosa_I	0.000170698	BM	25379248	181852	0.716538
BM_HC_HMP_S0015_03	N_mucosa_II	7.54314e-05	BM	25379248	181852	0.716538
BM_HC_HMP_S0015_03	N_mucosa_III	0.00598298	BM	25379248	181852	0.716538
BM_HC_HMP_S0015_03	N_mucosa_IV	0.000109312	BM	25379248	181852	0.716538
BM_HC_HMP_S0015_03	N_mucosa_V	0.902536	BM	25379248	181852	0.716538
BM_HC_HMP_S0015_03	N_mucosa_VI	0.000139408	BM	25379248	181852	0.716538
BM_HC_HMP_S0015_03	N_mucosa_VII	0.00014582	BM	25379248	181852	0.716538
BM_HC_HMP_S0015_03	N_oralis	0.0111077	BM	25379248	181852	0.716538
BM_HC_HMP_S0015_03	N_polysaccharea	8.8197e-05	BM	25379248	181852	0.716538
BM_HC_HMP_S0015_03	N_shayeganii	0	BM	25379248	181852	0.716538
BM_HC_HMP_S0015_03	N_sp_HMT_020	0	BM	25379248	181852	0.716538
BM_HC_HMP_S0015_03	N_sp_str_3986_and_str_51_81	0.0625365	BM	25379248	181852	0.716538
BM_HC_HMP_S0015_03	N_sp_str_HSC_16F19	0.000156032	BM	25379248	181852	0.716538
BM_HC_HMP_S0015_03	N_sp_str_MVDL20_010259	0	BM	25379248	181852	0.716538
BM_HC_HMP_S0015_03	N_subflava_I	0.0548827	BM	25379248	181852	0.716538
BM_HC_HMP_S0015_03	N_subflava_II	0	BM	25379248	181852	0.716538
BM_HC_HMP_S0015_03	N_subflava_III	0.0020789	BM	25379248	181852	0.716538
BM_HC_HMP_S0015_03	N_subflava_IV	0.0108706	BM	25379248	181852	0.716538
BM_HC_HMP_S0015_03	N_subflava_IX	0	BM	25379248	181852	0.716538
BM_HC_HMP_S0015_03	N_subflava_V	0.000261762	BM	25379248	181852	0.716538
BM_HC_HMP_S0015_03	N_subflava_VI	0	BM	25379248	181852	0.716538
BM_HC_HMP_S0015_03	N_subflava_VII	0.00347347	BM	25379248	181852	0.716538
BM_HC_HMP_S0015_03	N_subflava_VIII	0	BM	25379248	181852	0.716538
BM_HC_HMP_S0015_03	N_uirgultaei	0	BM	25379248	181852	0.716538
BM_HC_HMP_S0015_03	N_viridiae	0	BM	25379248	181852	0.716538
BM_HC_HMP_S0015_03	N_wadsworthii	0.000553793	BM	25379248	181852	0.716538
BM_HC_HMP_S0015_03	N_weaveri	0	BM	25379248	181852	0.716538
BM_HC_HMP_S0015_03	S_muelleri	7.73412e-05	BM	25379248	181852	0.716538
BM_HC_HMP_S0016_01	E_corrodens	0.000714825	BM	2366112	65355	2.76213
BM_HC_HMP_S0016_01	E_exigua	0	BM	2366112	65355	2.76213
BM_HC_HMP_S0016_01	E_glucosivorans	0	BM	2366112	65355	2.76213
BM_HC_HMP_S0016_01	E_halliae	0	BM	2366112	65355	2.76213
BM_HC_HMP_S0016_01	K_bonacorsii_oralis	0	BM	2366112	65355	2.76213
BM_HC_HMP_S0016_01	K_denitrificans	0	BM	2366112	65355	2.76213
BM_HC_HMP_S0016_01	K_kingae	0	BM	2366112	65355	2.76213
BM_HC_HMP_S0016_01	K_negevensis	0	BM	2366112	65355	2.76213
BM_HC_HMP_S0016_01	K_potus	0	BM	2366112	65355	2.76213
BM_HC_HMP_S0016_01	K_sp_str_SNUBH_2017	0.000200322	BM	2366112	65355	2.76213
BM_HC_HMP_S0016_01	N_bacilliformis	0	BM	2366112	65355	2.76213
BM_HC_HMP_S0016_01	N_basseii	0	BM	2366112	65355	2.76213
BM_HC_HMP_S0016_01	N_benedictiae	0	BM	2366112	65355	2.76213
BM_HC_HMP_S0016_01	N_bergeri	0	BM	2366112	65355	2.76213
BM_HC_HMP_S0016_01	N_blantyrii	0	BM	2366112	65355	2.76213
BM_HC_HMP_S0016_01	N_brasiliensis	0	BM	2366112	65355	2.76213
BM_HC_HMP_S0016_01	N_cinerea	0.000721312	BM	2366112	65355	2.76213
BM_HC_HMP_S0016_01	N_cinerea_str_CCUG_5746	0	BM	2366112	65355	2.76213
BM_HC_HMP_S0016_01	N_dentiae	0	BM	2366112	65355	2.76213
BM_HC_HMP_S0016_01	N_dumasiana	0	BM	2366112	65355	2.76213
BM_HC_HMP_S0016_01	N_elongata	2.8695e-05	BM	2366112	65355	2.76213
BM_HC_HMP_S0016_01	N_gonorrhoeae	0	BM	2366112	65355	2.76213
BM_HC_HMP_S0016_01	N_lactamica	0	BM	2366112	65355	2.76213
BM_HC_HMP_S0016_01	N_lactamica_str_NS19	0.000122481	BM	2366112	65355	2.76213
BM_HC_HMP_S0016_01	N_maigaei	0	BM	2366112	65355	2.76213
BM_HC_HMP_S0016_01	N_meningitidis	0.00736476	BM	2366112	65355	2.76213
BM_HC_HMP_S0016_01	N_mucosa_I	2.59808e-05	BM	2366112	65355	2.76213
BM_HC_HMP_S0016_01	N_mucosa_II	0.000166866	BM	2366112	65355	2.76213
BM_HC_HMP_S0016_01	N_mucosa_III	0.000178845	BM	2366112	65355	2.76213
BM_HC_HMP_S0016_01	N_mucosa_IV	0	BM	2366112	65355	2.76213
BM_HC_HMP_S0016_01	N_mucosa_V	0.0371896	BM	2366112	65355	2.76213
BM_HC_HMP_S0016_01	N_mucosa_VI	0.00560561	BM	2366112	65355	2.76213
BM_HC_HMP_S0016_01	N_mucosa_VII	0.00312576	BM	2366112	65355	2.76213
BM_HC_HMP_S0016_01	N_oralis	0.00901554	BM	2366112	65355	2.76213
BM_HC_HMP_S0016_01	N_polysaccharea	0.0002018	BM	2366112	65355	2.76213
BM_HC_HMP_S0016_01	N_shayeganii	0	BM	2366112	65355	2.76213
BM_HC_HMP_S0016_01	N_sp_HMT_020	0	BM	2366112	65355	2.76213
BM_HC_HMP_S0016_01	N_sp_str_3986_and_str_51_81	0.000740949	BM	2366112	65355	2.76213
BM_HC_HMP_S0016_01	N_sp_str_HSC_16F19	0	BM	2366112	65355	2.76213
BM_HC_HMP_S0016_01	N_sp_str_MVDL20_010259	0	BM	2366112	65355	2.76213
BM_HC_HMP_S0016_01	N_subflava_I	0.00420595	BM	2366112	65355	2.76213
BM_HC_HMP_S0016_01	N_subflava_II	0	BM	2366112	65355	2.76213
BM_HC_HMP_S0016_01	N_subflava_III	0.000427937	BM	2366112	65355	2.76213
BM_HC_HMP_S0016_01	N_subflava_IV	0.000474808	BM	2366112	65355	2.76213
BM_HC_HMP_S0016_01	N_subflava_IX	0	BM	2366112	65355	2.76213
BM_HC_HMP_S0016_01	N_subflava_V	1.91027e-05	BM	2366112	65355	2.76213
BM_HC_HMP_S0016_01	N_subflava_VI	0	BM	2366112	65355	2.76213
BM_HC_HMP_S0016_01	N_subflava_VII	0	BM	2366112	65355	2.76213
BM_HC_HMP_S0016_01	N_subflava_VIII	0	BM	2366112	65355	2.76213
BM_HC_HMP_S0016_01	N_uirgultaei	0	BM	2366112	65355	2.76213
BM_HC_HMP_S0016_01	N_viridiae	0	BM	2366112	65355	2.76213
BM_HC_HMP_S0016_01	N_wadsworthii	0	BM	2366112	65355	2.76213
BM_HC_HMP_S0016_01	N_weaveri	0	BM	2366112	65355	2.76213
BM_HC_HMP_S0016_01	S_muelleri	0	BM	2366112	65355	2.76213
BM_HC_HMP_S0017_01	E_corrodens	0.00308206	BM	4180864	181788	4.3481
BM_HC_HMP_S0017_01	E_exigua	0	BM	4180864	181788	4.3481
BM_HC_HMP_S0017_01	E_glucosivorans	0	BM	4180864	181788	4.3481
BM_HC_HMP_S0017_01	E_halliae	0	BM	4180864	181788	4.3481
BM_HC_HMP_S0017_01	K_bonacorsii_oralis	0	BM	4180864	181788	4.3481
BM_HC_HMP_S0017_01	K_denitrificans	0	BM	4180864	181788	4.3481
BM_HC_HMP_S0017_01	K_kingae	0	BM	4180864	181788	4.3481
BM_HC_HMP_S0017_01	K_negevensis	0	BM	4180864	181788	4.3481
BM_HC_HMP_S0017_01	K_potus	0	BM	4180864	181788	4.3481
BM_HC_HMP_S0017_01	K_sp_str_SNUBH_2017	0	BM	4180864	181788	4.3481
BM_HC_HMP_S0017_01	N_bacilliformis	0	BM	4180864	181788	4.3481
BM_HC_HMP_S0017_01	N_basseii	0	BM	4180864	181788	4.3481
BM_HC_HMP_S0017_01	N_benedictiae	0	BM	4180864	181788	4.3481
BM_HC_HMP_S0017_01	N_bergeri	0	BM	4180864	181788	4.3481
BM_HC_HMP_S0017_01	N_blantyrii	0	BM	4180864	181788	4.3481
BM_HC_HMP_S0017_01	N_brasiliensis	0	BM	4180864	181788	4.3481
BM_HC_HMP_S0017_01	N_cinerea	0.00964237	BM	4180864	181788	4.3481
BM_HC_HMP_S0017_01	N_cinerea_str_CCUG_5746	0	BM	4180864	181788	4.3481
BM_HC_HMP_S0017_01	N_dentiae	0	BM	4180864	181788	4.3481
BM_HC_HMP_S0017_01	N_dumasiana	0	BM	4180864	181788	4.3481
BM_HC_HMP_S0017_01	N_elongata	0.258556	BM	4180864	181788	4.3481
BM_HC_HMP_S0017_01	N_gonorrhoeae	0	BM	4180864	181788	4.3481
BM_HC_HMP_S0017_01	N_lactamica	0	BM	4180864	181788	4.3481
BM_HC_HMP_S0017_01	N_lactamica_str_NS19	0.000553653	BM	4180864	181788	4.3481
BM_HC_HMP_S0017_01	N_maigaei	0.00108616	BM	4180864	181788	4.3481
BM_HC_HMP_S0017_01	N_meningitidis	0.00494266	BM	4180864	181788	4.3481
BM_HC_HMP_S0017_01	N_mucosa_I	4.0955e-05	BM	4180864	181788	4.3481
BM_HC_HMP_S0017_01	N_mucosa_II	0	BM	4180864	181788	4.3481
BM_HC_HMP_S0017_01	N_mucosa_III	0.000970243	BM	4180864	181788	4.3481
BM_HC_HMP_S0017_01	N_mucosa_IV	0	BM	4180864	181788	4.3481
BM_HC_HMP_S0017_01	N_mucosa_V	0.0780563	BM	4180864	181788	4.3481
BM_HC_HMP_S0017_01	N_mucosa_VI	0	BM	4180864	181788	4.3481
BM_HC_HMP_S0017_01	N_mucosa_VII	0.0186344	BM	4180864	181788	4.3481
BM_HC_HMP_S0017_01	N_oralis	0.000273293	BM	4180864	181788	4.3481
BM_HC_HMP_S0017_01	N_polysaccharea	0.000237024	BM	4180864	181788	4.3481
BM_HC_HMP_S0017_01	N_shayeganii	0	BM	4180864	181788	4.3481
BM_HC_HMP_S0017_01	N_sp_HMT_020	0	BM	4180864	181788	4.3481
BM_HC_HMP_S0017_01	N_sp_str_3986_and_str_51_81	0.00230161	BM	4180864	181788	4.3481
BM_HC_HMP_S0017_01	N_sp_str_HSC_16F19	0	BM	4180864	181788	4.3481
BM_HC_HMP_S0017_01	N_sp_str_MVDL20_010259	0	BM	4180864	181788	4.3481
BM_HC_HMP_S0017_01	N_subflava_I	0.00891139	BM	4180864	181788	4.3481
BM_HC_HMP_S0017_01	N_subflava_II	0.00324428	BM	4180864	181788	4.3481
BM_HC_HMP_S0017_01	N_subflava_III	0.00494432	BM	4180864	181788	4.3481
BM_HC_HMP_S0017_01	N_subflava_IV	0.0901818	BM	4180864	181788	4.3481
BM_HC_HMP_S0017_01	N_subflava_IX	0	BM	4180864	181788	4.3481
BM_HC_HMP_S0017_01	N_subflava_V	0.00285749	BM	4180864	181788	4.3481
BM_HC_HMP_S0017_01	N_subflava_VI	0	BM	4180864	181788	4.3481
BM_HC_HMP_S0017_01	N_subflava_VII	0.00705985	BM	4180864	181788	4.3481
BM_HC_HMP_S0017_01	N_subflava_VIII	0	BM	4180864	181788	4.3481
BM_HC_HMP_S0017_01	N_uirgultaei	5.09151e-05	BM	4180864	181788	4.3481
BM_HC_HMP_S0017_01	N_viridiae	0	BM	4180864	181788	4.3481
BM_HC_HMP_S0017_01	N_wadsworthii	0	BM	4180864	181788	4.3481
BM_HC_HMP_S0017_01	N_weaveri	0	BM	4180864	181788	4.3481
BM_HC_HMP_S0017_01	S_muelleri	0	BM	4180864	181788	4.3481
BM_HC_HMP_S0019_01	E_corrodens	0.012463	BM	17538458	404942	2.30888
BM_HC_HMP_S0019_01	E_exigua	0.000385223	BM	17538458	404942	2.30888
BM_HC_HMP_S0019_01	E_glucosivorans	0.000563765	BM	17538458	404942	2.30888
BM_HC_HMP_S0019_01	E_halliae	0.000154777	BM	17538458	404942	2.30888
BM_HC_HMP_S0019_01	K_bonacorsii_oralis	0	BM	17538458	404942	2.30888
BM_HC_HMP_S0019_01	K_denitrificans	0.00901228	BM	17538458	404942	2.30888
BM_HC_HMP_S0019_01	K_kingae	0	BM	17538458	404942	2.30888
BM_HC_HMP_S0019_01	K_negevensis	0	BM	17538458	404942	2.30888
BM_HC_HMP_S0019_01	K_potus	0	BM	17538458	404942	2.30888
BM_HC_HMP_S0019_01	K_sp_str_SNUBH_2017	4.94638e-05	BM	17538458	404942	2.30888
BM_HC_HMP_S0019_01	N_bacilliformis	0	BM	17538458	404942	2.30888
BM_HC_HMP_S0019_01	N_basseii	0.000748764	BM	17538458	404942	2.30888
BM_HC_HMP_S0019_01	N_benedictiae	0.000239451	BM	17538458	404942	2.30888
BM_HC_HMP_S0019_01	N_bergeri	0.0002802	BM	17538458	404942	2.30888
BM_HC_HMP_S0019_01	N_blantyrii	0.00556799	BM	17538458	404942	2.30888
BM_HC_HMP_S0019_01	N_brasiliensis	0.000103907	BM	17538458	404942	2.30888
BM_HC_HMP_S0019_01	N_cinerea	0.902386	BM	17538458	404942	2.30888
BM_HC_HMP_S0019_01	N_cinerea_str_CCUG_5746	0.000220277	BM	17538458	404942	2.30888
BM_HC_HMP_S0019_01	N_dentiae	0.000257651	BM	17538458	404942	2.30888
BM_HC_HMP_S0019_01	N_dumasiana	0.000887523	BM	17538458	404942	2.30888
BM_HC_HMP_S0019_01	N_elongata	0.00174821	BM	17538458	404942	2.30888
BM_HC_HMP_S0019_01	N_gonorrhoeae	0	BM	17538458	404942	2.30888
BM_HC_HMP_S0019_01	N_lactamica	0.000304261	BM	17538458	404942	2.30888
BM_HC_HMP_S0019_01	N_lactamica_str_NS19	0	BM	17538458	404942	2.30888
BM_HC_HMP_S0019_01	N_maigaei	0.000826926	BM	17538458	404942	2.30888
BM_HC_HMP_S0019_01	N_meningitidis	0.133522	BM	17538458	404942	2.30888
BM_HC_HMP_S0019_01	N_mucosa_I	0.00228312	BM	17538458	404942	2.30888
BM_HC_HMP_S0019_01	N_mucosa_II	0.000338038	BM	17538458	404942	2.30888
BM_HC_HMP_S0019_01	N_mucosa_III	0.37872	BM	17538458	404942	2.30888
BM_HC_HMP_S0019_01	N_mucosa_IV	0.00656157	BM	17538458	404942	2.30888
BM_HC_HMP_S0019_01	N_mucosa_V	0.198466	BM	17538458	404942	2.30888
BM_HC_HMP_S0019_01	N_mucosa_VI	0.000765178	BM	17538458	404942	2.30888
BM_HC_HMP_S0019_01	N_mucosa_VII	0.00152464	BM	17538458	404942	2.30888
BM_HC_HMP_S0019_01	N_oralis	0.000228976	BM	17538458	404942	2.30888
BM_HC_HMP_S0019_01	N_polysaccharea	0.00694206	BM	17538458	404942	2.30888
BM_HC_HMP_S0019_01	N_shayeganii	6.54053e-05	BM	17538458	404942	2.30888
BM_HC_HMP_S0019_01	N_sp_HMT_020	0	BM	17538458	404942	2.30888
BM_HC_HMP_S0019_01	N_sp_str_3986_and_str_51_81	0.0134679	BM	17538458	404942	2.30888
BM_HC_HMP_S0019_01	N_sp_str_HSC_16F19	0.000297777	BM	17538458	404942	2.30888
BM_HC_HMP_S0019_01	N_sp_str_MVDL20_010259	0	BM	17538458	404942	2.30888
BM_HC_HMP_S0019_01	N_subflava_I	0.0203462	BM	17538458	404942	2.30888
BM_HC_HMP_S0019_01	N_subflava_II	0.000499389	BM	17538458	404942	2.30888
BM_HC_HMP_S0019_01	N_subflava_III	0.0023997	BM	17538458	404942	2.30888
BM_HC_HMP_S0019_01	N_subflava_IV	0.0152189	BM	17538458	404942	2.30888
BM_HC_HMP_S0019_01	N_subflava_IX	0	BM	17538458	404942	2.30888
BM_HC_HMP_S0019_01	N_subflava_V	0.0021425	BM	17538458	404942	2.30888
BM_HC_HMP_S0019_01	N_subflava_VI	0	BM	17538458	404942	2.30888
BM_HC_HMP_S0019_01	N_subflava_VII	0.000437916	BM	17538458	404942	2.30888
BM_HC_HMP_S0019_01	N_subflava_VIII	0	BM	17538458	404942	2.30888
BM_HC_HMP_S0019_01	N_uirgultaei	0.000718289	BM	17538458	404942	2.30888
BM_HC_HMP_S0019_01	N_viridiae	0.000368146	BM	17538458	404942	2.30888
BM_HC_HMP_S0019_01	N_wadsworthii	0.000411976	BM	17538458	404942	2.30888
BM_HC_HMP_S0019_01	N_weaveri	0	BM	17538458	404942	2.30888
BM_HC_HMP_S0019_01	S_muelleri	0.000104733	BM	17538458	404942	2.30888
BM_HC_HMP_S0019_02	E_corrodens	0.00289898	BM	8476732	193867	2.28705
BM_HC_HMP_S0019_02	E_exigua	0	BM	8476732	193867	2.28705
BM_HC_HMP_S0019_02	E_glucosivorans	0	BM	8476732	193867	2.28705
BM_HC_HMP_S0019_02	E_halliae	0	BM	8476732	193867	2.28705
BM_HC_HMP_S0019_02	K_bonacorsii_oralis	0.000192561	BM	8476732	193867	2.28705
BM_HC_HMP_S0019_02	K_denitrificans	0.000490713	BM	8476732	193867	2.28705
BM_HC_HMP_S0019_02	K_kingae	0	BM	8476732	193867	2.28705
BM_HC_HMP_S0019_02	K_negevensis	0	BM	8476732	193867	2.28705
BM_HC_HMP_S0019_02	K_potus	0	BM	8476732	193867	2.28705
BM_HC_HMP_S0019_02	K_sp_str_SNUBH_2017	0	BM	8476732	193867	2.28705
BM_HC_HMP_S0019_02	N_bacilliformis	0	BM	8476732	193867	2.28705
BM_HC_HMP_S0019_02	N_basseii	5.79586e-05	BM	8476732	193867	2.28705
BM_HC_HMP_S0019_02	N_benedictiae	2.86931e-06	BM	8476732	193867	2.28705
BM_HC_HMP_S0019_02	N_bergeri	0	BM	8476732	193867	2.28705
BM_HC_HMP_S0019_02	N_blantyrii	2.76044e-05	BM	8476732	193867	2.28705
BM_HC_HMP_S0019_02	N_brasiliensis	0	BM	8476732	193867	2.28705
BM_HC_HMP_S0019_02	N_cinerea	0.262595	BM	8476732	193867	2.28705
BM_HC_HMP_S0019_02	N_cinerea_str_CCUG_5746	0	BM	8476732	193867	2.28705
BM_HC_HMP_S0019_02	N_dentiae	0	BM	8476732	193867	2.28705
BM_HC_HMP_S0019_02	N_dumasiana	0	BM	8476732	193867	2.28705
BM_HC_HMP_S0019_02	N_elongata	0.00023728	BM	8476732	193867	2.28705
BM_HC_HMP_S0019_02	N_gonorrhoeae	0	BM	8476732	193867	2.28705
BM_HC_HMP_S0019_02	N_lactamica	5.96342e-05	BM	8476732	193867	2.28705
BM_HC_HMP_S0019_02	N_lactamica_str_NS19	0.000464799	BM	8476732	193867	2.28705
BM_HC_HMP_S0019_02	N_maigaei	0.00110373	BM	8476732	193867	2.28705
BM_HC_HMP_S0019_02	N_meningitidis	0.0430582	BM	8476732	193867	2.28705
BM_HC_HMP_S0019_02	N_mucosa_I	0.000611026	BM	8476732	193867	2.28705
BM_HC_HMP_S0019_02	N_mucosa_II	0	BM	8476732	193867	2.28705
BM_HC_HMP_S0019_02	N_mucosa_III	0.000114658	BM	8476732	193867	2.28705
BM_HC_HMP_S0019_02	N_mucosa_IV	0.000242388	BM	8476732	193867	2.28705
BM_HC_HMP_S0019_02	N_mucosa_V	0.0881707	BM	8476732	193867	2.28705
BM_HC_HMP_S0019_02	N_mucosa_VI	0.00187191	BM	8476732	193867	2.28705
BM_HC_HMP_S0019_02	N_mucosa_VII	0.53724	BM	8476732	193867	2.28705
BM_HC_HMP_S0019_02	N_oralis	3.50646e-05	BM	8476732	193867	2.28705
BM_HC_HMP_S0019_02	N_polysaccharea	0.0141248	BM	8476732	193867	2.28705
BM_HC_HMP_S0019_02	N_shayeganii	0	BM	8476732	193867	2.28705
BM_HC_HMP_S0019_02	N_sp_HMT_020	0	BM	8476732	193867	2.28705
BM_HC_HMP_S0019_02	N_sp_str_3986_and_str_51_81	0.0135239	BM	8476732	193867	2.28705
BM_HC_HMP_S0019_02	N_sp_str_HSC_16F19	0.000114574	BM	8476732	193867	2.28705
BM_HC_HMP_S0019_02	N_sp_str_MVDL20_010259	0	BM	8476732	193867	2.28705
BM_HC_HMP_S0019_02	N_subflava_I	0.0179162	BM	8476732	193867	2.28705
BM_HC_HMP_S0019_02	N_subflava_II	0.000147037	BM	8476732	193867	2.28705
BM_HC_HMP_S0019_02	N_subflava_III	0.00648712	BM	8476732	193867	2.28705
BM_HC_HMP_S0019_02	N_subflava_IV	0.00283022	BM	8476732	193867	2.28705
BM_HC_HMP_S0019_02	N_subflava_IX	0.000203504	BM	8476732	193867	2.28705
BM_HC_HMP_S0019_02	N_subflava_V	0.000973575	BM	8476732	193867	2.28705
BM_HC_HMP_S0019_02	N_subflava_VI	0	BM	8476732	193867	2.28705
BM_HC_HMP_S0019_02	N_subflava_VII	0.00446112	BM	8476732	193867	2.28705
BM_HC_HMP_S0019_02	N_subflava_VIII	7.6833e-05	BM	8476732	193867	2.28705
BM_HC_HMP_S0019_02	N_uirgultaei	0	BM	8476732	193867	2.28705
BM_HC_HMP_S0019_02	N_viridiae	0.000124084	BM	8476732	193867	2.28705
BM_HC_HMP_S0019_02	N_wadsworthii	0	BM	8476732	193867	2.28705
BM_HC_HMP_S0019_02	N_weaveri	0	BM	8476732	193867	2.28705
BM_HC_HMP_S0019_02	S_muelleri	0	BM	8476732	193867	2.28705
BM_HC_HMP_S0019_03	E_corrodens	0.00665769	BM	8401582	432160	5.14379
BM_HC_HMP_S0019_03	E_exigua	0	BM	8401582	432160	5.14379
BM_HC_HMP_S0019_03	E_glucosivorans	5.93877e-05	BM	8401582	432160	5.14379
BM_HC_HMP_S0019_03	E_halliae	0.000795097	BM	8401582	432160	5.14379
BM_HC_HMP_S0019_03	K_bonacorsii_oralis	0.00162598	BM	8401582	432160	5.14379
BM_HC_HMP_S0019_03	K_denitrificans	0.00268243	BM	8401582	432160	5.14379
BM_HC_HMP_S0019_03	K_kingae	0	BM	8401582	432160	5.14379
BM_HC_HMP_S0019_03	K_negevensis	0	BM	8401582	432160	5.14379
BM_HC_HMP_S0019_03	K_potus	0	BM	8401582	432160	5.14379
BM_HC_HMP_S0019_03	K_sp_str_SNUBH_2017	0.00117653	BM	8401582	432160	5.14379
BM_HC_HMP_S0019_03	N_bacilliformis	0	BM	8401582	432160	5.14379
BM_HC_HMP_S0019_03	N_basseii	3.22042e-05	BM	8401582	432160	5.14379
BM_HC_HMP_S0019_03	N_benedictiae	0	BM	8401582	432160	5.14379
BM_HC_HMP_S0019_03	N_bergeri	0	BM	8401582	432160	5.14379
BM_HC_HMP_S0019_03	N_blantyrii	0	BM	8401582	432160	5.14379
BM_HC_HMP_S0019_03	N_brasiliensis	0	BM	8401582	432160	5.14379
BM_HC_HMP_S0019_03	N_cinerea	0.0257788	BM	8401582	432160	5.14379
BM_HC_HMP_S0019_03	N_cinerea_str_CCUG_5746	0	BM	8401582	432160	5.14379
BM_HC_HMP_S0019_03	N_dentiae	9.11114e-05	BM	8401582	432160	5.14379
BM_HC_HMP_S0019_03	N_dumasiana	0.000180855	BM	8401582	432160	5.14379
BM_HC_HMP_S0019_03	N_elongata	0.00642814	BM	8401582	432160	5.14379
BM_HC_HMP_S0019_03	N_gonorrhoeae	0	BM	8401582	432160	5.14379
BM_HC_HMP_S0019_03	N_lactamica	0	BM	8401582	432160	5.14379
BM_HC_HMP_S0019_03	N_lactamica_str_NS19	3.56002e-05	BM	8401582	432160	5.14379
BM_HC_HMP_S0019_03	N_maigaei	0.00637551	BM	8401582	432160	5.14379
BM_HC_HMP_S0019_03	N_meningitidis	0.0592744	BM	8401582	432160	5.14379
BM_HC_HMP_S0019_03	N_mucosa_I	0.0712208	BM	8401582	432160	5.14379
BM_HC_HMP_S0019_03	N_mucosa_II	0.00441713	BM	8401582	432160	5.14379
BM_HC_HMP_S0019_03	N_mucosa_III	0.0130582	BM	8401582	432160	5.14379
BM_HC_HMP_S0019_03	N_mucosa_IV	0.00159118	BM	8401582	432160	5.14379
BM_HC_HMP_S0019_03	N_mucosa_V	0.235377	BM	8401582	432160	5.14379
BM_HC_HMP_S0019_03	N_mucosa_VI	0.00642711	BM	8401582	432160	5.14379
BM_HC_HMP_S0019_03	N_mucosa_VII	2.27153	BM	8401582	432160	5.14379
BM_HC_HMP_S0019_03	N_oralis	0.747384	BM	8401582	432160	5.14379
BM_HC_HMP_S0019_03	N_polysaccharea	0.0009198	BM	8401582	432160	5.14379
BM_HC_HMP_S0019_03	N_shayeganii	0	BM	8401582	432160	5.14379
BM_HC_HMP_S0019_03	N_sp_HMT_020	0	BM	8401582	432160	5.14379
BM_HC_HMP_S0019_03	N_sp_str_3986_and_str_51_81	0.0183552	BM	8401582	432160	5.14379
BM_HC_HMP_S0019_03	N_sp_str_HSC_16F19	0.000120604	BM	8401582	432160	5.14379
BM_HC_HMP_S0019_03	N_sp_str_MVDL20_010259	0	BM	8401582	432160	5.14379
BM_HC_HMP_S0019_03	N_subflava_I	0.0129815	BM	8401582	432160	5.14379
BM_HC_HMP_S0019_03	N_subflava_II	0.000992917	BM	8401582	432160	5.14379
BM_HC_HMP_S0019_03	N_subflava_III	0.00112455	BM	8401582	432160	5.14379
BM_HC_HMP_S0019_03	N_subflava_IV	0.00956998	BM	8401582	432160	5.14379
BM_HC_HMP_S0019_03	N_subflava_IX	0.00097042	BM	8401582	432160	5.14379
BM_HC_HMP_S0019_03	N_subflava_V	0.00490851	BM	8401582	432160	5.14379
BM_HC_HMP_S0019_03	N_subflava_VI	0	BM	8401582	432160	5.14379
BM_HC_HMP_S0019_03	N_subflava_VII	0.00616019	BM	8401582	432160	5.14379
BM_HC_HMP_S0019_03	N_subflava_VIII	0	BM	8401582	432160	5.14379
BM_HC_HMP_S0019_03	N_uirgultaei	0	BM	8401582	432160	5.14379
BM_HC_HMP_S0019_03	N_viridiae	0	BM	8401582	432160	5.14379
BM_HC_HMP_S0019_03	N_wadsworthii	0.000102956	BM	8401582	432160	5.14379
BM_HC_HMP_S0019_03	N_weaveri	0	BM	8401582	432160	5.14379
BM_HC_HMP_S0019_03	S_muelleri	0	BM	8401582	432160	5.14379
BM_HC_HMP_S0020_01	E_corrodens	0.01021	BM	10526204	258168	2.45262
BM_HC_HMP_S0020_01	E_exigua	0.000158341	BM	10526204	258168	2.45262
BM_HC_HMP_S0020_01	E_glucosivorans	0.000249261	BM	10526204	258168	2.45262
BM_HC_HMP_S0020_01	E_halliae	0.00140163	BM	10526204	258168	2.45262
BM_HC_HMP_S0020_01	K_bonacorsii_oralis	1.70107	BM	10526204	258168	2.45262
BM_HC_HMP_S0020_01	K_denitrificans	0.00258909	BM	10526204	258168	2.45262
BM_HC_HMP_S0020_01	K_kingae	6.44757e-05	BM	10526204	258168	2.45262
BM_HC_HMP_S0020_01	K_negevensis	0	BM	10526204	258168	2.45262
BM_HC_HMP_S0020_01	K_potus	0	BM	10526204	258168	2.45262
BM_HC_HMP_S0020_01	K_sp_str_SNUBH_2017	0.0032734	BM	10526204	258168	2.45262
BM_HC_HMP_S0020_01	N_bacilliformis	0.000641253	BM	10526204	258168	2.45262
BM_HC_HMP_S0020_01	N_basseii	0	BM	10526204	258168	2.45262
BM_HC_HMP_S0020_01	N_benedictiae	0	BM	10526204	258168	2.45262
BM_HC_HMP_S0020_01	N_bergeri	3.81134e-06	BM	10526204	258168	2.45262
BM_HC_HMP_S0020_01	N_blantyrii	0	BM	10526204	258168	2.45262
BM_HC_HMP_S0020_01	N_brasiliensis	0	BM	10526204	258168	2.45262
BM_HC_HMP_S0020_01	N_cinerea	0	BM	10526204	258168	2.45262
BM_HC_HMP_S0020_01	N_cinerea_str_CCUG_5746	0	BM	10526204	258168	2.45262
BM_HC_HMP_S0020_01	N_dentiae	0	BM	10526204	258168	2.45262
BM_HC_HMP_S0020_01	N_dumasiana	7.87533e-05	BM	10526204	258168	2.45262
BM_HC_HMP_S0020_01	N_elongata	0.000714072	BM	10526204	258168	2.45262
BM_HC_HMP_S0020_01	N_gonorrhoeae	0	BM	10526204	258168	2.45262
BM_HC_HMP_S0020_01	N_lactamica	0	BM	10526204	258168	2.45262
BM_HC_HMP_S0020_01	N_lactamica_str_NS19	0	BM	10526204	258168	2.45262
BM_HC_HMP_S0020_01	N_maigaei	0	BM	10526204	258168	2.45262
BM_HC_HMP_S0020_01	N_meningitidis	0.0283029	BM	10526204	258168	2.45262
BM_HC_HMP_S0020_01	N_mucosa_I	0.000684548	BM	10526204	258168	2.45262
BM_HC_HMP_S0020_01	N_mucosa_II	8.58613e-05	BM	10526204	258168	2.45262
BM_HC_HMP_S0020_01	N_mucosa_III	0.00330877	BM	10526204	258168	2.45262
BM_HC_HMP_S0020_01	N_mucosa_IV	0.00222266	BM	10526204	258168	2.45262
BM_HC_HMP_S0020_01	N_mucosa_V	0.118557	BM	10526204	258168	2.45262
BM_HC_HMP_S0020_01	N_mucosa_VI	0.00688144	BM	10526204	258168	2.45262
BM_HC_HMP_S0020_01	N_mucosa_VII	0.714905	BM	10526204	258168	2.45262
BM_HC_HMP_S0020_01	N_oralis	0.436299	BM	10526204	258168	2.45262
BM_HC_HMP_S0020_01	N_polysaccharea	6.15816e-05	BM	10526204	258168	2.45262
BM_HC_HMP_S0020_01	N_shayeganii	0	BM	10526204	258168	2.45262
BM_HC_HMP_S0020_01	N_sp_HMT_020	0	BM	10526204	258168	2.45262
BM_HC_HMP_S0020_01	N_sp_str_3986_and_str_51_81	0.0279593	BM	10526204	258168	2.45262
BM_HC_HMP_S0020_01	N_sp_str_HSC_16F19	5.20106e-05	BM	10526204	258168	2.45262
BM_HC_HMP_S0020_01	N_sp_str_MVDL20_010259	0	BM	10526204	258168	2.45262
BM_HC_HMP_S0020_01	N_subflava_I	0.0112108	BM	10526204	258168	2.45262
BM_HC_HMP_S0020_01	N_subflava_II	0.00502581	BM	10526204	258168	2.45262
BM_HC_HMP_S0020_01	N_subflava_III	0.00322181	BM	10526204	258168	2.45262
BM_HC_HMP_S0020_01	N_subflava_IV	0.0230203	BM	10526204	258168	2.45262
BM_HC_HMP_S0020_01	N_subflava_IX	1.96691e-05	BM	10526204	258168	2.45262
BM_HC_HMP_S0020_01	N_subflava_V	0.000814474	BM	10526204	258168	2.45262
BM_HC_HMP_S0020_01	N_subflava_VI	0	BM	10526204	258168	2.45262
BM_HC_HMP_S0020_01	N_subflava_VII	0.00816361	BM	10526204	258168	2.45262
BM_HC_HMP_S0020_01	N_subflava_VIII	0	BM	10526204	258168	2.45262
BM_HC_HMP_S0020_01	N_uirgultaei	0	BM	10526204	258168	2.45262
BM_HC_HMP_S0020_01	N_viridiae	0	BM	10526204	258168	2.45262
BM_HC_HMP_S0020_01	N_wadsworthii	0.000313301	BM	10526204	258168	2.45262
BM_HC_HMP_S0020_01	N_weaveri	0	BM	10526204	258168	2.45262
BM_HC_HMP_S0020_01	S_muelleri	0	BM	10526204	258168	2.45262
BM_HC_HMP_S0020_02	E_corrodens	0.0136312	BM	40315266	284313	0.705224
BM_HC_HMP_S0020_02	E_exigua	0.000153286	BM	40315266	284313	0.705224
BM_HC_HMP_S0020_02	E_glucosivorans	2.76027e-05	BM	40315266	284313	0.705224
BM_HC_HMP_S0020_02	E_halliae	0.000424261	BM	40315266	284313	0.705224
BM_HC_HMP_S0020_02	K_bonacorsii_oralis	0.00299388	BM	40315266	284313	0.705224
BM_HC_HMP_S0020_02	K_denitrificans	5.11439	BM	40315266	284313	0.705224
BM_HC_HMP_S0020_02	K_kingae	0	BM	40315266	284313	0.705224
BM_HC_HMP_S0020_02	K_negevensis	0	BM	40315266	284313	0.705224
BM_HC_HMP_S0020_02	K_potus	0	BM	40315266	284313	0.705224
BM_HC_HMP_S0020_02	K_sp_str_SNUBH_2017	0	BM	40315266	284313	0.705224
BM_HC_HMP_S0020_02	N_bacilliformis	0	BM	40315266	284313	0.705224
BM_HC_HMP_S0020_02	N_basseii	0	BM	40315266	284313	0.705224
BM_HC_HMP_S0020_02	N_benedictiae	0	BM	40315266	284313	0.705224
BM_HC_HMP_S0020_02	N_bergeri	0	BM	40315266	284313	0.705224
BM_HC_HMP_S0020_02	N_blantyrii	0	BM	40315266	284313	0.705224
BM_HC_HMP_S0020_02	N_brasiliensis	0	BM	40315266	284313	0.705224
BM_HC_HMP_S0020_02	N_cinerea	0.000300828	BM	40315266	284313	0.705224
BM_HC_HMP_S0020_02	N_cinerea_str_CCUG_5746	0	BM	40315266	284313	0.705224
BM_HC_HMP_S0020_02	N_dentiae	5.67579e-05	BM	40315266	284313	0.705224
BM_HC_HMP_S0020_02	N_dumasiana	5.27498e-05	BM	40315266	284313	0.705224
BM_HC_HMP_S0020_02	N_elongata	0.00101383	BM	40315266	284313	0.705224
BM_HC_HMP_S0020_02	N_gonorrhoeae	0	BM	40315266	284313	0.705224
BM_HC_HMP_S0020_02	N_lactamica	0	BM	40315266	284313	0.705224
BM_HC_HMP_S0020_02	N_lactamica_str_NS19	8.43163e-06	BM	40315266	284313	0.705224
BM_HC_HMP_S0020_02	N_maigaei	0.0066032	BM	40315266	284313	0.705224
BM_HC_HMP_S0020_02	N_meningitidis	0.0551594	BM	40315266	284313	0.705224
BM_HC_HMP_S0020_02	N_mucosa_I	4.82928e-05	BM	40315266	284313	0.705224
BM_HC_HMP_S0020_02	N_mucosa_II	4.7681e-06	BM	40315266	284313	0.705224
BM_HC_HMP_S0020_02	N_mucosa_III	0.000490722	BM	40315266	284313	0.705224
BM_HC_HMP_S0020_02	N_mucosa_IV	5.24813e-05	BM	40315266	284313	0.705224
BM_HC_HMP_S0020_02	N_mucosa_V	0.283836	BM	40315266	284313	0.705224
BM_HC_HMP_S0020_02	N_mucosa_VI	0.000658964	BM	40315266	284313	0.705224
BM_HC_HMP_S0020_02	N_mucosa_VII	0.000478183	BM	40315266	284313	0.705224
BM_HC_HMP_S0020_02	N_oralis	0.000257336	BM	40315266	284313	0.705224
BM_HC_HMP_S0020_02	N_polysaccharea	0.000192938	BM	40315266	284313	0.705224
BM_HC_HMP_S0020_02	N_shayeganii	0	BM	40315266	284313	0.705224
BM_HC_HMP_S0020_02	N_sp_HMT_020	0	BM	40315266	284313	0.705224
BM_HC_HMP_S0020_02	N_sp_str_3986_and_str_51_81	0.0190861	BM	40315266	284313	0.705224
BM_HC_HMP_S0020_02	N_sp_str_HSC_16F19	0.000210329	BM	40315266	284313	0.705224
BM_HC_HMP_S0020_02	N_sp_str_MVDL20_010259	0.00018402	BM	40315266	284313	0.705224
BM_HC_HMP_S0020_02	N_subflava_I	0.256259	BM	40315266	284313	0.705224
BM_HC_HMP_S0020_02	N_subflava_II	0.0171435	BM	40315266	284313	0.705224
BM_HC_HMP_S0020_02	N_subflava_III	0.0511459	BM	40315266	284313	0.705224
BM_HC_HMP_S0020_02	N_subflava_IV	0.0250415	BM	40315266	284313	0.705224
BM_HC_HMP_S0020_02	N_subflava_IX	0	BM	40315266	284313	0.705224
BM_HC_HMP_S0020_02	N_subflava_V	3.08213e-05	BM	40315266	284313	0.705224
BM_HC_HMP_S0020_02	N_subflava_VI	0	BM	40315266	284313	0.705224
BM_HC_HMP_S0020_02	N_subflava_VII	0.0113168	BM	40315266	284313	0.705224
BM_HC_HMP_S0020_02	N_subflava_VIII	0.000626406	BM	40315266	284313	0.705224
BM_HC_HMP_S0020_02	N_uirgultaei	0	BM	40315266	284313	0.705224
BM_HC_HMP_S0020_02	N_viridiae	0	BM	40315266	284313	0.705224
BM_HC_HMP_S0020_02	N_wadsworthii	8.10677e-05	BM	40315266	284313	0.705224
BM_HC_HMP_S0020_02	N_weaveri	0	BM	40315266	284313	0.705224
BM_HC_HMP_S0020_02	S_muelleri	0	BM	40315266	284313	0.705224
BM_HC_HMP_S0021_01	E_corrodens	0.00718273	BM	10656770	191607	1.79798
BM_HC_HMP_S0021_01	E_exigua	0.000525593	BM	10656770	191607	1.79798
BM_HC_HMP_S0021_01	E_glucosivorans	0.000479284	BM	10656770	191607	1.79798
BM_HC_HMP_S0021_01	E_halliae	0.000397549	BM	10656770	191607	1.79798
BM_HC_HMP_S0021_01	K_bonacorsii_oralis	0	BM	10656770	191607	1.79798
BM_HC_HMP_S0021_01	K_denitrificans	0.00124087	BM	10656770	191607	1.79798
BM_HC_HMP_S0021_01	K_kingae	5.01478e-05	BM	10656770	191607	1.79798
BM_HC_HMP_S0021_01	K_negevensis	0	BM	10656770	191607	1.79798
BM_HC_HMP_S0021_01	K_potus	0	BM	10656770	191607	1.79798
BM_HC_HMP_S0021_01	K_sp_str_SNUBH_2017	0.000393126	BM	10656770	191607	1.79798
BM_HC_HMP_S0021_01	N_bacilliformis	0.00373191	BM	10656770	191607	1.79798
BM_HC_HMP_S0021_01	N_basseii	0	BM	10656770	191607	1.79798
BM_HC_HMP_S0021_01	N_benedictiae	9.29609e-05	BM	10656770	191607	1.79798
BM_HC_HMP_S0021_01	N_bergeri	0	BM	10656770	191607	1.79798
BM_HC_HMP_S0021_01	N_blantyrii	0	BM	10656770	191607	1.79798
BM_HC_HMP_S0021_01	N_brasiliensis	0	BM	10656770	191607	1.79798
BM_HC_HMP_S0021_01	N_cinerea	0.00268345	BM	10656770	191607	1.79798
BM_HC_HMP_S0021_01	N_cinerea_str_CCUG_5746	0	BM	10656770	191607	1.79798
BM_HC_HMP_S0021_01	N_dentiae	0.000115756	BM	10656770	191607	1.79798
BM_HC_HMP_S0021_01	N_dumasiana	0.000401126	BM	10656770	191607	1.79798
BM_HC_HMP_S0021_01	N_elongata	0.0605844	BM	10656770	191607	1.79798
BM_HC_HMP_S0021_01	N_gonorrhoeae	0	BM	10656770	191607	1.79798
BM_HC_HMP_S0021_01	N_lactamica	0	BM	10656770	191607	1.79798
BM_HC_HMP_S0021_01	N_lactamica_str_NS19	0	BM	10656770	191607	1.79798
BM_HC_HMP_S0021_01	N_maigaei	0	BM	10656770	191607	1.79798
BM_HC_HMP_S0021_01	N_meningitidis	0.0968595	BM	10656770	191607	1.79798
BM_HC_HMP_S0021_01	N_mucosa_I	0.0117416	BM	10656770	191607	1.79798
BM_HC_HMP_S0021_01	N_mucosa_II	0.00130228	BM	10656770	191607	1.79798
BM_HC_HMP_S0021_01	N_mucosa_III	0.531668	BM	10656770	191607	1.79798
BM_HC_HMP_S0021_01	N_mucosa_IV	0.000343842	BM	10656770	191607	1.79798
BM_HC_HMP_S0021_01	N_mucosa_V	0.224569	BM	10656770	191607	1.79798
BM_HC_HMP_S0021_01	N_mucosa_VI	0.000154536	BM	10656770	191607	1.79798
BM_HC_HMP_S0021_01	N_mucosa_VII	5.18754e-05	BM	10656770	191607	1.79798
BM_HC_HMP_S0021_01	N_oralis	0	BM	10656770	191607	1.79798
BM_HC_HMP_S0021_01	N_polysaccharea	0.000299114	BM	10656770	191607	1.79798
BM_HC_HMP_S0021_01	N_shayeganii	0	BM	10656770	191607	1.79798
BM_HC_HMP_S0021_01	N_sp_HMT_020	0	BM	10656770	191607	1.79798
BM_HC_HMP_S0021_01	N_sp_str_3986_and_str_51_81	0.00508132	BM	10656770	191607	1.79798
BM_HC_HMP_S0021_01	N_sp_str_HSC_16F19	6.78399e-05	BM	10656770	191607	1.79798
BM_HC_HMP_S0021_01	N_sp_str_MVDL20_010259	0.000152802	BM	10656770	191607	1.79798
BM_HC_HMP_S0021_01	N_subflava_I	0.0206377	BM	10656770	191607	1.79798
BM_HC_HMP_S0021_01	N_subflava_II	0	BM	10656770	191607	1.79798
BM_HC_HMP_S0021_01	N_subflava_III	0.00178199	BM	10656770	191607	1.79798
BM_HC_HMP_S0021_01	N_subflava_IV	0.00211191	BM	10656770	191607	1.79798
BM_HC_HMP_S0021_01	N_subflava_IX	0	BM	10656770	191607	1.79798
BM_HC_HMP_S0021_01	N_subflava_V	0.000504049	BM	10656770	191607	1.79798
BM_HC_HMP_S0021_01	N_subflava_VI	0.000389754	BM	10656770	191607	1.79798
BM_HC_HMP_S0021_01	N_subflava_VII	0.00147771	BM	10656770	191607	1.79798
BM_HC_HMP_S0021_01	N_subflava_VIII	0	BM	10656770	191607	1.79798
BM_HC_HMP_S0021_01	N_uirgultaei	0	BM	10656770	191607	1.79798
BM_HC_HMP_S0021_01	N_viridiae	0	BM	10656770	191607	1.79798
BM_HC_HMP_S0021_01	N_wadsworthii	0.000555659	BM	10656770	191607	1.79798
BM_HC_HMP_S0021_01	N_weaveri	0	BM	10656770	191607	1.79798
BM_HC_HMP_S0021_01	S_muelleri	0	BM	10656770	191607	1.79798
BM_HC_HMP_S0022_01	E_corrodens	0.00238775	BM	8732346	102769	1.17688
BM_HC_HMP_S0022_01	E_exigua	0	BM	8732346	102769	1.17688
BM_HC_HMP_S0022_01	E_glucosivorans	0	BM	8732346	102769	1.17688
BM_HC_HMP_S0022_01	E_halliae	0	BM	8732346	102769	1.17688
BM_HC_HMP_S0022_01	K_bonacorsii_oralis	0	BM	8732346	102769	1.17688
BM_HC_HMP_S0022_01	K_denitrificans	0.000767614	BM	8732346	102769	1.17688
BM_HC_HMP_S0022_01	K_kingae	0	BM	8732346	102769	1.17688
BM_HC_HMP_S0022_01	K_negevensis	0	BM	8732346	102769	1.17688
BM_HC_HMP_S0022_01	K_potus	0	BM	8732346	102769	1.17688
BM_HC_HMP_S0022_01	K_sp_str_SNUBH_2017	0	BM	8732346	102769	1.17688
BM_HC_HMP_S0022_01	N_bacilliformis	0	BM	8732346	102769	1.17688
BM_HC_HMP_S0022_01	N_basseii	0.000197695	BM	8732346	102769	1.17688
BM_HC_HMP_S0022_01	N_benedictiae	0	BM	8732346	102769	1.17688
BM_HC_HMP_S0022_01	N_bergeri	3.90662e-05	BM	8732346	102769	1.17688
BM_HC_HMP_S0022_01	N_blantyrii	0	BM	8732346	102769	1.17688
BM_HC_HMP_S0022_01	N_brasiliensis	0	BM	8732346	102769	1.17688
BM_HC_HMP_S0022_01	N_cinerea	9.19768e-05	BM	8732346	102769	1.17688
BM_HC_HMP_S0022_01	N_cinerea_str_CCUG_5746	0	BM	8732346	102769	1.17688
BM_HC_HMP_S0022_01	N_dentiae	0	BM	8732346	102769	1.17688
BM_HC_HMP_S0022_01	N_dumasiana	0	BM	8732346	102769	1.17688
BM_HC_HMP_S0022_01	N_elongata	0.000180976	BM	8732346	102769	1.17688
BM_HC_HMP_S0022_01	N_gonorrhoeae	0	BM	8732346	102769	1.17688
BM_HC_HMP_S0022_01	N_lactamica	0	BM	8732346	102769	1.17688
BM_HC_HMP_S0022_01	N_lactamica_str_NS19	0.000159264	BM	8732346	102769	1.17688
BM_HC_HMP_S0022_01	N_maigaei	0	BM	8732346	102769	1.17688
BM_HC_HMP_S0022_01	N_meningitidis	0.0143232	BM	8732346	102769	1.17688
BM_HC_HMP_S0022_01	N_mucosa_I	0.000809241	BM	8732346	102769	1.17688
BM_HC_HMP_S0022_01	N_mucosa_II	0	BM	8732346	102769	1.17688
BM_HC_HMP_S0022_01	N_mucosa_III	2.6113e-05	BM	8732346	102769	1.17688
BM_HC_HMP_S0022_01	N_mucosa_IV	0	BM	8732346	102769	1.17688
BM_HC_HMP_S0022_01	N_mucosa_V	0.0588351	BM	8732346	102769	1.17688
BM_HC_HMP_S0022_01	N_mucosa_VI	4.14321e-05	BM	8732346	102769	1.17688
BM_HC_HMP_S0022_01	N_mucosa_VII	0.0127058	BM	8732346	102769	1.17688
BM_HC_HMP_S0022_01	N_oralis	2.61442e-05	BM	8732346	102769	1.17688
BM_HC_HMP_S0022_01	N_polysaccharea	0.00144953	BM	8732346	102769	1.17688
BM_HC_HMP_S0022_01	N_shayeganii	0	BM	8732346	102769	1.17688
BM_HC_HMP_S0022_01	N_sp_HMT_020	0	BM	8732346	102769	1.17688
BM_HC_HMP_S0022_01	N_sp_str_3986_and_str_51_81	0.0110483	BM	8732346	102769	1.17688
BM_HC_HMP_S0022_01	N_sp_str_HSC_16F19	0	BM	8732346	102769	1.17688
BM_HC_HMP_S0022_01	N_sp_str_MVDL20_010259	0	BM	8732346	102769	1.17688
BM_HC_HMP_S0022_01	N_subflava_I	0.0153612	BM	8732346	102769	1.17688
BM_HC_HMP_S0022_01	N_subflava_II	0.00131362	BM	8732346	102769	1.17688
BM_HC_HMP_S0022_01	N_subflava_III	0.00282025	BM	8732346	102769	1.17688
BM_HC_HMP_S0022_01	N_subflava_IV	0.00977475	BM	8732346	102769	1.17688
BM_HC_HMP_S0022_01	N_subflava_IX	0	BM	8732346	102769	1.17688
BM_HC_HMP_S0022_01	N_subflava_V	0.000209463	BM	8732346	102769	1.17688
BM_HC_HMP_S0022_01	N_subflava_VI	0	BM	8732346	102769	1.17688
BM_HC_HMP_S0022_01	N_subflava_VII	0.00338007	BM	8732346	102769	1.17688
BM_HC_HMP_S0022_01	N_subflava_VIII	0	BM	8732346	102769	1.17688
BM_HC_HMP_S0022_01	N_uirgultaei	0	BM	8732346	102769	1.17688
BM_HC_HMP_S0022_01	N_viridiae	0	BM	8732346	102769	1.17688
BM_HC_HMP_S0022_01	N_wadsworthii	0	BM	8732346	102769	1.17688
BM_HC_HMP_S0022_01	N_weaveri	0	BM	8732346	102769	1.17688
BM_HC_HMP_S0022_01	S_muelleri	0	BM	8732346	102769	1.17688
BM_HC_HMP_S0022_02	E_corrodens	0.0199741	BM	69844264	769854	1.10224
BM_HC_HMP_S0022_02	E_exigua	0.00465526	BM	69844264	769854	1.10224
BM_HC_HMP_S0022_02	E_glucosivorans	0.0013266	BM	69844264	769854	1.10224
BM_HC_HMP_S0022_02	E_halliae	0.00176304	BM	69844264	769854	1.10224
BM_HC_HMP_S0022_02	K_bonacorsii_oralis	0	BM	69844264	769854	1.10224
BM_HC_HMP_S0022_02	K_denitrificans	0.00134177	BM	69844264	769854	1.10224
BM_HC_HMP_S0022_02	K_kingae	0.000638631	BM	69844264	769854	1.10224
BM_HC_HMP_S0022_02	K_negevensis	0.000449055	BM	69844264	769854	1.10224
BM_HC_HMP_S0022_02	K_potus	0	BM	69844264	769854	1.10224
BM_HC_HMP_S0022_02	K_sp_str_SNUBH_2017	0.00122511	BM	69844264	769854	1.10224
BM_HC_HMP_S0022_02	N_bacilliformis	0.0011937	BM	69844264	769854	1.10224
BM_HC_HMP_S0022_02	N_basseii	0.000394732	BM	69844264	769854	1.10224
BM_HC_HMP_S0022_02	N_benedictiae	0	BM	69844264	769854	1.10224
BM_HC_HMP_S0022_02	N_bergeri	0.000277123	BM	69844264	769854	1.10224
BM_HC_HMP_S0022_02	N_blantyrii	0.000199894	BM	69844264	769854	1.10224
BM_HC_HMP_S0022_02	N_brasiliensis	0.000717373	BM	69844264	769854	1.10224
BM_HC_HMP_S0022_02	N_cinerea	0.235539	BM	69844264	769854	1.10224
BM_HC_HMP_S0022_02	N_cinerea_str_CCUG_5746	0	BM	69844264	769854	1.10224
BM_HC_HMP_S0022_02	N_dentiae	0.00152948	BM	69844264	769854	1.10224
BM_HC_HMP_S0022_02	N_dumasiana	0.00426406	BM	69844264	769854	1.10224
BM_HC_HMP_S0022_02	N_elongata	0.00571715	BM	69844264	769854	1.10224
BM_HC_HMP_S0022_02	N_gonorrhoeae	0	BM	69844264	769854	1.10224
BM_HC_HMP_S0022_02	N_lactamica	0	BM	69844264	769854	1.10224
BM_HC_HMP_S0022_02	N_lactamica_str_NS19	0.000102081	BM	69844264	769854	1.10224
BM_HC_HMP_S0022_02	N_maigaei	0.000180775	BM	69844264	769854	1.10224
BM_HC_HMP_S0022_02	N_meningitidis	0.471963	BM	69844264	769854	1.10224
BM_HC_HMP_S0022_02	N_mucosa_I	5.11537e-05	BM	69844264	769854	1.10224
BM_HC_HMP_S0022_02	N_mucosa_II	0.000586979	BM	69844264	769854	1.10224
BM_HC_HMP_S0022_02	N_mucosa_III	0.00244147	BM	69844264	769854	1.10224
BM_HC_HMP_S0022_02	N_mucosa_IV	0.000415075	BM	69844264	769854	1.10224
BM_HC_HMP_S0022_02	N_mucosa_V	0.538484	BM	69844264	769854	1.10224
BM_HC_HMP_S0022_02	N_mucosa_VI	0.00231754	BM	69844264	769854	1.10224
BM_HC_HMP_S0022_02	N_mucosa_VII	0.00114006	BM	69844264	769854	1.10224
BM_HC_HMP_S0022_02	N_oralis	0.000419517	BM	69844264	769854	1.10224
BM_HC_HMP_S0022_02	N_polysaccharea	0.00283871	BM	69844264	769854	1.10224
BM_HC_HMP_S0022_02	N_shayeganii	0.000767875	BM	69844264	769854	1.10224
BM_HC_HMP_S0022_02	N_sp_HMT_020	0.000517509	BM	69844264	769854	1.10224
BM_HC_HMP_S0022_02	N_sp_str_3986_and_str_51_81	0.0338519	BM	69844264	769854	1.10224
BM_HC_HMP_S0022_02	N_sp_str_HSC_16F19	0.00120016	BM	69844264	769854	1.10224
BM_HC_HMP_S0022_02	N_sp_str_MVDL20_010259	0.000321214	BM	69844264	769854	1.10224
BM_HC_HMP_S0022_02	N_subflava_I	0.0389889	BM	69844264	769854	1.10224
BM_HC_HMP_S0022_02	N_subflava_II	0.00204359	BM	69844264	769854	1.10224
BM_HC_HMP_S0022_02	N_subflava_III	0.0288568	BM	69844264	769854	1.10224
BM_HC_HMP_S0022_02	N_subflava_IV	0.0145592	BM	69844264	769854	1.10224
BM_HC_HMP_S0022_02	N_subflava_IX	0.000270735	BM	69844264	769854	1.10224
BM_HC_HMP_S0022_02	N_subflava_V	0.00262419	BM	69844264	769854	1.10224
BM_HC_HMP_S0022_02	N_subflava_VI	0.0065192	BM	69844264	769854	1.10224
BM_HC_HMP_S0022_02	N_subflava_VII	0.00202938	BM	69844264	769854	1.10224
BM_HC_HMP_S0022_02	N_subflava_VIII	8.74361e-05	BM	69844264	769854	1.10224
BM_HC_HMP_S0022_02	N_uirgultaei	2.3938e-05	BM	69844264	769854	1.10224
BM_HC_HMP_S0022_02	N_viridiae	0.00013558	BM	69844264	769854	1.10224
BM_HC_HMP_S0022_02	N_wadsworthii	0.00294901	BM	69844264	769854	1.10224
BM_HC_HMP_S0022_02	N_weaveri	0	BM	69844264	769854	1.10224
BM_HC_HMP_S0022_02	S_muelleri	0	BM	69844264	769854	1.10224
BM_HC_HMP_S0022_03	E_corrodens	0.0224857	BM	15153146	979347	6.46299
[truncated: 68,039 more rows]

## Sheet: Table S11
MODULE	enrichment_score	unadjusted_p_value	adjusted_q_value	associated_groups	accession	sample_ids	p_PLAQUE	N_PLAQUE	p_NONE	N_NONE	p_TONGUE	N_TONGUE	p_GUMS	N_GUMS
Biotin biosynthesis, BioU pathway, pimeloyl-ACP/CoA => biotin	85.2396	2.30529e-18	1.2218e-16	NONE	M00950	N_shayeganii_str_871_id_GCA_000226875_1,N_wadsworthii_str_9715_id_GCA_000227765_1,N_sp_str_GCGS211_id_GCA_001308005_1,N_sp_str_GCGS229_id_GCA_001308015_1,N_sp_str_HMSC070F02_id_GCA_001814225_1,N_dumasiana_str_93087_id_GCA_002108505_1,N_dumasiana_str_114725_id_GCA_002108535_1,N_dumasiana_str_124861_id_GCA_002108545_1,N_wadsworthii_str_C2008000421_id_GCA_003044805_1,N_flavescens_str_ATCC_13120_id_G…	0	81	0.512821	78	0	43	0	11
Biotin biosynthesis, BioW pathway, pimelate => pimeloyl-CoA => biotin	85.2396	2.30529e-18	1.2218e-16	NONE	M00577	N_shayeganii_str_871_id_GCA_000226875_1,N_wadsworthii_str_9715_id_GCA_000227765_1,N_sp_str_GCGS211_id_GCA_001308005_1,N_sp_str_GCGS229_id_GCA_001308015_1,N_sp_str_HMSC070F02_id_GCA_001814225_1,N_dumasiana_str_93087_id_GCA_002108505_1,N_dumasiana_str_114725_id_GCA_002108535_1,N_dumasiana_str_124861_id_GCA_002108545_1,N_wadsworthii_str_C2008000421_id_GCA_003044805_1,N_flavescens_str_ATCC_13120_id_G…	0	81	0.512821	78	0	43	0	11
Heme biosynthesis, animals and fungi, glycine => heme	83.8826	4.5081e-18	1.59286e-16	PLAQUE,TONGUE	M00868	N_sp_str_DTU_2021_id_GCA_032342915_1,N_sicca_str_NS20201025_id_GCA_017753665_1,N_mucosa_str_ATCC_25996_id_GCA_000173875_1,N_sicca_str_ATCC_29256_id_GCA_000174655_1,N_bacilliformis_str_ATCC_BAA_1200_id_GCA_000194925_1,N_shayeganii_str_871_id_GCA_000226875_1,N_wadsworthii_str_9715_id_GCA_000227765_1,N_sicca_str_VK64_id_GCA_000260655_1,N_sp_HMT_020_str_F0370_id_GCA_000318235_2,N_mucosa_str_C6A_id_GC…	0.703704	81	0.25641	78	1	43	0	11
Ubiquinone biosynthesis, prokaryotes, chorismate (+ polyprenyl-PP) => ubiquinol	82.2872	9.91629e-18	2.62782e-16	PLAQUE,NONE,GUMS	M00117	N_sicca_str_NS20201025_id_GCA_017753665_1,N_mucosa_str_ATCC_25996_id_GCA_000173875_1,N_sicca_str_ATCC_29256_id_GCA_000174655_1,N_bacilliformis_str_ATCC_BAA_1200_id_GCA_000194925_1,N_lactamica_str_020_06_id_GCA_000196295_1,N_shayeganii_str_871_id_GCA_000226875_1,N_wadsworthii_str_9715_id_GCA_000227765_1,N_sicca_str_VK64_id_GCA_000260655_1,N_sp_HMT_020_str_F0370_id_GCA_000318235_2,E_corrodens_str_C…	0.753086	81	0.858974	78	0.0930233	43	0.909091	11
Polyamine biosynthesis, arginine => agmatine => putrescine => spermidine	78.6793	5.8923e-17	1.24917e-15	NONE	M00133	N_shayeganii_str_871_id_GCA_000226875_1,N_wadsworthii_str_9715_id_GCA_000227765_1,N_sp_str_GCGS211_id_GCA_001308005_1,N_sp_str_GCGS229_id_GCA_001308015_1,N_sp_str_HMSC070F02_id_GCA_001814225_1,N_dumasiana_str_93087_id_GCA_002108505_1,N_dumasiana_str_114725_id_GCA_002108535_1,N_dumasiana_str_124861_id_GCA_002108545_1,N_wadsworthii_str_C2008000421_id_GCA_003044805_1,N_brasiliensis_str_N_177_16_id_G…	0.0123457	81	0.5	78	0	43	0	11
Histidine biosynthesis, PRPP => histidine	74.9195	3.77011e-16	5.70903e-15	TONGUE	M00026	N_sp_str_DTU_2021_id_GCA_032342915_1,N_sicca_str_NS20201025_id_GCA_017753665_1,K_oralis_str_ATCC_51147_id_GCA_000160435_1,N_mucosa_str_ATCC_25996_id_GCA_000173875_1,N_sicca_str_ATCC_29256_id_GCA_000174655_1,N_bacilliformis_str_ATCC_BAA_1200_id_GCA_000194925_1,N_lactamica_str_020_06_id_GCA_000196295_1,N_shayeganii_str_871_id_GCA_000226875_1,N_wadsworthii_str_9715_id_GCA_000227765_1,N_sicca_str_VK6…	0.728395	81	0.948718	78	1	43	0	11
Ornithine biosynthesis, glutamate => ornithine	74.9195	3.77011e-16	5.70903e-15	TONGUE	M00028	N_sp_str_DTU_2021_id_GCA_032342915_1,N_sicca_str_NS20201025_id_GCA_017753665_1,N_mucosa_str_ATCC_25996_id_GCA_000173875_1,N_sicca_str_ATCC_29256_id_GCA_000174655_1,N_bacilliformis_str_ATCC_BAA_1200_id_GCA_000194925_1,N_lactamica_str_020_06_id_GCA_000196295_1,N_shayeganii_str_871_id_GCA_000226875_1,N_wadsworthii_str_9715_id_GCA_000227765_1,N_sicca_str_VK64_id_GCA_000260655_1,N_sp_HMT_020_str_F0370…	0.728395	81	0.948718	78	1	43	0	11
CAM (Crassulacean acid metabolism), dark	69.1803	6.39407e-15	8.47214e-14	PLAQUE,TONGUE	M00168	N_sp_str_DTU_2021_id_GCA_032342915_1,N_sicca_str_NS20201025_id_GCA_017753665_1,N_mucosa_str_ATCC_25996_id_GCA_000173875_1,N_sicca_str_ATCC_29256_id_GCA_000174655_1,N_shayeganii_str_871_id_GCA_000226875_1,N_wadsworthii_str_9715_id_GCA_000227765_1,N_sicca_str_VK64_id_GCA_000260655_1,E_corrodens_str_CC92I_id_GCA_000504685_1,N_mucosa_str_C6A_id_GCA_000763635_1,N_lactamica_str_338_rep1_NLAC_id_GCA_001…	0.679012	81	0.24359	78	0.930233	43	0.0909091	11
Proline biosynthesis, glutamate => proline	62.4576	1.754e-13	2.06582e-12	TONGUE	M00015	N_sp_str_DTU_2021_id_GCA_032342915_1,N_sicca_str_NS20201025_id_GCA_017753665_1,K_oralis_str_ATCC_51147_id_GCA_000160435_1,N_mucosa_str_ATCC_25996_id_GCA_000173875_1,N_sicca_str_ATCC_29256_id_GCA_000174655_1,N_bacilliformis_str_ATCC_BAA_1200_id_GCA_000194925_1,N_lactamica_str_020_06_id_GCA_000196295_1,N_shayeganii_str_871_id_GCA_000226875_1,N_wadsworthii_str_9715_id_GCA_000227765_1,N_sicca_str_VK6…	0.740741	81	0.935897	78	1	43	0.0909091	11
Glycogen degradation, glycogen => glucose-6P	57.3455	2.16852e-12	2.29864e-11	TONGUE	M00855	N_sp_str_DTU_2021_id_GCA_032342915_1,N_sicca_str_NS20201025_id_GCA_017753665_1,N_mucosa_str_ATCC_25996_id_GCA_000173875_1,N_sicca_str_ATCC_29256_id_GCA_000174655_1,N_sicca_str_VK64_id_GCA_000260655_1,N_mucosa_str_C6A_id_GCA_000763635_1,N_lactamica_str_338_rep1_NLAC_id_GCA_001064605_1,N_sp_str_GCGS211_id_GCA_001308005_1,N_mucosa_str_CCH7_A10_id_GCA_001556335_1,N_sp_str_HMSC064E01_id_GCA_001808875_…	0.506173	81	0.346154	78	1	43	0.0909091	11
Assimilatory sulfate reduction, sulfate => H2S	46.6949	4.03579e-10	3.6693e-09	PLAQUE,TONGUE	M00176	N_sp_str_DTU_2021_id_GCA_032342915_1,N_sicca_str_NS20201025_id_GCA_017753665_1,N_mucosa_str_ATCC_25996_id_GCA_000173875_1,N_sicca_str_ATCC_29256_id_GCA_000174655_1,N_bacilliformis_str_ATCC_BAA_1200_id_GCA_000194925_1,N_lactamica_str_020_06_id_GCA_000196295_1,N_wadsworthii_str_9715_id_GCA_000227765_1,N_sicca_str_VK64_id_GCA_000260655_1,N_lactamica_str_ATCC_23970_id_GCA_000741965_1,N_mucosa_str_C6A…	0.679012	81	0.576923	78	1	43	0	11
Sulfate-sulfur assimilation	46.636	4.15393e-10	3.6693e-09	PLAQUE,TONGUE	M00616	N_sp_str_DTU_2021_id_GCA_032342915_1,N_sicca_str_NS20201025_id_GCA_017753665_1,N_mucosa_str_ATCC_25996_id_GCA_000173875_1,N_sicca_str_ATCC_29256_id_GCA_000174655_1,N_bacilliformis_str_ATCC_BAA_1200_id_GCA_000194925_1,N_lactamica_str_020_06_id_GCA_000196295_1,N_wadsworthii_str_9715_id_GCA_000227765_1,N_sicca_str_VK64_id_GCA_000260655_1,N_lactamica_str_ATCC_23970_id_GCA_000741965_1,N_mucosa_str_C6A…	0.691358	81	0.589744	78	1	43	0	11
Molybdenum cofactor biosynthesis, GTP => molybdenum cofactor	34.7902	1.34912e-07	1.10005e-06	PLAQUE	M00880	N_sicca_str_NS20201025_id_GCA_017753665_1,K_oralis_str_ATCC_51147_id_GCA_000160435_1,N_mucosa_str_ATCC_25996_id_GCA_000173875_1,N_bacilliformis_str_ATCC_BAA_1200_id_GCA_000194925_1,N_wadsworthii_str_9715_id_GCA_000227765_1,N_sp_HMT_020_str_F0370_id_GCA_000318235_2,E_corrodens_str_CC92I_id_GCA_000504685_1,N_elongata_str_1279_NMEN_id_GCA_001061435_1,E_corrodens_str_491_NMEN_id_GCA_001076785_1,N_sp_…	0.469136	81	0.230769	78	0	43	0.0909091	11
Citrate cycle, first carbon oxidation, oxaloacetate => 2-oxoglutarate	34.3652	1.65887e-07	1.256e-06	NONE,TONGUE,GUMS	M00010	N_sp_str_DTU_2021_id_GCA_032342915_1,N_sicca_str_NS20201025_id_GCA_017753665_1,N_mucosa_str_ATCC_25996_id_GCA_000173875_1,N_bacilliformis_str_ATCC_BAA_1200_id_GCA_000194925_1,N_lactamica_str_020_06_id_GCA_000196295_1,N_shayeganii_str_871_id_GCA_000226875_1,N_wadsworthii_str_9715_id_GCA_000227765_1,N_sicca_str_VK64_id_GCA_000260655_1,N_sp_HMT_020_str_F0370_id_GCA_000318235_2,N_lactamica_str_ATCC_2…	0.703704	81	0.961538	78	1	43	1	11
Nucleotide sugar biosynthesis, glucose => UDP-glucose	33.2161	2.89976e-07	2.04916e-06	NONE,TONGUE,GUMS	M00549	N_sp_str_DTU_2021_id_GCA_032342915_1,N_sicca_str_NS20201025_id_GCA_017753665_1,N_mucosa_str_ATCC_25996_id_GCA_000173875_1,N_sicca_str_ATCC_29256_id_GCA_000174655_1,N_lactamica_str_020_06_id_GCA_000196295_1,N_wadsworthii_str_9715_id_GCA_000227765_1,N_sicca_str_VK64_id_GCA_000260655_1,N_lactamica_str_ATCC_23970_id_GCA_000741965_1,N_mucosa_str_C6A_id_GCA_000763635_1,N_elongata_str_ATCC_29315_id_GCA_…	0.666667	81	0.923077	78	1	43	1	11
Thiamine biosynthesis, archaea, AIR (+ NAD+) => TMP/TPP	30.7521	9.58613e-07	6.35081e-06	NONE,TONGUE,GUMS	M00896	N_sp_str_DTU_2021_id_GCA_032342915_1,N_sicca_str_NS20201025_id_GCA_017753665_1,N_mucosa_str_ATCC_25996_id_GCA_000173875_1,N_sicca_str_ATCC_29256_id_GCA_000174655_1,N_lactamica_str_020_06_id_GCA_000196295_1,N_shayeganii_str_871_id_GCA_000226875_1,N_wadsworthii_str_9715_id_GCA_000227765_1,N_sicca_str_VK64_id_GCA_000260655_1,N_sp_HMT_020_str_F0370_id_GCA_000318235_2,N_lactamica_str_ATCC_23970_id_GCA…	0.666667	81	0.923077	78	1	43	0.909091	11
Citrate cycle (TCA cycle, Krebs cycle)	30.4689	1.09961e-06	6.47551e-06	NONE,TONGUE,GUMS	M00009	N_sp_str_DTU_2021_id_GCA_032342915_1,N_sicca_str_NS20201025_id_GCA_017753665_1,N_mucosa_str_ATCC_25996_id_GCA_000173875_1,N_sicca_str_ATCC_29256_id_GCA_000174655_1,N_bacilliformis_str_ATCC_BAA_1200_id_GCA_000194925_1,N_lactamica_str_020_06_id_GCA_000196295_1,N_shayeganii_str_871_id_GCA_000226875_1,N_wadsworthii_str_9715_id_GCA_000227765_1,N_sicca_str_VK64_id_GCA_000260655_1,N_sp_HMT_020_str_F0370…	0.728395	81	0.961538	78	1	43	1	11
Glycolysis (Embden-Meyerhof pathway), glucose => pyruvate	30.4689	1.09961e-06	6.47551e-06	NONE,TONGUE,GUMS	M00001	N_sp_str_DTU_2021_id_GCA_032342915_1,N_sicca_str_NS20201025_id_GCA_017753665_1,K_oralis_str_ATCC_51147_id_GCA_000160435_1,N_mucosa_str_ATCC_25996_id_GCA_000173875_1,N_sicca_str_ATCC_29256_id_GCA_000174655_1,N_lactamica_str_020_06_id_GCA_000196295_1,N_wadsworthii_str_9715_id_GCA_000227765_1,N_sicca_str_VK64_id_GCA_000260655_1,N_sp_HMT_020_str_F0370_id_GCA_000318235_2,N_lactamica_str_ATCC_23970_id_…	0.728395	81	0.961538	78	1	43	1	11
Lysine biosynthesis, DAP aminotransferase pathway, aspartate => lysine	27.8989	3.81396e-06	2.0214e-05	NONE,TONGUE,GUMS	M00527	N_sp_str_DTU_2021_id_GCA_032342915_1,N_sicca_str_NS20201025_id_GCA_017753665_1,K_oralis_str_ATCC_51147_id_GCA_000160435_1,N_mucosa_str_ATCC_25996_id_GCA_000173875_1,N_sicca_str_ATCC_29256_id_GCA_000174655_1,N_bacilliformis_str_ATCC_BAA_1200_id_GCA_000194925_1,N_lactamica_str_020_06_id_GCA_000196295_1,N_shayeganii_str_871_id_GCA_000226875_1,N_wadsworthii_str_9715_id_GCA_000227765_1,N_sicca_str_VK6…	0.765432	81	1	78	0.953488	43	1	11
Lysine biosynthesis, DAP dehydrogenase pathway, aspartate => lysine	27.8989	3.81396e-06	2.0214e-05	NONE,TONGUE,GUMS	M00526	N_sp_str_DTU_2021_id_GCA_032342915_1,N_sicca_str_NS20201025_id_GCA_017753665_1,K_oralis_str_ATCC_51147_id_GCA_000160435_1,N_mucosa_str_ATCC_25996_id_GCA_000173875_1,N_sicca_str_ATCC_29256_id_GCA_000174655_1,N_bacilliformis_str_ATCC_BAA_1200_id_GCA_000194925_1,N_lactamica_str_020_06_id_GCA_000196295_1,N_shayeganii_str_871_id_GCA_000226875_1,N_wadsworthii_str_9715_id_GCA_000227765_1,N_sicca_str_VK6…	0.765432	81	1	78	0.953488	43	1	11
Entner-Doudoroff pathway, glucose-6P => glyceraldehyde-3P + pyruvate	27.6619	4.27673e-06	2.15873e-05	NONE,TONGUE,GUMS	M00008	N_sp_str_DTU_2021_id_GCA_032342915_1,N_sicca_str_NS20201025_id_GCA_017753665_1,K_oralis_str_ATCC_51147_id_GCA_000160435_1,N_mucosa_str_ATCC_25996_id_GCA_000173875_1,N_sicca_str_ATCC_29256_id_GCA_000174655_1,N_lactamica_str_020_06_id_GCA_000196295_1,N_wadsworthii_str_9715_id_GCA_000227765_1,N_sicca_str_VK64_id_GCA_000260655_1,N_lactamica_str_ATCC_23970_id_GCA_000741965_1,N_mucosa_str_C6A_id_GCA_00…	0.703704	81	0.923077	78	1	43	1	11
Arginine biosynthesis, ornithine => arginine	26.6825	6.86235e-06	3.3064e-05	NONE,TONGUE,GUMS	M00844	N_sp_str_DTU_2021_id_GCA_032342915_1,N_sicca_str_NS20201025_id_GCA_017753665_1,K_oralis_str_ATCC_51147_id_GCA_000160435_1,N_mucosa_str_ATCC_25996_id_GCA_000173875_1,N_sicca_str_ATCC_29256_id_GCA_000174655_1,N_bacilliformis_str_ATCC_BAA_1200_id_GCA_000194925_1,N_lactamica_str_020_06_id_GCA_000196295_1,N_shayeganii_str_871_id_GCA_000226875_1,N_wadsworthii_str_9715_id_GCA_000227765_1,N_sicca_str_VK6…	0.753086	81	0.961538	78	1	43	1	11
beta-Oxidation, acyl-CoA synthesis	26.2584	8.42012e-06	3.88058e-05	NONE,TONGUE,GUMS	M00086	N_sp_str_DTU_2021_id_GCA_032342915_1,N_sicca_str_NS20201025_id_GCA_017753665_1,K_oralis_str_ATCC_51147_id_GCA_000160435_1,N_mucosa_str_ATCC_25996_id_GCA_000173875_1,N_sicca_str_ATCC_29256_id_GCA_000174655_1,N_bacilliformis_str_ATCC_BAA_1200_id_GCA_000194925_1,N_lactamica_str_020_06_id_GCA_000196295_1,N_shayeganii_str_871_id_GCA_000226875_1,N_wadsworthii_str_9715_id_GCA_000227765_1,N_sicca_str_VK6…	0.753086	81	0.974359	78	0.976744	43	1	11
Thiamine salvage pathway, HMP/HET => TMP	21.6334	7.77508e-05	0.000343399	PLAQUE	M00899	N_wadsworthii_str_9715_id_GCA_000227765_1,E_corrodens_str_CC92I_id_GCA_000504685_1,E_corrodens_str_491_NMEN_id_GCA_001076785_1,N_sp_str_GCGS229_id_GCA_001308015_1,E_corrodens_str_NML04_0072_id_GCA_001648245_1,E_corrodens_str_NML120819_id_GCA_001648265_1,E_corrodens_str_NML130388_id_GCA_001648315_1,E_corrodens_str_NML140207_id_GCA_001648335_1,E_sp_str_NML03_A_027_id_GCA_001648395_1,E_halliae_str_N…	0.283951	81	0.115385	78	0	43	0	11
Glycine cleavage system	20.8813	0.000111422	0.000472429	NONE,TONGUE,GUMS	M00621	N_sp_str_DTU_2021_id_GCA_032342915_1,N_sicca_str_NS20201025_id_GCA_017753665_1,N_mucosa_str_ATCC_25996_id_GCA_000173875_1,N_sicca_str_ATCC_29256_id_GCA_000174655_1,N_lactamica_str_020_06_id_GCA_000196295_1,N_shayeganii_str_871_id_GCA_000226875_1,N_wadsworthii_str_9715_id_GCA_000227765_1,N_sicca_str_VK64_id_GCA_000260655_1,N_sp_HMT_020_str_F0370_id_GCA_000318235_2,E_corrodens_str_CC92I_id_GCA_0005…	0.777778	81	0.961538	78	1	43	0.909091	11
Betaine biosynthesis, choline => betaine	20.076	0.000163695	0.000667371	NONE	M00555	N_wadsworthii_str_9715_id_GCA_000227765_1,N_sp_str_GCGS211_id_GCA_001308005_1,N_sp_str_GCGS229_id_GCA_001308015_1,N_dumasiana_str_93087_id_GCA_002108505_1,N_dumasiana_str_114725_id_GCA_002108535_1,N_dumasiana_str_124861_id_GCA_002108545_1,N_wadsworthii_str_C2008000421_id_GCA_003044805_1,N_brasiliensis_str_N_177_16_id_GCA_009671065_1,N_sp_str_3986_id_GCA_028776105_1,N_sp_str_51_81_id_GCA_028776585…	0	81	0.141026	78	0	43	0	11
CMP-Neu5Ac biosynthesis	18.4503	0.000355115	0.00139416	GUMS	M00922	S_muelleri_str_DSM_2579_id_GCA_020162275_1	0	81	0	78	0	43	0.0909091	11
Tyrosine degradation, tyrosine => homogentisate	18.1609	0.000407485	0.00154262	NONE	M00044	N_shayeganii_str_871_id_GCA_000226875_1,N_wadsworthii_str_9715_id_GCA_000227765_1,N_sp_str_GCGS229_id_GCA_001308015_1,N_wadsworthii_str_C2008000421_id_GCA_003044805_1,N_shayeganii_str_DSM_22244_id_GCA_014054965_1,N_sp_str_HSC_16F19_id_GCA_024171525_1,N_sp_str_3986_id_GCA_028776105_1,N_sp_str_51_81_id_GCA_028776585_1,N_weaveri_str_NCTC12742_id_GCA_900638685_1,N_dentiae_str_CCUG_53898_id_GCA_963395…	0	81	0.128205	78	0	43	0	11
Tyrosine biosynthesis, chorismate => HPP => tyrosine	17.4468	0.000571876	0.00209031	TONGUE,GUMS	M00025	N_sp_str_DTU_2021_id_GCA_032342915_1,N_mucosa_str_ATCC_25996_id_GCA_000173875_1,N_sicca_str_ATCC_29256_id_GCA_000174655_1,N_lactamica_str_020_06_id_GCA_000196295_1,N_shayeganii_str_871_id_GCA_000226875_1,N_wadsworthii_str_9715_id_GCA_000227765_1,N_sicca_str_VK64_id_GCA_000260655_1,N_sp_HMT_020_str_F0370_id_GCA_000318235_2,E_corrodens_str_CC92I_id_GCA_000504685_1,N_lactamica_str_ATCC_23970_id_GCA_…	0.790123	81	0.692308	78	1	43	0.909091	11
Pertussis pathogenicity signature, T1SS	15.8832	0.00119824	0.0042338	NONE	M00575	E_sp_str_HMSC073A11_id_GCA_001815545_1,E_corrodens_str_KCOM_3110_id_GCA_003990355_1,K_negevensis_str_CC443_id_GCA_030180945_1,K_kingae_str_ATCC_23330_id_GCA_900111845_1,N_meningitidis_str_34279_id_GCA_003994995_1,N_meningitidis_str_NmJX80281_id_GCA_003996495_1,N_meningitidis_str_NmLN95_id_GCA_003996235_1,N_meningitidis_str_11059_id_GCA_003994965_1,N_meningitidis_str_Nm360527_id_GCA_003995995_1,N_…	0.0246914	81	0.153846	78	0	43	0	11
Denitrification, nitrate => nitrogen	15.6548	0.00133457	0.00456338	PLAQUE,GUMS	M00529	N_sicca_str_NS20201025_id_GCA_017753665_1,N_mucosa_str_ATCC_25996_id_GCA_000173875_1,N_mucosa_str_CCH7_A10_id_GCA_001556335_1,N_mucosa_str_FDAARGOS_260_id_GCA_002073715_2,N_mucosa_str_C2004002444_id_GCA_003044395_1,N_sp_str_F0314_id_GCA_005886145_1,N_brasiliensis_str_N_177_16_id_GCA_009671065_1,K_denitrificans_str_FDAARGOS_1060_id_GCA_016127355_1,S_muelleri_str_DSM_2579_id_GCA_020162275_1,N_mucos…	0.148148	81	0.0128205	78	0	43	0.0909091	11
Nucleotide sugar biosynthesis, galactose => UDP-galactose	14.2667	0.00256367	0.00849216	PLAQUE	M00554	K_oralis_str_ATCC_51147_id_GCA_000160435_1,N_elongata_str_ATCC_29315_id_GCA_000818035_1,N_elongata_str_1279_NMEN_id_GCA_001061435_1,N_elongata_str_431_NMEN_id_GCA_001064935_1,N_sp_str_HMSC31F04_id_GCA_001807735_1,N_elongata_str_C2010010207_id_GCA_003044605_1,N_elongata_str_C2011003085_id_GCA_003044625_1,N_elongata_str_C2013018262_id_GCA_003044725_1,N_elongata_str_C2014003241_id_GCA_003044785_1,N_…	0.17284	81	0.0512821	78	0	43	0	11
Galactose degradation, Leloir pathway, galactose => alpha-D-glucose-1P	12.8676	0.00493176	0.0158141	PLAQUE	M00632	K_oralis_str_ATCC_51147_id_GCA_000160435_1,N_elongata_str_ATCC_29315_id_GCA_000818035_1,N_elongata_str_1279_NMEN_id_GCA_001061435_1,N_elongata_str_431_NMEN_id_GCA_001064935_1,N_sp_str_HMSC31F04_id_GCA_001807735_1,N_elongata_str_C2010010207_id_GCA_003044605_1,N_elongata_str_C2011003085_id_GCA_003044625_1,N_elongata_str_C2013018262_id_GCA_003044725_1,N_elongata_str_C2014003241_id_GCA_003044785_1,N_…	0.17284	81	0.0641026	78	0	43	0	11
Glyoxylate cycle	12.8073	0.00507244	0.0158141	PLAQUE	M00012	N_bacilliformis_str_ATCC_BAA_1200_id_GCA_000194925_1,N_shayeganii_str_871_id_GCA_000226875_1,N_wadsworthii_str_9715_id_GCA_000227765_1,N_sp_HMT_020_str_F0370_id_GCA_000318235_2,N_elongata_str_ATCC_29315_id_GCA_000818035_1,N_elongata_str_1279_NMEN_id_GCA_001061435_1,N_bacilliformis_str_203_NMEN_id_GCA_001063965_1,N_elongata_str_431_NMEN_id_GCA_001064935_1,N_sp_str_GCGS211_id_GCA_001308005_1,N_sp_s…	0.197531	81	0.205128	78	0	43	0	11
NAD biosynthesis, aspartate => quinolinate => NAD	10.4067	0.0154073	0.0466622	TONGUE,GUMS	M00115	N_sp_str_DTU_2021_id_GCA_032342915_1,N_sicca_str_NS20201025_id_GCA_017753665_1,N_mucosa_str_ATCC_25996_id_GCA_000173875_1,N_sicca_str_ATCC_29256_id_GCA_000174655_1,N_bacilliformis_str_ATCC_BAA_1200_id_GCA_000194925_1,N_lactamica_str_020_06_id_GCA_000196295_1,N_shayeganii_str_871_id_GCA_000226875_1,N_wadsworthii_str_9715_id_GCA_000227765_1,N_sicca_str_VK64_id_GCA_000260655_1,N_sp_HMT_020_str_F0370…	0.802469	81	0.807692	78	1	43	0.909091	11
Guanine ribonucleotide degradation, GMP => Urate	10.0613	0.0180525	0.0531545	PLAQUE	M00959	N_sp_HMT_020_str_F0370_id_GCA_000318235_2,E_corrodens_str_CC92I_id_GCA_000504685_1,E_sp_str_NML03_A_027_id_GCA_001648395_1,E_sp_str_NML96_A_049_id_GCA_001648495_1,E_exigua_str_PXX_id_GCA_008805035_1,E_exigua_str_EI_02_id_GCA_009650935_1	0.0740741	81	0	78	0	43	0	11
C1-unit interconversion, prokaryotes	8.86194	0.031184	0.0893379	PLAQUE,TONGUE,GUMS	M00140	N_sp_str_DTU_2021_id_GCA_032342915_1,N_sicca_str_NS20201025_id_GCA_017753665_1,K_oralis_str_ATCC_51147_id_GCA_000160435_1,N_mucosa_str_ATCC_25996_id_GCA_000173875_1,N_sicca_str_ATCC_29256_id_GCA_000174655_1,N_bacilliformis_str_ATCC_BAA_1200_id_GCA_000194925_1,N_lactamica_str_020_06_id_GCA_000196295_1,N_wadsworthii_str_9715_id_GCA_000227765_1,N_sicca_str_VK64_id_GCA_000260655_1,N_sp_HMT_020_str_F0…	1	81	0.935897	78	1	43	1	11
Serine biosynthesis, glycerate-3P => serine	8.34406	0.0394113	0.109937	PLAQUE	M00020	N_elongata_str_431_NMEN_id_GCA_001064935_1,N_elongata_str_C2011003085_id_GCA_003044625_1,N_elongata_str_C2013018262_id_GCA_003044725_1,N_elongata_str_M15910_id_GCA_003351685_1,N_elongata_str_AR_0945_id_GCA_016900855_1	0.0617284	81	0	78	0	43	0	11
Methionine biosynthesis, aspartate => homoserine => methionine	7.72259	0.0521067	0.141623	NONE	M00017	N_wadsworthii_str_9715_id_GCA_000227765_1,N_bacilliformis_str_203_NMEN_id_GCA_001063965_1,N_sp_str_GCGS229_id_GCA_001308015_1,N_wadsworthii_str_C2008000421_id_GCA_003044805_1,K_denitrificans_str_FDAARGOS_1060_id_GCA_016127355_1,N_sp_str_HSC_16F19_id_GCA_024171525_1,K_sp_str_SNUBH_2017_id_GCA_028680565_1,N_sp_str_3986_id_GCA_028776105_1,N_sp_str_51_81_id_GCA_028776585_1,K_denitrificans_str_GC77_id…	0.0493827	81	0.115385	78	0	43	0	11
Benzene degradation, benzene => catechol	7.42297	0.059571	0.154013	NONE	M00548	N_wadsworthii_str_9715_id_GCA_000227765_1,N_sp_str_GCGS211_id_GCA_001308005_1,N_sp_str_GCGS229_id_GCA_001308015_1,N_sp_str_HMSC077D05_id_GCA_001809325_1,N_dumasiana_str_93087_id_GCA_002108505_1,N_dumasiana_str_114725_id_GCA_002108535_1,N_dumasiana_str_124861_id_GCA_002108545_1,N_sicca_str_C2006001571_id_GCA_003044345_1,N_wadsworthii_str_C2008000421_id_GCA_003044805_1,N_sp_str_HSC_16F19_id_GCA_024…	0.037037	81	0.102564	78	0	43	0	11
Catechol meta-cleavage, catechol => acetyl-CoA / 4-methylcatechol => propanoyl-CoA	7.42297	0.059571	0.154013	NONE	M00569	N_wadsworthii_str_9715_id_GCA_000227765_1,N_sp_str_GCGS211_id_GCA_001308005_1,N_sp_str_GCGS229_id_GCA_001308015_1,N_sp_str_HMSC077D05_id_GCA_001809325_1,N_dumasiana_str_93087_id_GCA_002108505_1,N_dumasiana_str_114725_id_GCA_002108535_1,N_dumasiana_str_124861_id_GCA_002108545_1,N_sicca_str_C2006001571_id_GCA_003044345_1,N_wadsworthii_str_C2008000421_id_GCA_003044805_1,N_sp_str_HSC_16F19_id_GCA_024…	0.037037	81	0.102564	78	0	43	0	11
Succinate dehydrogenase, prokaryotes	7.14886	0.0673015	0.169856	NONE,TONGUE,GUMS	M00149	N_sp_str_DTU_2021_id_GCA_032342915_1,N_sicca_str_NS20201025_id_GCA_017753665_1,N_mucosa_str_ATCC_25996_id_GCA_000173875_1,N_sicca_str_ATCC_29256_id_GCA_000174655_1,N_bacilliformis_str_ATCC_BAA_1200_id_GCA_000194925_1,N_lactamica_str_020_06_id_GCA_000196295_1,N_shayeganii_str_871_id_GCA_000226875_1,N_wadsworthii_str_9715_id_GCA_000227765_1,N_sicca_str_VK64_id_GCA_000260655_1,N_sp_HMT_020_str_F0370…	0.925926	81	0.987179	78	1	43	1	11
Citrate cycle, second carbon oxidation, 2-oxoglutarate => oxaloacetate	6.64329	0.0841794	0.17846	NONE,TONGUE,GUMS	M00011	N_sp_str_DTU_2021_id_GCA_032342915_1,N_sicca_str_NS20201025_id_GCA_017753665_1,K_oralis_str_ATCC_51147_id_GCA_000160435_1,N_mucosa_str_ATCC_25996_id_GCA_000173875_1,N_sicca_str_ATCC_29256_id_GCA_000174655_1,N_bacilliformis_str_ATCC_BAA_1200_id_GCA_000194925_1,N_lactamica_str_020_06_id_GCA_000196295_1,N_shayeganii_str_871_id_GCA_000226875_1,N_wadsworthii_str_9715_id_GCA_000227765_1,N_sicca_str_VK6…	0.950617	81	1	78	1	43	1	11
Cytochrome bc1 complex respiratory unit	6.64329	0.0841794	0.17846	NONE,TONGUE,GUMS	M00151	N_sp_str_DTU_2021_id_GCA_032342915_1,N_sicca_str_NS20201025_id_GCA_017753665_1,K_oralis_str_ATCC_51147_id_GCA_000160435_1,N_mucosa_str_ATCC_25996_id_GCA_000173875_1,N_sicca_str_ATCC_29256_id_GCA_000174655_1,N_bacilliformis_str_ATCC_BAA_1200_id_GCA_000194925_1,N_lactamica_str_020_06_id_GCA_000196295_1,N_shayeganii_str_871_id_GCA_000226875_1,N_wadsworthii_str_9715_id_GCA_000227765_1,N_sicca_str_VK6…	0.950617	81	1	78	1	43	1	11
Cytochrome c oxidase, cbb3-type	6.64329	0.0841794	0.17846	NONE,TONGUE,GUMS	M00156	N_sp_str_DTU_2021_id_GCA_032342915_1,N_sicca_str_NS20201025_id_GCA_017753665_1,K_oralis_str_ATCC_51147_id_GCA_000160435_1,N_mucosa_str_ATCC_25996_id_GCA_000173875_1,N_sicca_str_ATCC_29256_id_GCA_000174655_1,N_bacilliformis_str_ATCC_BAA_1200_id_GCA_000194925_1,N_lactamica_str_020_06_id_GCA_000196295_1,N_shayeganii_str_871_id_GCA_000226875_1,N_wadsworthii_str_9715_id_GCA_000227765_1,N_sicca_str_VK6…	0.950617	81	1	78	1	43	1	11
Heme biosynthesis, bacteria, glutamyl-tRNA => coproporphyrin III => heme	6.64329	0.0841794	0.17846	NONE,TONGUE,GUMS	M00926	N_sp_str_DTU_2021_id_GCA_032342915_1,N_sicca_str_NS20201025_id_GCA_017753665_1,K_oralis_str_ATCC_51147_id_GCA_000160435_1,N_mucosa_str_ATCC_25996_id_GCA_000173875_1,N_sicca_str_ATCC_29256_id_GCA_000174655_1,N_bacilliformis_str_ATCC_BAA_1200_id_GCA_000194925_1,N_lactamica_str_020_06_id_GCA_000196295_1,N_shayeganii_str_871_id_GCA_000226875_1,N_wadsworthii_str_9715_id_GCA_000227765_1,N_sicca_str_VK6…	0.950617	81	1	78	1	43	1	11
Heme biosynthesis, plants and bacteria, glutamate => heme	6.64329	0.0841794	0.17846	NONE,TONGUE,GUMS	M00121	N_sp_str_DTU_2021_id_GCA_032342915_1,N_sicca_str_NS20201025_id_GCA_017753665_1,K_oralis_str_ATCC_51147_id_GCA_000160435_1,N_mucosa_str_ATCC_25996_id_GCA_000173875_1,N_sicca_str_ATCC_29256_id_GCA_000174655_1,N_bacilliformis_str_ATCC_BAA_1200_id_GCA_000194925_1,N_lactamica_str_020_06_id_GCA_000196295_1,N_shayeganii_str_871_id_GCA_000226875_1,N_wadsworthii_str_9715_id_GCA_000227765_1,N_sicca_str_VK6…	0.950617	81	1	78	1	43	1	11
Leucine biosynthesis, 2-oxoisovalerate => 2-oxoisocaproate	6.64329	0.0841794	0.17846	NONE,TONGUE,GUMS	M00432	N_sp_str_DTU_2021_id_GCA_032342915_1,N_sicca_str_NS20201025_id_GCA_017753665_1,K_oralis_str_ATCC_51147_id_GCA_000160435_1,N_mucosa_str_ATCC_25996_id_GCA_000173875_1,N_sicca_str_ATCC_29256_id_GCA_000174655_1,N_bacilliformis_str_ATCC_BAA_1200_id_GCA_000194925_1,N_lactamica_str_020_06_id_GCA_000196295_1,N_shayeganii_str_871_id_GCA_000226875_1,N_wadsworthii_str_9715_id_GCA_000227765_1,N_sicca_str_VK6…	0.950617	81	1	78	1	43	1	11
Siroheme biosynthesis, glutamyl-tRNA => siroheme	6.64329	0.0841794	0.17846	NONE,TONGUE,GUMS	M00846	N_sp_str_DTU_2021_id_GCA_032342915_1,N_sicca_str_NS20201025_id_GCA_017753665_1,K_oralis_str_ATCC_51147_id_GCA_000160435_1,N_mucosa_str_ATCC_25996_id_GCA_000173875_1,N_sicca_str_ATCC_29256_id_GCA_000174655_1,N_bacilliformis_str_ATCC_BAA_1200_id_GCA_000194925_1,N_lactamica_str_020_06_id_GCA_000196295_1,N_shayeganii_str_871_id_GCA_000226875_1,N_wadsworthii_str_9715_id_GCA_000227765_1,N_sicca_str_VK6…	0.950617	81	1	78	1	43	1	11
Tryptophan biosynthesis, chorismate => tryptophan	6.64329	0.0841794	0.17846	NONE,TONGUE,GUMS	M00023	N_sp_str_DTU_2021_id_GCA_032342915_1,N_sicca_str_NS20201025_id_GCA_017753665_1,K_oralis_str_ATCC_51147_id_GCA_000160435_1,N_mucosa_str_ATCC_25996_id_GCA_000173875_1,N_sicca_str_ATCC_29256_id_GCA_000174655_1,N_bacilliformis_str_ATCC_BAA_1200_id_GCA_000194925_1,N_lactamica_str_020_06_id_GCA_000196295_1,N_shayeganii_str_871_id_GCA_000226875_1,N_wadsworthii_str_9715_id_GCA_000227765_1,N_sicca_str_VK6…	0.950617	81	1	78	1	43	1	11
Phenylalanine biosynthesis, chorismate => phenylpyruvate => phenylalanine	6.02589	0.110357	0.22937	NONE,TONGUE	M00024	N_sp_str_DTU_2021_id_GCA_032342915_1,N_sicca_str_NS20201025_id_GCA_017753665_1,N_mucosa_str_ATCC_25996_id_GCA_000173875_1,N_sicca_str_ATCC_29256_id_GCA_000174655_1,N_lactamica_str_020_06_id_GCA_000196295_1,N_shayeganii_str_871_id_GCA_000226875_1,N_wadsworthii_str_9715_id_GCA_000227765_1,N_sicca_str_VK64_id_GCA_000260655_1,N_sp_HMT_020_str_F0370_id_GCA_000318235_2,E_corrodens_str_CC92I_id_GCA_0005…	0.901235	81	0.961538	78	1	43	0.909091	11
Glycogen biosynthesis, glucose-1P => glycogen/starch	5.47464	0.140163	0.285718	NONE,GUMS	M00854	N_sp_str_GCGS211_id_GCA_001308005_1,N_dumasiana_str_93087_id_GCA_002108505_1,N_dumasiana_str_114725_id_GCA_002108535_1,N_dumasiana_str_124861_id_GCA_002108545_1,N_sp_str_F0314_id_GCA_005886145_1,N_brasiliensis_str_N_177_16_id_GCA_009671065_1,S_muelleri_str_DSM_2579_id_GCA_020162275_1,N_oralis_str_CCUG_26878_id_GCA_963394915_1,N_dentiae_str_CCUG_53898_id_GCA_963395035_1	0.0246914	81	0.0769231	78	0	43	0.0909091	11
Fumarate reductase, prokaryotes	5.2665	0.153291	0.300905	NONE	M00150	N_sp_str_HSC_16F19_id_GCA_024171525_1,N_sp_str_MVDL20_010259_id_GCA_030504595_1,N_dentiae_str_CCUG_53898_id_GCA_963395035_1	0	81	0.0384615	78	0	43	0	11
beta-Oxidation	5.2665	0.153291	0.300905	NONE	M00087	N_shayeganii_str_871_id_GCA_000226875_1,N_shayeganii_str_DSM_22244_id_GCA_014054965_1,N_sp_str_HSC_16F19_id_GCA_024171525_1	0	81	0.0384615	78	0	43	0	11
Isoleucine biosynthesis, threonine => 2-oxobutanoate => isoleucine	4.95874	0.174843	0.330954	NONE,TONGUE,GUMS	M00570	N_sp_str_DTU_2021_id_GCA_032342915_1,N_sicca_str_NS20201025_id_GCA_017753665_1,K_oralis_str_ATCC_51147_id_GCA_000160435_1,N_mucosa_str_ATCC_25996_id_GCA_000173875_1,N_sicca_str_ATCC_29256_id_GCA_000174655_1,N_bacilliformis_str_ATCC_BAA_1200_id_GCA_000194925_1,N_lactamica_str_020_06_id_GCA_000196295_1,N_shayeganii_str_871_id_GCA_000226875_1,N_wadsworthii_str_9715_id_GCA_000227765_1,N_sicca_str_VK6…	0.962963	81	1	78	1	43	1	11
Valine/isoleucine biosynthesis, pyruvate => valine / 2-oxobutanoate => isoleucine	4.95874	0.174843	0.330954	NONE,TONGUE,GUMS	M00019	N_sp_str_DTU_2021_id_GCA_032342915_1,N_sicca_str_NS20201025_id_GCA_017753665_1,K_oralis_str_ATCC_51147_id_GCA_000160435_1,N_mucosa_str_ATCC_25996_id_GCA_000173875_1,N_sicca_str_ATCC_29256_id_GCA_000174655_1,N_bacilliformis_str_ATCC_BAA_1200_id_GCA_000194925_1,N_lactamica_str_020_06_id_GCA_000196295_1,N_shayeganii_str_871_id_GCA_000226875_1,N_wadsworthii_str_9715_id_GCA_000227765_1,N_sicca_str_VK6…	0.962963	81	1	78	1	43	1	11
NADH:quinone oxidoreductase, prokaryotes	4.05618	0.255461	0.466877	NONE,TONGUE,GUMS	M00144	N_sp_str_DTU_2021_id_GCA_032342915_1,N_sicca_str_NS20201025_id_GCA_017753665_1,K_oralis_str_ATCC_51147_id_GCA_000160435_1,N_mucosa_str_ATCC_25996_id_GCA_000173875_1,N_sicca_str_ATCC_29256_id_GCA_000174655_1,N_bacilliformis_str_ATCC_BAA_1200_id_GCA_000194925_1,N_lactamica_str_020_06_id_GCA_000196295_1,N_shayeganii_str_871_id_GCA_000226875_1,N_wadsworthii_str_9715_id_GCA_000227765_1,N_sicca_str_VK6…	0.950617	81	0.987179	78	1	43	1	11
Phosphatidylcholine (PC) biosynthesis, PE => PC	4.05618	0.255461	0.466877	PLAQUE	M00091	K_oralis_str_ATCC_51147_id_GCA_000160435_1,E_glucosivorans_str_S3360_id_GCA_016025525_2,K_bonacorsii_str_Marseille_Q4569_id_GCA_016623605_1,N_mucosa_str_CCUG_32112_id_GCA_963394835_1,N_mucosa_str_CCUG_32036_id_GCA_963394975_1	0.0493827	81	0.0128205	78	0	43	0	11
Pentose phosphate pathway (Pentose phosphate cycle)	3.49436	0.321494	0.540927	PLAQUE,TONGUE,GUMS	M00004	N_sp_str_DTU_2021_id_GCA_032342915_1,N_sicca_str_NS20201025_id_GCA_017753665_1,K_oralis_str_ATCC_51147_id_GCA_000160435_1,N_mucosa_str_ATCC_25996_id_GCA_000173875_1,N_sicca_str_ATCC_29256_id_GCA_000174655_1,N_bacilliformis_str_ATCC_BAA_1200_id_GCA_000194925_1,N_lactamica_str_020_06_id_GCA_000196295_1,N_wadsworthii_str_9715_id_GCA_000227765_1,N_sicca_str_VK64_id_GCA_000260655_1,N_sp_HMT_020_str_F0…	1	81	0.974359	78	1	43	1	11
Pentose phosphate pathway, oxidative phase, glucose 6P => ribulose 5P	3.49436	0.321494	0.540927	PLAQUE,TONGUE,GUMS	M00006	N_sp_str_DTU_2021_id_GCA_032342915_1,N_sicca_str_NS20201025_id_GCA_017753665_1,K_oralis_str_ATCC_51147_id_GCA_000160435_1,N_mucosa_str_ATCC_25996_id_GCA_000173875_1,N_sicca_str_ATCC_29256_id_GCA_000174655_1,N_bacilliformis_str_ATCC_BAA_1200_id_GCA_000194925_1,N_lactamica_str_020_06_id_GCA_000196295_1,N_wadsworthii_str_9715_id_GCA_000227765_1,N_sicca_str_VK64_id_GCA_000260655_1,N_sp_HMT_020_str_F0…	1	81	0.974359	78	1	43	1	11
Proline degradation, proline => glutamate	3.49436	0.321494	0.540927	PLAQUE,TONGUE,GUMS	M00970	N_sp_str_DTU_2021_id_GCA_032342915_1,N_sicca_str_NS20201025_id_GCA_017753665_1,K_oralis_str_ATCC_51147_id_GCA_000160435_1,N_mucosa_str_ATCC_25996_id_GCA_000173875_1,N_sicca_str_ATCC_29256_id_GCA_000174655_1,N_bacilliformis_str_ATCC_BAA_1200_id_GCA_000194925_1,N_lactamica_str_020_06_id_GCA_000196295_1,N_shayeganii_str_871_id_GCA_000226875_1,N_wadsworthii_str_9715_id_GCA_000227765_1,N_sicca_str_VK6…	1	81	0.974359	78	1	43	1	11
Cytochrome bd ubiquinol oxidase	3.49436	0.321494	0.540927	NONE	M00153	N_brasiliensis_str_N_177_16_id_GCA_009671065_1,N_perflava_str_327A_id_GCA_024170405_1	0	81	0.025641	78	0	43	0	11
Leucine degradation, leucine => acetoacetate + acetyl-CoA	3.49436	0.321494	0.540927	NONE	M00036	N_shayeganii_str_871_id_GCA_000226875_1,N_shayeganii_str_DSM_22244_id_GCA_014054965_1	0	81	0.025641	78	0	43	0	11
Biotin biosynthesis, pimeloyl-ACP/CoA => biotin	3.11715	0.373913	0.619293	TONGUE	M00123	N_sp_str_DTU_2021_id_GCA_032342915_1,N_sicca_str_NS20201025_id_GCA_017753665_1,N_mucosa_str_ATCC_25996_id_GCA_000173875_1,N_sicca_str_ATCC_29256_id_GCA_000174655_1,N_bacilliformis_str_ATCC_BAA_1200_id_GCA_000194925_1,N_lactamica_str_020_06_id_GCA_000196295_1,N_shayeganii_str_871_id_GCA_000226875_1,N_wadsworthii_str_9715_id_GCA_000227765_1,N_sicca_str_VK64_id_GCA_000260655_1,N_sp_HMT_020_str_F0370…	0.950617	81	0.935897	78	1	43	0.909091	11
Pantothenate biosynthesis, valine/L-aspartate => pantothenate	2.85526	0.414484	0.675928	PLAQUE,TONGUE,GUMS	M00119	N_sp_str_DTU_2021_id_GCA_032342915_1,N_sicca_str_NS20201025_id_GCA_017753665_1,K_oralis_str_ATCC_51147_id_GCA_000160435_1,N_mucosa_str_ATCC_25996_id_GCA_000173875_1,N_sicca_str_ATCC_29256_id_GCA_000174655_1,N_bacilliformis_str_ATCC_BAA_1200_id_GCA_000194925_1,N_lactamica_str_020_06_id_GCA_000196295_1,N_wadsworthii_str_9715_id_GCA_000227765_1,N_sicca_str_VK64_id_GCA_000260655_1,N_sp_HMT_020_str_F0…	0.987654	81	0.961538	78	1	43	1	11
Deoxyribonucleotide biosynthesis, ADP/GDP/CDP/UDP => dATP/dGTP/dCTP/dUTP	2.64911	0.448945	0.710272	NONE,TONGUE,GUMS	M00053	N_sp_str_DTU_2021_id_GCA_032342915_1,N_sicca_str_NS20201025_id_GCA_017753665_1,N_mucosa_str_ATCC_25996_id_GCA_000173875_1,N_sicca_str_ATCC_29256_id_GCA_000174655_1,N_bacilliformis_str_ATCC_BAA_1200_id_GCA_000194925_1,N_lactamica_str_020_06_id_GCA_000196295_1,N_shayeganii_str_871_id_GCA_000226875_1,N_wadsworthii_str_9715_id_GCA_000227765_1,N_sicca_str_VK64_id_GCA_000260655_1,N_sp_HMT_020_str_F0370…	0.962963	81	0.987179	78	1	43	1	11
Pyrimidine ribonucleotide biosynthesis, UMP => UDP/UTP,CDP/CTP	2.64911	0.448945	0.710272	NONE,TONGUE,GUMS	M00052	N_sp_str_DTU_2021_id_GCA_032342915_1,N_sicca_str_NS20201025_id_GCA_017753665_1,N_mucosa_str_ATCC_25996_id_GCA_000173875_1,N_sicca_str_ATCC_29256_id_GCA_000174655_1,N_bacilliformis_str_ATCC_BAA_1200_id_GCA_000194925_1,N_lactamica_str_020_06_id_GCA_000196295_1,N_shayeganii_str_871_id_GCA_000226875_1,N_wadsworthii_str_9715_id_GCA_000227765_1,N_sicca_str_VK64_id_GCA_000260655_1,N_sp_HMT_020_str_F0370…	0.962963	81	0.987179	78	1	43	1	11
ADP-L-glycero-D-manno-heptose biosynthesis	1.739	0.628298	0.87631	PLAQUE,TONGUE,GUMS	M00064	N_sp_str_DTU_2021_id_GCA_032342915_1,N_sicca_str_NS20201025_id_GCA_017753665_1,K_oralis_str_ATCC_51147_id_GCA_000160435_1,N_mucosa_str_ATCC_25996_id_GCA_000173875_1,N_sicca_str_ATCC_29256_id_GCA_000174655_1,N_bacilliformis_str_ATCC_BAA_1200_id_GCA_000194925_1,N_lactamica_str_020_06_id_GCA_000196295_1,N_shayeganii_str_871_id_GCA_000226875_1,N_wadsworthii_str_9715_id_GCA_000227765_1,N_sicca_str_VK6…	1	81	0.987179	78	1	43	1	11
De novo purine biosynthesis, PRPP + glutamine => IMP	1.739	0.628298	0.87631	PLAQUE,TONGUE,GUMS	M00048	N_sp_str_DTU_2021_id_GCA_032342915_1,N_sicca_str_NS20201025_id_GCA_017753665_1,K_oralis_str_ATCC_51147_id_GCA_000160435_1,N_mucosa_str_ATCC_25996_id_GCA_000173875_1,N_sicca_str_ATCC_29256_id_GCA_000174655_1,N_bacilliformis_str_ATCC_BAA_1200_id_GCA_000194925_1,N_lactamica_str_020_06_id_GCA_000196295_1,N_shayeganii_str_871_id_GCA_000226875_1,N_wadsworthii_str_9715_id_GCA_000227765_1,N_sicca_str_VK6…	1	81	0.987179	78	1	43	1	11
De novo pyrimidine biosynthesis, glutamine (+ PRPP) => UMP	1.739	0.628298	0.87631	PLAQUE,TONGUE,GUMS	M00051	N_sp_str_DTU_2021_id_GCA_032342915_1,N_sicca_str_NS20201025_id_GCA_017753665_1,K_oralis_str_ATCC_51147_id_GCA_000160435_1,N_mucosa_str_ATCC_25996_id_GCA_000173875_1,N_sicca_str_ATCC_29256_id_GCA_000174655_1,N_bacilliformis_str_ATCC_BAA_1200_id_GCA_000194925_1,N_lactamica_str_020_06_id_GCA_000196295_1,N_shayeganii_str_871_id_GCA_000226875_1,N_wadsworthii_str_9715_id_GCA_000227765_1,N_sicca_str_VK6…	1	81	0.987179	78	1	43	1	11
Benzoate degradation, benzoate => catechol / methylbenzoate => methylcatechol	1.739	0.628298	0.87631	NONE	M00551	N_sp_str_3986_id_GCA_028776105_1	0	81	0.0128205	78	0	43	0	11
Catechol ortho-cleavage, catechol => 3-oxoadipate	1.739	0.628298	0.87631	NONE	M00568	N_sp_str_3986_id_GCA_028776105_1	0	81	0.0128205	78	0	43	0	11
D-Glucuronate degradation, D-glucuronate => pyruvate + D-glyceraldehyde 3P	1.739	0.628298	0.87631	NONE	M00061	N_perflava_str_327A_id_GCA_024170405_1	0	81	0.0128205	78	0	43	0	11
Glutathione biosynthesis, glutamate => glutathione	1.739	0.628298	0.87631	NONE	M00118	N_brasiliensis_str_N_177_16_id_GCA_009671065_1	0	81	0.0128205	78	0	43	0	11
Histidine degradation, histidine => N-formiminoglutamate => glutamate	1.739	0.628298	0.87631	NONE	M00045	N_sp_str_HSC_16F19_id_GCA_024171525_1	0	81	0.0128205	78	0	43	0	11
Semi-phosphorylative Entner-Doudoroff pathway, gluconate => glycerate-3P	1.739	0.628298	0.87631	NONE	M00308	N_perflava_str_327A_id_GCA_024170405_1	0	81	0.0128205	78	0	43	0	11
Cysteine biosynthesis, serine => cysteine	1.63737	0.650946	0.896107	NONE,TONGUE,GUMS	M00021	N_sp_str_DTU_2021_id_GCA_032342915_1,N_sicca_str_NS20201025_id_GCA_017753665_1,K_oralis_str_ATCC_51147_id_GCA_000160435_1,N_mucosa_str_ATCC_25996_id_GCA_000173875_1,N_sicca_str_ATCC_29256_id_GCA_000174655_1,N_bacilliformis_str_ATCC_BAA_1200_id_GCA_000194925_1,N_lactamica_str_020_06_id_GCA_000196295_1,N_shayeganii_str_871_id_GCA_000226875_1,N_wadsworthii_str_9715_id_GCA_000227765_1,N_sicca_str_VK6…	0.987654	81	1	78	1	43	1	11
Pimeloyl-ACP biosynthesis, BioC-BioH pathway, malonyl-ACP => pimeloyl-ACP	1.43666	0.696963	0.947155	NONE,TONGUE,GUMS	M00572	N_sp_str_DTU_2021_id_GCA_032342915_1,N_sicca_str_NS20201025_id_GCA_017753665_1,N_mucosa_str_ATCC_25996_id_GCA_000173875_1,N_sicca_str_ATCC_29256_id_GCA_000174655_1,N_bacilliformis_str_ATCC_BAA_1200_id_GCA_000194925_1,N_lactamica_str_020_06_id_GCA_000196295_1,N_shayeganii_str_871_id_GCA_000226875_1,N_wadsworthii_str_9715_id_GCA_000227765_1,N_sicca_str_VK64_id_GCA_000260655_1,N_sp_HMT_020_str_F0370…	0.975309	81	0.987179	78	1	43	1	11
Adenine ribonucleotide biosynthesis, IMP => ADP,ATP	0	1	1	NA	M00049	N_sp_str_DTU_2021_id_GCA_032342915_1,N_sicca_str_NS20201025_id_GCA_017753665_1,K_oralis_str_ATCC_51147_id_GCA_000160435_1,N_mucosa_str_ATCC_25996_id_GCA_000173875_1,N_sicca_str_ATCC_29256_id_GCA_000174655_1,N_bacilliformis_str_ATCC_BAA_1200_id_GCA_000194925_1,N_lactamica_str_020_06_id_GCA_000196295_1,N_shayeganii_str_871_id_GCA_000226875_1,N_wadsworthii_str_9715_id_GCA_000227765_1,N_sicca_str_VK6…	1	81	1	78	1	43	1	11
Adenine ribonucleotide degradation, AMP => Urate	0	1	1	NA	M00958	N_sp_str_DTU_2021_id_GCA_032342915_1,N_sicca_str_NS20201025_id_GCA_017753665_1,K_oralis_str_ATCC_51147_id_GCA_000160435_1,N_mucosa_str_ATCC_25996_id_GCA_000173875_1,N_sicca_str_ATCC_29256_id_GCA_000174655_1,N_bacilliformis_str_ATCC_BAA_1200_id_GCA_000194925_1,N_lactamica_str_020_06_id_GCA_000196295_1,N_shayeganii_str_871_id_GCA_000226875_1,N_wadsworthii_str_9715_id_GCA_000227765_1,N_sicca_str_VK6…	1	81	1	78	1	43	1	11
C5 isoprenoid biosynthesis, non-mevalonate pathway	0	1	1	NA	M00096	N_sp_str_DTU_2021_id_GCA_032342915_1,N_sicca_str_NS20201025_id_GCA_017753665_1,K_oralis_str_ATCC_51147_id_GCA_000160435_1,N_mucosa_str_ATCC_25996_id_GCA_000173875_1,N_sicca_str_ATCC_29256_id_GCA_000174655_1,N_bacilliformis_str_ATCC_BAA_1200_id_GCA_000194925_1,N_lactamica_str_020_06_id_GCA_000196295_1,N_shayeganii_str_871_id_GCA_000226875_1,N_wadsworthii_str_9715_id_GCA_000227765_1,N_sicca_str_VK6…	1	81	1	78	1	43	1	11
CMP-KDO biosynthesis	0	1	1	NA	M00063	N_sp_str_DTU_2021_id_GCA_032342915_1,N_sicca_str_NS20201025_id_GCA_017753665_1,K_oralis_str_ATCC_51147_id_GCA_000160435_1,N_mucosa_str_ATCC_25996_id_GCA_000173875_1,N_sicca_str_ATCC_29256_id_GCA_000174655_1,N_bacilliformis_str_ATCC_BAA_1200_id_GCA_000194925_1,N_lactamica_str_020_06_id_GCA_000196295_1,N_shayeganii_str_871_id_GCA_000226875_1,N_wadsworthii_str_9715_id_GCA_000227765_1,N_sicca_str_VK6…	1	81	1	78	1	43	1	11
Coenzyme A biosynthesis, pantothenate => CoA	0	1	1	NA	M00120	N_sp_str_DTU_2021_id_GCA_032342915_1,N_sicca_str_NS20201025_id_GCA_017753665_1,K_oralis_str_ATCC_51147_id_GCA_000160435_1,N_mucosa_str_ATCC_25996_id_GCA_000173875_1,N_sicca_str_ATCC_29256_id_GCA_000174655_1,N_bacilliformis_str_ATCC_BAA_1200_id_GCA_000194925_1,N_lactamica_str_020_06_id_GCA_000196295_1,N_shayeganii_str_871_id_GCA_000226875_1,N_wadsworthii_str_9715_id_GCA_000227765_1,N_sicca_str_VK6…	1	81	1	78	1	43	1	11
F-type ATPase, prokaryotes and chloroplasts	0	1	1	NA	M00157	N_sp_str_DTU_2021_id_GCA_032342915_1,N_sicca_str_NS20201025_id_GCA_017753665_1,K_oralis_str_ATCC_51147_id_GCA_000160435_1,N_mucosa_str_ATCC_25996_id_GCA_000173875_1,N_sicca_str_ATCC_29256_id_GCA_000174655_1,N_bacilliformis_str_ATCC_BAA_1200_id_GCA_000194925_1,N_lactamica_str_020_06_id_GCA_000196295_1,N_shayeganii_str_871_id_GCA_000226875_1,N_wadsworthii_str_9715_id_GCA_000227765_1,N_sicca_str_VK6…	1	81	1	78	1	43	1	11
Fatty acid biosynthesis, elongation	0	1	1	NA	M00083	N_sp_str_DTU_2021_id_GCA_032342915_1,N_sicca_str_NS20201025_id_GCA_017753665_1,K_oralis_str_ATCC_51147_id_GCA_000160435_1,N_mucosa_str_ATCC_25996_id_GCA_000173875_1,N_sicca_str_ATCC_29256_id_GCA_000174655_1,N_bacilliformis_str_ATCC_BAA_1200_id_GCA_000194925_1,N_lactamica_str_020_06_id_GCA_000196295_1,N_shayeganii_str_871_id_GCA_000226875_1,N_wadsworthii_str_9715_id_GCA_000227765_1,N_sicca_str_VK6…	1	81	1	78	1	43	1	11
Fatty acid biosynthesis, initiation	0	1	1	NA	M00082	N_sp_str_DTU_2021_id_GCA_032342915_1,N_sicca_str_NS20201025_id_GCA_017753665_1,K_oralis_str_ATCC_51147_id_GCA_000160435_1,N_mucosa_str_ATCC_25996_id_GCA_000173875_1,N_sicca_str_ATCC_29256_id_GCA_000174655_1,N_bacilliformis_str_ATCC_BAA_1200_id_GCA_000194925_1,N_lactamica_str_020_06_id_GCA_000196295_1,N_shayeganii_str_871_id_GCA_000226875_1,N_wadsworthii_str_9715_id_GCA_000227765_1,N_sicca_str_VK6…	1	81	1	78	1	43	1	11
Gluconeogenesis, oxaloacetate => fructose-6P	0	1	1	NA	M00003	N_sp_str_DTU_2021_id_GCA_032342915_1,N_sicca_str_NS20201025_id_GCA_017753665_1,K_oralis_str_ATCC_51147_id_GCA_000160435_1,N_mucosa_str_ATCC_25996_id_GCA_000173875_1,N_sicca_str_ATCC_29256_id_GCA_000174655_1,N_bacilliformis_str_ATCC_BAA_1200_id_GCA_000194925_1,N_lactamica_str_020_06_id_GCA_000196295_1,N_shayeganii_str_871_id_GCA_000226875_1,N_wadsworthii_str_9715_id_GCA_000227765_1,N_sicca_str_VK6…	1	81	1	78	1	43	1	11
Glycolysis, core module involving three-carbon compounds	0	1	1	NA	M00002	N_sp_str_DTU_2021_id_GCA_032342915_1,N_sicca_str_NS20201025_id_GCA_017753665_1,K_oralis_str_ATCC_51147_id_GCA_000160435_1,N_mucosa_str_ATCC_25996_id_GCA_000173875_1,N_sicca_str_ATCC_29256_id_GCA_000174655_1,N_bacilliformis_str_ATCC_BAA_1200_id_GCA_000194925_1,N_lactamica_str_020_06_id_GCA_000196295_1,N_shayeganii_str_871_id_GCA_000226875_1,N_wadsworthii_str_9715_id_GCA_000227765_1,N_sicca_str_VK6…	1	81	1	78	1	43	1	11
Guanine ribonucleotide biosynthesis, IMP => GDP,GTP	0	1	1	NA	M00050	N_sp_str_DTU_2021_id_GCA_032342915_1,N_sicca_str_NS20201025_id_GCA_017753665_1,K_oralis_str_ATCC_51147_id_GCA_000160435_1,N_mucosa_str_ATCC_25996_id_GCA_000173875_1,N_sicca_str_ATCC_29256_id_GCA_000174655_1,N_bacilliformis_str_ATCC_BAA_1200_id_GCA_000194925_1,N_lactamica_str_020_06_id_GCA_000196295_1,N_shayeganii_str_871_id_GCA_000226875_1,N_wadsworthii_str_9715_id_GCA_000227765_1,N_sicca_str_VK6…	1	81	1	78	1	43	1	11
KDO2-lipid A biosynthesis, Raetz pathway, LpxL-LpxM type	0	1	1	NA	M00060	N_sp_str_DTU_2021_id_GCA_032342915_1,N_sicca_str_NS20201025_id_GCA_017753665_1,K_oralis_str_ATCC_51147_id_GCA_000160435_1,N_mucosa_str_ATCC_25996_id_GCA_000173875_1,N_sicca_str_ATCC_29256_id_GCA_000174655_1,N_bacilliformis_str_ATCC_BAA_1200_id_GCA_000194925_1,N_lactamica_str_020_06_id_GCA_000196295_1,N_shayeganii_str_871_id_GCA_000226875_1,N_wadsworthii_str_9715_id_GCA_000227765_1,N_sicca_str_VK6…	1	81	1	78	1	43	1	11
KDO2-lipid A biosynthesis, Raetz pathway, non-LpxL-LpxM type	0	1	1	NA	M00866	N_sp_str_DTU_2021_id_GCA_032342915_1,N_sicca_str_NS20201025_id_GCA_017753665_1,K_oralis_str_ATCC_51147_id_GCA_000160435_1,N_mucosa_str_ATCC_25996_id_GCA_000173875_1,N_sicca_str_ATCC_29256_id_GCA_000174655_1,N_bacilliformis_str_ATCC_BAA_1200_id_GCA_000194925_1,N_lactamica_str_020_06_id_GCA_000196295_1,N_shayeganii_str_871_id_GCA_000226875_1,N_wadsworthii_str_9715_id_GCA_000227765_1,N_sicca_str_VK6…	1	81	1	78	1	43	1	11
Lipoic acid biosynthesis, plants and bacteria, octanoyl-ACP => dihydrolipoyl-E2/H	0	1	1	NA	M00881	N_sp_str_DTU_2021_id_GCA_032342915_1,N_sicca_str_NS20201025_id_GCA_017753665_1,K_oralis_str_ATCC_51147_id_GCA_000160435_1,N_mucosa_str_ATCC_25996_id_GCA_000173875_1,N_sicca_str_ATCC_29256_id_GCA_000174655_1,N_bacilliformis_str_ATCC_BAA_1200_id_GCA_000194925_1,N_lactamica_str_020_06_id_GCA_000196295_1,N_shayeganii_str_871_id_GCA_000226875_1,N_wadsworthii_str_9715_id_GCA_000227765_1,N_sicca_str_VK6…	1	81	1	78	1	43	1	11
Lysine biosynthesis, succinyl-DAP pathway, aspartate => lysine	0	1	1	NA	M00016	N_sp_str_DTU_2021_id_GCA_032342915_1,N_sicca_str_NS20201025_id_GCA_017753665_1,K_oralis_str_ATCC_51147_id_GCA_000160435_1,N_mucosa_str_ATCC_25996_id_GCA_000173875_1,N_sicca_str_ATCC_29256_id_GCA_000174655_1,N_bacilliformis_str_ATCC_BAA_1200_id_GCA_000194925_1,N_lactamica_str_020_06_id_GCA_000196295_1,N_shayeganii_str_871_id_GCA_000226875_1,N_wadsworthii_str_9715_id_GCA_000227765_1,N_sicca_str_VK6…	1	81	1	78	1	43	1	11
PRPP biosynthesis, ribose 5P => PRPP	0	1	1	NA	M00005	N_sp_str_DTU_2021_id_GCA_032342915_1,N_sicca_str_NS20201025_id_GCA_017753665_1,K_oralis_str_ATCC_51147_id_GCA_000160435_1,N_mucosa_str_ATCC_25996_id_GCA_000173875_1,N_sicca_str_ATCC_29256_id_GCA_000174655_1,N_bacilliformis_str_ATCC_BAA_1200_id_GCA_000194925_1,N_lactamica_str_020_06_id_GCA_000196295_1,N_shayeganii_str_871_id_GCA_000226875_1,N_wadsworthii_str_9715_id_GCA_000227765_1,N_sicca_str_VK6…	1	81	1	78	1	43	1	11
Pentose phosphate pathway, non-oxidative phase, fructose 6P => ribose 5P	0	1	1	NA	M00007	N_sp_str_DTU_2021_id_GCA_032342915_1,N_sicca_str_NS20201025_id_GCA_017753665_1,K_oralis_str_ATCC_51147_id_GCA_000160435_1,N_mucosa_str_ATCC_25996_id_GCA_000173875_1,N_sicca_str_ATCC_29256_id_GCA_000174655_1,N_bacilliformis_str_ATCC_BAA_1200_id_GCA_000194925_1,N_lactamica_str_020_06_id_GCA_000196295_1,N_shayeganii_str_871_id_GCA_000226875_1,N_wadsworthii_str_9715_id_GCA_000227765_1,N_sicca_str_VK6…	1	81	1	78	1	43	1	11
Phosphate acetyltransferase-acetate kinase pathway, acetyl-CoA => acetate	0	1	1	NA	M00579	N_sp_str_DTU_2021_id_GCA_032342915_1,N_sicca_str_NS20201025_id_GCA_017753665_1,K_oralis_str_ATCC_51147_id_GCA_000160435_1,N_mucosa_str_ATCC_25996_id_GCA_000173875_1,N_sicca_str_ATCC_29256_id_GCA_000174655_1,N_bacilliformis_str_ATCC_BAA_1200_id_GCA_000194925_1,N_lactamica_str_020_06_id_GCA_000196295_1,N_shayeganii_str_871_id_GCA_000226875_1,N_wadsworthii_str_9715_id_GCA_000227765_1,N_sicca_str_VK6…	1	81	1	78	1	43	1	11
Phosphatidylethanolamine (PE) biosynthesis, PA => PS => PE	0	1	1	NA	M00093	N_sp_str_DTU_2021_id_GCA_032342915_1,N_sicca_str_NS20201025_id_GCA_017753665_1,K_oralis_str_ATCC_51147_id_GCA_000160435_1,N_mucosa_str_ATCC_25996_id_GCA_000173875_1,N_sicca_str_ATCC_29256_id_GCA_000174655_1,N_bacilliformis_str_ATCC_BAA_1200_id_GCA_000194925_1,N_lactamica_str_020_06_id_GCA_000196295_1,N_shayeganii_str_871_id_GCA_000226875_1,N_wadsworthii_str_9715_id_GCA_000227765_1,N_sicca_str_VK6…	1	81	1	78	1	43	1	11
Pyrimidine deoxyribonucleotide biosynthesis, UDP => dTTP	0	1	1	NA	M00938	N_sp_str_DTU_2021_id_GCA_032342915_1,N_sicca_str_NS20201025_id_GCA_017753665_1,K_oralis_str_ATCC_51147_id_GCA_000160435_1,N_mucosa_str_ATCC_25996_id_GCA_000173875_1,N_sicca_str_ATCC_29256_id_GCA_000174655_1,N_bacilliformis_str_ATCC_BAA_1200_id_GCA_000194925_1,N_lactamica_str_020_06_id_GCA_000196295_1,N_shayeganii_str_871_id_GCA_000226875_1,N_wadsworthii_str_9715_id_GCA_000227765_1,N_sicca_str_VK6…	1	81	1	78	1	43	1	11
Pyruvate oxidation, pyruvate => acetyl-CoA	0	1	1	NA	M00307	N_sp_str_DTU_2021_id_GCA_032342915_1,N_sicca_str_NS20201025_id_GCA_017753665_1,K_oralis_str_ATCC_51147_id_GCA_000160435_1,N_mucosa_str_ATCC_25996_id_GCA_000173875_1,N_sicca_str_ATCC_29256_id_GCA_000174655_1,N_bacilliformis_str_ATCC_BAA_1200_id_GCA_000194925_1,N_lactamica_str_020_06_id_GCA_000196295_1,N_shayeganii_str_871_id_GCA_000226875_1,N_wadsworthii_str_9715_id_GCA_000227765_1,N_sicca_str_VK6…	1	81	1	78	1	43	1	11
Reductive pentose phosphate cycle, glyceraldehyde-3P => ribulose-5P	0	1	1	NA	M00167	N_sp_str_DTU_2021_id_GCA_032342915_1,N_sicca_str_NS20201025_id_GCA_017753665_1,K_oralis_str_ATCC_51147_id_GCA_000160435_1,N_mucosa_str_ATCC_25996_id_GCA_000173875_1,N_sicca_str_ATCC_29256_id_GCA_000174655_1,N_bacilliformis_str_ATCC_BAA_1200_id_GCA_000194925_1,N_lactamica_str_020_06_id_GCA_000196295_1,N_shayeganii_str_871_id_GCA_000226875_1,N_wadsworthii_str_9715_id_GCA_000227765_1,N_sicca_str_VK6…	1	81	1	78	1	43	1	11
Riboflavin biosynthesis, plants and bacteria, GTP => riboflavin/FMN/FAD	0	1	1	NA	M00125	N_sp_str_DTU_2021_id_GCA_032342915_1,N_sicca_str_NS20201025_id_GCA_017753665_1,K_oralis_str_ATCC_51147_id_GCA_000160435_1,N_mucosa_str_ATCC_25996_id_GCA_000173875_1,N_sicca_str_ATCC_29256_id_GCA_000174655_1,N_bacilliformis_str_ATCC_BAA_1200_id_GCA_000194925_1,N_lactamica_str_020_06_id_GCA_000196295_1,N_shayeganii_str_871_id_GCA_000226875_1,N_wadsworthii_str_9715_id_GCA_000227765_1,N_sicca_str_VK6…	1	81	1	78	1	43	1	11
Shikimate pathway, phosphoenolpyruvate + erythrose-4P => chorismate	0	1	1	NA	M00022	N_sp_str_DTU_2021_id_GCA_032342915_1,N_sicca_str_NS20201025_id_GCA_017753665_1,K_oralis_str_ATCC_51147_id_GCA_000160435_1,N_mucosa_str_ATCC_25996_id_GCA_000173875_1,N_sicca_str_ATCC_29256_id_GCA_000174655_1,N_bacilliformis_str_ATCC_BAA_1200_id_GCA_000194925_1,N_lactamica_str_020_06_id_GCA_000196295_1,N_shayeganii_str_871_id_GCA_000226875_1,N_wadsworthii_str_9715_id_GCA_000227765_1,N_sicca_str_VK6…	1	81	1	78	1	43	1	11
Tetrahydrofolate biosynthesis, GTP => THF	0	1	1	NA	M00126	N_sp_str_DTU_2021_id_GCA_032342915_1,N_sicca_str_NS20201025_id_GCA_017753665_1,K_oralis_str_ATCC_51147_id_GCA_000160435_1,N_mucosa_str_ATCC_25996_id_GCA_000173875_1,N_sicca_str_ATCC_29256_id_GCA_000174655_1,N_bacilliformis_str_ATCC_BAA_1200_id_GCA_000194925_1,N_lactamica_str_020_06_id_GCA_000196295_1,N_shayeganii_str_871_id_GCA_000226875_1,N_wadsworthii_str_9715_id_GCA_000227765_1,N_sicca_str_VK6…	1	81	1	78	1	43	1	11
Threonine biosynthesis, aspartate => homoserine => threonine	0	1	1	NA	M00018	N_sp_str_DTU_2021_id_GCA_032342915_1,N_sicca_str_NS20201025_id_GCA_017753665_1,K_oralis_str_ATCC_51147_id_GCA_000160435_1,N_mucosa_str_ATCC_25996_id_GCA_000173875_1,N_sicca_str_ATCC_29256_id_GCA_000174655_1,N_bacilliformis_str_ATCC_BAA_1200_id_GCA_000194925_1,N_lactamica_str_020_06_id_GCA_000196295_1,N_shayeganii_str_871_id_GCA_000226875_1,N_wadsworthii_str_9715_id_GCA_000227765_1,N_sicca_str_VK6…	1	81	1	78	1	43	1	11
UDP-N-acetyl-D-glucosamine biosynthesis, prokaryotes, glucose => UDP-GlcNAc	0	1	1	NA	M00909	N_sp_str_DTU_2021_id_GCA_032342915_1,N_sicca_str_NS20201025_id_GCA_017753665_1,K_oralis_str_ATCC_51147_id_GCA_000160435_1,N_mucosa_str_ATCC_25996_id_GCA_000173875_1,N_sicca_str_ATCC_29256_id_GCA_000174655_1,N_bacilliformis_str_ATCC_BAA_1200_id_GCA_000194925_1,N_lactamica_str_020_06_id_GCA_000196295_1,N_shayeganii_str_871_id_GCA_000226875_1,N_wadsworthii_str_9715_id_GCA_000227765_1,N_sicca_str_VK6…	1	81	1	78	1	43	1	11
dTDP-L-rhamnose biosynthesis	0	1	1	NA	M00793	N_sp_str_DTU_2021_id_GCA_032342915_1,N_sicca_str_NS20201025_id_GCA_017753665_1,K_oralis_str_ATCC_51147_id_GCA_000160435_1,N_mucosa_str_ATCC_25996_id_GCA_000173875_1,N_sicca_str_ATCC_29256_id_GCA_000174655_1,N_bacilliformis_str_ATCC_BAA_1200_id_GCA_000194925_1,N_lactamica_str_020_06_id_GCA_000196295_1,N_shayeganii_str_871_id_GCA_000226875_1,N_wadsworthii_str_9715_id_GCA_000227765_1,N_sicca_str_VK6…	1	81	1	78	1	43	1	11

## Sheet: Table S12 
COG20_FUNCTION	enrichment_score	unadjusted_p_value	adjusted_q_value	associated_groups	accession	gene_clusters_ids	p_PLAQUE	p_TONGUE	p_NONE	p_GUMS	N_PLAQUE	N_TONGUE	N_NONE	N_GUMS
Anaerobic ribonucleoside-triphosphate reductase (NrdD) (PDB:4COI)	175.637	7.71981e-38	2.00098e-34	PLAQUE, TONGUE	COG1328	GC_00001360	1	1	0.1282	0	81	43	78	11
ABC-type Fe3+ transport system, periplasmic component (AfuA) (PDB:6IVY)	174.184	1.58975e-37	2.06032e-34	NONE, GUMS	COG1840	GC_00001857, GC_00004439, GC_00019539	0.0247	0	0.9103	0.9091	81	43	78	11
Di- and tricarboxylate antiporter (CitT) (PDB:4F35)	165.211	1.37543e-35	1.18837e-32	PLAQUE, TONGUE, NONE	COG0471	GC_00000713, GC_00000922, GC_00007685, GC_00019411, GC_00022366	0.9877	1	0.9744	0	81	43	78	11
Membrane protease subunit, stomatin/prohibitin family, contains C-terminal Zn-ribbon domain (YdjI)	162.653	4.90499e-35	3.17843e-32	PLAQUE, TONGUE	COG4260	GC_00001344, GC_00014144	1	1	0.1795	0	81	43	78	11
Ribose 5-phosphate isomerase RpiB (RpiB) (PDB:1NN4)	162.166	6.24677e-35	3.23833e-32	PLAQUE, TONGUE	COG0698	GC_00001436	0.8765	1	0.0513	0	81	43	78	11
Predicted restriction endonuclease, Mrr-cat superfamily	160.43	1.48001e-34	6.39366e-32	TONGUE	COG4127	GC_00002098	0	1	0.0256	0	81	43	78	11
Ubiquinone biosynthesis accessory factor UbiT, lipid carrier SCP2 domain (UbiT) (PDB:1C44) (PUBMED:31289180)	159.274	2.62959e-34	9.73701e-32	PLAQUE, TONGUE	COG3154	GC_00001454	0.8642	1	0.0513	0	81	43	78	11
Uncharacterized membrane protein YjfL, UPF0719 family (YjfL)	158.69	3.51392e-34	1.03625e-31	PLAQUE, TONGUE	COG3766	GC_00001349, GC_00015388	1	0.9767	0.1795	0	81	43	78	11
S-adenosylmethionine decarboxylase (SpeD) (PDB:1TLU)	158.643	3.59809e-34	1.03625e-31	PLAQUE, TONGUE	COG1586	GC_00001350	0.9877	1	0.1795	0	81	43	78	11
Protein tyrosine/serine phosphatase Oca4 (Oca4) (PDB:1XRI)	157.92	5.15282e-34	1.27198e-31	PLAQUE, TONGUE	COG2365	GC_00001358, GC_00009295, GC_00011379	0.9753	1	0.1667	0	81	43	78	11
Carbonic anhydrase (Cah) (PDB:1KOP) (PUBMED:12730195)	157.826	5.39805e-34	1.27198e-31	PLAQUE, TONGUE	COG3338	GC_00001788, GC_00002211	0.8889	1	0.0769	0	81	43	78	11
Succinate-acetate transporter SatP (SatP) (PDB:5YS3) (PUBMED:23844911)	156.173	1.22715e-33	2.65065e-31	TONGUE	COG1584	GC_00002085	0	1	0.0385	0	81	43	78	11
Uncharacterized conserved protein YeaO, DUF488 family (YeaO)	154.269	3.16101e-33	6.30257e-31	PLAQUE, TONGUE	COG3189	GC_00001578, GC_00003375, GC_00023158	0.8889	1	0.0897	0	81	43	78	11
Ribosomal protein S27E (RPS27A) (PDB:1QXF)	151.547	1.22195e-32	2.26236e-30	PLAQUE, TONGUE	COG2051	GC_00001322, GC_00002458, GC_00008588, GC_00009709, GC_00012408, GC_00012546	1	1	0.1923	0.1818	81	43	78	11
O-Methyltransferase involved in polyketide biosynthesis (YktD) (PDB:1RJD)	151.092	1.53187e-32	2.64708e-30	PLAQUE, GUMS	COG3315	GC_00001836, GC_00001980	1	0	0.2179	0.7273	81	43	78	11
Peroxiredoxin (Tpx) (PDB:4AF2)	146.708	1.35154e-31	2.1895e-29	PLAQUE, TONGUE	COG2077	GC_00001326	0.9877	1	0.2308	0	81	43	78	11
Glycerol uptake facilitator or related aquaporin (Major Intrinsic protein Family) (GlpF) (PDB:1FQY)	144.424	4.20252e-31	6.40761e-29	TONGUE	COG0580	GC_00002030, GC_00008058, GC_00018958	0	1	0.0641	0.0909	81	43	78	11
Na+/H+-dicarboxylate symporter (GltP) (PDB:1XFH)	143.407	6.96187e-31	1.00251e-28	GUMS	COG1301	GC_00004249	0.0247	0	0.0385	1	81	43	78	11
Protoporphyrinogen oxidase HemY/PPOX (HemY) (PDB:3LOV)	142.388	1.15515e-30	1.57587e-28	PLAQUE, TONGUE	COG1232	GC_00001332, GC_00004132, GC_00023108	1	1	0.2692	0	81	43	78	11
Lipopolysaccharide biosynthesis protein, LPS:glycosyltransferase (RfaJ) (PDB:1G9R)	95.1978	1.67422e-20	3.67761e-19	TONGUE	COG1442	GC_00002029, GC_00002410, GC_00002499, GC_00010644, GC_00011695, GC_00018806, GC_00019930, GC_00021501, GC_00023195	0	1	0.3846	0.0909	81	43	78	11
Membrane protein RarD, contains two EamA domains, drug/metabolite transporter family (RarD) (PUBMED:26335199)	141.119	2.16843e-30	2.67646e-28	PLAQUE, TONGUE	COG2962	GC_00001482, GC_00002550, GC_00002654, GC_00003076, GC_00008627, GC_00009325, GC_00013439	0.9877	1	0.2564	0	81	43	78	11
Coproporphyrinogen-III oxidase HemN (oxygen-independent) or related Fe-S oxidoreductase (HemN) (PDB:1OLT)!!!Putative heme iron utilization protein (HugX) (PDB:2HQV)	140.389	3.11624e-30	3.67149e-28	PLAQUE, TONGUE	COG0635!!!COG3721	GC_00001385	0.9753	0.8837	0.1282	0.2727	81	43	78	11
Putative NADH-flavin reductase (YwnB) (PDB:3EW7)	139.274	5.42075e-30	6.10895e-28	PLAQUE, TONGUE	COG2910	GC_00001403	0.9012	0.9767	0.1282	0.0909	81	43	78	11
Putative hemolysin	138.501	7.95597e-30	8.59245e-28	PLAQUE, TONGUE	COG3176	GC_00001475, GC_00003191	0.9506	1	0.2179	0	81	43	78	11
Heat shock protein HslJ (HslJ) (PDB:2KTS)	137.608	1.23925e-29	1.28486e-27	PLAQUE, TONGUE	COG3187	GC_00001727, GC_00003321, GC_00005083, GC_00005239, GC_00009231, GC_00009924, GC_00009956, GC_00010242, GC_00010664, GC_00010943, GC_00011208, GC_00012259, GC_00012786, GC_00013121, GC_00013421, GC_00014235, GC_00014352, GC_00014459, GC_00014779, GC_00015695, GC_00020546, GC_00021436, GC_00021456, GC_00021784, GC_00022294, GC_00022738, GC_00024130	1	1	0.2692	0.0909	81	43	78	11
Predicted SnoaL-like aldol condensation-catalyzing enzyme (PUBMED:15071504)	136.923	1.74125e-29	1.73589e-27	PLAQUE	COG4922	GC_00001766, GC_00003933, GC_00004355	0.9383	0.0465	0.1923	0	81	43	78	11
Uncharacterized conserved protein, DUF2247 domain	134.888	4.78118e-29	4.58993e-27	NONE, GUMS	COG4304	GC_00001874, GC_00010097	0	0	0.7179	0.9091	81	43	78	11
Cupin domain protein related to quercetin dioxygenase (QdoI) (PDB:2H0V)	134.671	5.32611e-29	4.6723e-27	PLAQUE, TONGUE, GUMS	COG1917	GC_00001451, GC_00001888, GC_00002221, GC_00003050, GC_00003435, GC_00004614, GC_00011100, GC_00015755, GC_00017911, GC_00018337, GC_00019231	1	1	0.2436	0.8182	81	43	78	11
dGTP triphosphohydrolase (Dgt) (PDB:6OI7)	134.64	5.40775e-29	4.6723e-27	PLAQUE, TONGUE	COG0232	GC_00001278, GC_00008410	1	1	0.3077	0	81	43	78	11
Predicted metalloprotease (YpfJ)	134.64	5.40775e-29	4.6723e-27	PLAQUE, TONGUE	COG2321	GC_00001262	1	1	0.3077	0	81	43	78	11
NAD(P)H-hydrate repair enzyme Nnr, NAD(P)H-hydrate epimerase domain (Nnr1) (PDB:3RRB)	133.629	8.93038e-29	7.46695e-27	PLAQUE, TONGUE	COG0062	GC_00001337, GC_00017566, GC_00025567	0.963	1	0.2564	0	81	43	78	11
tRNA G46 N7-methylase TrmB (TrmB) (PDB:1YZH) (PUBMED:19373903;16600901)!!!Predicted regulatory domain of a methyltransferase (PDB:5DNK)	132.227	1.79113e-28	1.36547e-26	NONE, GUMS	COG0220!!!COG4797	GC_00001908	0	0	0.7051	0.9091	81	43	78	11
Signal transduction histidine kinase NtrB, nitrogen specific (NtrB) (PUBMED:23893111)	132.227	1.79113e-28	1.36547e-26	NONE, GUMS	COG3852	GC_00001875, GC_00019049	0	0	0.7051	0.9091	81	43	78	11
Membrane-anchored ribosome-binding protein ElaB, inhibits growth in stationary phase, YqjD/DUF883 family (ElaB)	132.227	1.79113e-28	1.36547e-26	PLAQUE, TONGUE	COG4575	GC_00001541, GC_00002336	1	1	0.2949	0.0909	81	43	78	11
Cell shape-determining protein MreC (MreC) (PDB:2J5U)	129.625	6.5159e-28	4.34539e-26	PLAQUE, TONGUE	COG1792	GC_00001129, GC_00003038, GC_00003153, GC_00005962, GC_00011187	1	1	0.3077	0.0909	81	43	78	11
ABC-type multidrug transport system, permease component (YadH)	129.625	6.5159e-28	4.34539e-26	PLAQUE, TONGUE	COG0842	GC_00001556, GC_00001879, GC_00003326, GC_00003598, GC_00007286, GC_00007800, GC_00010371, GC_00019048, GC_00019711	1	1	0.3077	0.0909	81	43	78	11
Cell shape-determining ATPase MreB, actin-like superfamily (MreB) (PDB:1JCE)	129.625	6.5159e-28	4.34539e-26	PLAQUE, TONGUE	COG1077	GC_00001239, GC_00014204, GC_00024578	1	1	0.3077	0.0909	81	43	78	11
ABC-type Fe3+-siderophore transport system, permease component (FepD) (PDB:2NQ2)	129.625	6.5159e-28	4.34539e-26	PLAQUE, TONGUE	COG0609	GC_00001558, GC_00001614, GC_00002024, GC_00002396, GC_00003261, GC_00011118	1	1	0.3077	0.0909	81	43	78	11
2-keto-4-pentenoate hydratase/2-oxohepta-3-ene-1,7-dioic acid hydratase (catechol pathway) (YcgM) (PDB:1GTT)	129.618	6.5382e-28	4.34539e-26	NONE, GUMS	COG0179	GC_00001642, GC_00005312, GC_00009079, GC_00010021, GC_00020466	0.2099	0	0.9103	0.9091	81	43	78	11
Uncharacterized conserved protein YjbJ, UPF0337 family (yjbJ) (PDB:1RYK)	128.72	1.02097e-27	6.61587e-26	PLAQUE, TONGUE	COG3237	GC_00001393, GC_00002095, GC_00022628	0.963	1	0.2179	0.3636	81	43	78	11
Autotransporter adhesin AidA (AidA)	128.286	1.26613e-27	8.00441e-26	NONE, GUMS	COG3468	GC_00002055, GC_00002398, GC_00002496, GC_00002632, GC_00002691, GC_00003105, GC_00003323, GC_00003622, GC_00004575, GC_00005568, GC_00006079, GC_00008628, GC_00011499, GC_00013986, GC_00015089, GC_00016304, GC_00017941, GC_00019481	0.0494	0	0.7564	0.9091	81	43	78	11
Fe2+ transporter FeoB (FeoB) (PDB:3TAH) (PUBMED:32095817)	126.743	2.72202e-27	1.67987e-25	PLAQUE, TONGUE	COG0370	GC_00001343, GC_00017384	0.9259	1	0.2051	0.1818	81	43	78	11
Triacylglycerol esterase/lipase EstA, alpha/beta hydrolase fold (EstA) (PDB:1I6W)	126.17	3.61633e-27	2.17989e-25	PLAQUE, TONGUE	COG1075	GC_00001803, GC_00002541, GC_00003185, GC_00006607, GC_00008636, GC_00010016, GC_00010659, GC_00019158	0.9259	1	0.2436	0	81	43	78	11
Large-conductance mechanosensitive channel (MscL) (PDB:2OAR)	125.203	5.84313e-27	3.44213e-25	PLAQUE, TONGUE, GUMS	COG1970	GC_00001222, GC_00021347	1	1	0.3077	1	81	43	78	11
Uncharacterized membrane protein YjdF (YjdF)	124.591	7.91781e-27	4.56066e-25	PLAQUE, TONGUE	COG3647	GC_00001485, GC_00015288	0.7778	1	0.1154	0	81	43	78	11
Fe2+ transport protein FeoA (FeoA) (PDB:2GCX)	124.399	8.70904e-27	4.90736e-25	PLAQUE, TONGUE	COG1918	GC_00001388	0.8765	1	0.1795	0.0909	81	43	78	11
Uncharacterized membrane protein YcaP, DUF421 family (YcaP) (PDB:3C6F)	123.748	1.20242e-26	6.6312e-25	PLAQUE, TONGUE, GUMS	COG2323	GC_00001675, GC_00005044	0.5185	1	0.0256	1	81	43	78	11
Cytochrome b6 maturation protein CCB3/Ycf19 and related maturases, YggT family (Ycf19)	122.76	1.96362e-26	1.04696e-24	PLAQUE, TONGUE	COG0762	GC_00002148, GC_00002611, GC_00003377, GC_00005101, GC_00006354, GC_00009293, GC_00009854, GC_00011611	0.9012	1	0.2308	0	81	43	78	11
Molybdenum cofactor biosynthesis enzyme MoaC (MoaC) (PDB:1EKR) (PUBMED:32239579)	122.744	1.9792e-26	1.04696e-24	PLAQUE, TONGUE	COG0315	GC_00002124, GC_00002307, GC_00002812, GC_00004525, GC_00005004	0.9506	1	0.2692	0.0909	81	43	78	11
Uncharacterized membrane protein YkvA, DUF1232 family (YkvA)	121.451	3.75724e-26	1.90956e-24	PLAQUE, TONGUE	COG3339	GC_00001325, GC_00014223	0.9383	1	0.2821	0	81	43	78	11
Deoxyadenosine/deoxycytidine kinase (Dck) (PDB:1J90)	121.451	3.75724e-26	1.90956e-24	PLAQUE, TONGUE	COG1428	GC_00001318	0.9383	1	0.2821	0	81	43	78	11
Metal-dependent hydrolase, endonuclease/exonuclease/phosphatase family (ElsH) (PUBMED:15178340)	120.907	4.92247e-26	2.45366e-24	PLAQUE, TONGUE	COG3568	GC_00001329, GC_00005949, GC_00007290	0.963	1	0.2949	0.0909	81	43	78	11
Uncharacterized membrane protein AF0785, contains DUF389 domain (AF0785)	120.639	5.62208e-26	2.74952e-24	PLAQUE, TONGUE, GUMS	COG1808	GC_00001489	0.7531	0.8837	0.0256	0.8182	81	43	78	11
Uncharacterized conserved protein (PDB:1X6M)	86.5	1.23636e-18	2.32221e-17	PLAQUE	COG3791	GC_00001401, GC_00013985, GC_00014597, GC_00025068	0.9012	0.5349	0.1667	0.4545	81	43	78	11
Predicted kinase (PDB:4GP6)!!!tRNA splicing ligase (Trl1)	119.484	9.96663e-26	4.697e-24	PLAQUE, TONGUE	COG4639!!!COG5324	GC_00001583	0.6049	1	0.0385	0.0909	81	43	78	11
Poly-gamma-glutamate biosynthesis protein CapA/YwtB (capsule formation), metallophosphatase superfamily (CapA)	118.783	1.41116e-25	6.53164e-24	NONE, GUMS	COG2843	GC_00002271, GC_00004293, GC_00006454	0	0.0698	0.6923	0.9091	81	43	78	11
Protein-tyrosine phosphatase (CDC14) (PDB:1D5R)	118.375	1.72744e-25	7.85531e-24	PLAQUE, TONGUE	COG2453	GC_00001512, GC_00003778	0.6914	1	0.0897	0	81	43	78	11
Predicted Zn-dependent peptidase, M16 family (PqqL) (PDB:6OFS)	118.323	1.77282e-25	7.92266e-24	PLAQUE, TONGUE	COG0612	GC_00001376, GC_00001573, GC_00003262, GC_00003829, GC_00004417, GC_00005499, GC_00007164, GC_00010131, GC_00010165, GC_00010855, GC_00010926, GC_00011796, GC_00012560, GC_00015702, GC_00020678, GC_00023221	0.963	1	0.3077	0.0909	81	43	78	11
RNA:NAD 2'-phosphotransferase, TPT1/KptA family (KptA) (PDB:1WFX)	117.803	2.29419e-25	1.00789e-23	PLAQUE, TONGUE	COG1859	GC_00001637	0.5926	0.9767	0.0385	0	81	43	78	11
Uroporphyrinogen-III synthase (HemD) (PDB:1JR2)	117.5	2.66622e-25	1.15181e-23	PLAQUE, NONE, GUMS	COG1587	GC_00001932, GC_00002613, GC_00003926, GC_00004917, GC_00009065, GC_00009590, GC_00012738, GC_00013416, GC_00013864, GC_00016066, GC_00018020, GC_00022789	0.7654	0	0.9103	1	81	43	78	11
D-hexose-6-phosphate mutarotase (YeaD) (PDB:1JOV)	116.646	4.07142e-25	1.73002e-23	PLAQUE, TONGUE	COG0676	GC_00001713	0.4815	1	0.0385	0	81	43	78	11
Regulator of protease activity HflC, stomatin/prohibitin superfamily (HflC)	116.612	4.14045e-25	1.73097e-23	PLAQUE, NONE, GUMS	COG0330	GC_00001071, GC_00004830, GC_00006332, GC_00007234, GC_00012625, GC_00020844, GC_00022839	1	0.3488	0.9872	0.9091	81	43	78	11
N-acetylglucosaminyl deacetylase, LmbE family (LmbE) (PDB:1Q74)	116.461	4.46138e-25	1.83554e-23	PLAQUE, TONGUE	COG2120	GC_00001709	0.4691	1	0.0385	0	81	43	78	11
Uncharacterized protein, contains Zn-finger domain (PDB:2JRR)	116.404	4.58943e-25	1.85872e-23	PLAQUE, TONGUE, NONE	COG4391	GC_00000909	0.9753	1	0.9744	0.1818	81	43	78	11
Sigma54-dependent transcription regulator containing an AAA-type ATPase domain and a DNA-binding domain (RtcR)	116.119	5.28736e-25	2.10844e-23	PLAQUE, TONGUE	COG4650	GC_00001563	0.642	1	0.0769	0	81	43	78	11
Membrane potential modulator PMP3/YqaE, plasma membrane proteolipid 3 (PMP3)/Esi3/RCI2/UPF0057 family (YqaE) (PUBMED:32307863)	116.052	5.46411e-25	2.1459e-23	PLAQUE, TONGUE	COG0401	GC_00001498	0.7531	0.9535	0.0641	0.3636	81	43	78	11
Malate/lactate dehydrogenase (Mdh) (PDB:4WLO)	114.868	9.82917e-25	3.80257e-23	PLAQUE, TONGUE	COG0039	GC_00001312, GC_00002121, GC_00014296	0.9506	1	0.3077	0.0909	81	43	78	11
Uncharacterized protein Ssr3000, DUF2288 family (Ssr3000)	91.0373	1.31141e-19	2.71934e-18	TONGUE	COG5626	GC_00001752	0.2716	1	0.2051	0	81	43	78	11
Anaerobic C4-dicarboxylate transporter (DcuA)	113.588	1.85423e-24	6.96545e-23	PLAQUE, TONGUE	COG2704	GC_00001431, GC_00010884	0.8025	1	0.1795	0	81	43	78	11
ABC-type Fe3+-hydroxamate transport system, periplasmic component (FepB) (PDB:1ESZ)	113.242	2.20049e-24	8.14811e-23	PLAQUE, TONGUE	COG0614	GC_00001617, GC_00001695, GC_00002440, GC_00003104, GC_00004607, GC_00013717	0.7654	1	0.1538	0	81	43	78	11
ABC-type multidrug transport system, permease component (YadH)!!!ABC-type glutathione transport system ATPase component, contains duplicated ATPase domain (GsiA)	120.009	7.68126e-26	3.68701e-24	PLAQUE	COG0842!!!COG1123	GC_00001596	0.8889	0	0.2308	0.0909	81	43	78	11
Aromatic ring-opening dioxygenase, catalytic subunit, LigB family (LigB) (PDB:2PW6) (PUBMED:23258706)	62.8128	1.47263e-13	1.7194e-12	PLAQUE	COG3384	GC_00001353, GC_00003832, GC_00008038, GC_00009599, GC_00010838, GC_00012483	0.8889	0.5814	0.359	0	81	43	78	11
Pyruvate-formate lyase (PflD) (PDB:1CM5)	111.329	5.68031e-24	2.0169e-22	PLAQUE, TONGUE	COG1882	GC_00001470	0.7531	1	0.1538	0	81	43	78	11
NYN domain, predicted PIN-related RNAse, tRNA/rRNA maturation (LabA) (PDB:2QIP)	65.2711	4.38911e-14	5.36631e-13	PLAQUE	COG1432	GC_00001789, GC_00002965, GC_00003470, GC_00004873, GC_00008600, GC_00014081, GC_00016198, GC_00024706	0.8765	0.186	0.4359	0.2727	81	43	78	11
Surface antigen (LipA17)	110.461	8.73431e-24	3.01858e-22	PLAQUE, TONGUE	COG4520	GC_00001328	0.9136	1	0.2821	0.0909	81	43	78	11
Uncharacterized conserved protein, contains a von Willebrand factor type A (vWA) domain (ViaA)	110.141	1.02345e-23	3.49051e-22	PLAQUE, TONGUE	COG2425	GC_00001658, GC_00007232, GC_00020503	0.5679	1	0.0769	0	81	43	78	11
Uncharacterized membrane protein YeaQ/YmgE, transglycosylase-associated protein family (YeaQ)	111.413	5.44691e-24	1.96089e-22	PLAQUE	COG2261	GC_00001664, GC_00014127, GC_00020137	0.8642	0	0.2436	0.0909	81	43	78	11
Uncharacterized membrane protein YqiK, contains Band7/PHB/SPFH domain (YqiK) (PDB:1WIN)	109.367	1.50167e-23	4.99016e-22	PLAQUE, TONGUE	COG2268	GC_00001453, GC_00022023	0.7531	0.9535	0.1154	0.0909	81	43	78	11
Adenosine deaminase (Add) (PDB:1A4L)	108.776	2.0121e-23	6.60174e-22	PLAQUE, TONGUE	COG1816	GC_00001630	0.5432	1	0.0769	0	81	43	78	11
Uncharacterized conserved protein, MAPEG superfamily	108.639	2.15369e-23	6.9378e-22	PLAQUE, NONE, GUMS	COG3686	GC_00001341, GC_00007064, GC_00009280	0.8642	0	0.7692	1	81	43	78	11
Plastocyanin (PetE) (PDB:3BQV)	108.626	2.16806e-23	6.9378e-22	PLAQUE, TONGUE	COG3794	GC_00001600	0.5926	1	0.0897	0	81	43	78	11
DNA-binding transcriptional regulator, LacI/PurR family (PurR) (PDB:1BDH)	107.322	4.13638e-23	1.3075e-21	PLAQUE, TONGUE	COG1609	GC_00001654, GC_00018192	0.5062	1	0.0769	0	81	43	78	11
Membrane protein implicated in regulation of membrane protease activity (YbbJ) (PDB:2EXD)	106.39	6.56218e-23	2.0493e-21	PLAQUE, NONE	COG1585	GC_00002096, GC_00002610, GC_00003164, GC_00003177, GC_00004093, GC_00006416, GC_00008209, GC_00011270, GC_00016629, GC_00019975	0.963	0.3488	0.9615	0.1818	81	43	78	11
Phage shock protein A (PspA) (PDB:4WHE)	106.337	6.73946e-23	2.07961e-21	PLAQUE, TONGUE	COG1842	GC_00001510	0.7531	0.907	0.1154	0	81	43	78	11
NAD-dependent protein deacetylase, SIR2 family (SIR2) (PDB:1M2N)	81.2002	1.69654e-17	2.91221e-16	PLAQUE	COG0846	GC_00001684, GC_00006468, GC_00007607, GC_00007692, GC_00009634, GC_00011511, GC_00011932, GC_00011933, GC_00012770, GC_00013726, GC_00016324, GC_00020029, GC_00021152, GC_00023467, GC_00024270, GC_00024414	0.8642	0.1628	0.3077	0.0909	81	43	78	11
Formate/nitrite transporter FocA, FNT family (FocA) (PDB:3KCU)	105.51	1.01471e-22	3.05829e-21	PLAQUE, TONGUE, GUMS	COG2116	GC_00001051, GC_00003488	0.7531	1	0.141	0.8182	81	43	78	11
Glycosyltransferase, GT2 family (WcaE) (PDB:2Z86)	104.27	1.87554e-22	5.5878e-21	PLAQUE, TONGUE	COG1216	GC_00001714, GC_00007946, GC_00009993, GC_00010550, GC_00010588, GC_00012016, GC_00014638, GC_00016512, GC_00018985, GC_00019281	0.5802	1	0.0897	0.0909	81	43	78	11
NAD/NADP transhydrogenase beta subunit (PntB) (PDB:1D4O)	104.012	2.13188e-22	6.27936e-21	NONE, GUMS	COG1282	GC_00001372	0.6049	0	0.9231	0.9091	81	43	78	11
Uncharacterized membrane protein YoaT, DUF817 family (YoaT)	103.984	2.16143e-22	6.29486e-21	PLAQUE, TONGUE	COG3739	GC_00001725	0.4074	1	0.0897	0	81	43	78	11
FoF1-type ATP synthase accessory protein AtpI (AtpI) (PUBMED:18083842;23123906)	103.665	2.53078e-22	7.21659e-21	NONE, GUMS	COG3312	GC_00001837, GC_00003662, GC_00004139, GC_00004705, GC_00009314, GC_00012838, GC_00013837, GC_00014278, GC_00018063, GC_00018068, GC_00021590	0.5926	0	0.9231	0.9091	81	43	78	11
Mannose-6-phosphate isomerase, cupin superfamily (ManC) (PDB:1IPJ)	103.663	2.5336e-22	7.21659e-21	PLAQUE, TONGUE	COG0662	GC_00001495, GC_00001592, GC_00002359, GC_00005047, GC_00020599, GC_00023181	0.9877	1	0.4744	0	81	43	78	11
Beta-galactosidase, beta subunit (EbgC) (PDB:1JOP)	103.078	3.38456e-22	9.52896e-21	PLAQUE, TONGUE, GUMS	COG2731	GC_00001315, GC_00001852	0.9259	1	0.2949	0.9091	81	43	78	11
Pyruvate-formate lyase-activating enzyme (PflA) (PDB:3CAN)	103.053	3.42811e-22	9.52896e-21	PLAQUE, TONGUE	COG1180	GC_00001499	0.6914	1	0.1538	0	81	43	78	11
Glycosyltransferase involved in LPS biosynthesis, GR25 family	103.036	3.45572e-22	9.52896e-21	NONE, GUMS	COG3306	GC_00001404, GC_00003047, GC_00006847, GC_00008217, GC_00008436, GC_00010635, GC_00013723, GC_00013739, GC_00014068, GC_00014089, GC_00015169, GC_00016243, GC_00016317, GC_00021416, GC_00025301, GC_00025787	0.2222	0.0465	0.8718	0.6364	81	43	78	11
O-acetyl-ADP-ribose deacetylase (regulator of RNase III), contains Macro domain (YmdB) (PDB:1HJZ)	102.604	4.28176e-22	1.16824e-20	PLAQUE, TONGUE	COG2110	GC_00001492, GC_00004071, GC_00006873, GC_00006879, GC_00007138, GC_00010054, GC_00011473, GC_00012429, GC_00013719, GC_00025461	0.8148	1	0.2051	0.1818	81	43	78	11
Predicted CDP-diglyceride synthetase/phosphatidate cytidylyltransferase (YnbB)	102.543	4.41145e-22	1.19109e-20	PLAQUE, TONGUE	COG4589	GC_00001472, GC_00010281	0.7407	1	0.1538	0.1818	81	43	78	11
Membrane-anchored protein YidD, putatitve component of membrane protein insertase Oxa1/YidC/SpoIIIJ (YidD)	102.254	5.0919e-22	1.36064e-20	NONE, GUMS	COG0759	GC_00001415, GC_00013378, GC_00015208, GC_00021083, GC_00023247, GC_00025712	0.4691	0.0698	0.9487	1	81	43	78	11
Zn-binding Pro-Ala-Ala-Arg (PAAR) domain, involved in Type VI secretion (PAAR) (PDB:4JIV)	80.7549	2.11401e-17	3.58138e-16	PLAQUE	COG4104	GC_00002324, GC_00002566, GC_00003108, GC_00004309, GC_00005436, GC_00008167, GC_00009819, GC_00010419, GC_00010613, GC_00013089, GC_00013431, GC_00013882, GC_00017121, GC_00023848, GC_00023899, GC_00025454	0.8642	0.2558	0.2436	0.0909	81	43	78	11
NAD/NADP transhydrogenase alpha subunit (PntA) (PDB:1F8G)	100.993	9.50624e-22	2.48891e-20	NONE, GUMS	COG3288	GC_00001377	0.6049	0	0.9103	0.9091	81	43	78	11
RseA, negative regulator of sigma E activity (RseA) (PDB:1OR7)	100.698	1.10023e-21	2.85178e-20	PLAQUE, TONGUE	COG3073	GC_00002135, GC_00002615, GC_00010895	0.4815	1	0.1026	0	81	43	78	11
Uncharacterized conserved protein YhbP, UPF0306 family (YhbP)	100.492	1.21794e-21	3.12565e-20	PLAQUE, TONGUE	COG3787	GC_00001696, GC_00021236	0.4568	1	0.1026	0	81	43	78	11
ADP-ribosylglycohydrolase (DraG) (PDB:1T5J)	89.3947	2.955e-19	5.89182e-18	TONGUE	COG1397	GC_00001722, GC_00006312, GC_00012892	0.321	1	0.1667	0.0909	81	43	78	11
Archaeal DNA helicase HerA or a related bacterial ATPase, contains HAS-barrel and ATPase domains (HerA) (PDB:4D2I)	100.055	1.51267e-21	3.80664e-20	PLAQUE, TONGUE, GUMS	COG0433	GC_00001237, GC_00005883, GC_00008825, GC_00008980, GC_00010146, GC_00011241, GC_00011418, GC_00014970, GC_00015140, GC_00019074, GC_00019123, GC_00025002	0.9877	1	0.3718	0.8182	81	43	78	11
Predicted Fe-S protein YdhL, DUF1289 family (YdhL)	77.4147	1.10021e-16	1.73887e-15	PLAQUE	COG3313	GC_00001561	0.8519	0.3488	0.2308	0	81	43	78	11
LysM repeat (LysM) (PDB:1E0G)!!!Septal ring factor EnvC, activator of murein hydrolases AmiA and AmiB (EnvC)	99.5607	1.93171e-21	4.76856e-20	PLAQUE, TONGUE	COG1388!!!COG4942	GC_00001562, GC_00003297, GC_00004377, GC_00013428, GC_00013619, GC_00016796, GC_00017943, GC_00018863	0.8148	1	0.2564	0	81	43	78	11
RNA-splicing ligase RtcB, repairs tRNA damage (RtcB) (PDB:1UC2)	99.0781	2.45312e-21	5.99858e-20	PLAQUE, TONGUE	COG1690	GC_00001532, GC_00014145	0.6543	1	0.1538	0	81	43	78	11
Putative Mn2+ efflux pump MntP (MntP)	98.9297	2.64012e-21	6.39552e-20	NONE, GUMS	COG1971	GC_00001950, GC_00002975, GC_00008937, GC_00011500, GC_00014316, GC_00015613	0.2963	0	0.8205	1	81	43	78	11
Predicted Fe2+/Mn2+ transporter, VIT1/CCC1 family (Ccc1) (PDB:6IU3)	98.6903	2.97231e-21	7.13354e-20	PLAQUE, TONGUE	COG1814	GC_00001638	0.5185	1	0.1154	0	81	43	78	11
Acyl-CoA reductase or other NAD-dependent aldehyde dehydrogenase (AdhE) (PDB:1A4S)!!!Alcohol dehydrogenase, class IV (EutG) (PDB:6AHC)	98.3236	3.56388e-21	8.47485e-20	PLAQUE, TONGUE	COG1012!!!COG1454	GC_00001511	0.5062	1	0.1154	0	81	43	78	11
Multidrug transporter EmrE and related cation transporters (EmrE) (PDB:2I68)	73.8762	6.30864e-16	8.83891e-15	TONGUE	COG2076	GC_00001970, GC_00002860, GC_00009249, GC_00024117	0.2963	1	0.3333	0	81	43	78	11
DNA-binding response regulator, LytR/AlgR family (LytT) (PDB:3BS1)	97.4852	5.39708e-21	1.24904e-19	PLAQUE, TONGUE	COG3279	GC_00001487	0.6914	1	0.1795	0	81	43	78	11
Sensor histidine kinase, LytS/YehU family (LytS)	97.4852	5.39708e-21	1.24904e-19	PLAQUE, TONGUE	COG3275	GC_00001481	0.6914	1	0.1795	0	81	43	78	11
2,4-dienoyl-CoA reductase or related NADH-dependent reductase, Old Yellow Enzyme (OYE) family (FadH) (PDB:1BWK)	96.5284	8.66621e-21	1.98786e-19	PLAQUE, TONGUE, GUMS	COG1902	GC_00001250, GC_00001708, GC_00004372, GC_00004373, GC_00004458, GC_00017717, GC_00018634	0.9753	1	0.3974	1	81	43	78	11
Predicted metal-dependent phosphohydrolase, HD superfamily	96.3184	9.61515e-21	2.18618e-19	PLAQUE, TONGUE	COG4339	GC_00001448	0.6543	1	0.1667	0	81	43	78	11
Predicted spermidine synthase with an N-terminal membrane domain	96.1621	1.03887e-20	2.34152e-19	PLAQUE, TONGUE	COG4262	GC_00001316, GC_00003280, GC_00025491	1	1	0.5128	0.0909	81	43	78	11
Uncharacterized conserved protein YggL, DUF469 family (YggL)	95.6248	1.35529e-20	3.02837e-19	NONE, GUMS	COG3171	GC_00002282, GC_00015080	0	0	0.5256	0.8182	81	43	78	11
ABC-type proline/glycine betaine transport system, ATPase component (OpuBA)	95.2564	1.62634e-20	3.60296e-19	PLAQUE, TONGUE	COG1125	GC_00001581	0.8272	0.5814	0.0897	0.0909	81	43	78	11
Glycosidase/amylase (phosphorylase) (AmyA) (PDB:2P67) (PUBMED:29684280)	61.1258	3.37823e-13	3.8745e-12	TONGUE	COG0366	GC_00001449, GC_00009155, GC_00018818, GC_00023724	0.5062	1	0.3462	0	81	43	78	11
Outer membrane channel-forming protein BP26/OMP28, SIMPL family (SIMPL) (PDB:4HVZ) (PUBMED:23353825;32703422)	93.2172	4.4609e-20	9.71651e-19	PLAQUE, TONGUE	COG2859	GC_00001597, GC_00007399	0.5926	1	0.141	0.0909	81	43	78	11
Lysophospholipase, alpha-beta hydrolase superfamily (PldB) (PDB:5O7G)	92.7363	5.65895e-20	1.22233e-18	PLAQUE, TONGUE	COG2267	GC_00001531, GC_00007758, GC_00010548, GC_00011831, GC_00013284, GC_00014322, GC_00016996, GC_00018627, GC_00021314, GC_00021726	0.7284	1	0.2051	0.0909	81	43	78	11
Ankyrin repeat (ANKYR) (PDB:6AUN)!!!Uncharacterized conserved protein YegJ, DUF2314 family (YegJ) (PUBMED:12679016)	92.4015	6.67831e-20	1.43059e-18	NONE	COG0666!!!COG3779	GC_00001859, GC_00014740	0.1358	0	0.7179	0.0909	81	43	78	11
ABC-type cobalamin/Fe3+-siderophores transport system, ATPase component (FepC) (PDB:2NQ2)	92.3209	6.95006e-20	1.4766e-18	PLAQUE, TONGUE	COG1120	GC_00001618, GC_00001769, GC_00002435, GC_00003461, GC_00003501, GC_00014253, GC_00024826	0.8148	1	0.2949	0	81	43	78	11
Uncharacterized conserved protein YbaP, TraB family (TraB)	92.2163	7.3191e-20	1.54237e-18	PLAQUE, TONGUE	COG3735	GC_00002050, GC_00003753, GC_00005026, GC_00006257, GC_00007673, GC_00010510, GC_00012407, GC_00013570, GC_00013876, GC_00014427, GC_00015764, GC_00021230, GC_00022897, GC_00023095, GC_00024727	0.6667	1	0.1923	0	81	43	78	11
ABC-type proline/glycine betaine transport system, permease component (OpuBB)!!!Periplasmic glycine betaine/choline-binding (lipo)protein of an ABC-type transport system (osmoprotectant binding protein) (OsmF) (PDB:4WEP)	91.7965	9.00849e-20	1.88306e-18	PLAQUE, TONGUE	COG1174!!!COG1732	GC_00001605, GC_00011403	0.8148	0.5581	0.0897	0.0909	81	43	78	11
Zinc transporter ZupT (ZupT) (PDB:5TSA)	58.5038	1.22696e-12	1.35331e-11	TONGUE	COG0428	GC_00001465, GC_00020579	0.5432	1	0.3718	0	81	43	78	11
Predicted acetyltransferase, GNAT superfamily (YidJ) (PDB:1R57)	90.9054	1.39983e-19	2.87966e-18	PLAQUE, TONGUE	COG2388	GC_00001753, GC_00003792, GC_00006977, GC_00009820, GC_00013257, GC_00015104, GC_00022348, GC_00022986, GC_00025609	0.679	1	0.2051	0	81	43	78	11
Uncharacterized conserved protein YbjT, contains NAD(P)-binding and DUF2867 domains (YbjT) (PDB:5L3Z)	90.4649	1.74063e-19	3.55003e-18	PLAQUE, TONGUE	COG0702	GC_00001771, GC_00002046, GC_00002543, GC_00005220, GC_00005783, GC_00005817, GC_00006840, GC_00010352, GC_00010531, GC_00010710, GC_00011138, GC_00011253, GC_00013584, GC_00014518, GC_00018012, GC_00018798, GC_00025400	0.8642	0.907	0.2436	0.1818	81	43	78	11
Mg2+ and Co2+ transporter CorA (CorA) (PDB:2BBH)	90.4504	1.7531e-19	3.55003e-18	PLAQUE, TONGUE	COG0598	GC_00001523	0.6296	1	0.1667	0.0909	81	43	78	11
YtpQ protein involved in methylglyoxal resistance, DUF1444/UPF0354 family (YtpQ)	90.4144	1.78466e-19	3.58592e-18	PLAQUE, TONGUE	COG4848	GC_00001877, GC_00003418, GC_00004992, GC_00006590, GC_00015219, GC_00017231, GC_00023958	0.5802	0.9535	0.1026	0.1818	81	43	78	11
Pullulanase/glycogen debranching enzyme (PulA) (PDB:2WSK)	57.0878	2.46134e-12	2.63216e-11	TONGUE	COG1523	GC_00001519	0.4568	1	0.359	0.0909	81	43	78	11
Uncharacterized conserved protein MJ1445, calcineurin-like phosphoesterase superfamily (PDB:1XM7)	88.7602	4.04413e-19	8.00182e-18	PLAQUE, TONGUE	COG4186	GC_00001098, GC_00015422	0.8395	1	0.2564	0.5455	81	43	78	11
Magnetosome formation protein MamQ, lipoprotein antigen LemA family (LemA) (PDB:2ETD) (PUBMED:14638756;20212111;26884433)	88.7028	4.16058e-19	8.16988e-18	PLAQUE, TONGUE	COG1704	GC_00002190, GC_00002861, GC_00003031, GC_00003977, GC_00004909, GC_00005707, GC_00007489, GC_00007875, GC_00012547, GC_00015552, GC_00022650	0.7901	1	0.2692	0.0909	81	43	78	11
Lysine export protein LysO/YbjE, DUF340 family (LysO) (PUBMED:25845847)	88.6683	4.23229e-19	8.24818e-18	NONE, GUMS	COG2431	GC_00001706, GC_00002729, GC_00012079, GC_00019938	0.3333	0.2093	0.9231	1	81	43	78	11
Putative Ca2+/H+ antiporter, TMEM165/GDT1 family (Gdt1) (PUBMED:23569283)	88.6094	4.35717e-19	8.36578e-18	PLAQUE, TONGUE	COG2119	GC_00001443	0.7037	1	0.2308	0	81	43	78	11
Purine nucleoside phosphorylase (XapA) (PDB:1YQQ)	88.6094	4.35717e-19	8.36578e-18	PLAQUE, TONGUE	COG0005	GC_00001447	0.7037	1	0.2308	0	81	43	78	11
Uncharacterized conserved protein YidB, DUF937 family (YidB) (PDB:1Z67)	88.2038	5.32497e-19	1.01488e-17	PLAQUE, TONGUE	COG3753	GC_00001444, GC_00006462, GC_00022857	0.7778	0.9767	0.2436	0.0909	81	43	78	11
3-hydroxyisobutyrate dehydrogenase or related beta-hydroxyacid dehydrogenase (MmsB) (PDB:1I36)	87.1036	9.17397e-19	1.73569e-17	NONE, GUMS	COG2084	GC_00001604, GC_00006749, GC_00011166, GC_00016159	0.3951	0	0.8077	1	81	43	78	11
Amino acid racemase YgeA (RacX) (PDB:5ELL)	110.833	7.26273e-24	2.54392e-22	PLAQUE	COG1794	GC_00001710, GC_00013145, GC_00024066	0.8272	0	0.2051	0	81	43	78	11
Membrane protein TolA involved in colicin uptake (TolA) (PDB:1S62)!!!Autotransporter adhesin AidA (AidA)	85.2396	2.30529e-18	4.26807e-17	NONE	COG3064!!!COG3468	GC_00002383	0	0	0.5128	0	81	43	78	11
7-keto-8-aminopelargonate synthetase or related enzyme (BioF) (PDB:1BS0)	85.2396	2.30529e-18	4.26807e-17	NONE	COG0156	GC_00002881, GC_00006654, GC_00012783, GC_00014932	0	0	0.5128	0	81	43	78	11
Ammonia channel protein AmtB (AmtB) (PDB:1U77)	84.3998	3.4912e-18	6.41787e-17	NONE	COG0004	GC_00002364	0	0	0.5256	0.0909	81	43	78	11
Predicted phosphohydrolase, MPP superfamily (YaeI)	83.9331	4.39689e-18	8.02587e-17	PLAQUE, TONGUE	COG1408	GC_00001386, GC_00012206, GC_00014059, GC_00016852	0.7901	1	0.2949	0.0909	81	43	78	11
Predicted cysteine peptidase, C39 family (YvpB) (PDB:3ERV)	83.9129	4.44097e-18	8.04965e-17	PLAQUE, TONGUE	COG4990	GC_00001567	0.5432	1	0.1923	0	81	43	78	11
Coproporphyrinogen-III oxidase HemH, oxygen-dependent (HemF) (PDB:3E8J)	83.8826	4.5081e-18	8.11458e-17	PLAQUE, TONGUE	COG0408	GC_00001435	0.7037	1	0.2564	0	81	43	78	11
Murein L,D-transpeptidase YafK (YafK) (PDB:4XZZ)	82.9241	7.23915e-18	1.29406e-16	PLAQUE, TONGUE	COG3034	GC_00001655	0.642	0.7674	0.0769	0	81	43	78	11
Type III restriction endonuclease (ResIII)	82.0764	1.10049e-17	1.95375e-16	NONE	COG3421	GC_00002273	0.0123	0.0233	0.5513	0.0909	81	43	78	11
Uncharacterized conserved protein, DUF799 domain (PDB:4HRV)	81.7978	1.26286e-17	2.21172e-16	NONE, GUMS	COG4380	GC_00001674	0.2593	0	0.7308	0.9091	81	43	78	11
Uncharacterized conserved protein, DUF4810 domain	81.7978	1.26286e-17	2.21172e-16	NONE, GUMS	COG4259	GC_00001886, GC_00003531, GC_00011296, GC_00012065, GC_00015381	0.2593	0	0.7308	0.9091	81	43	78	11
Fe-S cluster carrier ATPase, Mrp/ApbC/NBP35 family (Mrp) (PDB:2PH1) (PUBMED:18616280;19114487;31709520)!!!Exopolysaccharide export protein/domain GumC/Wzc1 (GumC) (PUBMED:15003255;23089617)	81.7765	1.27622e-17	2.22011e-16	PLAQUE, TONGUE	COG0489!!!COG3206	GC_00001612, GC_00011109, GC_00013454, GC_00015602, GC_00018552	0.5062	1	0.1795	0.0909	81	43	78	11
Arginase/agmatinase family enzyme (SpeB) (PDB:1CEV)	81.276	1.63421e-17	2.82392e-16	NONE	COG0010	GC_00003163, GC_00004259, GC_00014473, GC_00014823, GC_00017250, GC_00021185	0.0123	0	0.5128	0	81	43	78	11
Divalent cation tolerance protein CutA (CutA1) (PDB:1NAQ)	111.903	4.27275e-24	1.55986e-22	PLAQUE	COG1324	GC_00001755	0.8148	0	0.1795	0	81	43	78	11
Uncharacterized conserved protein ApaG affecting Mg2+/Co2+ transport (ApaG) (PDB:1TZA)	80.887	1.98047e-17	3.37722e-16	PLAQUE, TONGUE	COG2967	GC_00001585, GC_00011786	0.5185	1	0.2051	0	81	43	78	11
Organic hydroperoxide reductase OsmC/OhrA (OsmC) (PDB:1QWI)	109.955	1.12184e-23	3.77638e-22	PLAQUE	COG1764	GC_00002630, GC_00002680, GC_00005934	0.7901	0.093	0.0769	0.0909	81	43	78	11
Curli biogenesis system outer membrane secretion channel CsgG (CsgG) (PDB:3X2R) (PUBMED:24417346)	80.2972	2.65027e-17	4.46071e-16	NONE, GUMS	COG1462	GC_00001663, GC_00022718	0.2716	0	0.7308	0.9091	81	43	78	11
ABC-type dipeptide/oligopeptide/nickel transport system, permease component (DppC)	79.9732	3.1101e-17	5.16755e-16	PLAQUE, TONGUE	COG1173	GC_00001584, GC_00006193	0.5309	1	0.1923	0.0909	81	43	78	11
ABC-type dipeptide/oligopeptide/nickel transport system, permease component (DppB)	79.9732	3.1101e-17	5.16755e-16	PLAQUE, TONGUE	COG0601	GC_00001577, GC_00006160	0.5309	1	0.1923	0.0909	81	43	78	11
Cytochrome c peroxidase (MauG) (PDB:1EB7)	79.8875	3.24467e-17	5.35681e-16	PLAQUE, TONGUE, GUMS	COG1858	GC_00001697, GC_00002205, GC_00012244, GC_00018707	0.6296	0.9767	0.1923	0.9091	81	43	78	11
Cell division protein ZipA, interacts with FtsZ (ZipA) (PDB:1F46)	79.7243	3.51699e-17	5.76964e-16	NONE, GUMS	COG3115	GC_00003421, GC_00003791, GC_00004199, GC_00008769, GC_00009492, GC_00010142, GC_00010780, GC_00017111, GC_00017960, GC_00019105, GC_00019774, GC_00020689, GC_00021559, GC_00021944, GC_00022632, GC_00022845, GC_00024503, GC_00024866, GC_00025580	0.2099	0	0.7179	0.7273	81	43	78	11
Flp pilus assembly protein TadD, contains TPR repeats (TadD) (PDB:3WXX)	79.2067	4.54139e-17	7.40332e-16	PLAQUE, TONGUE	COG5010	GC_00002010, GC_00004831, GC_00005283, GC_00005923, GC_00012379, GC_00014005, GC_00014826, GC_00016269, GC_00016431, GC_00017476, GC_00017742, GC_00018025, GC_00018783, GC_00020630, GC_00022308, GC_00022642, GC_00025373	0.4568	1	0.1923	0.0909	81	43	78	11
Lactoylglutathione lyase-related enzyme, vicinal oxygen chelate (VOC) family (VOC) (PDB:3OXH) (PUBMED:31710815)	79.0408	4.92917e-17	7.98525e-16	PLAQUE, TONGUE, GUMS	COG3324	GC_00001478, GC_00002959, GC_00003975	0.679	1	0.2179	0.8182	81	43	78	11
Uncharacterized conserved protein, DUF302 family (PDB:1J3M)	79.0189	4.98269e-17	8.02182e-16	PLAQUE, NONE, GUMS	COG3439	GC_00001310, GC_00003439	0.9012	0.2791	0.8974	1	81	43	78	11
Arginine decarboxylase (spermidine biosynthesis) (SpeA) (PDB:3N2O)	78.6793	5.8923e-17	9.42768e-16	NONE	COG1166	GC_00003154, GC_00004315	0.0123	0	0.5	0	81	43	78	11
Glucan phosphorylase (GlgP) (PDB:1A8I)	55.9963	4.20864e-12	4.34613e-11	TONGUE	COG0058	GC_00001440	0.5062	1	0.359	0.0909	81	43	78	11
Uncharacterized membrane-anchored protein YjiN, DUF445 family (YjiN)	99.5905	1.90343e-21	4.74394e-20	PLAQUE	COG2733	GC_00001758	0.7901	0	0.2179	0	81	43	78	11
ABC-type microcin C transport system, duplicated ATPase component YejF (YejF) (PUBMED:17873039)	77.2065	1.21931e-16	1.91543e-15	PLAQUE, TONGUE, GUMS	COG4172	GC_00000097	0.6914	1	0.2436	0.9091	81	43	78	11
Putative hemolysin (Hlx)	76.9845	1.36055e-16	2.12442e-15	PLAQUE, TONGUE	COG3042	GC_00001383, GC_00002922, GC_00007427, GC_00011412	0.9753	0.9302	0.5256	0.0909	81	43	78	11
mRNA-degrading endonuclease MazF, toxin component of the MazEF toxin-antitoxin module (MazF) (PDB:2MF2)	76.8906	1.42509e-16	2.21187e-15	NONE	COG2337	GC_00002560, GC_00003288	0.0247	0	0.5256	0.0909	81	43	78	11
ABC-type microcin C transport system, permease component YejE (YejE)	76.1902	2.01372e-16	3.0885e-15	PLAQUE, TONGUE, GUMS	COG4239	GC_00001390	0.679	1	0.2436	0.9091	81	43	78	11
ABC-type microcin C transport system, permease component YejB (YejB) (PUBMED:17873039)	76.1902	2.01372e-16	3.0885e-15	PLAQUE, TONGUE, GUMS	COG4174	GC_00001380	0.679	1	0.2436	0.9091	81	43	78	11
Histidinol-phosphate/aromatic aminotransferase or cobyric acid decarboxylase (HisC) (PDB:4R2N)	75.6806	2.58955e-16	3.9483e-15	TONGUE, NONE	COG0079	GC_00001106, GC_00014165, GC_00023678, GC_00023834	0.7531	1	0.9487	0	81	43	78	11
ABC-type oligopeptide transport system, periplasmic component (OppA) (PDB:1B05)	75.6326	2.65166e-16	4.01935e-15	PLAQUE, TONGUE, GUMS	COG4166	GC_00001391, GC_00001681, GC_00005179, GC_00006434, GC_00013400	0.7037	1	0.2564	0.9091	81	43	78	11
Sugar or nucleoside kinase, ribokinase family (RbsK) (PDB:2QCV)	75.5489	2.76348e-16	4.1645e-15	PLAQUE, TONGUE	COG0524	GC_00001314, GC_00002361, GC_00009547, GC_00012680, GC_00017357, GC_00018961	0.8642	1	0.4615	0	81	43	78	11
Flavodoxin (FldA) (PDB:1AG9)	75.5098	2.81735e-16	4.22114e-15	PLAQUE, TONGUE	COG0716	GC_00001564, GC_00007967, GC_00010512, GC_00022149	0.5556	1	0.2436	0	81	43	78	11
Uncharacterized protein, contains SWIM-type Zn finger domain (SWIM)	52.415	2.44324e-11	2.29452e-10	PLAQUE	COG4715	GC_00001572, GC_00019845	0.7407	0.093	0.3846	0.2727	81	43	78	11
Sugar transporter, SemiSWEET family, contains PQ motif (SWEET) (PUBMED:24027245)	74.983	3.65387e-16	5.41191e-15	PLAQUE, TONGUE, GUMS	COG4095	GC_00000997, GC_00001884, GC_00014763	1	1	0.5385	1	81	43	78	11
ATP phosphoribosyltransferase (HisG) (PDB:1H3D)	74.9195	3.77011e-16	5.42896e-15	TONGUE, NONE	COG0040	GC_00001114, GC_00025812	0.7284	1	0.9487	0	81	43	78	11
Imidazoleglycerol phosphate synthase glutamine amidotransferase subunit HisH (HisH) (PDB:1OX4)	74.9195	3.77011e-16	5.42896e-15	TONGUE, NONE	COG0118	GC_00001130, GC_00022674	0.7284	1	0.9487	0	81	43	78	11
Phosphoribosylformimino-5-aminoimidazole carboxamide ribonucleotide (ProFAR) isomerase (HisA) (PDB:4U28)	74.9195	3.77011e-16	5.42896e-15	TONGUE, NONE	COG0106	GC_00001116, GC_00022634	0.7284	1	0.9487	0	81	43	78	11
Imidazole glycerol phosphate synthase subunit HisF (HisF) (PDB:1OX4)	74.9195	3.77011e-16	5.42896e-15	TONGUE, NONE	COG0107	GC_00001105, GC_00018602	0.7284	1	0.9487	0	81	43	78	11
Glutamate N-acetyltransferase (ornithine transacetylase) (ArgJ) (PDB:1VRA)	74.9195	3.77011e-16	5.42896e-15	TONGUE, NONE	COG1364	GC_00001128, GC_00021128	0.7284	1	0.9487	0	81	43	78	11
Imidazoleglycerol phosphate dehydratase HisB (HisB2) (PDB:1RHY)	74.7537	4.09169e-16	5.76395e-15	TONGUE, NONE	COG0131	GC_00001136, GC_00009246	0.716	1	0.9487	0	81	43	78	11
Phosphoribosyl-AMP cyclohydrolase (HisI1) (PDB:1ZPS)	74.7537	4.09169e-16	5.76395e-15	TONGUE, NONE	COG0139	GC_00001126	0.716	1	0.9487	0	81	43	78	11
N-acetylglutamate kinase (ArgB) (PDB:3S6G)!!!N-acetylglutamate synthase or related acetyltransferase, GNAT family (ArgA) (PDB:2R98)	74.7537	4.09169e-16	5.76395e-15	TONGUE, NONE	COG0548!!!COG1246	GC_00001132	0.716	1	0.9487	0	81	43	78	11
ATP phosphoribosyltransferase regulatory subunit HisZ (HisZ) (PDB:3OD1) (PUBMED:9767141)	74.7537	4.09169e-16	5.76395e-15	TONGUE, NONE	COG3705	GC_00001115, GC_00016663	0.716	1	0.9487	0	81	43	78	11
1,4-alpha-glucan branching enzyme (GlgB) (PDB:4LPC) (PUBMED:25871919)!!!4-alpha-glucanotransferase (MalQ) (PDB:1CWY)	54.7192	7.88155e-12	7.8272e-11	TONGUE	COG0296!!!COG1640	GC_00001413	0.5062	1	0.3718	0.0909	81	43	78	11
Gluconate kinase (GntK) (PDB:1KO4)	53.8629	1.2002e-11	1.17393e-10	TONGUE	COG3265	GC_00001445	0.4691	1	0.4487	0	81	43	78	11
CO dehydrogenase/acetyl-CoA synthase alpha subunit (CdhA) (PDB:3CF4)	52.1475	2.78601e-11	2.5976e-10	TONGUE	COG1152	GC_00001423	0.5309	1	0.4487	0	81	43	78	11
Antitoxin component MazE of the MazEF toxin-antitoxin module (MazE) (PDB:1MVF)	71.753	1.79817e-15	2.4715e-14	NONE	COG2336	GC_00002641, GC_00004664, GC_00005964	0.0247	0	0.5	0.0909	81	43	78	11
Histidinol dehydrogenase (HisD) (PDB:1K75)	71.7485	1.80214e-15	2.4715e-14	TONGUE, NONE	COG0141	GC_00001137, GC_00016161	0.7284	1	0.9359	0	81	43	78	11
Tetratricopeptide (TPR) repeat (TPR) (PDB:3AS4)	70.3331	3.62192e-15	4.7898e-14	PLAQUE	COG0457	GC_00002288, GC_00003988, GC_00004463, GC_00007167, GC_00007774, GC_00007882, GC_00008857, GC_00010096, GC_00012460, GC_00012496, GC_00012682, GC_00012895, GC_00014176, GC_00015858, GC_00018067, GC_00018930, GC_00023053, GC_00023375, GC_00023477	0.7284	0.1163	0.1667	0.2727	81	43	78	11
Serine/threonine-protein kinase RIO1 (RIO1) (PDB:4OTP)	71.5681	1.96982e-15	2.67318e-14	NONE, GUMS	COG1718	GC_00001700, GC_00003498, GC_00008316, GC_00010648, GC_00011034, GC_00024582	0.4444	0.1395	0.8718	0.9091	81	43	78	11
Tellurite resistance protein TehA and related permeases (TehA) (PDB:3M71)	71.4586	2.07919e-15	2.80691e-14	PLAQUE, GUMS	COG1275	GC_00001737, GC_00024540	0.679	0	0.2436	0.8182	81	43	78	11
Antitoxin component of toxin-antitoxin stability system, DNA-binding transcriptional repressor (Phd) (PDB:3DBO)	71.3358	2.20899e-15	2.96668e-14	NONE, GUMS	COG4118	GC_00002198, GC_00008847, GC_00012907, GC_00013140, GC_00023155, GC_00025730	0.0988	0	0.6026	0.2727	81	43	78	11
Large exoprotein involved in heme utilization or adhesion (FhaB) (PDB:4RM6)!!!Autotransporter adhesin (Hia) (PDB:2GR7)	105.543	9.98264e-23	3.04412e-21	PLAQUE	COG3210!!!COG5295	GC_00003757, GC_00004792, GC_00005058, GC_00007123, GC_00007262, GC_00007833, GC_00008852, GC_00009968, GC_00011445, GC_00012184, GC_00012339, GC_00012671, GC_00012797, GC_00012911, GC_00012932, GC_00013381, GC_00013382, GC_00013755, GC_00015810, GC_00015813, GC_00015859, GC_00015860, GC_00015862, GC_00015863, GC_00015864, GC_00016265, GC_00016863, GC_00017599, GC_00017739, GC_00017986, GC_000182…	0.716	0	0.0641	0.1818	81	43	78	11
Uncharacterized protein HemY, contains HemY_N domain and TPR repeats (unrelated to HemY-type protoporphyrinogen oxidase) (HemYx)	70.3954	3.51232e-15	4.66868e-14	PLAQUE, TONGUE	COG3898	GC_00001973, GC_00001984, GC_00002666, GC_00005831, GC_00006569, GC_00006883, GC_00008532, GC_00011444, GC_00011938, GC_00014904, GC_00016458, GC_00019141	0.8148	0.7674	0.2051	0.3636	81	43	78	11
Membrane protease YdiL, CAAX protease family (YdiL)	101.628	6.93995e-22	1.83555e-20	PLAQUE	COG1266	GC_00002422, GC_00002891, GC_00003731, GC_00004952, GC_00010406, GC_00012887, GC_00014401, GC_00015252, GC_00016811, GC_00024259	0.716	0.0233	0.0897	0	81	43	78	11
Membrane-associated phospholipid phosphatase (PgpB) (PDB:1D2T)	70.1576	3.9493e-15	5.19624e-14	PLAQUE, TONGUE, GUMS	COG0671	GC_00001656, GC_00004365, GC_00006145, GC_00011094, GC_00011113, GC_00012987, GC_00014724, GC_00015238, GC_00015478, GC_00015487, GC_00018358, GC_00018385, GC_00019382, GC_00024583	0.6667	1	0.2692	0.9091	81	43	78	11
Uncharacterized membrane protein YeiH (YadS) (PDB:5WUC)	69.8369	4.62569e-15	6.05545e-14	PLAQUE, TONGUE	COG2860	GC_00001540, GC_00005909	0.6049	1	0.2692	0.0909	81	43	78	11
UDP-N-acetyl-D-mannosaminuronate dehydrogenase (WecC) (PDB:3OJL)	69.4516	5.59342e-15	7.2855e-14	PLAQUE, TONGUE, GUMS	COG0677	GC_00001400, GC_00010244, GC_00015142	0.6914	1	0.2821	0.9091	81	43	78	11
Sulfate adenylyltransferase subunit 1, EFTu-like GTPase family (CysN) (PDB:1ZUN)	45.5691	7.0033e-10	5.76272e-09	TONGUE	COG2895	GC_00001273, GC_00011402	0.6914	1	0.6282	0	81	43	78	11
Acetylornithine/succinyldiaminopimelate/putrescine aminotransferase (ArgD) (PDB:2E54)	68.7146	8.04398e-15	1.03731e-13	TONGUE, NONE	COG4992	GC_00001150, GC_00018633, GC_00021561	0.7037	1	0.9231	0	81	43	78	11
Glycerate kinase (GlxK) (PDB:1TO6)	67.7788	1.27579e-14	1.63706e-13	NONE	COG1929	GC_00003473, GC_00005578, GC_00007930, GC_00008884, GC_00008934, GC_00017029	0.0494	0	0.5128	0.0909	81	43	78	11
Ribosome-associated translation inhibitor RaiA (RaiA) (PDB:1IMU)	67.5896	1.40047e-14	1.78819e-13	PLAQUE, TONGUE, GUMS	COG1544	GC_00001068	1	1	0.5769	1	81	43	78	11
DNA-binding transcriptional regulator, HxlR family (HxlR) (PDB:1YYV)	35.8584	8.02264e-08	5.44363e-07	PLAQUE	COG1733	GC_00001979, GC_00002386, GC_00003217, GC_00006177, GC_00006954, GC_00009177, GC_00014083, GC_00017005	0.7037	0.3023	0.3205	0.0909	81	43	78	11
NADPH:quinone reductase or related Zn-dependent oxidoreductase (Qor) (PDB:2VCY)	66.329	2.60636e-14	3.29545e-13	PLAQUE, TONGUE	COG0604	GC_00002132, GC_00002393, GC_00005650, GC_00009154, GC_00009305, GC_00013064, GC_00020507, GC_00020670	0.679	0.5581	0.1026	0	81	43	78	11
Branched-chain amino acid permease (BrnQ)	65.6919	3.56739e-14	4.48868e-13	PLAQUE, TONGUE, GUMS	COG1114	GC_00001384, GC_00003476	0.8148	1	0.3846	1	81	43	78	11
Phosphoribosyl-ATP pyrophosphohydrolase (HisI2) (PDB:6J22)	65.4874	3.94553e-14	4.94048e-13	TONGUE, NONE	COG0140	GC_00001113	0.716	1	0.9487	0.0909	81	43	78	11
Gamma-glutamyl phosphate reductase (ProA) (PDB:4GHK)	65.4632	3.99271e-14	4.97553e-13	TONGUE, NONE	COG0014	GC_00001883, GC_00002076, GC_00002077	0.7407	1	0.9487	0.0909	81	43	78	11
Adenine-specific DNA methylase	65.4351	4.04846e-14	5.02086e-13	NONE	COG3392	GC_00003137, GC_00004400, GC_00005345, GC_00016885, GC_00018649	0	0.0233	0.4487	0.0909	81	43	78	11
N-acetyl-gamma-glutamylphosphate reductase (ArgC) (PDB:3DR3)	65.4108	4.09714e-14	5.05704e-13	TONGUE, NONE	COG0002	GC_00001117, GC_00016164	0.7284	1	0.9487	0.0909	81	43	78	11
Chorismate mutase (PheA) (PDB:1ECM)	65.3742	4.17177e-14	5.12475e-13	PLAQUE, TONGUE	COG1605	GC_00001733	0.6173	0.6047	0.0769	0	81	43	78	11
Molybdopterin-binding protein MopI (MopI) (PDB:1B9M)	71.5741	1.96397e-15	2.67318e-14	PLAQUE	COG3585	GC_00002508, GC_00003528, GC_00003806, GC_00005350, GC_00013465, GC_00013541, GC_00013542, GC_00015871	0.679	0	0.2179	0.0909	81	43	78	11
Uncharacterized conserved protein, DUF2199 domain	65.2331	4.4719e-14	5.44187e-13	NONE, GUMS	COG4899	GC_00001685	0.1975	0.1628	0.7051	0.9091	81	43	78	11
Uncharacterized conserved protein YpbQ, isoprenylcysteine carboxyl methyltransferase (ICMT) family (YpbQ)	65.1796	4.59144e-14	5.56122e-13	NONE	COG1755	GC_00002693	0	0	0.4103	0	81	43	78	11
Uncharacterized membrane protein YbaN, DUF454 family (YbaN)	64.8963	5.27881e-14	6.36404e-13	PLAQUE, NONE	COG2832	GC_00001446	0.6543	0.0698	0.7692	0.1818	81	43	78	11
2-Methylisocitrate lyase and related enzymes, PEP mutase family (PrpB) (PDB:1XG3)	45.418	7.54092e-10	6.16595e-09	TONGUE	COG2513	GC_00001409	0.5185	1	0.5	0.0909	81	43	78	11
Invasion protein IalB, involved in pathogenesis (IalB) (PDB:3DTD)	64.114	7.75998e-14	9.26906e-13	PLAQUE, TONGUE	COG5342	GC_00002303, GC_00005335, GC_00006693, GC_00012666, GC_00013392	0.5062	0.5581	0.0128	0	81	43	78	11
Uncharacterized protein, contains phage Mu head morphogenesis gpF-like domain!!!Phage portal protein BeeE (BeeE)	64.0537	7.99371e-14	9.50445e-13	NONE	COG2369!!!COG4695	GC_00002479, GC_00004604, GC_00007398, GC_00011362	0.0864	0.0233	0.5385	0	81	43	78	11
Transposase!!!CRISPR-associated protein Csa3, CARF domain (Csa3) (PDB:2WTE) (PUBMED:21093452)	32.8858	3.40427e-07	2.12112e-06	PLAQUE	COG3335!!!COG3415	GC_00000008, GC_00006766, GC_00015395, GC_00015407, GC_00015464	0.6667	0.2791	0.3462	0	81	43	78	11
Predicted DNA-binding protein with double-wing structural motif, MmcQ/YjbR family (MmcQ) (PDB:2A1V) (PUBMED:17266124)	57.2488	2.27405e-12	2.44579e-11	PLAQUE	COG2315	GC_00002047, GC_00004401, GC_00011103, GC_00022885	0.642	0	0.2949	0.0909	81	43	78	11
Kef-type K+ transport system, membrane component KefB (KefB) (PDB:4BWZ)!!!Voltage-gated potassium channel Kch (Kch) (PDB:3FWZ)	58.0336	1.54613e-12	1.68385e-11	PLAQUE	COG0475!!!COG1226	GC_00002279, GC_00002522, GC_00005569	0.6296	0.1395	0.1282	0.0909	81	43	78	11
Acyl-CoA thioesterase PaaI, contains HGG motif (PaaI) (PDB:1PSU)	56.9873	2.58597e-12	2.7137e-11	PLAQUE	COG2050	GC_00002556, GC_00003090, GC_00003096, GC_00003747, GC_00007832, GC_00010107, GC_00011950, GC_00014996	0.6296	0	0.2692	0.0909	81	43	78	11
Predicted permease, AEC (auxin efflux carrier) family (YfdV)	62.7765	1.49921e-13	1.74258e-12	PLAQUE, TONGUE	COG0679	GC_00001595, GC_00004129, GC_00005551, GC_00007142, GC_00007200, GC_00012397, GC_00013414, GC_00013621, GC_00016182, GC_00019758, GC_00020733, GC_00021656, GC_00021865, GC_00022620	0.7037	1	0.3974	0	81	43	78	11
Glutamate 5-kinase (ProB) (PDB:2W21)	62.4576	1.754e-13	2.02963e-12	TONGUE, NONE	COG0263	GC_00001870, GC_00002017, GC_00002122	0.7407	1	0.9359	0.0909	81	43	78	11
Small-conductance mechanosensitive channel (MscS) (PDB:2OAU)	62.3162	1.88048e-13	2.16631e-12	TONGUE, NONE, GUMS	COG0668	GC_00001143, GC_00006156, GC_00014560	0.5432	1	0.9615	1	81	43	78	11
Aconitase A (AcnA) (PDB:1ACO)	45.418	7.54092e-10	6.16595e-09	TONGUE	COG1048	GC_00001370	0.5185	1	0.5	0.0909	81	43	78	11
Phenylpyruvate tautomerase PptA, 4-oxalocrotonate tautomerase family (PptA) (PDB:1BJP)	60.4191	4.78305e-13	5.46152e-12	TONGUE, NONE, GUMS	COG1942	GC_00001317, GC_00005165, GC_00008078, GC_00013021, GC_00018176, GC_00022584	0.4321	1	0.859	0.9091	81	43	78	11
Purine-cytosine permease or related protein (CodB)	60.3704	4.89909e-13	5.56949e-12	NONE, GUMS	COG1457	GC_00002264, GC_00003504, GC_00008212, GC_00010171, GC_00017882, GC_00025564	0.2716	0	0.6026	0.9091	81	43	78	11
Multimeric flavodoxin WrbA, includes NAD(P)H:quinone oxidoreductase (WrbA) (PDB:4DY4)	60.0359	5.77521e-13	6.53684e-12	PLAQUE, TONGUE, GUMS	COG0655	GC_00001382, GC_00011688, GC_00018142, GC_00018794	0.6543	1	0.3205	0.9091	81	43	78	11
Predicted DNA-binding transcriptional regulator YobV, contains HTH and WYL domains (YobV)	31.5701	6.44725e-07	3.85052e-06	PLAQUE	COG2378	GC_00002973, GC_00004302, GC_00005446, GC_00005470, GC_00005916, GC_00006412, GC_00006470, GC_00006747, GC_00008529, GC_00009789, GC_00011668, GC_00018021, GC_00021663, GC_00023167	0.6296	0.3256	0.2692	0	81	43	78	11
N-acetylglutamate kinase (ArgB) (PDB:3S6G)	59.8392	6.36199e-13	7.13865e-12	TONGUE, NONE	COG0548	GC_00001097, GC_00015891	0.7284	1	0.9615	0.1818	81	43	78	11
RNase P protein component (RnpA) (PDB:1A6F)	59.7777	6.55746e-13	7.32626e-12	NONE, GUMS	COG0594	GC_00001816, GC_00003386	0.3333	0.0698	0.6795	1	81	43	78	11
NhaP-type Na+/H+ and K+/H+ antiporter with C-terminal TrkAC and CorC domains (NhaP2)	59.6604	6.94685e-13	7.72799e-12	NONE	COG3263	GC_00001458, GC_00002725	0.284	0.2791	0.8077	0.0909	81	43	78	11
Predicted dehydrogenase (MviM) (PDB:3UUW)	71.06	2.53077e-15	3.38132e-14	PLAQUE	COG0673	GC_00002054, GC_00002579, GC_00007040, GC_00010645	0.6173	0	0.1538	0	81	43	78	11
2-Methylaconitate cis-trans-isomerase PrpF (2-methyl citrate pathway) (PrpF) (PDB:2H9F) (PUBMED:17567742)	44.8901	9.76372e-10	7.88765e-09	TONGUE	COG2828	GC_00001394, GC_00009152, GC_00013212, GC_00021334	0.5185	1	0.5128	0.0909	81	43	78	11
Uncharacterized conserved protein, DUF596 domain (PDB:2O5H)	58.266	1.37916e-12	1.51474e-11	NONE	COG3792	GC_00002319, GC_00004198, GC_00004510	0.0494	0.186	0.5769	0.1818	81	43	78	11
Hemolysin activation/secretion protein (FhaC) (PDB:2MHJ)	58.2019	1.42335e-12	1.55668e-11	TONGUE, NONE	COG2831	GC_00002234, GC_00002372, GC_00002470, GC_00002678, GC_00003725, GC_00005201, GC_00011515, GC_00015627, GC_00015628, GC_00015629, GC_00017413, GC_00024387	0.2963	1	0.6154	0.4545	81	43	78	11
Nitrate reductase alpha subunit (NarG) (PDB:1Q16)	59.5941	7.17712e-13	7.95004e-12	PLAQUE	COG5013	GC_00001828, GC_00011563, GC_00023040	0.6173	0	0.2179	0.0909	81	43	78	11
DNA-binding transcriptional regulator GbsR, MarR family (GbsR) (PDB:1KU9)	57.3471	2.16682e-12	2.34996e-11	PLAQUE, TONGUE	COG1510	GC_00001691	0.6914	0.4651	0.1282	0.0909	81	43	78	11
Pyruvate kinase (PykF) (PDB:6QXL)	57.2922	2.22608e-12	2.40416e-11	TONGUE, NONE	COG0469	GC_00001123	0.716	1	0.9103	0.0909	81	43	78	11
Molybdopterin biosynthesis enzyme MoaB/MogA (MoaB) (PDB:1DI6) (PUBMED:32239579)	57.0116	2.55526e-12	2.7137e-11	PLAQUE	COG0521	GC_00002390, GC_00002822	0.6173	0	0.2436	0.0909	81	43	78	11
Ca2+-binding protein, RTX toxin-related (PDB:1AF0) (PUBMED:15135544)	29.254	1.98045e-06	1.07843e-05	TONGUE	COG2931	GC_00001694, GC_00002011, GC_00002206, GC_00002287, GC_00002291, GC_00002464, GC_00002633, GC_00002916, GC_00003369, GC_00003718, GC_00003929, GC_00004270, GC_00004465, GC_00004839, GC_00005071, GC_00005082, GC_00005144, GC_00005304, GC_00005424, GC_00005483, GC_00005523, GC_00005855, GC_00005894, GC_00006215, GC_00006360, GC_00006591, GC_00006941, GC_00006942, GC_00007027, GC_00007554, GC_000078…	0.7531	1	0.7051	0.2727	81	43	78	11
Predicted acyltransferase, LPLAT superfamily	57.0826	2.46765e-12	2.63216e-11	TONGUE, NONE, GUMS	COG4261	GC_00001352	0.358	1	0.641	1	81	43	78	11
Sulfate permease or related transporter, MFS superfamily (SUL1) (PDB:3NY7)	75.1289	3.40002e-16	5.06485e-15	PLAQUE	COG0659	GC_00002423, GC_00003589, GC_00018007, GC_00019584, GC_00024536	0.6049	0	0.1154	0	81	43	78	11
UDP-glucose 4-epimerase (GalE) (PDB:1A9Y)	56.9958	2.57522e-12	2.7137e-11	TONGUE, NONE, GUMS	COG1087	GC_00000910, GC_00015397, GC_00026108	0.5556	1	0.9487	1	81	43	78	11
Predicted GTPase (YeeP)	56.9884	2.58456e-12	2.7137e-11	NONE, GUMS	COG3596	GC_00002366, GC_00002779, GC_00008826, GC_00012413, GC_00021017, GC_00023499	0.0617	0	0.4359	0.6364	81	43	78	11
Predicted ATPase, AAA+ superfamily	28.4406	2.9352e-06	1.57517e-05	PLAQUE	COG1373	GC_00002209, GC_00002210, GC_00005672, GC_00008230, GC_00013316, GC_00013535	0.5926	0.2093	0.2308	0.3636	81	43	78	11
L-ascorbate lactonase UlaG, metallo-beta-lactamase superfamily (UlaG) (PDB:2WYM)	56.476	3.32468e-12	3.46309e-11	PLAQUE, TONGUE, GUMS	COG2220	GC_00001602, GC_00002738, GC_00003486, GC_00006463, GC_00010712, GC_00011981, GC_00012478, GC_00014662, GC_00025822	0.8765	0.6279	0.3205	0.9091	81	43	78	11
Uncharacterized conserved protein, DUF924 family (PDB:2I6H)	22.4909	5.15541e-05	0.000233208	PLAQUE	COG3803	GC_00001588, GC_00009261, GC_00010764, GC_00011331	0.5926	0.3953	0.2308	0.2727	81	43	78	11
Fatty acid-binding protein DegV (function unknown) (DegV) (PDB:1MGP)	67.0813	1.79911e-14	2.28593e-13	PLAQUE	COG1307	GC_00002682, GC_00004326, GC_00006931, GC_00015630, GC_00016418, GC_00019310	0.5802	0	0.1154	0.0909	81	43	78	11
Gamma-glutamyltranspeptidase (Ggt) (PDB:2Z8I) (PUBMED:16618936)	47.6537	2.52329e-10	2.14438e-09	TONGUE	COG0405	GC_00001405, GC_00022901	0.5062	0.9767	0.4744	0	81	43	78	11
Uncharacterized conserved protein YjbI, contains pentapeptide repeats (YjbI) (PDB:2BM4)	63.1919	1.22193e-13	1.44623e-12	PLAQUE	COG1357	GC_00003994, GC_00004459, GC_00005526, GC_00006300, GC_00007105, GC_00008762, GC_00009738, GC_00011265, GC_00012131, GC_00012647, GC_00013220, GC_00015067, GC_00016372, GC_00016632, GC_00018577, GC_00018932, GC_00021476, GC_00023177, GC_00023391, GC_00024262	0.5802	0.1163	0.0769	0	81	43	78	11
Uncharacterized conserved protein, DUF452 domain (PDB:5GNG)	55.7998	4.63525e-12	4.74884e-11	NONE	COG2830	GC_00003184, GC_00013672, GC_00018827, GC_00021646	0	0	0.359	0	81	43	78	11
Adenine specific DNA methylase Mod (Mod) (PDB:4ZCF)	55.7505	4.74894e-12	4.84616e-11	NONE	COG2189	GC_00001743, GC_00002194, GC_00002272, GC_00004301, GC_00004818, GC_00005274, GC_00005717, GC_00006281, GC_00006425, GC_00006870, GC_00007084, GC_00008313, GC_00008716, GC_00010290, GC_00010651, GC_00010756, GC_00011465, GC_00011466, GC_00012198, GC_00012278, GC_00012362, GC_00012808, GC_00013716, GC_00015838, GC_00015916, GC_00015934, GC_00016050, GC_00016730, GC_00016731, GC_00018090, GC_000196…	0.4815	0.3023	0.9231	0.4545	81	43	78	11
MoxR-like ATPase (MoxR) (PDB:2R44)	43.4159	2.00821e-09	1.58697e-08	PLAQUE	COG0714	GC_00001995, GC_00003019, GC_00007335, GC_00008946	0.5802	0.0465	0.2564	0.0909	81	43	78	11
Cold shock protein, CspA family (CspC) (PDB:1C9O)!!!Uncharacterized membrane protein YsdA, DUF1294 family (YsdA)	53.561	1.392e-11	1.34629e-10	PLAQUE	COG1278!!!COG3326	GC_00002783, GC_00005325, GC_00007087, GC_00010369, GC_00011217, GC_00013610, GC_00013900, GC_00017167, GC_00021756, GC_00022444, GC_00023110	0.5679	0	0.1923	0.0909	81	43	78	11
Uncharacterized conserved protein, DUF2251 domain	55.2937	5.94369e-12	5.99457e-11	NONE	COG4316	GC_00001739, GC_00023517	0.2716	0.093	0.7051	0.1818	81	43	78	11
Capsule polysaccharide export protein KpsC/LpsZ (KpsC) (PDB:5FA0)	64.7911	5.55962e-14	6.67154e-13	TONGUE	COG3563	GC_00001530, GC_00015391	0.2593	0.9535	0.4487	0	81	43	78	11
Restriction endonuclease, type III RM system (PM0699)	55.0946	6.55454e-12	6.55961e-11	NONE	COG3587	GC_00001770, GC_00002285, GC_00004717, GC_00005033, GC_00010801	0.4074	0.2093	0.8462	0.3636	81	43	78	11
Phage-related tail fiber protein (PDB:6CL6)	54.749	7.7672e-12	7.7433e-11	NONE	COG5301	GC_00002688, GC_00003506, GC_00005002, GC_00005261, GC_00006407, GC_00007136, GC_00008527, GC_00008661, GC_00009765, GC_00010209, GC_00010536, GC_00011655, GC_00011923, GC_00011935, GC_00012037, GC_00012040, GC_00012315, GC_00013262, GC_00015383, GC_00015699, GC_00015728, GC_00015729, GC_00015750, GC_00015909, GC_00015984, GC_00016060, GC_00016061, GC_00016892, GC_00017316, GC_00018129, GC_000182…	0.2963	0.1163	0.7436	0.3636	81	43	78	11
Cytochrome c, mono- and diheme variants (CccA) (PDB:1A2S)!!!Cytochrome c5 (CytC5) (PDB:1CC5)	142.244	1.24063e-30	1.60785e-28	TONGUE	COG2010!!!COG3245	GC_00002237, GC_00017571	0.0988	0.9302	0.0385	0	81	43	78	11
3-deoxy-D-arabino-heptulosonate 7-phosphate (DAHP) synthase (AroGA) (PDB:5J6F)	54.7086	7.92288e-12	7.8382e-11	PLAQUE, NONE	COG2876	GC_00001735, GC_00008756, GC_00012552, GC_00016225	0.6173	0	0.5128	0	81	43	78	11
Uncharacterized conserved protein, DUF4415 family	54.2872	9.74458e-12	9.60378e-11	NONE	COG3514	GC_00002858, GC_00022661	0.0123	0	0.3718	0	81	43	78	11
Periplasmic serine protease, S1-C subfamily, contain C-terminal PDZ domain (DegQ) (PDB:2HGA) (PUBMED:29686141)!!!Tetratricopeptide (TPR) repeat (TPR) (PDB:3AS4)	54.1818	1.0262e-11	1.00754e-10	TONGUE, GUMS	COG0265!!!COG0457	GC_00002141	0.0617	0.5814	0.2051	0.7273	81	43	78	11
H+/gluconate symporter GntT or related permease, GntP/DsdX family (GntT)	48.4832	1.68054e-10	1.45198e-09	TONGUE	COG2610	GC_00001529, GC_00006753, GC_00006759	0.3704	0.9302	0.4744	0	81	43	78	11
Molybdopterin synthase catalytic subunit MoaE (MoaE) (PDB:1FM0) (PUBMED:32239579)	42.53	3.09658e-09	2.40309e-08	PLAQUE	COG0314	GC_00002247, GC_00004742, GC_00018978	0.5432	0.0233	0.2308	0.0909	81	43	78	11
Lysozyme inhibitor LprI (LprI) (PUBMED:18369469;26589796)	49.3306	1.10929e-10	9.88072e-10	PLAQUE	COG4461	GC_00003822, GC_00004177, GC_00005108, GC_00005858, GC_00006644, GC_00009986, GC_00013892, GC_00014185, GC_00023317	0.5185	0.0698	0.1154	0	81	43	78	11
Transglutaminase-like enzyme, putative cysteine protease (YebA) (PDB:3ISR)	41.8523	4.31235e-09	3.3168e-08	PLAQUE	COG1305	GC_00002942, GC_00003273, GC_00010329, GC_00010330, GC_00012877, GC_00017159, GC_00025270	0.5185	0	0.2308	0.0909	81	43	78	11
Predicted nucleotidyltransferase YcgL (YcgL)	53.2864	1.59288e-11	1.53485e-10	PLAQUE, TONGUE	COG3541	GC_00001906, GC_00002034	0.3704	0.5814	0.0256	0	81	43	78	11
Uncharacterized conserved protein, DUF58 family, contains vWF domain (YeaD2)	41.8523	4.31235e-09	3.3168e-08	PLAQUE	COG1721	GC_00003006, GC_00003214, GC_00003870, GC_00005658, GC_00007327, GC_00012817, GC_00013744	0.5185	0	0.2308	0.0909	81	43	78	11
ABC-type hemin transport system, periplasmic component (ChuT) (PDB:3MD9)	52.964	1.86604e-11	1.78479e-10	PLAQUE, TONGUE	COG4558	GC_00001549	0.5309	0.8837	0.2692	0	81	43	78	11
Outer membrane protein VirK/YbjX involved in antimicrobial peptide resistance, DUF535 family (VirK)	52.9157	1.91084e-11	1.82092e-10	PLAQUE, NONE, GUMS	COG2990	GC_00001800, GC_00002760, GC_00003456, GC_00004218, GC_00021102	0.7778	0.2093	0.7821	0.9091	81	43	78	11
Choline-glycine betaine transporter (BetT) (PDB:2WIT)	52.8578	1.96593e-11	1.86655e-10	NONE	COG1292	GC_00001421, GC_00002974, GC_00004416, GC_00005326, GC_00005891, GC_00010674, GC_00022727	0.5062	0.5349	0.9359	0.0909	81	43	78	11
Uncharacterized membrane protein YadS, UPF0324 family (YeiH)	52.7696	2.05292e-11	1.94203e-10	NONE	COG2855	GC_00002808, GC_00006491, GC_00010751, GC_00012745, GC_00014309	0.037	0.0465	0.4615	0.1818	81	43	78	11
Uncharacterized conserved protein YcfJ, contains glycine zipper 2TM domain (YcfJ)	63.0568	1.30593e-13	1.53166e-12	PLAQUE	COG3134	GC_00002487, GC_00007336, GC_00015083, GC_00024390	0.5062	0	0.0769	0	81	43	78	11
Hemerythrin (PDB:1A7D)	53.743	1.27299e-11	1.24044e-10	PLAQUE	COG2703	GC_00002448, GC_00004149, GC_00004292, GC_00014923, GC_00019992	0.4938	0	0.1154	0	81	43	78	11
Uncharacterized conserved protein, phosphatidylethanolamine-binding protein (PEBP) family (PEBP) (PDB:1A44)	52.1606	2.76806e-11	2.59019e-10	PLAQUE, TONGUE	COG1881	GC_00001330, GC_00001756, GC_00007847, GC_00011363, GC_00014983	0.963	1	0.7692	0.2727	81	43	78	11
Uncharacterized membrane protein YqhA (YqhA)	114.36	1.26414e-24	4.81859e-23	TONGUE	COG2862	GC_00002032, GC_00013569, GC_00022212	0.0494	0.907	0.1923	0	81	43	78	11
3-dehydroquinate dehydratase (AroQ) (PDB:1D0I)	43.9662	1.53435e-09	1.21995e-08	PLAQUE	COG0757	GC_00002130	0.4938	0	0.1667	0.0909	81	43	78	11
CTP:phosphocholine cytidylyltransferase LicC (LicC) (PDB:1JYK)	50.8318	5.31289e-11	4.90071e-10	NONE	COG4750	GC_00002521, GC_00009632	0.0741	0	0.4359	0	81	43	78	11
Thiamine kinase or a related kinase (CotS) (PDB:3DXQ)	50.8318	5.31289e-11	4.90071e-10	NONE	COG0510	GC_00002794, GC_00007102, GC_00010745	0.0741	0	0.4359	0	81	43	78	11
Na+/melibiose symporter or related transporter (MelB) (PDB:4M64)	50.776	5.4603e-11	5.01883e-10	TONGUE, NONE	COG2211	GC_00001306, GC_00013976, GC_00022765, GC_00025507	0.5062	1	0.7564	0.0909	81	43	78	11
Uncharacterized conserved protein, DUF1643 domain	50.6554	5.79303e-11	5.30584e-10	NONE	COG4333	GC_00002451, GC_00006548, GC_00009227	0.0741	0.0698	0.5	0.0909	81	43	78	11
dTDP-4-dehydrorhamnose reductase (RfbD) (PDB:1KBZ)	41.3131	5.61188e-09	4.25321e-08	PLAQUE	COG1091	GC_00002164, GC_00003923, GC_00008191, GC_00008692, GC_00010049	0.4938	0	0.1923	0.0909	81	43	78	11
Thioredoxin/glutathione peroxidase BtuE, reduces lipid peroxides (BtuE) (PDB:2P5Q) (PUBMED:22931285)	50.3345	6.78031e-11	6.16651e-10	NONE	COG0386	GC_00002255	0.1111	0	0.4872	0.0909	81	43	78	11
Cell division protein ZapD, interacts with FtsZ (ZapD) (PDB:2OEZ)	39.1414	1.61996e-08	1.19288e-07	PLAQUE	COG4582	GC_00002031	0.4938	0	0.2179	0.0909	81	43	78	11
Predicted kinase (PDB:4GP6)	49.8981	8.39836e-11	7.58486e-10	TONGUE	COG4639	GC_00002033, GC_00002044, GC_00002332, GC_00007780, GC_00013486, GC_00025671	0.3457	0.8605	0.2564	0.0909	81	43	78	11
tRNA(His) 5'-end guanylyltransferase (Thg1) (PDB:3OTB)	49.8089	8.77418e-11	7.89677e-10	PLAQUE, TONGUE	COG4021	GC_00002268	0.2593	0.5814	0.0385	0	81	43	78	11
Phosphoglycerol transferase MdoB/OpgB, AlkP superfamily (MdoB) (PDB:3LXQ)	49.6252	9.60094e-11	8.61095e-10	PLAQUE, NONE, GUMS	COG1368	GC_00001955, GC_00001957, GC_00002471, GC_00004779, GC_00011198, GC_00013147, GC_00017304, GC_00018891, GC_00022878	0.6296	0.2093	0.8077	1	81	43	78	11
Periplasmic protein Wza involved in polysaccharide export, contains SLBB domain of the beta-grasp fold (Wza) (PDB:2J58) (PUBMED:17250770)	49.5284	1.00675e-10	8.99823e-10	PLAQUE, TONGUE	COG1596	GC_00001580, GC_00001779	0.6543	1	0.4487	0.0909	81	43	78	11
Molybdopterin synthase sulfur carrier subunit MoaD (MoaD) (PDB:1FM0) (PUBMED:32239579)	38.2254	2.53228e-08	1.81317e-07	PLAQUE	COG1977	GC_00003301, GC_00003302, GC_00004727	0.4938	0	0.2308	0.0909	81	43	78	11
Outer membrane receptor for monomeric catechols (Fiu)	49.2597	1.14852e-10	1.01951e-09	PLAQUE, TONGUE	COG4774	GC_00001289, GC_00002331, GC_00006317, GC_00009711	0.642	0.9535	0.4231	0	81	43	78	11
Secreted protein containing bacterial Ig-like domain and vWFA domain (YfbK)	49.1906	1.18808e-10	1.05102e-09	PLAQUE, TONGUE	COG2304	GC_00001686, GC_00025583	0.5926	0.6047	0.141	0	81	43	78	11
p-Aminobenzoyl-glutamate transporter AbgT (AbgT) (PDB:4R0C) (PUBMED:17307853)	48.9879	1.3122e-10	1.15688e-09	NONE, GUMS	COG2978	GC_00002829	0	0	0.3462	0.1818	81	43	78	11
DNA-binding transcriptional regulator, GntR family (GntR) (PDB:3FMS)	48.9536	1.33447e-10	1.17252e-09	TONGUE, NONE, GUMS	COG1802	GC_00001182, GC_00022694, GC_00023609, GC_00023981	0.5062	1	0.8718	0.9091	81	43	78	11
Uncharacterized conserved protein, DUF1415 family	48.9195	1.35693e-10	1.18823e-09	TONGUE, NONE	COG3310	GC_00001195	0.6667	1	0.8462	0.0909	81	43	78	11
CRISPR-Cas system type-II protein Cas9 (Cas9) (PDB:4OGC)	48.7744	1.45695e-10	1.27152e-09	TONGUE, NONE, GUMS	COG3513	GC_00001419, GC_00009297	0.2593	0.8605	0.5385	0.9091	81	43	78	11
Capsule polysaccharide modification protein KpsS (KpsS)	48.6507	1.54805e-10	1.34649e-09	TONGUE, NONE	COG3562	GC_00001611, GC_00004076	0.2469	0.8372	0.4487	0	81	43	78	11
Uncharacterized conserved protein, DUF497 family (PDB:3U97)	48.5535	1.62356e-10	1.40744e-09	NONE	COG2929	GC_00002903, GC_00017245, GC_00025851	0.0247	0	0.359	0	81	43	78	11
Uncharacterized conserved protein, contains metal-binding DGC domain	100.334	1.3171e-21	3.34699e-20	TONGUE	COG4273	GC_00002305	0.1358	0.7674	0.0128	0.0909	81	43	78	11
Serine/threonine protein phosphatase PrpC (PTC1) (PDB:6IHL)	48.3091	1.83015e-10	1.57599e-09	PLAQUE, TONGUE	COG0631	GC_00002442, GC_00003241, GC_00004822, GC_00013344, GC_00018153, GC_00023993, GC_00024214, GC_00024718, GC_00025223	0.5062	0.6279	0.0769	0.2727	81	43	78	11
Cytoskeletal protein RodZ, contains Xre-like HTH and DUF4115 domains (RodZ) (PDB:3FYM)	36.7126	5.29279e-08	3.65838e-07	PLAQUE	COG1426	GC_00003225, GC_00003952, GC_00006516, GC_00007300, GC_00011282, GC_00011713, GC_00015626, GC_00017741, GC_00022334	0.4938	0	0.2564	0.0909	81	43	78	11
Uncharacterized conserved protein, contains a C-terminal beta-barrel porin domain	47.898	2.23866e-10	1.91505e-09	NONE	COG4625	GC_00003058, GC_00005311, GC_00010078, GC_00023315, GC_00024255	0.0247	0	0.3718	0.0909	81	43	78	11
Kojibiose phosphorylase YcjT (ATH1) (PDB:1H54) (PUBMED:29684280)	47.6709	2.50205e-10	2.13333e-09	TONGUE, NONE	COG1554	GC_00001296	0.5185	1	0.7308	0.0909	81	43	78	11
Ribonuclease BN, tRNA processing enzyme (ElaC) (PDB:1WW1)	55.1867	6.26434e-12	6.29348e-11	TONGUE	COG1234	GC_00002071, GC_00005028, GC_00013049	0.284	0.7674	0.1538	0	81	43	78	11
Acetyl esterase/lipase (Aes) (PDB:1EVQ)	47.6412	2.53878e-10	2.15049e-09	PLAQUE, TONGUE	COG0657	GC_00001504, GC_00008766, GC_00011095, GC_00011778, GC_00012531, GC_00014793, GC_00016325, GC_00017418, GC_00017703, GC_00018845, GC_00021475, GC_00021617, GC_00022644, GC_00023666, GC_00023876, GC_00024015, GC_00025767, GC_00026070	0.7284	0.7209	0.2436	0.2727	81	43	78	11
Kef-type K+ transport system, membrane component KefB (KefB) (PDB:4BWZ)!!!Voltage-gated potassium channel Kch (Kch) (PDB:3FWZ)!!!Uncharacterized protein, contains PhoU and TrkA_C domains (PDB:1VCT)	47.1489	3.23119e-10	2.7281e-09	TONGUE, NONE, GUMS	COG0475!!!COG1226!!!COG3273	GC_00001204	0.5062	1	0.859	0.9091	81	43	78	11
Catalase (KatE) (PDB:6RJR)	47.0949	3.31778e-10	2.7921e-09	TONGUE, NONE, GUMS	COG0753	GC_00001064	0.5802	0.907	0.9744	1	81	43	78	11
Predicted double-glycine leader peptidase, C39-like (CLD) domain (C39G) (PUBMED:27279651)	47.0616	3.37236e-10	2.82885e-09	NONE, GUMS	COG3271	GC_00001488, GC_00008147	0.1111	0.2093	0.6026	0.3636	81	43	78	11
Flavoprotein (flavin reductase) subunit CysJ of sulfite and N-hydroxylaminopurine reductases (CysJ) (PDB:1YKG) (PUBMED:20118259)	46.2835	4.93651e-10	4.11429e-09	PLAQUE, TONGUE	COG0369	GC_00001321, GC_00004758, GC_00014188	0.7037	1	0.6154	0	81	43	78	11
Sulfite reductase, beta subunit (hemoprotein) (CysI) (PDB:1AOP)	46.2835	4.93651e-10	4.11429e-09	PLAQUE, TONGUE	COG0155	GC_00001215	0.7037	1	0.6154	0	81	43	78	11
Cell shape-determining protein MreD (MreD)	36.7126	5.29279e-08	3.65838e-07	PLAQUE	COG2891	GC_00003146, GC_00004222, GC_00005634, GC_00005741, GC_00009721	0.4938	0	0.2564	0.0909	81	43	78	11
Uroporphyrinogen-III methylase (siroheme synthase) (CysG) (PDB:1PJQ)!!!Siroheme synthase (precorrin-2 oxidase/ferrochelatase domain) (CysG2) (PDB:1PJQ)	46.2013	5.13912e-10	4.25578e-09	PLAQUE, TONGUE	COG0007!!!COG1648	GC_00001284	0.6914	1	0.6026	0	81	43	78	11
Truncated hemoglobin YjbI (YjbI) (PDB:1DLW)	45.9166	5.90787e-10	4.87681e-09	PLAQUE, TONGUE	COG2346	GC_00001678	0.4938	0.7442	0.1538	0.1818	81	43	78	11
GMP synthase, glutamine amidotransferase domain (GuaA1) (PDB:4WIM)	77.6574	9.7594e-17	1.55192e-15	TONGUE	COG0518	GC_00002252, GC_00009996, GC_00022679, GC_00024504	0.2346	0.7442	0.0385	0	81	43	78	11
Glycosyltransferase involved in cell wall bisynthesis (WcaA) (PDB:5MLZ)!!!CDP-glycerol glycerophosphotransferase, TagB/SpsB family (TagB)	71.8097	1.74858e-15	2.43244e-14	TONGUE	COG0463!!!COG1887	GC_00003512, GC_00005023, GC_00006728, GC_00010223, GC_00013231, GC_00023478	0.1728	0.6744	0.0385	0	81	43	78	11
EntF, seryl-AMP synthase component of non-ribosomal peptide synthetase (EntF) (PDB:5ES5)	97.56	5.20077e-21	1.22549e-19	TONGUE	COG1020	GC_00002733	0.0617	0.6279	0	0	81	43	78	11
Mg2+/citrate symporter (CitM)	45.2715	8.10142e-10	6.60342e-09	NONE	COG2851	GC_00003062, GC_00025449	0.0123	0	0.3205	0	81	43	78	11
Transposase and inactivated derivatives, IS30 family (Tra8)	14.4328	0.00237146	0.00811998	PLAQUE	COG2826	GC_00000018, GC_00008133, GC_00011000, GC_00011321, GC_00011322, GC_00016773, GC_00020256, GC_00022743, GC_00023331	0.4938	0.2558	0.3462	0	81	43	78	11
Serine protease, subtilase family	71.8024	1.75488e-15	2.43244e-14	TONGUE	COG1572	GC_00002896, GC_00005290, GC_00010450, GC_00010451	0.1605	0.6279	0.0128	0	81	43	78	11
Molybdopterin Mo-transferase (molybdopterin biosynthesis) (MoeA) (PDB:2NQU) (PUBMED:18801996;32239579)	36.4837	5.91701e-08	4.07896e-07	PLAQUE	COG0303	GC_00002838, GC_00003708, GC_00007297, GC_00010526	0.4815	0	0.2308	0.0909	81	43	78	11
O-acetylhomoserine/O-acetylserine sulfhydrylase, pyridoxal phosphate-dependent (MET17) (PDB:2CTZ)	44.8634	9.89248e-10	7.96314e-09	PLAQUE, TONGUE	COG2873	GC_00001784	0.3827	0.7442	0.1795	0	81	43	78	11
Zn-dependent alcohol/formaldehyde dehydrogenase (FrmA) (PDB:1A71)	44.6768	1.0838e-09	8.69727e-09	TONGUE, NONE, GUMS	COG1062	GC_00001242	0.4568	1	0.7564	0.9091	81	43	78	11
Uncharacterized conserved protein YraI (YraI) (PDB:2E52)	68.968	7.0993e-15	9.20069e-14	TONGUE	COG4991	GC_00002996	0.0617	0.4884	0	0	81	43	78	11
3-dehydroquinate dehydratase (AroD) (PDB:1GQN)	43.9662	1.53435e-09	1.21995e-08	TONGUE, NONE, GUMS	COG0710	GC_00001210	0.5062	1	0.8333	0.9091	81	43	78	11
Uncharacterized pentameric protein YbjQ, UPF0145 family (YbjQ) (PDB:1VR4) (PUBMED:23935051)	53.7006	1.29977e-11	1.2618e-10	PLAQUE	COG0393	GC_00002491, GC_00002656, GC_00002668, GC_00008517	0.4691	0	0.0897	0	81	43	78	11
Phosphoethanolamine transferase for periplasmic glucans OpgE, AlkP superfamily (OpgE) (PDB:5ZZU)	43.4801	1.94607e-09	1.54257e-08	TONGUE, NONE	COG2194	GC_00001729, GC_00002222, GC_00002884, GC_00003836, GC_00007917, GC_00013761, GC_00014857, GC_00017252, GC_00018182, GC_00019536, GC_00020762, GC_00023003, GC_00024564	0.4198	0.9302	0.7179	0.1818	81	43	78	11
ABC-type phosphate/phosphonate transport system, periplasmic component (PhnD) (PDB:3S4U)	53.246	1.62483e-11	1.55984e-10	PLAQUE	COG3221	GC_00003202, GC_00004589, GC_00010666, GC_00013039, GC_00017102, GC_00022750	0.4691	0	0.0769	0.0909	81	43	78	11
5-oxoprolinase subunit C/Allophanate hydrolase subunit 2 (PxpC) (PDB:3MML) (PUBMED:28830929)	43.3707	2.05301e-09	1.60767e-08	NONE	COG1984	GC_00002533, GC_00020246	0.0617	0.0233	0.3974	0	81	43	78	11
5-oxoprolinase subunit A (PxpA) (PDB:1V6T) (PUBMED:28830929)	43.3707	2.05301e-09	1.60767e-08	NONE	COG1540	GC_00002534, GC_00022463	0.0617	0.0233	0.3974	0	81	43	78	11
5-oxoprolinase subunit B/Allophanate hydrolase subunit 1 (PxpB) (PDB:2KWA) (PUBMED:28830929)	43.3707	2.05301e-09	1.60767e-08	NONE	COG2049	GC_00002528, GC_00025151	0.0617	0.0233	0.3974	0	81	43	78	11
Uncharacterized membrane-anchored protein	43.3259	2.09856e-09	1.63839e-08	PLAQUE, TONGUE	COG4714	GC_00002157	0.358	0.4884	0.0256	0	81	43	78	11
Dipeptidyl aminopeptidase/acylaminoacyl peptidase (DAP2) (PDB:2JBW)	46.2396	5.04376e-10	4.1902e-09	PLAQUE	COG1506	GC_00002572, GC_00003324, GC_00009102, GC_00010592, GC_00016677, GC_00017139, GC_00017968, GC_00018498, GC_00022563	0.4691	0.0233	0.1154	0	81	43	78	11
Nitrate reductase beta subunit (NarY) (PDB:1Y4Z)	35.6082	9.06159e-08	6.08488e-07	PLAQUE	COG1140	GC_00002062	0.4691	0	0.2179	0.0909	81	43	78	11
ABC-type molybdate transport system, permease component ModB (ModB)	34.7902	1.34912e-07	8.8754e-07	PLAQUE	COG4149	GC_00002049	0.4691	0	0.2308	0.0909	81	43	78	11
ABC-type molybdate transport system, periplasmic Mo-binding protein ModA (ModA) (PDB:1AMF)	34.7902	1.34912e-07	8.8754e-07	PLAQUE	COG0725	GC_00002051	0.4691	0	0.2308	0.0909	81	43	78	11
GTP 3',8-cyclase (molybdenum cofactor biosynthesis protein MoaA) (MoaA) (PDB:1TV7)	34.7902	1.34912e-07	8.8754e-07	PLAQUE		GC_00002244, GC_00005588	0.4691	0	0.2308	0.0909	81	43	78	11
PIN domain nuclease, a component of toxin-antitoxin system (PIN domain)	41.7165	4.60826e-09	3.53391e-08	PLAQUE, NONE	COG3744	GC_00002197, GC_00002352, GC_00020776, GC_00022286	0.5432	0.0465	0.6026	0.1818	81	43	78	11
ACP:hemolysin acyltransferase (hemolysin-activating protein) (HlyC) (PUBMED:23319881)	41.4565	5.23225e-09	4.00059e-08	NONE	COG2994	GC_00003306, GC_00004359, GC_00007539, GC_00008144, GC_00009324, GC_00009560	0.0741	0	0.3974	0.0909	81	43	78	11
Beta-phosphoglucomutase, HAD superfamily (YcjU) (PDB:3E58) (PUBMED:29684280)	41.3688	5.46123e-09	4.16339e-08	TONGUE, NONE	COG0637	GC_00001309, GC_00007344, GC_00007428, GC_00020012	0.5062	1	0.7436	0.2727	81	43	78	11
MFS-type transporter involved in bile tolerance, Atg22 family (BtlA) (PUBMED:12583894)	41.3131	5.61188e-09	4.25321e-08	TONGUE, NONE, GUMS	COG2270	GC_00001251, GC_00001432, GC_00014340, GC_00014512, GC_00024948	0.5062	1	0.8077	0.9091	81	43	78	11
Uncharacterized conserved protein YafD, endonuclease/exonuclease/phosphatase (EEP) superfamily (YafD)	34.08	1.90558e-07	1.23791e-06	PLAQUE	COG3021	GC_00002466, GC_00004130, GC_00010175, GC_00014095, GC_00014915	0.4691	0	0.2436	0.0909	81	43	78	11
Predicted protein tyrosine phosphatase	41.1405	6.10557e-09	4.61389e-08	PLAQUE, TONGUE	COG4551	GC_00002277	0.2469	0.5349	0.0513	0	81	43	78	11
Nitrous oxide reductase (NosZ) (PDB:1FWX)	40.9398	6.73445e-09	5.07433e-08	TONGUE, GUMS	COG4263	GC_00001336	0.5556	1	0.4872	1	81	43	78	11
Threonine/homoserine/homoserine lactone efflux protein (RhtB)	22.5336	5.05094e-05	0.000228882	PLAQUE	COG1280	GC_00002616, GC_00002849, GC_00003393, GC_00005921, GC_00008439, GC_00008660, GC_00008943, GC_00010701, GC_00013615, GC_00014317, GC_00014694, GC_00014858, GC_00015247, GC_00015335, GC_00017327, GC_00018669, GC_00019742, GC_00025498, GC_00025931	0.4691	0.1163	0.2821	0	81	43	78	11
Serine/threonine protein kinase HipA, toxin component of the HipAB toxin-antitoxin module (HipA) (PDB:2WIU)	40.4996	8.34933e-09	6.25476e-08	NONE	COG3550	GC_00002749, GC_00015146, GC_00017751, GC_00020136	0.037	0	0.3462	0.0909	81	43	78	11
Uncharacterized conserved protein, contains DUF2130 domain	56.4747	3.32681e-12	3.46309e-11	PLAQUE	COG4487	GC_00002385	0.4568	0	0.0641	0	81	43	78	11
Phosphorylcholine metabolism protein LicD (LicD)	39.9536	1.0899e-08	8.11787e-08	NONE	COG3475	GC_00002736, GC_00006929, GC_00007647, GC_00011228, GC_00012358, GC_00025932	0.1605	0	0.4487	0	81	43	78	11
ABC-type transport system involved in multi-copper enzyme maturation, permease component (NosY)	39.8529	1.14483e-08	8.50254e-08	TONGUE, GUMS	COG1277	GC_00001340	0.5556	1	0.5	1	81	43	78	11
Cell wall assembly regulator SMI1 (Killer toxin-resistance protein 4) (SMI1) (PDB:5J1B)	55.8928	4.42825e-12	4.55477e-11	PLAQUE	COG4282	GC_00004082, GC_00004784, GC_00007155, GC_00007229, GC_00007654, GC_00022593	0.4568	0.0233	0.0513	0	81	43	78	11
3-methyladenine DNA glycosylase AlkD (AlkD) (PDB:3JX7)	51.4961	3.83518e-11	3.56301e-10	PLAQUE	COG4912	GC_00002328	0.4568	0	0.0897	0	81	43	78	11
Heme-binding protein HbpS, GlcG/HbpS family (GlcG) (PDB:2A2L) (PUBMED:19244623;25342754)	18.5769	0.000334369	0.00131916	PLAQUE	COG3193	GC_00001964, GC_00011673, GC_00016619, GC_00023741	0.4568	0.2791	0.1923	0	81	43	78	11
Virulence-associated protein VapD, endoribonuclease (VapD) (PDB:5DYR) (PUBMED:26694028)	39.0354	1.70597e-08	1.25266e-07	NONE	COG3309	GC_00002511, GC_00005697, GC_00010966, GC_00020715	0.0741	0.0233	0.4103	0.1818	81	43	78	11
DNA repair enzyme Ada (O6-methylguanine-DNA--protein-cysteine methyltransferase) (AdaB) (PDB:6RLA) (PUBMED:29061663)!!!AraC-type DNA-binding domain and AraC-containing proteins (AraC) (PDB:1BL0)	63.1535	1.24526e-13	1.46715e-12	PLAQUE	COG0350!!!COG2207	GC_00002380	0.4444	0.0233	0.0128	0	81	43	78	11
ABC-type polysaccharide/teichoic acid/polyol phosphate export permease (TagG) (PDB:6JBH)	38.994	1.74074e-08	1.26742e-07	TONGUE, NONE	COG1682	GC_00001765, GC_00023845	0.1852	0.6977	0.4103	0	81	43	78	11
ABC-type polysaccharide/polyol phosphate transport system, ATPase component (TagH) (PDB:6JBH)	38.994	1.74074e-08	1.26742e-07	TONGUE, NONE	COG1134	GC_00001772	0.1852	0.6977	0.4103	0	81	43	78	11
Predicted phosphoesterase, related to the Icc protein (PDB:2YVT)	59.9372	6.06268e-13	6.83237e-12	PLAQUE	COG2129	GC_00002443, GC_00003100, GC_00003458, GC_00011433	0.4444	0.0465	0.0128	0	81	43	78	11
DnaJ-class molecular chaperone with C-terminal Zn finger domain (DnaJ) (PDB:1BQ0)!!!Uncharacterized membrane protein	38.8526	1.86501e-08	1.35031e-07	TONGUE, NONE, GUMS	COG0484!!!COG3671	GC_00001909, GC_00002147, GC_00002828	0.4815	1	0.7179	0.9091	81	43	78	11
Membrane protein TolA involved in colicin uptake (TolA) (PDB:1S62)!!!Autotransporter adhesin AidA (AidA)!!!Uncharacterized conserved protein, contains a C-terminal beta-barrel porin domain	38.7658	1.94567e-08	1.40479e-07	NONE	COG3064!!!COG3468!!!COG4625	GC_00003124, GC_00015769	0.0123	0	0.2821	0	81	43	78	11
S-formylglutathione hydrolase FrmB (FrmB) (PDB:1DQY)	38.5098	2.20443e-08	1.58719e-07	TONGUE, NONE, GUMS	COG0627	GC_00001292, GC_00001645, GC_00005957	0.5802	1	0.8846	0.9091	81	43	78	11
L-2-hydroxyglutarate oxidase LhgO (LhgO) (PDB:3DME)	38.2708	2.47688e-08	1.77841e-07	TONGUE, NONE, GUMS	COG0579	GC_00001254, GC_00008741, GC_00011464	0.5309	1	0.7821	1	81	43	78	11
Molybdopterin-guanine dinucleotide biosynthesis protein A (MobA) (PDB:1E5K) (PUBMED:32239579)	40.7174	7.50699e-09	5.64003e-08	PLAQUE	COG0746	GC_00003945, GC_00004574, GC_00007255, GC_00009239, GC_00010015, GC_00011709	0.4444	0	0.1282	0.0909	81	43	78	11
Archaeal ribosome-binding protein aMBF1, putative translation factor, contains Zn-ribbon and HTH domains (aMBF1) (PDB:2MEZ) (PUBMED:24825021)	37.9935	2.83545e-08	2.02465e-07	TONGUE, NONE	COG1813	GC_00001455, GC_00002921, GC_00003556, GC_00003776, GC_00009250, GC_00012072, GC_00012380, GC_00012454, GC_00012570, GC_00012888, GC_00015494, GC_00025797	0.4198	0.6744	0.8846	0.6364	81	43	78	11
Nitrate reductase assembly protein NarJ, required for insertion of molybdenum cofactor (NarJ)	32.2654	4.60104e-07	2.79295e-06	PLAQUE	COG2180	GC_00002126	0.4444	0	0.2179	0.0909	81	43	78	11
ATP-dependent DNA ligase (CDC9) (PDB:1A0I)	37.8876	2.98566e-08	2.12023e-07	PLAQUE, NONE	COG1793	GC_00000930, GC_00015225, GC_00022389	0.963	0.6744	0.9872	0.9091	81	43	78	11
Nitrate reductase gamma subunit (NarI) (PDB:1Y5L)	32.2654	4.60104e-07	2.79295e-06	PLAQUE	COG2181	GC_00002092	0.4444	0	0.2179	0.0909	81	43	78	11
Very-short-patch-repair endonuclease (YcjD) (PDB:3HRL)	37.6712	3.31779e-08	2.34324e-07	PLAQUE, NONE	COG2852	GC_00001471, GC_00006233, GC_00008695, GC_00017240	0.6914	0.1395	0.5641	0.2727	81	43	78	11
Uncharacterized conserved protein, DUF1737 domain (PDB:2NNR)	45.0787	8.90332e-10	7.2343e-09	PLAQUE	COG5515	GC_00002360	0.4321	0	0.1026	0	81	43	78	11
Acetyltransferase, isoleucine patch superfamily (WbbJ)	37.2661	4.04198e-08	2.83924e-07	TONGUE, GUMS	COG0110	GC_00001822, GC_00001861, GC_00004239, GC_00006450, GC_00008886, GC_00011397, GC_00012479, GC_00013007, GC_00013025, GC_00013906, GC_00015098, GC_00015897, GC_00016763, GC_00017328, GC_00017925, GC_00018493, GC_00019135, GC_00023866	0.5062	1	0.6667	1	81	43	78	11
Primosomal replication protein N (PriB) (PDB:2PNH)	16.2774	0.000994749	0.00363307	PLAQUE	COG2965	GC_00002004	0.4321	0.2558	0.1667	0.0909	81	43	78	11
NAD(P)H-dependent flavin oxidoreductase YrpB, nitropropane dioxygenase family (YrpB)	37.22	4.13379e-08	2.88808e-07	TONGUE, NONE, GUMS	COG2070	GC_00001177, GC_00001986, GC_00014953, GC_00021545, GC_00022867	0.7037	1	0.9744	1	81	43	78	11
Monomeric isocitrate dehydrogenase (IcdM) (PDB:1ITW)	36.7472	5.20425e-08	3.62619e-07	TONGUE, NONE, GUMS	COG2838	GC_00001231	0.5309	1	0.7564	1	81	43	78	11
Galactose mutarotase or related enzyme (GalM) (PDB:1LUR)	36.735	5.2355e-08	3.63818e-07	PLAQUE, NONE	COG2017	GC_00002591, GC_00003041, GC_00004646, GC_00010982, GC_00018852	0.5679	0.0465	0.3718	0.0909	81	43	78	11
Large exoprotein involved in heme utilization or adhesion (FhaB) (PDB:4RM6)!!!Autotransporter adhesin AidA (AidA)	52.5148	2.32643e-11	2.19276e-10	PLAQUE	COG3210!!!COG3468	GC_00002679, GC_00005229, GC_00005319, GC_00023823	0.4198	0	0.0513	0	81	43	78	11
Glycosyltransferase involved in cell wall bisynthesis (WcaA) (PDB:5MLZ)!!!Predicted acyltransferase, LPLAT superfamily	56.3988	3.45338e-12	3.58046e-11	PLAQUE	COG0463!!!COG4261	GC_00002581	0.4074	0	0.0256	0	81	43	78	11
Predicted thiol-disulfide oxidoreductase YuxK, DCC family (YuxK) (PUBMED:15236740)	50.318	6.83559e-11	6.19505e-10	PLAQUE	COG3011	GC_00002674, GC_00004545, GC_00013306, GC_00023617	0.4074	0	0.0513	0	81	43	78	11
Capsule polysaccharide export protein KpsE/RkpR (KpsE)	36.3699	6.25408e-08	4.29988e-07	TONGUE, NONE	COG3524	GC_00001754	0.1852	0.6744	0.4103	0	81	43	78	11
Tartrate dehydratase beta subunit/Fumarate hydratase class I, C-terminal domain (FumA) (PDB:5L2R)!!!Tartrate dehydratase alpha subunit/Fumarate hydratase class I, N-terminal domain (TtdA) (PDB:5L2R) (PUBMED:15613473)	36.3538	6.30344e-08	4.32236e-07	TONGUE, NONE, GUMS	COG1838!!!COG1951	GC_00001000	0.6914	1	0.9615	1	81	43	78	11
Protein involved in initiation of plasmid replication (PDB:2Z9O)	36.0166	7.42827e-08	5.08023e-07	NONE, GUMS	COG5527	GC_00002966, GC_00003957, GC_00007576, GC_00014409, GC_00014977, GC_00015041, GC_00019271, GC_00021194, GC_00024394, GC_00026089	0.0741	0.0465	0.4103	0.2727	81	43	78	11
Uncharacterized conserved protein, DUF2322 domain	35.972	7.59106e-08	5.1779e-07	TONGUE, NONE, GUMS	COG4390	GC_00000951	0.7531	1	1	1	81	43	78	11
Fucose permease (FucP) (PDB:3O7P)	35.9292	7.75087e-08	5.27303e-07	TONGUE, NONE, GUMS	COG0738	GC_00001167, GC_00009804, GC_00010324, GC_00019172	0.5679	1	0.8205	1	81	43	78	11
Membrane regulatory protein PfoR, PTS_EIIC_2 domain (does not regulate perfringolysin expression) (PfoR) (PUBMED:11889112)	39.1733	1.59493e-08	1.17779e-07	PLAQUE	COG3641	GC_00003309, GC_00003963, GC_00014033	0.4074	0	0.1154	0	81	43	78	11
Aldo/keto reductase, related to diketogulonate reductase (ARA1) (PDB:1Q13)	35.7703	8.37442e-08	5.66749e-07	TONGUE, GUMS	COG0656	GC_00001622, GC_00005404, GC_00009180, GC_00011867, GC_00023023	0.3704	0.6047	0.1795	0.9091	81	43	78	11
Uncharacterized membrane-anchored protein YhcB, DUF1043 family (YhcB)	33.5268	2.49352e-07	1.56874e-06	PLAQUE	COG3105	GC_00003469, GC_00005093, GC_00008045, GC_00010603, GC_00014995, GC_00016590, GC_00018234	0.4074	0	0.1667	0	81	43	78	11
Protein adenylyltransferase (AMPylase) SelO/YdiU (selenoprotein O) (SelO) (PDB:6EAC) (PUBMED:30270044)	30.1299	1.29588e-06	7.38223e-06	PLAQUE	COG0397	GC_00002251	0.4074	0	0.2179	0	81	43	78	11
Inner membrane protein CreD involved in colicin E2 resistance (CreD)	48.1501	1.97847e-10	1.69807e-09	PLAQUE	COG4452	GC_00002570, GC_00025549	0.3951	0	0.0513	0	81	43	78	11
Predicted transcriptional regulator, contains ribbon-helix-helix (RHH_1) domain (PutA1) (PDB:6IYA)	35.5101	9.50491e-08	6.36608e-07	NONE	COG3905	GC_00004672, GC_00008522, GC_00009544, GC_00010931, GC_00015732, GC_00024820	0.0247	0	0.2821	0	81	43	78	11
Uncharacterized membrane protein YdbT, contains bPH2 (bacterial pleckstrin homology) domain (YdbT)	35.4765	9.66161e-08	6.45435e-07	PLAQUE, TONGUE	COG3428	GC_00002914	0.1481	0.3721	0	0	81	43	78	11
Uncharacterized membrane protein YoaK, UPF0700 family (YoaK)	35.2479	1.07982e-07	7.19508e-07	PLAQUE, TONGUE, GUMS	COG3619	GC_00001223	0.7531	1	0.5385	1	81	43	78	11
Membrane protein TolA involved in colicin uptake (TolA) (PDB:1S62)	35.1515	1.13168e-07	7.52129e-07	PLAQUE, TONGUE, GUMS	COG3064	GC_00002113, GC_00005172, GC_00006605, GC_00007803, GC_00009200, GC_00009952, GC_00010145, GC_00011255, GC_00011538, GC_00011692, GC_00013565, GC_00014195, GC_00014458, GC_00016872, GC_00020846	0.4444	0.5581	0.0897	0.3636	81	43	78	11
Nitrous oxide reductase accessory protein NosD, contains tandem CASH domains (NosD) (PDB:2KZW)	34.909	1.2734e-07	8.44156e-07	TONGUE, NONE, GUMS	COG3420	GC_00001192, GC_00010611, GC_00015122, GC_00023999	0.5679	1	0.8077	1	81	43	78	11
Predicted ester cyclase (PDB:3EHC)	44.8892	9.76827e-10	7.88765e-09	PLAQUE	COG5485	GC_00003398, GC_00004423, GC_00014895	0.3951	0.0233	0.0513	0	81	43	78	11
Predicted periplasmic protein YdeI with OB-fold, BOF family (YdeI) (PDB:1NNX) (PUBMED:15178340)	42.8042	2.70826e-09	2.10805e-08	PLAQUE	COG3111	GC_00003136, GC_00005263, GC_00011974, GC_00019272	0.3951	0	0.0641	0.0909	81	43	78	11
FMN-dependent NADH-azoreductase (AzoR) (PDB:1TIK)	39.0144	1.72352e-08	1.26196e-07	PLAQUE	COG1182	GC_00002595, GC_00005904, GC_00022393	0.3951	0	0.1026	0	81	43	78	11
Preprotein translocase subunit SecE (SecE) (PDB:5MG3) (PUBMED:29684280)	34.7555	1.3721e-07	9.00377e-07	TONGUE, NONE	COG0690	GC_00001730, GC_00002081, GC_00006346, GC_00006595, GC_00008115, GC_00008258, GC_00009186, GC_00010273, GC_00012014, GC_00015614	0.6049	1	0.8974	0.7273	81	43	78	11
Fido, protein-threonine AMPylation domain (FIDO) (PDB:2F6S) (PUBMED:19503829)	34.5273	1.53317e-07	1.00353e-06	NONE	COG2184	GC_00002169, GC_00003021, GC_00010578, GC_00011037, GC_00013904, GC_00019460, GC_00020081, GC_00026097	0.2593	0.2093	0.641	0.1818	81	43	78	11
Fimbrial subunit ScuA/B, ScuA/B/SCPU domain (SCPU) (PDB:6FQA) (PUBMED:30228191;31396168)	37.2398	4.0941e-08	2.86808e-07	PLAQUE	COG5430	GC_00003821, GC_00003961, GC_00004805, GC_00005777, GC_00006205, GC_00008801, GC_00008812, GC_00010376, GC_00018947, GC_00019517, GC_00021262, GC_00022949	0.3951	0	0.1154	0	81	43	78	11
P pilus assembly protein, chaperone PapD (FimC) (PDB:1BF8)	35.6429	8.91009e-08	5.99869e-07	PLAQUE	COG3121	GC_00002424, GC_00021007	0.3951	0	0.1282	0	81	43	78	11
Outer membrane usher protein FimD/PapC (FimD) (PDB:2KT6)	35.6429	8.91009e-08	5.99869e-07	PLAQUE	COG3188	GC_00002741, GC_00006334, GC_00011582, GC_00019412, GC_00020446	0.3951	0	0.1282	0	81	43	78	11
Bacterioferritin-associated ferredoxin (Bfd) (PDB:6E6R)	34.032	1.95059e-07	1.26398e-06	PLAQUE, TONGUE, GUMS	COG2906	GC_00000935	1	1	0.7692	1	81	43	78	11
Periplasmic chaperone Spy, Spy/CpxP family (CpxP) (PDB:3ITF)	33.9972	1.98385e-07	1.27281e-06	TONGUE, NONE, GUMS	COG3678	GC_00001793, GC_00001922, GC_00003134, GC_00004189, GC_00009860, GC_00011818, GC_00012056, GC_00012292, GC_00014526, GC_00018382, GC_00019591, GC_00020735, GC_00021204, GC_00021777, GC_00022403, GC_00023481, GC_00023968, GC_00026000	0.7654	1	1	1	81	43	78	11
Cytochrome c, mono- and diheme variants (CccA) (PDB:1A2S)	33.9972	1.98385e-07	1.27281e-06	TONGUE, NONE, GUMS	COG2010	GC_00001268, GC_00001872, GC_00004842	0.7654	1	1	1	81	43	78	11
Diaminopimelate decarboxylase (LysA) (PDB:1D7K)	33.9972	1.98385e-07	1.27281e-06	TONGUE, NONE, GUMS	COG0019	GC_00000900	0.7654	1	1	1	81	43	78	11
5-methylcytosine-specific restriction endonuclease McrBC, GTP-binding regulatory subunit McrB (McrB) (PDB:6HZ4)	15.2548	0.00161139	0.00564422	PLAQUE	COG1401	GC_00002407, GC_00003761, GC_00007662, GC_00017856, GC_00018816, GC_00019058	0.3951	0.1628	0.1667	0.0909	81	43	78	11
6-pyruvoyl-tetrahydropterin synthase (QueD) (PDB:1B66) (PUBMED:14660578;17384645)	33.7787	2.2062e-07	1.40849e-06	TONGUE, NONE, GUMS	COG0720	GC_00001019, GC_00019818	0.6914	1	0.9487	1	81	43	78	11
5'(3')-deoxyribonucleotidase (YorC) (PDB:1MH9)	55.3765	5.70673e-12	5.77806e-11	PLAQUE	COG4502	GC_00002723	0.3827	0	0.0128	0	81	43	78	11
[truncated: 2,186 more rows]

## Sheet: Table S13
function.	category	accession	enrichment_score	unadjusted_p_value	adjusted_q_value	associated_groups	gene_clusters_ids	p_PLAQUE	p_TONGUE	N_PLAQUE	N_TONGUE	source	mcl	function	gene	pathway	PubMed_ID	PDB_ID	category_description
[truncated: 101 more rows]

[truncated: 3 more sheets: Table S14, Table S15, Table S16]
